# Supplementary material for: Dual role of starvation signaling in promoting growth and recovery
Source: PLoS Biol. 2017 Dec 13;15(12):e2002039. doi: 10.1371/journal.pbio.2002039 (PMC5728490; doi:10.1371/journal.pbio.2002039)
Supplement: S1 Table — (XLSX) [file pbio.2002039.s007.xlsx]

## Sheet: Sheet1
			BY4741 (background genotype): MATa, his3Δ1, leu2Δ0, ura3Δ0, met15Δ0
		No.	Type	Fluorescence	Genotype
		1	WT	Venus	BY4741, his3∆::PHO84p-Venus-HIS5
		2	WT	Venus + mCherry	BY4741, his3∆::PHO84p-Venus-HIS5, ho∆::NAT-TEF2p-mCherry
		3	WT	GFP	BY4741, ho∆::NAT-TEF2p-GFP
		4	WT	mCherry	BY4741, ho∆::NAT-TEF2p mCherry
		5	∆pho4	Venus	BY4741, his3∆::PHO84p-Venus-HIS5, pho4∆::HygromycinB
		6	∆pho4	mCherry	By4741, pho4∆::kanMX, ho∆::NAT-TEF2p-mCherry
		7	PHO84C + ∆pho4	Venus + mCherry	BY4741, his3∆::PHO84p-Venus-HIS5, ho∆::NAT-TEF2p-mCherry, PHO84p:kanMX-TDH3p, pho4∆::HygromycinB
		8	∆pho81	Venus	BY4741, his3∆::PHO84p-Venus-HIS5, pho81∆::kanMX
		9	∆pho81	mCherry	By4741, pho81∆::kanMX, ho∆::NAT-TEF2p-mCherry
		10	PHO84C + ∆pho81	mCherry	By4741, pho81∆::kanMX, ho∆::NAT-TEF2p-mCherry,PHO84p:: HygromycinB -TDH3p
		11	PHO4SA1234	GFP	BY4741, ho∆::NAT-TEF2p-GFP, PHO4::PHO4SA1234-GFP-URA3
		12	PHO84C + PHO4SA1234	GFP + mCherry	BY4741, ho∆::NAT-TEF2p-mCherry, PHO4::PHO4SA1234-GFP-URA3, PHO84p::kanMX-TDH3p
		13	PHO4SA12346	GFP + mCherry	BY4741, ho∆::NAT-TEF2p-mCherry, PHO4::PHO4SA12346-GFP-URA3
		14	PHO4SA12346 + ∆phm3	GFP + mCherry	BY4741, ho∆::NAT-TEF2p-mCherry, PHO4::PHO4SA12346-GFP-URA3, Phm3∆::HIS5
		15	∆pho80	Venus	BY4741, his3∆::PHO84p-Venus-HIS5, Pho80∆:: kanMX
		16	∆pho84	Venus	BY4741, his3∆::PHO84p-Venus-HIS5, Pho84∆:: kanMX
		17	∆pho84 +∆spl2	Venus	BY4741, his3∆::PHO84p-Venus-HIS5, pho84∆:: kanMX, spl2∆::NAT
		18	∆phm3	Venus	BY4741, his3∆::PHO84p-Venus-HIS5, phm3∆::CaURA3
		19	PHO84C + PHO90C	Venus + mCherry	BY4741, ho::NAT-TEF2p-mCherry, his3∆::PHO84p-Venus-HIS5,pho84p::kanMX-TDH3p, pho90p:: HygromycinB -TDH3p,
		20	PHO84C + ∆spl2	Venus	BY4741,, his3∆::PHO84p-Venus-HIS5, Spl2∆:: kanMX, pho84p::HygromycinB-TDH3p,
		21	PHO84C	Venus + mCherry	BY4741, his3∆::PHO84p-Venus-HIS5, ho∆::NAT-TEF2pr-mCherry,PHO84pr:kanMX-TDH3p
		22	PHO84C + Pho84-L74F	Venus + mCherry	BY4741, his3∆::PHO84p-Venus-HIS5, ho∆::NAT-TEF2p-mCherry,PHO84p:kanMX-TDH3p, PHO84:: PHO84-L74F(ttG/ttC)
		23	PHO84C + Pho84-L259P	Venus + mCherry	BY4741, his3∆::PHO84p-Venus-HIS5, ho∆::NAT-TEF2p-mCherry,PHO84p:kanMX-TDH3p, PHO84:: PHO84-L259P(cTa/cCa)
		24	PHO84C + Pho84-V383L	Venus + mCherry	BY4741, his3∆::PHO84pr-Venus-HIS5, ho∆::NAT-TEF2pr-mCherry,PHO84pr:kanMX-TDH3pr, PHO84:: PHO84-V383L(Gtt/Ctt)
		25	WT + Pho84-L74F	Venus	BY4741, his3∆::PHO84p-Venus-HIS5, PHO84::PHO84-L74F(ttG/ttC)
		26	Adaptive clone 1 isolated after 150 generations from population:1. evolved: Pho84-L74F (ttG/ttC)	Venus + mCherry	Originated from ancestor strain (No. 21). Adaptive clone 1 isolated after 150 generations (of adaptation in fluctuating Pi) from population:1. evolved adaptive mutation: Pho84-L74F (ttG/ttC)
		27	Adaptive clone 2 isolated after 150 generations from population:1. evolved: Pho84-L74F (ttG/ttC)	Venus + mCherry	Originated from ancestor strain (No. 21). Adaptive clone 2 isolated after 150 generations (of adaptation in fluctuating Pi) from population:1. evolved adaptive mutation: Pho84-L74F (ttG/ttC)
		28	Adaptive clone 3 isolated after 150 generations from population:1. evolved: Pho84-L74F (ttG/ttC)	Venus + mCherry	Originated from ancestor strain (No. 21). Adaptive clone 3 isolated after 150 generations (of adaptation in fluctuating Pi) from population:1. evolved adaptive mutation: Pho84-L74F (ttG/ttC)
		29	Adaptive clone 4 isolated after 150 generations from population:1. evolved: Pho84-L74F (ttG/ttC)	Venus + mCherry	Originated from ancestor strain (No. 21). Adaptive clone 4 isolated after 150 generations (of adaptation in fluctuating Pi) from population:1. evolved adaptive mutation: Pho84-L74F (ttG/ttC)
		30	Adaptive clone 1 isolated after 300 generations from population:1. evolved: Pho84-L74F (ttG/ttC)	Venus + mCherry	Originated from ancestor strain (No. 21). Adaptive clone 1 isolated after 300 generations (of adaptation in fluctuating Pi) from population:1. evolved adaptive mutation: Pho84-L74F (ttG/ttC)
		31	Adaptive clone 2 isolated after 300 generations from population:1. evolved: Pho84-L74F (ttG/ttC)	Venus + mCherry	Originated from ancestor strain (No. 21). Adaptive clone 2 isolated after 300 generations (of adaptation in fluctuating Pi) from population:1. evolved adaptive mutation: Pho84-L74F (ttG/ttC)
		32	Adaptive clone 3 isolated after 300 generations from population:1. evolved: Pho84-L74F (ttG/ttC)	Venus + mCherry	Originated from ancestor strain (No. 21). Adaptive clone 3 isolated after 300 generations (of adaptation in fluctuating Pi) from population:1. evolved adaptive mutation: Pho84-L74F (ttG/ttC)
		33	Adaptive clone 1 isolated after 150 generations from population:8. evolved: Pho84-L74F (ttG/ttT)	Venus + mCherry	Originated from ancestor strain (No. 21). Adaptive clone 1 isolated after 150 generations (of adaptation in fluctuating Pi) from population:8. evolved adaptive mutation: Pho84-L74F (ttG/ttT)
		34	Adaptive clone 3 isolated after 150 generations from population:8. evolved: Pho84-L74F (ttG/ttT)	Venus + mCherry	Originated from ancestor strain (No. 21). Adaptive clone 3 isolated after 150 generations (of adaptation in fluctuating Pi) from population:8. evolved adaptive mutation: Pho84-L74F (ttG/ttT)
		35	Adaptive clone 1 isolated after 300 generations from population:8. evolved: Pho84-L74F (ttG/ttT)	Venus + mCherry	Originated from ancestor strain (No. 21). Adaptive clone 1 isolated after 300 generations (of adaptation in fluctuating Pi) from population:8. evolved adaptive mutation: Pho84-L74F (ttG/ttT)
		36	Adaptive clone 2 isolated after 300 generations from population:8. evolved: Pho84-L74F (ttG/ttT)	Venus + mCherry	Originated from ancestor strain (No. 21). Adaptive clone 2 isolated after 300 generations (of adaptation in fluctuating Pi) from population:8. evolved adaptive mutation: Pho84-L74F (ttG/ttT)
		37	Adaptive clone 3 isolated after 300 generations from population:8. evolved: Pho84-L74F (ttG/ttT)	Venus + mCherry	Originated from ancestor strain (No. 21). Adaptive clone 3 isolated after 300 generations (of adaptation in fluctuating Pi) from population:8. evolved adaptive mutation: Pho84-L74F (ttG/ttT)
		38	Adaptive clone 1 isolated after 150 generations from population:2. evolved: Pho84-L74F (ttG/ttC)	Venus + mCherry	Originated from ancestor strain (No. 21). Adaptive clone 1 isolated after 150 generations (of adaptation in fluctuating Pi) from population:2. evolved adaptive mutation: Pho84-L74F (ttG/ttC)
		39	Adaptive clone 2 isolated after 150 generations from population:2. evolved: Pho84-L74F (ttG/ttC)	Venus + mCherry	Originated from ancestor strain (No. 21). Adaptive clone 2 isolated after 150 generations (of adaptation in fluctuating Pi) from population:2. evolved adaptive mutation: Pho84-L74F (ttG/ttC)
		40	Adaptive clone 3 isolated after 150 generations from population:2. evolved: Pho84-L74F (ttG/ttC)	Venus + mCherry	Originated from ancestor strain (No. 21). Adaptive clone 3 isolated after 150 generations (of adaptation in fluctuating Pi) from population:2. evolved adaptive mutation: Pho84-L74F (ttG/ttC)
		41	Adaptive clone 4 isolated after 150 generations from population:2. evolved: Pho84-L74F (ttG/ttC)	Venus + mCherry	Originated from ancestor strain (No. 21). Adaptive clone 4 isolated after 150 generations (of adaptation in fluctuating Pi) from population:2. evolved adaptive mutation: Pho84-L74F (ttG/ttC)
		42	Adaptive clone 5 isolated after 150 generations from population:2. evolved: Pho84-L74F (ttG/ttC)	Venus + mCherry	Originated from ancestor strain (No. 21). Adaptive clone 5 isolated after 150 generations (of adaptation in fluctuating Pi) from population:2. evolved adaptive mutation: Pho84-L74F (ttG/ttC)
		43	Adaptive clone 6 isolated after 150 generations from population:2. evolved: Pho84-L74F (ttG/ttC)	Venus + mCherry	Originated from ancestor strain (No. 21). Adaptive clone 6 isolated after 150 generations (of adaptation in fluctuating Pi) from population:2. evolved adaptive mutation: Pho84-L74F (ttG/ttC)
		44	Adaptive clone 1 isolated after 300 generations from population:2. evolved: Pho84-L74F (ttG/ttC)	Venus + mCherry	Originated from ancestor strain (No. 21). Adaptive clone 1 isolated after 300 generations (of adaptation in fluctuating Pi) from population:2. evolved adaptive mutation: Pho84-L74F (ttG/ttC)
		45	Adaptive clone 2 isolated after 300 generations from population:2. evolved: Pho84-L74F (ttG/ttC)	Venus + mCherry	Originated from ancestor strain (No. 21). Adaptive clone 2 isolated after 300 generations (of adaptation in fluctuating Pi) from population:2. evolved adaptive mutation: Pho84-L74F (ttG/ttC)
		46	Adaptive clone 3 isolated after 300 generations from population:2. evolved: Pho84-L74F (ttG/ttC)	Venus + mCherry	Originated from ancestor strain (No. 21). Adaptive clone 3 isolated after 300 generations (of adaptation in fluctuating Pi) from population:2. evolved adaptive mutation: Pho84-L74F (ttG/ttC)
		47	Adaptive clone 3 isolated after 150 generations from population:3. evolved: Pho84-L74F (ttG/ttC)	Venus + mCherry	Originated from ancestor strain (No. 21). Adaptive clone 3 isolated after 150 generations (of adaptation in fluctuating Pi) from population:3. evolved adaptive mutation: Pho84-L74F (ttG/ttC)
		48	Adaptive clone 4 isolated after 150 generations from population:3. evolved: Pho84-L74F (ttG/ttC)	Venus + mCherry	Originated from ancestor strain (No. 21). Adaptive clone 4 isolated after 150 generations (of adaptation in fluctuating Pi) from population:3. evolved adaptive mutation: Pho84-L74F (ttG/ttC)
		49	Adaptive clone 5 isolated after 150 generations from population:3. evolved: Pho84-L74F (ttG/ttC)	Venus + mCherry	Originated from ancestor strain (No. 21). Adaptive clone 5 isolated after 150 generations (of adaptation in fluctuating Pi) from population:3. evolved adaptive mutation: Pho84-L74F (ttG/ttC)
		50	Adaptive clone 1 isolated after 300 generations from population:3. evolved: Pho84-L74F (ttG/ttC)	Venus + mCherry	Originated from ancestor strain (No. 21). Adaptive clone 1 isolated after 300 generations (of adaptation in fluctuating Pi) from population:3. evolved adaptive mutation: Pho84-L74F (ttG/ttC)
		51	Adaptive clone 2 isolated after 300 generations from population:3. evolved: Pho84-L74F (ttG/ttC)	Venus + mCherry	Originated from ancestor strain (No. 21). Adaptive clone 2 isolated after 300 generations (of adaptation in fluctuating Pi) from population:3. evolved adaptive mutation: Pho84-L74F (ttG/ttC)
		52	Adaptive clone 3 isolated after 300 generations from population:3. evolved: Pho84-L74F (ttG/ttC)	Venus + mCherry	Originated from ancestor strain (No. 21). Adaptive clone 3 isolated after 300 generations (of adaptation in fluctuating Pi) from population:3. evolved adaptive mutation: Pho84-L74F (ttG/ttC)
		53	Adaptive clone 2 isolated after 150 generations from population:4. evolved: Pho84-L74F (ttG/ttC)	Venus + mCherry	Originated from ancestor strain (No. 21). Adaptive clone 2 isolated after 150 generations (of adaptation in fluctuating Pi) from population:4. evolved adaptive mutation: Pho84-L74F (ttG/ttC)
		54	Adaptive clone 5 isolated after 150 generations from population:4. evolved: Pho84-L74F (ttG/ttC)	Venus + mCherry	Originated from ancestor strain (No. 21). Adaptive clone 5 isolated after 150 generations (of adaptation in fluctuating Pi) from population:4. evolved adaptive mutation: Pho84-L74F (ttG/ttC)
		55	Adaptive clone 1 isolated after 300 generations from population:4. evolved: Pho84-L74F (ttG/ttC)	Venus + mCherry	Originated from ancestor strain (No. 21). Adaptive clone 1 isolated after 300 generations (of adaptation in fluctuating Pi) from population:4. evolved adaptive mutation: Pho84-L74F (ttG/ttC)
		56	Adaptive clone 2 isolated after 300 generations from population:4. evolved: Pho84-L74F (ttG/ttC)	Venus + mCherry	Originated from ancestor strain (No. 21). Adaptive clone 2 isolated after 300 generations (of adaptation in fluctuating Pi) from population:4. evolved adaptive mutation: Pho84-L74F (ttG/ttC)
		57	Adaptive clone 3 isolated after 300 generations from population:4. evolved: Pho84-L74F (ttG/ttC)	Venus + mCherry	Originated from ancestor strain (No. 21). Adaptive clone 3 isolated after 300 generations (of adaptation in fluctuating Pi) from population:4. evolved adaptive mutation: Pho84-L74F (ttG/ttC)
		58	Adaptive clone 1 isolated after 150 generations from population:9. evolved: Pho84-L74F (ttG/ttC)	Venus + mCherry	Originated from ancestor strain (No. 21). Adaptive clone 1 isolated after 150 generations (of adaptation in fluctuating Pi) from population:9. evolved adaptive mutation: Pho84-L74F (ttG/ttC)
		59	Adaptive clone 2 isolated after 150 generations from population:9. evolved: Pho84-L74F (ttG/ttC)	Venus + mCherry	Originated from ancestor strain (No. 21). Adaptive clone 2 isolated after 150 generations (of adaptation in fluctuating Pi) from population:9. evolved adaptive mutation: Pho84-L74F (ttG/ttC)
		60	Adaptive clone 3 isolated after 150 generations from population:9. evolved: Pho84-L74F (ttG/ttC)	Venus + mCherry	Originated from ancestor strain (No. 21). Adaptive clone 3 isolated after 150 generations (of adaptation in fluctuating Pi) from population:9. evolved adaptive mutation: Pho84-L74F (ttG/ttC)
		61	Adaptive clone 4 isolated after 150 generations from population:9. evolved: Pho84-L74F (ttG/ttC)	Venus + mCherry	Originated from ancestor strain (No. 21). Adaptive clone 4 isolated after 150 generations (of adaptation in fluctuating Pi) from population:9. evolved adaptive mutation: Pho84-L74F (ttG/ttC)
		62	Adaptive clone 5 isolated after 150 generations from population:9. evolved: Pho84-L74F (ttG/ttC)	Venus + mCherry	Originated from ancestor strain (No. 21). Adaptive clone 5 isolated after 150 generations (of adaptation in fluctuating Pi) from population:9. evolved adaptive mutation: Pho84-L74F (ttG/ttC)
		63	Adaptive clone 6 isolated after 150 generations from population:9. evolved: Pho84-L74F (ttG/ttC)	Venus + mCherry	Originated from ancestor strain (No. 21). Adaptive clone 6 isolated after 150 generations (of adaptation in fluctuating Pi) from population:9. evolved adaptive mutation: Pho84-L74F (ttG/ttC)
		64	Adaptive clone 1 isolated after 300 generations from population:9. evolved: Pho84-L74F (ttG/ttC)	Venus + mCherry	Originated from ancestor strain (No. 21). Adaptive clone 1 isolated after 300 generations (of adaptation in fluctuating Pi) from population:9. evolved adaptive mutation: Pho84-L74F (ttG/ttC)
		65	Adaptive clone 2 isolated after 300 generations from population:9. evolved: PHO84-L259P(cTa/cCa)	Venus + mCherry	Originated from ancestor strain (No. 21). Adaptive clone 2 isolated after 300 generations (of adaptation in fluctuating Pi) from population:9. evolved adaptive mutation: PHO84-L259P(cTa/cCa)
		66	Adaptive clone 3 isolated after 300 generations from population:9. evolved: PHO84-L259P(cTa/cCa)	Venus + mCherry	Originated from ancestor strain (No. 21). Adaptive clone 3 isolated after 300 generations (of adaptation in fluctuating Pi) from population:9. evolved adaptive mutation: PHO84-L259P(cTa/cCa)
		67	Adaptive clone 4 isolated after 150 generations from population:5. evolved: Pho84-L74F (ttG/ttC)	Venus + mCherry	Originated from ancestor strain (No. 21). Adaptive clone 4 isolated after 150 generations (of adaptation in fluctuating Pi) from population:5. evolved adaptive mutation: Pho84-L74F (ttG/ttC)
		68	Adaptive clone 5 isolated after 150 generations from population:5. evolved: Pho84-L74F (ttG/ttC)	Venus + mCherry	Originated from ancestor strain (No. 21). Adaptive clone 5 isolated after 150 generations (of adaptation in fluctuating Pi) from population:5. evolved adaptive mutation: Pho84-L74F (ttG/ttC)
		69	Adaptive clone 1 isolated after 300 generations from population:5. evolved: Pho84-L74F (ttG/ttC)	Venus + mCherry	Originated from ancestor strain (No. 21). Adaptive clone 1 isolated after 300 generations (of adaptation in fluctuating Pi) from population:5. evolved adaptive mutation: Pho84-L74F (ttG/ttC)
		70	Adaptive clone 2 isolated after 300 generations from population:5. evolved: Pho84-L74F (ttG/ttC)	Venus + mCherry	Originated from ancestor strain (No. 21). Adaptive clone 2 isolated after 300 generations (of adaptation in fluctuating Pi) from population:5. evolved adaptive mutation: Pho84-L74F (ttG/ttC)
		71	Adaptive clone 3 isolated after 300 generations from population:5. evolved: Pho84-L74F (ttG/ttC)	Venus + mCherry	Originated from ancestor strain (No. 21). Adaptive clone 3 isolated after 300 generations (of adaptation in fluctuating Pi) from population:5. evolved adaptive mutation: Pho84-L74F (ttG/ttC)
		72	Adaptive clone 5 isolated after 150 generations from population:6. evolved: Pho84-L74F (ttG/ttC)	Venus + mCherry	Originated from ancestor strain (No. 21). Adaptive clone 5 isolated after 150 generations (of adaptation in fluctuating Pi) from population:6. evolved adaptive mutation: Pho84-L74F (ttG/ttC)
		73	Adaptive clone 1 isolated after 300 generations from population:6. evolved: Pho84-L74F (ttG/ttC)	Venus + mCherry	Originated from ancestor strain (No. 21). Adaptive clone 1 isolated after 300 generations (of adaptation in fluctuating Pi) from population:6. evolved adaptive mutation: Pho84-L74F (ttG/ttC)
		74	Adaptive clone 2 isolated after 300 generations from population:6. evolved: Pho84-L74F (ttG/ttC)	Venus + mCherry	Originated from ancestor strain (No. 21). Adaptive clone 2 isolated after 300 generations (of adaptation in fluctuating Pi) from population:6. evolved adaptive mutation: Pho84-L74F (ttG/ttC)
		75	Adaptive clone 3 isolated after 300 generations from population:6. evolved: Pho84-L74F (ttG/ttC)	Venus + mCherry	Originated from ancestor strain (No. 21). Adaptive clone 3 isolated after 300 generations (of adaptation in fluctuating Pi) from population:6. evolved adaptive mutation: Pho84-L74F (ttG/ttC)
		76	Adaptive clone 1 isolated after 150 generations from population:7. evolved: Pho84-L74F (ttG/ttC)	Venus + mCherry	Originated from ancestor strain (No. 21). Adaptive clone 1 isolated after 150 generations (of adaptation in fluctuating Pi) from population:7. evolved adaptive mutation: Pho84-L74F (ttG/ttC)
		77	Adaptive clone 4 isolated after 150 generations from population:7. evolved: Pho84-L74F (ttG/ttC)	Venus + mCherry	Originated from ancestor strain (No. 21). Adaptive clone 4 isolated after 150 generations (of adaptation in fluctuating Pi) from population:7. evolved adaptive mutation: Pho84-L74F (ttG/ttC)
		78	Adaptive clone 1 isolated after 300 generations from population:7. evolved: Pho84-L74F (ttG/ttC)	Venus + mCherry	Originated from ancestor strain (No. 21). Adaptive clone 1 isolated after 300 generations (of adaptation in fluctuating Pi) from population:7. evolved adaptive mutation: Pho84-L74F (ttG/ttC)
		79	Adaptive clone 2 isolated after 300 generations from population:7. evolved: Pho84-L74F (ttG/ttC)	Venus + mCherry	Originated from ancestor strain (No. 21). Adaptive clone 2 isolated after 300 generations (of adaptation in fluctuating Pi) from population:7. evolved adaptive mutation: Pho84-L74F (ttG/ttC)
		80	Adaptive clone 3 isolated after 300 generations from population:7. evolved: Pho84-L74F (ttG/ttC)	Venus + mCherry	Originated from ancestor strain (No. 21). Adaptive clone 3 isolated after 300 generations (of adaptation in fluctuating Pi) from population:7. evolved adaptive mutation: Pho84-L74F (ttG/ttC)
		81	Adaptive clone 1 isolated after 150 generations from population:10. evolved: Pho84-L74F (ttG/ttC)	Venus + mCherry	Originated from ancestor strain (No. 21). Adaptive clone 1 isolated after 150 generations (of adaptation in fluctuating Pi) from population:10. evolved adaptive mutation: Pho84-L74F (ttG/ttC)
		82	Adaptive clone 3 isolated after 150 generations from population:10. evolved: PHO84-V383L(Gtt/Ctt)	Venus + mCherry	Originated from ancestor strain (No. 21). Adaptive clone 3 isolated after 150 generations (of adaptation in fluctuating Pi) from population:10. evolved adaptive mutation: PHO84-V383L(Gtt/Ctt)
		83	Adaptive clone 1 isolated after 300 generations from population:10. evolved: Pho84-L74F (ttG/ttC)	Venus + mCherry	Originated from ancestor strain (No. 21). Adaptive clone 1 isolated after 300 generations (of adaptation in fluctuating Pi) from population:10. evolved adaptive mutation: Pho84-L74F (ttG/ttC)
		84	Adaptive clone 2 isolated after 300 generations from population:10. evolved: PHO84-V383L(Gtt/Ctt)	Venus + mCherry	Originated from ancestor strain (No. 21). Adaptive clone 2 isolated after 300 generations (of adaptation in fluctuating Pi) from population:10. evolved adaptive mutation: PHO84-V383L(Gtt/Ctt)
		85	Adaptive clone 3 isolated after 300 generations from population:10. evolved: Pho84-L74F (ttG/ttC)	Venus + mCherry	Originated from ancestor strain (No. 21). Adaptive clone 3 isolated after 300 generations (of adaptation in fluctuating Pi) from population:10. evolved adaptive mutation: Pho84-L74F (ttG/ttC)
