# Supplementary material for: Dual role of starvation signaling in promoting growth and recovery
Source: PLoS Biol. 2017 Dec 13;15(12):e2002039. doi: 10.1371/journal.pbio.2002039 (PMC5728490; doi:10.1371/journal.pbio.2002039)
Supplement: S1 Data — (XLSX) [file pbio.2002039.s008.xlsx]

## Sheet: Fig 1B, 1E-F, S1D-E (ENTRY)
WT growth rate and reporter activation dynamics in low Pi levels:
	Description: WT cells with a starvation response reporter (Pho84promptor-Venus), and with or without mCherry, were grown overnight in Erlenmeyer flasks in rich Pi medium of 7.3mM to reach logarithmic growth (OD600 ~0.4, NovaSpec Plus Visible Spectrophotometer), and were then transferred into five tubes. Samples were centrifuged and all supernatant was discarded. Next, for each tube, the relevant …
Repeats Information:
1	PHO84p-Venus + mCherry
2	PHO84p-Venus
	OD data:		Data for figure 1B:
	OD600nm, NovaSpec Plus Visible Spectrophotometer
			Pi levels:	repeats:	time (H):
					0	0.5	1	1.5	2	2.5	3	3.5	4	4.5	5	5.5	6	6.5	7	7.5	8	8.5	9	9.5	10	10.5	11	11.5	12	26
		Log2(OD):	0mM	1	-4.75633	-4.4112	-4.01159	-3.87832	-3.71786	-3.23786	-2.93236	-2.77596	-2.72738	-2.53116	-2.36587	-2.27928	-2.23107	-2.13289	-2.06492	-1.95456	-1.86775	-1.91594	-1.74178	-1.74178	-1.7084	-1.65745	-1.66658	-1.57777	-1.58208	-1.27928
				2	-4.79586	-4.35107	-4.03505	-3.68038	-3.52284	-3.18442	-3	-2.74662	-2.662	-2.45008	-2.35107	-2.25154	-2.1078	-2.05889	-1.9771	-1.96016	-1.80088	-1.74178	-1.74662	-1.66658	-1.68038	-1.63935	-1.63487	-1.53533	-1.50226	-1.22095
			0.06mM	1	-4.87832	-4.2109	-3.8997	-3.77596	-3.47393	-3.1078	-2.699	-2.39593	-2.08314	-1.78588	-1.49005	-1.24811	-1.04097	-0.671164	-0.289827	-0.128156	0.0565835	0.339137	0.333424	NaN	NaN	0.722466	0.695994	1.05658	0.956057	1.33342
				2	-4.96578	-4.26534	-3.85726	-3.64386	-3.44222	-3.05889	-2.5649	-2.46594	-2.08927	-1.70369	-1.50226	-1.23786	-0.96016	-0.619271	-0.289827	-0.0218044	0.0840643	0.327687	0.545968	NaN	NaN	0.925999	1.09761	0.847997	0.765535	1.39506
			0.2mM	1	-4.71786	-4.32193	-3.8365	-3.81604	-3.39593	-3.02327	-2.6529	-2.37333	-2.07097	-1.79086	-1.42663	-1.191	-0.988504	-0.516636	-0.194295	0.214125	0.495695	0.739848	1	NaN	NaN	1.61824	1.848	1.94111	2.10434	2.66448
				2	-4.87832	-4.32193	-3.81604	-3.71786	-3.38082	-3	-2.6529	-2.35107	-2.1016	-1.71786	-1.46594	-1.21424	-0.935117	-0.550043	-0.0588937	0.304511	0.505891	0.887525	1.1375	NaN	NaN	1.74416	1.848	1.91839	2.09085	2.59932
			0.5mM	1	-4.79586	-4.4112	-3.75633	-3.96578	-3.64386	-3.18442	-2.78588	-2.46594	-2.1976	-1.86775	-1.63039	-1.34373	-1.1488	-0.671164	-0.295128	-0.0439433	0.292782	0.613532	0.807355	NaN	NaN	1.73682	1.91839	2.12433	2.12433	3.04614
				2	-4.64386	-4.18442	-3.75633	-3.87832	-3.44222	-3.14561	-2.36587	-2.45008	-2.13289	-1.79586	-1.55216	-1.2863	-1.06492	-0.617056	-0.190997	0.0976108	0.339137	0.682573	0.948601	NaN	NaN	1.72683	1.99277	1.9782	2.26303	3
			7.3mM	1	-4.8365	-4.18442	-3.92139	-3.699	-3.4112	-2.95456	-2.54793	-2.13924	-1.96016	-1.57777	-1.33643	-1.04394	-0.813499	-0.373327	0.0935602	0.438293	0.709291	1.05311	1.27501	NaN	NaN	1.94486	2.28688	2.42223	2.63691	3.02503
				2	-4.68038	-4.2109	-3.87832	-3.75633	-3.26534	-2.8997	-2.53952	-2.25843	-2.01159	-1.55639	-1.30757	-1.06492	-0.805913	-0.26708	0.153157	0.427606	0.803227	1.01792	1.38957	NaN	NaN	2.12102	2.37851	2.42761	2.66903	3.14078
				Pi levels:	time (H):
					0	0.5	1	1.5	2	2.5	3	3.5	4	4.5	5	5.5	6	6.5	7	7.5	8	8.5	9	9.5	10	10.5	11	11.5	12	26
			standard error (SE)	0mM	0.0197642	0.0300605	0.0117295	0.0989697	0.097508	0.0267196	0.0338194	0.014672	0.032688	0.0405358	0.0073985	0.0138725	0.0616357	0.0370003	0.0439089	0.00280135	0.0334374	0.0870766	0.00241658	0.0376032	0.0140072	0.00904523	0.0158544	0.0212176	0.03991	0.0291667
				0.06mM	0.0437314	0.0272239	0.0212176	0.0660518	0.0158544	0.0244548	0.0670464	0.0350049	0.00306305	0.0410929	0.00610453	0.00512202	0.040406	0.0259465	0	0.053176	0.0137404	0.00572501	0.106272	NaN	NaN	0.101767	0.200808	0.104293	0.095261	0.0308195
				0.2mM	0.0802323	0	0.0102321	0.0490902	0.00755345	0.0116349	0	0.0111264	0.0153158	0.0365009	0.0196565	0.0116215	0.0266936	0.0167034	0.0677006	0.0451931	0.00509788	0.0738386	0.0687518	NaN	NaN	0.0629612	0	0.01136	0.00674161	0.0325825
				0.5mM	0.0760015	0.113385	0	0.0437314	0.100817	0.0194096	0.210002	0.00792698	0.0323528	0.0359465	0.0391188	0.0287141	0.0419416	0.0270537	0.0520654	0.0707771	0.0231778	0.0345208	0.070623	NaN	NaN	0.00499505	0.0371911	0.0730663	0.0693531	0.0230709
				7.3mM	0.0780596	0.0132361	0.0215344	0.0286666	0.0729254	0.027431	0.00420612	0.0595947	0.0257141	0.0106868	0.0144274	0.0104871	0.00379325	0.0531238	0.0297983	0.00534334	0.0469682	0.0175947	0.0572799	NaN	NaN	0.0880785	0.0458152	0.00268659	0.0160561	0.0578749
				Pi levels:	time (H):
					0	0.5	1	1.5	2	2.5	3	3.5	4	4.5	5	5.5	6	6.5	7	7.5	8	8.5	9	9.5	10	10.5	11	11.5	12	26
			means:	0mM	-4.7761	-4.38113	-4.02332	-3.77935	-3.62035	-3.21114	-2.96618	-2.76129	-2.69469	-2.49062	-2.35847	-2.26541	-2.16944	-2.09589	-2.02101	-1.95736	-1.83431	-1.82886	-1.7442	-1.70418	-1.69439	-1.6484	-1.65072	-1.55655	-1.54217	-1.25012
				0.06mM	-4.92205	-4.23812	-3.87848	-3.70991	-3.45808	-3.08335	-2.63195	-2.43093	-2.0862	-1.74478	-1.49616	-1.24299	-1.00057	-0.645217	-0.289827	-0.0749804	0.0703239	0.333412	0.439696	NaN	NaN	0.824233	0.896802	0.95229	0.860796	1.36424
				0.2mM	-4.79809	-4.32193	-3.82627	-3.76695	-3.38838	-3.01163	-2.6529	-2.3622	-2.08628	-1.75436	-1.44628	-1.20262	-0.961811	-0.533339	-0.126594	0.259318	0.500793	0.813687	1.06875	NaN	NaN	1.6812	1.848	1.92975	2.0976	2.6319
				0.5mM	-4.71986	-4.29781	-3.75633	-3.92205	-3.54304	-3.16501	-2.57587	-2.45801	-2.16525	-1.83181	-1.59128	-1.31502	-1.10686	-0.64411	-0.243063	0.0268337	0.31596	0.648052	0.877978	NaN	NaN	1.73183	1.95558	2.05126	2.19368	3.02307
				7.3mM	-4.75844	-4.19766	-3.89986	-3.72766	-3.33827	-2.92713	-2.54373	-2.19883	-1.98587	-1.56708	-1.322	-1.05443	-0.809706	-0.320203	0.123358	0.43295	0.756259	1.03552	1.33229	NaN	NaN	2.03294	2.3327	2.42492	2.65297	3.0829
	Median Venus data:				Data for figure 1E-F, and S1E (the X axis values). Repeat 1 was used for S1E Fig and the time points presented in S1E Fig (1h,2h,3.5h,5h,6.5h,8h,9.5h) are those overlapping RNA data (the Y axis values) shown in S2 Data:
			Pi levels:	repeats:	time (H):
					0	0.5	1	1.5	2	2.5	3	3.5	4	4.5	5	5.5	6	6.5	7	7.5	8	8.5	9	9.5	10	10.5	11	11.5	12	26
		Log10(Median Venus):	0mM	1	1.83759	2.36698	3.04891	3.42147	3.64534	3.75202	NaN	3.86223	3.90391	3.92667	3.94696	3.96439	3.98941	3.9913	4.00725	4.02877	4.04291	4.05846	4.07188	4.09276	4.12163	4.12275	4.14451	4.15636	4.17036	4.33761
				2	1.83251	2.45697	3.08408	3.44154	3.66329	3.75867	NaN	3.87709	3.91916	3.93627	3.94686	3.98124	3.98489	3.99616	4.02102	4.03551	4.06866	4.05636	4.07117	4.10034	4.1278	4.14067	4.16494	4.16667	4.17017	4.32862
			0.06mM	1	1.83759	2.1726	2.87157	3.24175	3.40319	3.46347	NaN	3.55417	3.57565	3.6015	3.62523	3.65019	3.71157	3.78848	3.86853	3.89916	3.94365	3.9712	3.99155	NaN	4.04801	4.06073	4.1141	4.12277	4.11325	4.32059
				2	1.83251	2.2667	2.92962	3.27063	3.40579	3.4807	NaN	3.56091	3.58478	3.60119	3.62745	3.66876	3.72349	3.79295	3.87464	3.90231	3.96041	3.98559	4.0139	NaN	4.09871	4.09168	4.14471	4.16308	4.16457	4.35214
			0.2mM	1	1.83759	1.95231	2.36698	2.75066	2.9577	3.06863	NaN	3.23188	3.28959	3.36444	3.42527	3.46598	3.50515	3.53352	3.56396	3.58542	3.61959	3.69175	3.76867	NaN	3.92667	3.95881	4.02228	4.04816	4.07593	4.37426
				2	1.83251	1.97864	2.42684	2.81425	2.98552	3.09733	NaN	3.25314	3.31454	3.38725	3.44367	3.4839	3.51481	3.53555	3.57203	3.59129	3.64143	3.71238	3.78958	NaN	3.94837	3.98681	4.0312	4.06528	4.08212	4.39788
			0.5mM	1	1.83759	1.90309	1.85733	1.88081	1.88081	1.84261	NaN	1.83251	1.80072	1.78958	1.7839	1.78958	1.78958	1.77815	1.77232	1.7839	1.78958	1.7839	1.78958	NaN	1.99651	2.11261	2.39023	2.5563	2.68341	3.86261
				2	1.83251	1.88536	1.85733	1.88986	1.86213	1.88536	NaN	1.82737	1.80072	1.78958	1.77815	1.77815	1.77815	1.77232	1.86688	1.77232	1.77232	1.7839	1.80072	NaN	2.1486	2.29579	2.51904	2.6466	2.80996	3.88148
			7.3mM	1	1.83759	1.88986	1.86213	1.87157	1.83251	1.81158	NaN	1.79518	1.77232	1.74819	1.75435	1.74819	1.7356	1.72916	1.72263	1.72263	1.72916	1.74819	1.77815	NaN	1.87622	1.87622	1.89432	1.88081	1.88081	1.82217
				2	1.83251	1.88536	1.84757	1.86213	1.83251	1.80618	NaN	1.77815	1.76042	1.74194	1.74194	1.7356	1.716	1.70927	1.70243	1.716	1.70927	1.74194	1.76641	NaN	1.86213	1.90309	1.88081	1.88536	1.89432	1.85248
				Pi levels:	time (H):
					0	0.5	1	1.5	2	2.5	3	3.5	4	4.5	5	5.5	6	6.5	7	7.5	8	8.5	9	9.5	10	10.5	11	11.5	12	26
			standard error (SE)	0mM	0.00253977	0.044995	0.0175839	0.0100329	0.00897127	0.00332601	NaN	0.00743399	0.00762373	0.00480037	4.90881e-05	0.00842347	0.0022635	0.00243215	0.0068856	0.0033717	0.0128773	0.00105022	0.000353616	0.00379012	0.00308941	0.00895916	0.0102118	0.00515579	9.39072e-05	0.00449339
				0.06mM	0.00253977	0.0470495	0.0290252	0.0144433	0.00130049	0.00861088	NaN	0.00336818	0.00456688	0.000152257	0.00110884	0.0092838	0.00595872	0.00223611	0.00305864	0.00157196	0.00838045	0.00719326	0.0111767	NaN	0.0253532	0.0154765	0.0153038	0.0201558	0.0256595	0.0157745
				0.2mM	0.00253977	0.0131645	0.0299267	0.0317925	0.0139066	0.0143478	NaN	0.0106335	0.0124762	0.0114045	0.0091982	0.00896179	0.00483166	0.00101471	0.00403963	0.00293583	0.0109201	0.0103136	0.0104565	NaN	0.0108511	0.0139976	0.00445922	0.00855944	0.00309906	0.0118101
				0.5mM	0.00253977	0.00886437	0	0.00452406	0.0093411	0.021376	NaN	0.00256981	0	0	0.00287616	0.00571474	0.00571474	0.00291477	0.047278	0.00579093	0.00862951	0	0.00556818	NaN	0.0760455	0.091591	0.0644058	0.0451486	0.0632781	0.0094338
				7.3mM	0.00253977	0.00225024	0.00727936	0.00472077	0	0.00269753	NaN	0.00851667	0.00594961	0.00312447	0.00620462	0.00629456	0.00979778	0.00994742	0.0101017	0.00331529	0.00994742	0.00312447	0.0058692	NaN	0.00704323	0.0134361	0.00675124	0.00227382	0.00675124	0.015156
				Pi levels:	time (H):
					0	0.5	1	1.5	2	2.5	3	3.5	4	4.5	5	5.5	6	6.5	7	7.5	8	8.5	9	9.5	10	10.5	11	11.5	12	26
			means:	0mM	1.83505	2.41198	3.06649	3.43151	3.65431	3.75534	NaN	3.86966	3.91154	3.93147	3.94691	3.97282	3.98715	3.99373	4.01414	4.03214	4.05578	4.05741	4.07153	4.09655	4.12471	4.13171	4.15472	4.16151	4.17026	4.33312
				0.06mM	1.83505	2.21965	2.9006	3.25619	3.40449	3.47209	NaN	3.55754	3.58022	3.60134	3.62634	3.65947	3.71753	3.79072	3.87159	3.90074	3.95203	3.97839	4.00272	NaN	4.07336	4.0762	4.12941	4.14292	4.13891	4.33637
				0.2mM	1.83505	1.96547	2.39691	2.78246	2.97161	3.08298	NaN	3.24251	3.30207	3.37584	3.43447	3.47494	3.50998	3.53453	3.568	3.58835	3.63051	3.70207	3.77912	NaN	3.93752	3.97281	4.02674	4.05672	4.07903	4.38607
				0.5mM	1.83505	1.89423	1.85733	1.88534	1.87147	1.86399	NaN	1.82994	1.80072	1.78958	1.78103	1.78387	1.78387	1.77524	1.8196	1.77811	1.78095	1.7839	1.79515	NaN	2.07256	2.2042	2.45463	2.60145	2.74669	3.87204
				7.3mM	1.83505	1.88761	1.85485	1.86685	1.83251	1.80888	NaN	1.78667	1.76637	1.74506	1.74814	1.74189	1.7258	1.71922	1.71253	1.71932	1.71922	1.74506	1.77228	NaN	1.86917	1.88965	1.88756	1.88309	1.88756	1.83732
	Growth Rate:			Data for figure 1F and S1D:
				Pi levels:	repeats:	time (H):
						0.5	1	1.5	2	2.5	3	3.5	4	4.5	5	5.5	6	6.5	7	7.5	8	8.5	9	9.5	10	10.5	11	11.5
			Growth Rate (BEFORE normalizion to cell density)	0mM	1	0.587288	0.571849	0.553493	0.536633	0.504024	0.44729	0.381837	0.324412	0.276915	0.23448	0.199211	0.174566	0.158488	0.146452	0.134517	0.121398	0.111043	0.10047	0.0879415	0.0778837	0.0701467	0.0650841	0.0606531
					2	0.639167	0.613658	0.574269	0.528648	0.479362	0.426304	0.37304	0.324098	0.281027	0.242998	0.211602	0.184635	0.162471	0.146081	0.133715	0.119616	0.101599	0.0857566	0.0742107	0.0681436	0.0679964	0.0707184	0.0713466
				0.06mM	1	0.687629	0.660973	0.645369	0.646232	0.65045	0.646689	0.634098	0.617379	0.599774	0.583925	0.571894	0.561841	0.541668	0.500677	0.445911	0.388129	0.329847	0.280181	NaN	NaN	0.19754	0.186968	0.172513
					2	0.756651	0.717799	0.679802	0.658023	0.645541	0.629217	0.615274	0.606882	0.595503	0.585583	0.580837	0.574934	0.55833	0.525268	0.479551	0.431172	0.381359	0.324554	NaN	NaN	0.126745	0.0595299	0.0158633
				0.2mM	1	0.663605	0.651306	0.645799	0.649587	0.647947	0.638159	0.625536	0.616416	0.613453	0.616389	0.627456	0.647394	0.661049	0.655598	0.629578	0.588076	0.541426	0.49484	NaN	NaN	0.37149	0.335737	0.304052
					2	0.736153	0.705492	0.675471	0.657427	0.642513	0.626871	0.613769	0.608279	0.610162	0.621156	0.644993	0.675436	0.696642	0.691962	0.660067	0.613553	0.557281	0.493706	NaN	NaN	0.323141	0.280681	0.25112
				0.5mM	1	0.630232	0.609983	0.602926	0.622139	0.63948	0.64009	0.627552	0.61216	0.60098	0.599853	0.611665	0.632805	0.648696	0.648146	0.637267	0.620575	0.598553	0.574833	NaN	NaN	0.455979	0.400842	0.350717
					2	0.614674	0.602861	0.60847	0.629688	0.639968	0.621493	0.593203	0.580342	0.577934	0.587007	0.608662	0.637374	0.657404	0.655788	0.637902	0.614254	0.586455	0.553732	NaN	NaN	0.432709	0.3872	0.350793
				7.3mM	1	0.721028	0.702208	0.69414	0.697485	0.69742	0.683079	0.657612	0.635343	0.624733	0.627926	0.64679	0.675133	0.696313	0.693413	0.667405	0.629433	0.586505	0.544477	NaN	NaN	0.447055	0.417473	0.384317
					2	0.680831	0.673237	0.674259	0.677221	0.670309	0.656796	0.644671	0.640612	0.641459	0.649099	0.670536	0.699451	0.715351	0.706121	0.680299	0.645702	0.607753	0.567303	NaN	NaN	0.433928	0.389352	0.351792
				Pi levels:	repeats:	time (H):
						0.5	1	1.5	2	2.5	3	3.5	4	4.5	5	5.5	6	6.5	7	7.5	8	8.5	9	9.5	10	10.5	11	11.5
			FOR normalizion: Growth Rate at high Pi with the same cell density	0mM	1	0.724879	0.7033	0.698073	0.694562	0.698398	0.697187	0.692624	0.690106	0.678547	0.665988	0.659527	0.654784	0.647097	0.642642	0.63587	0.631981	0.634327	0.627473	0.627473	0.626593	0.625348	0.625575	0.624137
					2	0.68247	0.674965	0.67292	0.676057	0.676299	0.672445	0.663116	0.659801	0.650322	0.646914	0.644103	0.641316	0.640902	0.640586	0.640612	0.640977	0.641149	0.641149	0.641362	0.641331	0.641459	0.641459	0.64235
				0.06mM	1	0.713527	0.69846	0.695408	0.694893	0.699107	0.688981	0.66864	0.644068	0.628799	0.623944	0.630608	0.643487	0.674105	0.697306	0.698315	0.69223	0.670801	0.670801	NaN	NaN	0.625306	0.629433	0.577662
					2	0.680231	0.672121	0.67352	0.67703	0.673937	0.655289	0.651159	0.641197	0.641269	0.642913	0.652827	0.672441	0.701341	0.715351	0.710882	0.705417	0.688129	0.668529	NaN	NaN	0.624053	0.602716	0.634194
				0.2mM	1	0.719614	0.696707	0.696133	0.695801	0.698626	0.686527	0.66688	0.642642	0.629159	0.624701	0.633835	0.647649	0.686722	0.698561	0.681743	0.654206	0.623922	0.586505	NaN	NaN	0.497242	0.467095	0.455862
					2	0.681696	0.671942	0.672341	0.67738	0.672445	0.65931	0.646914	0.641316	0.641209	0.643873	0.654034	0.67435	0.706304	0.712236	0.68998	0.671844	0.629113	0.59757	NaN	NaN	0.504266	0.484961	0.471529
				0.5mM	1	0.724879	0.695015	0.701162	0.69414	0.698863	0.692624	0.673734	0.652087	0.631981	0.624927	0.626811	0.636289	0.674105	0.697007	0.696274	0.675055	0.640168	0.61412	NaN	NaN	0.482158	0.458602	0.434225
					2	0.678235	0.672073	0.672306	0.67703	0.67578	0.647263	0.650322	0.641738	0.641005	0.642192	0.650085	0.664261	0.701341	0.71519	0.704701	0.687188	0.653252	0.621531	NaN	NaN	0.507226	0.456539	0.459543
				7.3mM	1	0.712238	0.699288	0.694351	0.69565	0.697637	0.680089	0.647891	0.636411	0.624137	0.627163	0.642699	0.662199	0.694148	0.689627	0.66031	0.628062	0.577662	0.54579	NaN	NaN	0.455862	0.409675	0.386506
					2	0.67907	0.672306	0.672073	0.677221	0.669128	0.653847	0.644103	0.640625	0.642048	0.649099	0.664261	0.68587	0.715468	0.700961	0.679273	0.639296	0.612745	0.561493	NaN	NaN	0.430907	0.375452	0.365325
				Pi levels:	repeats:	time (H):
						0.5	1	1.5	2	2.5	3	3.5	4	4.5	5	5.5	6	6.5	7	7.5	8	8.5	9	9.5	10	10.5	11	11.5
			Growth Rate (normalized to cell density)	0mM	1	-0.137591	-0.131451	-0.14458	-0.157929	-0.194374	-0.249897	-0.310787	-0.365695	-0.401632	-0.431508	-0.460315	-0.480217	-0.488609	-0.496191	-0.501353	-0.510583	-0.523284	-0.527002	-0.539531	-0.54871	-0.555201	-0.560491	-0.563484
					2	-0.0433035	-0.0613072	-0.0986515	-0.147409	-0.196936	-0.246141	-0.290076	-0.335703	-0.369295	-0.403916	-0.432501	-0.456681	-0.478432	-0.494504	-0.506898	-0.52136	-0.53955	-0.555392	-0.567151	-0.573187	-0.573462	-0.57074	-0.571003
				0.06mM	1	-0.0258979	-0.0374871	-0.0500384	-0.0486611	-0.0486573	-0.0422916	-0.034542	-0.0266882	-0.0290252	-0.0400189	-0.0587134	-0.0816465	-0.132437	-0.196629	-0.252404	-0.304101	-0.340954	-0.39062	NaN	NaN	-0.427766	-0.442465	-0.405148
					2	0.0764195	0.0456775	0.00628262	-0.0190065	-0.0283963	-0.0260725	-0.0358856	-0.0343147	-0.0457658	-0.0573306	-0.0719896	-0.0975069	-0.143011	-0.190083	-0.23133	-0.274245	-0.306771	-0.343975	NaN	NaN	-0.497308	-0.543186	-0.618331
				0.2mM	1	-0.056009	-0.0454009	-0.0503339	-0.0462142	-0.0506793	-0.0483679	-0.0413434	-0.0262264	-0.0157056	-0.00831202	-0.00637871	-0.00025436	-0.0256733	-0.0429633	-0.0521659	-0.0661304	-0.0824965	-0.091665	NaN	NaN	-0.125751	-0.131357	-0.15181
					2	0.0544569	0.0335495	0.00312998	-0.0199533	-0.0299318	-0.0324395	-0.0331445	-0.0330369	-0.0310462	-0.0227165	-0.00904073	0.00108631	-0.00966186	-0.0202742	-0.0299123	-0.058291	-0.0718317	-0.103864	NaN	NaN	-0.181125	-0.20428	-0.220408
				0.5mM	1	-0.0946477	-0.0850317	-0.0982361	-0.0720006	-0.0593833	-0.0525331	-0.0461821	-0.0399272	-0.0310013	-0.025074	-0.0151459	-0.00348399	-0.0254091	-0.0488609	-0.0590068	-0.0544804	-0.0416149	-0.0392872	NaN	NaN	-0.0261793	-0.0577599	-0.0835079
					2	-0.0635608	-0.0692119	-0.0638361	-0.0473415	-0.0358125	-0.0257705	-0.0571186	-0.0613953	-0.0630704	-0.0551848	-0.0414225	-0.0268862	-0.0439371	-0.0594022	-0.0667994	-0.0729339	-0.0667967	-0.0677989	NaN	NaN	-0.0745172	-0.069339	-0.10875
				7.3mM	1	0.00878997	0.00291942	-0.000211043	0.00183593	-0.000216858	0.00298978	0.00972136	-0.00106774	0.000596208	0.000763141	0.0040909	0.012934	0.00216554	0.0037855	0.00709495	0.00137143	0.00884351	-0.00131272	NaN	NaN	-0.00880667	0.00779791	-0.00218902
					2	0.00176082	0.000930875	0.00218599	4.10783e-15	0.00118067	0.00294907	0.000568121	-1.25492e-05	-0.000589645	-8.54872e-15	0.00627576	0.0135811	-0.000116745	0.00516029	0.00102601	0.00640627	-0.00499228	0.00581039	NaN	NaN	0.00302132	0.0139006	-0.0135333
					Pi levels:	time (H):
						0.5	1	1.5	2	2.5	3	3.5	4	4.5	5	5.5	6	6.5	7	7.5	8	8.5	9	9.5	10	10.5	11	11.5
				means Growth Rate (normalized to cell density)	0mM	-0.0904473	-0.0963791	-0.121616	-0.152669	-0.195655	-0.248019	-0.300431	-0.350699	-0.385463	-0.417712	-0.446408	-0.468449	-0.48352	-0.495347	-0.504125	-0.515972	-0.531417	-0.541197	-0.553341	-0.560948	-0.564332	-0.565615	-0.567244
					0.06mM	0.0252608	0.00409516	-0.0218779	-0.0338338	-0.0385268	-0.034182	-0.0352138	-0.0305014	-0.0373955	-0.0486748	-0.0653515	-0.0895767	-0.137724	-0.193356	-0.241867	-0.289173	-0.323862	-0.367297	NaN	NaN	-0.462537	-0.492826	-0.511739
					0.2mM	-0.000776035	-0.00592572	-0.0236019	-0.0330838	-0.0403056	-0.0404037	-0.037244	-0.0296316	-0.0233759	-0.0155143	-0.00770972	0.000415975	-0.0176676	-0.0316187	-0.0410391	-0.0622107	-0.0771641	-0.0977647	NaN	NaN	-0.153438	-0.167819	-0.186109
					0.5mM	-0.0791042	-0.0771218	-0.0810361	-0.0596711	-0.0475979	-0.0391518	-0.0516503	-0.0506612	-0.0470359	-0.0401294	-0.0282842	-0.0151851	-0.0346731	-0.0541315	-0.0629031	-0.0637072	-0.0542058	-0.0535431	NaN	NaN	-0.0503483	-0.0635494	-0.0961289
					7.3mM	0.00527539	0.00192515	0.000987472	0.000917964	0.000481908	0.00296942	0.00514474	-0.000540147	3.28144e-06	0.000381571	0.00518333	0.0132575	0.0010244	0.00447289	0.00406048	0.00388885	0.00192561	0.00224884	NaN	NaN	-0.00289268	0.0108493	-0.00786114
					Pi levels:	time (H):
						0.5	1	1.5	2	2.5	3	3.5	4	4.5	5	5.5	6	6.5	7	7.5	8	8.5	9	9.5	10	10.5	11	11.5
				standard error (SE) of Growth Rate (normalized to cell density)	0mM	0.0471438	0.0350719	0.0229642	0.00526009	0.00128124	0.00187837	0.0103552	0.014996	0.0161684	0.0137962	0.0139069	0.0117682	0.00508839	0.000843171	0.00277224	0.00538849	0.00813298	0.0141951	0.0138101	0.0122388	0.00913058	0.0051247	0.00375969
					0.06mM	0.0511587	0.0415823	0.0281605	0.0148273	0.0101305	0.00810957	0.000671797	0.00381329	0.00837031	0.00865586	0.0066381	0.00793024	0.00528679	0.00327293	0.010537	0.0149282	0.0170916	0.0233228	NaN	NaN	0.0347711	0.0503604	0.106591
					0.2mM	0.055233	0.0394752	0.0267319	0.0131305	0.0103737	0.00796421	0.00409942	0.00340524	0.00767032	0.00720224	0.00133101	0.000670335	0.00800574	0.0113445	0.0111268	0.00391968	0.00533244	0.00609972	NaN	NaN	0.0276868	0.0364615	0.0342994
					0.5mM	0.0155434	0.00790992	0.0172	0.0123296	0.0117854	0.0133813	0.00546825	0.0107341	0.0160346	0.0150554	0.0131383	0.0117011	0.009264	0.00527062	0.0038963	0.00922676	0.0125909	0.0142558	NaN	NaN	0.024169	0.00578954	0.012621
					7.3mM	0.00351457	0.000994274	0.00119852	0.000917964	0.000698766	2.03535e-05	0.00457662	0.000527598	0.000592926	0.000381571	0.00109243	0.00032359	0.00114114	0.000687395	0.00303447	0.00251742	0.0069179	0.00356156	NaN	NaN	0.005914	0.00305137	0.00567212
			Values of csap smooshing (of Log2(OD)) ( every minute):
		Pi levels:	repeats:	NEW time (H) every minute:
				0	0.0166667	0.0333333	0.05	0.0666667	0.0833333	0.1	0.116667	0.133333	0.15	0.166667	0.183333	0.2	0.216667	0.233333	0.25	0.266667	0.283333	0.3	0.316667	0.333333	0.35	0.366667	0.383333	0.4	0.416667	0.433333	0.45	0.466667	0.483333	0.5	0.516667	0.533333	0.55	0.566667	0.583333	0.6	0.616667	0.633333	0.65	0.666667	0.683333	0.7	0.716667	0.733333	0.75
		0mM	1	-4.69755	-4.68768	-4.67781	-4.66794	-4.65807	-4.6482	-4.63833	-4.62847	-4.6186	-4.60874	-4.59888	-4.58902	-4.57916	-4.5693	-4.55945	-4.5496	-4.53975	-4.52991	-4.52007	-4.51023	-4.50039	-4.49056	-4.48073	-4.47091	-4.46109	-4.45127	-4.44146	-4.43166	-4.42185	-4.41206	-4.40227	-4.39248	-4.3827	-4.37293	-4.36316	-4.3534	-4.34364	-4.3339	-4.32415	-4.31442	-4.30469	-4.29497	-4.28526	-4.27556	-4.26586	-4.25617
			2	-4.68877	-4.67797	-4.66717	-4.65637	-4.64557	-4.63477	-4.62398	-4.61318	-4.60239	-4.5916	-4.58081	-4.57003	-4.55925	-4.54847	-4.5377	-4.52694	-4.51617	-4.50542	-4.49467	-4.48392	-4.47318	-4.46245	-4.45173	-4.44101	-4.4303	-4.4196	-4.4089	-4.39822	-4.38754	-4.37687	-4.36621	-4.35557	-4.34493	-4.3343	-4.32369	-4.31308	-4.30249	-4.2919	-4.28133	-4.27077	-4.26023	-4.2497	-4.23918	-4.22867	-4.21818	-4.2077
		0.06mM	1	-4.71855	-4.70686	-4.69518	-4.6835	-4.67182	-4.66014	-4.64847	-4.6368	-4.62513	-4.61346	-4.6018	-4.59015	-4.5785	-4.56685	-4.55522	-4.54359	-4.53196	-4.52035	-4.50874	-4.49714	-4.48555	-4.47398	-4.46241	-4.45085	-4.4393	-4.42777	-4.41625	-4.40474	-4.39324	-4.38176	-4.37029	-4.35884	-4.3474	-4.33598	-4.32457	-4.31317	-4.30179	-4.29043	-4.27908	-4.26775	-4.25643	-4.24512	-4.23383	-4.22255	-4.21129	-4.20005
			2	-4.77005	-4.75716	-4.74428	-4.7314	-4.71852	-4.70564	-4.69277	-4.6799	-4.66704	-4.65417	-4.64132	-4.62847	-4.61563	-4.60279	-4.58996	-4.57714	-4.56433	-4.55153	-4.53874	-4.52596	-4.5132	-4.50044	-4.4877	-4.47497	-4.46225	-4.44955	-4.43686	-4.42419	-4.41154	-4.3989	-4.38628	-4.37368	-4.3611	-4.34853	-4.33599	-4.32346	-4.31095	-4.29846	-4.28599	-4.27355	-4.26112	-4.24871	-4.23632	-4.22396	-4.21161	-4.19929
		0.2mM	1	-4.66528	-4.65415	-4.64302	-4.63189	-4.62075	-4.60962	-4.59849	-4.58736	-4.57623	-4.56511	-4.55398	-4.54286	-4.53173	-4.52061	-4.50949	-4.49838	-4.48726	-4.47615	-4.46505	-4.45394	-4.44284	-4.43174	-4.42064	-4.40955	-4.39846	-4.38738	-4.3763	-4.36522	-4.35415	-4.34308	-4.33202	-4.32096	-4.30991	-4.29886	-4.28782	-4.27678	-4.26575	-4.25473	-4.24371	-4.23269	-4.22168	-4.21068	-4.19969	-4.1887	-4.17772	-4.16674
			2	-4.74021	-4.72775	-4.71529	-4.70283	-4.69037	-4.67791	-4.66546	-4.653	-4.64056	-4.62811	-4.61567	-4.60323	-4.5908	-4.57837	-4.56595	-4.55353	-4.54112	-4.52872	-4.51632	-4.50393	-4.49155	-4.47918	-4.46682	-4.45447	-4.44212	-4.42979	-4.41747	-4.40516	-4.39286	-4.38057	-4.36829	-4.35603	-4.34378	-4.33154	-4.31932	-4.30711	-4.29492	-4.28274	-4.27057	-4.25842	-4.24629	-4.23417	-4.22206	-4.20998	-4.19791	-4.18585
		0.5mM	1	-4.71825	-4.70764	-4.69703	-4.68642	-4.67581	-4.6652	-4.65459	-4.64398	-4.63338	-4.62277	-4.61217	-4.60158	-4.59098	-4.58039	-4.5698	-4.55921	-4.54863	-4.53805	-4.52747	-4.5169	-4.50634	-4.49578	-4.48522	-4.47467	-4.46412	-4.45358	-4.44305	-4.43252	-4.422	-4.41149	-4.40098	-4.39048	-4.37998	-4.3695	-4.35902	-4.34855	-4.33809	-4.32764	-4.3172	-4.30677	-4.29634	-4.28593	-4.27553	-4.26513	-4.25475	-4.24438
			2	-4.57089	-4.56054	-4.5502	-4.53985	-4.52951	-4.51916	-4.50882	-4.49848	-4.48814	-4.4778	-4.46747	-4.45713	-4.4468	-4.43647	-4.42615	-4.41583	-4.40551	-4.39519	-4.38488	-4.37457	-4.36427	-4.35397	-4.34368	-4.33339	-4.32311	-4.31283	-4.30255	-4.29229	-4.28203	-4.27177	-4.26152	-4.25128	-4.24105	-4.23082	-4.2206	-4.21039	-4.20018	-4.18998	-4.17978	-4.1696	-4.15941	-4.14924	-4.13907	-4.12891	-4.11876	-4.10861
		7.3mM	1	-4.70803	-4.69584	-4.68364	-4.67145	-4.65925	-4.64706	-4.63487	-4.62269	-4.6105	-4.59832	-4.58614	-4.57397	-4.5618	-4.54963	-4.53747	-4.52532	-4.51317	-4.50103	-4.4889	-4.47677	-4.46465	-4.45254	-4.44043	-4.42834	-4.41625	-4.40417	-4.39211	-4.38005	-4.36801	-4.35597	-4.34395	-4.33194	-4.31994	-4.30795	-4.29597	-4.28401	-4.27206	-4.26011	-4.24818	-4.23626	-4.22436	-4.21246	-4.20057	-4.1887	-4.17683	-4.16498
			2	-4.6257	-4.61428	-4.60286	-4.59144	-4.58001	-4.56859	-4.55717	-4.54575	-4.53433	-4.52292	-4.5115	-4.50009	-4.48868	-4.47727	-4.46586	-4.45445	-4.44305	-4.43165	-4.42025	-4.40886	-4.39747	-4.38608	-4.37469	-4.36331	-4.35194	-4.34057	-4.3292	-4.31783	-4.30647	-4.29512	-4.28377	-4.27243	-4.26109	-4.24975	-4.23842	-4.2271	-4.21578	-4.20446	-4.19315	-4.18184	-4.17054	-4.15924	-4.14795	-4.13666	-4.12538	-4.1141
[truncated: 676 more columns]

## Sheet: Fig 4A
Number of WT Generations During Recovery from low Pi levels:
Recovery into 20mM:
Description: WT cells with and without a starvation response reporter (PHO84p-Venus), were grown overnight in 50ml tubes till OD600 ~0.5 (NovaSpec Plus Visible Spectrophotometer). To control for the lack of fitness impact due to reporter presence, differentially labeled WT cells were mixed (WT-PHO84p-Venus was mixed with WT-mCherry; and WT-PHO84p-Venus + mCherry was mixed with WT-GFP) in 96 deep …
						Data for figure S4G:
						OD data:							Generations:
						OD600nm, Tecan Sunrise
		Repeats Information:					Recovery time (hours) after 21 houres at the indicated low and high Pi:							Recovery time (hours) after 21 hours at the indicated low and high Pi:
		1	WT+ mCherry VS. PHO84p-Venus
		2	WT+ GFP VS. PHO84p-Venus + mCherry			Repeat:	Pi levels	0	3h	5.7h			Repeat:	Pi levels	0	3h	5.7h
						1	0mM	0.0147	0.021	0.061			1	0mM	0	0.514573	2.05299
						2	0mM	0.01665	0.021	0.067			2	0mM	0	0.334867	2.00864
						1	0.06mM	0.0351	0.044	0.15			1	0.06mM	0	0.326032	2.09542
						2	0.06mM	0.0359	0.049	0.159			2	0.06mM	0	0.448798	2.14697
						1	0.1mM	0.0096875	0.017	0.05			1	0.1mM	0	0.811338	2.36773
						2	0.1mM	0.01005	0.019	0.055			2	0.1mM	0	0.918804	2.45224
						1	0.2mM	0.0126	0.022	0.083			1	0.2mM	0	0.80408	2.71969
						2	0.2mM	0.0125875	0.023	0.076			2	0.2mM	0	0.869642	2.59401
						1	0.3mM	0.01047	0.021	0.087			1	0.3mM	0	1.00413	3.05475
						2	0.3mM	0.01075	0.02	0.08			2	0.3mM	0	0.895663	2.89566
						1	0.4mM	0.01093	0.024	0.084			1	0.4mM	0	1.13474	2.9421
						2	0.4mM	0.01088	0.031	0.095			2	0.4mM	0	1.51059	3.12625
						1	0.5mM	0.01064	0.022	0.075			1	0.5mM	0	1.04801	2.81739
						2	0.5mM	0.01067	0.024	0.077			2	0.5mM	0	1.16947	2.8513
						1	20mM	0.01109	0.033	0.091			1	20mM	0	1.57321	3.03661
						2	20mM	0.01111	0.032	0.094			2	20mM	0	1.52621	3.0808
									3 hours following recovery (from 21 houres at the indicated low and high Pi):
							Pi levels		0mM	0.06mM	0.1mM	0.2mM	0.3mM	0.4mM	0.5mM	20mM
							mean Generations:		0.42472	0.387415	0.865071	0.836861	0.949896	1.32267	1.10874	1.54971
							Standered error:		0.089853	0.0613827	0.0537327	0.0327811	0.0542323	0.187924	0.0607344	0.0234968
									5.7 hours following recovery (from 21 houres at the indicated low and high Pi):
							Pi levels		0mM	0.06mM	0.1mM	0.2mM	0.3mM	0.4mM	0.5mM	20mM
							mean Generations:		2.03082	2.1212	2.40998	2.65685	2.97521	3.03417	2.83435	3.0587
							Standered error:		0.0221771	0.0257757	0.0422522	0.06284	0.0795453	0.0920765	0.0169529	0.0220974
