# Supplementary material for: Dual role of starvation signaling in promoting growth and recovery
Source: PLoS Biol. 2017 Dec 13;15(12):e2002039. doi: 10.1371/journal.pbio.2002039 (PMC5728490; doi:10.1371/journal.pbio.2002039)
Supplement: S2 Data — (XLSX) [file pbio.2002039.s009.xlsx]

## Sheet: Description
		Description: Time Courses Experiment for RNA-Seq. Cells were grown as above for WT growth rate and reporter activation dynamics. Briefly, logarithmic cells (OD600~0.4) grown overnight in high Pi levels (7.3mM Pi), were washed in the relevant low Pi media. Cells were then inoculated to a specified medium: no Pi, very low Pi (0.06mM Pi), low Pi (0.2mM Pi), and intermediate–low Pi (0.5mM Pi) levels …

## Sheet: S1A Fig
Gene Aliases:
VTC1:	PHM4
VTC2:	PHM1
VTC3:	PHM2				Data for S1A Fig:
VTC4:	PHM3
The PHO regulated genes (33 genes:):					494 genes: Induced in WT in no Pi Vs high Pi (in at least 6 out of 8 samples):										38 genes: Induced in Full ON Vs Full OFF cells (in at least 15 out of 25 samples in high and low Pi) :
1	PHO11				1	SSA1									1	PHO11
2	PHO5				2	BDH1									2	PHO5
3	YBR287W				3	BDH2									3	YBR287W
4	PCA1				4	GDH3									4	PCA1
5	PHO89				5	BUD14									5	PHO89
6	ATG22				6	PHO11									6	ATG22
7	MAF1				7	ECM15									7	MAF1
8	KCS1				8	ACH1									8	KCS1
9	PHM6				9	YBL029W									9	PHM6
10	PHO8				10	ECM13									10	PHO8
11	PHM8				11	RRT1									11	URA3
12	VTC1				12	MOH1									12	PHM8
13	ISC10				13	PRX1									13	VTC1
14	VTC2				14	AST1									14	ISC10
15	SDT1				15	ATG8									15	VTC2
16	PHO81				16	YBL086C									16	SDT1
17	DUR3				17	ROX3									17	PHO81
18	SPL2				18	ATP1									18	YHB1
19	PHO12				19	YBL107C									19	DUR3
20	VTC4				20	NTH2									20	SPL2
21	PHO86				21	DSF2									21	PHO12
22	SNA3				22	YBR012C									22	VTC4
23	YLR346C				23	QDR3									23	PHO86
24	VIP1				24	YRO2									24	SNA3
25	PHO84				25	YBR056W									25	YEH1
26	ICY1				26	YBR062C									26	YLR346C
27	YNL208W				27	NRG2									27	VIP1
28	ATG19				28	HSP26									28	PHO84
29	HPF1				29	PHO5									29	FET3
30	DDP1				30	TPS1									30	ICY1
31	VTC3				31	YBR137W									31	YNL208W
32	GDE1				32	YBR138C									32	YNL217W
33	PLC1				33	YBR139W									33	ATG19
					34	ADH5									34	HPF1
					35	ICS2									35	DDP1
					36	SSE2									36	VTC3
					37	FZO1									37	GDE1
					38	DUR1_2									38	PLC1
					39	SDS24
					40	PRP5
					41	YBR241C
					42	FMP21
					43	HSM3
					44	YBR285W
					45	YBR287W
					46	CTP1
					47	PCA1
					48	PHO89
					49	MAL33
					50	AGP1
					51	HIS4
					52	LSB5
					53	GRX1
					54	ATG22
					55	GLK1
					56	MGR1
					57	LRE1
					58	PBN1
					59	YCP4
					60	CIT2
					61	ADP1
					62	SRD1
					63	CPR4
					64	YCR076C
					65	PTC6
					66	CSM1
					67	GIT1
					68	ERP3
					69	GPM2
					70	GPD1
					71	YDL027C
					72	NPC2
					73	SNU23
					74	QRI7
					75	MSS2
					76	TMA17
					77	IWR1
					78	ATG9
					79	UGX2
					80	YDL176W
					81	INH1
					82	MGT1
					83	GDH2
					84	WHI4
					85	GYP7
					86	MAF1
					87	KCS1
					88	GCV1
					89	CIS1
					90	MIC14
					91	PST2
					92	RSM10
					93	NRG1
					94	TGL2
					95	YDR061W
					96	FMP16
					97	TPS2
					98	SHU2
					99	VPS41
					100	TMN2
					101	YDR109C
					102	DOP1
					103	STB3
					104	HSP42
					105	RAD9
					106	COX20
					107	TRS23
					108	PAM1
					109	HSP78
					110	PEX10
					111	PHM6
					112	HXT7
					113	RGA2
					114	YDR391C
					115	SHE9
					116	URH1
					117	ARO80
					118	CAD1
					119	PPN1
					120	TSA2
					121	PFA5
					122	TFB3
					123	MFA1
					124	PEX29
					125	PHO8
					126	VPS52
					127	VPS3
					128	ACN9
					129	EMI1
					130	GRX2
					131	QCR7
					132	APA2
					133	HSP31
					134	GLC3
					135	UBC8
					136	ECM10
					137	PRB1
					138	HPA3
					139	GPA2
					140	YAT2
					141	YER034W
					142	PHM8
					143	HOR2
					144	VTC1
					145	YER079W
					146	SER3
					147	IES5
					148	SHC1
					149	SSA4
					150	AVT6
					151	YER121W
					152	DSE1
					153	MAG1
					154	YER158C
					155	YER160C
					156	YER163C
					157	RPH1
					158	ISC10
					159	YER186C
					160	VTC2
					161	IES1
					162	HSP12
					163	EPL1
					164	BST1
					165	CAK1
					166	SWP82
					167	SNZ3
					168	ATG18
					169	PHO4
					170	IRC6
					171	HXK1
					172	CDH1
					173	SCW11
					174	AGA2
					175	HOP2
					176	PNC1
					177	OCH1
					178	PKP2
					179	PYC1
					180	KXD1
					181	MMS2
					182	GPG1
					183	HUL5
					184	AMS1
					185	CUP2
					186	YGL193C
					187	CLG1
					188	SDT1
					189	PDE1
					190	YGR015C
					191	UGA1
					192	MSP1
					193	GSC2
					194	RME1
					195	ERG25
					196	ROM1
					197	CTT1
					198	SRB5
					199	MEP1
					200	ECL1
					201	FYV8
					202	YGR201C
					203	BNS1
					204	PHO81
					205	YGR237C
					206	FMP43
					207	SOL4
					208	ENO1
					209	GND2
					210	DUR3
					211	AIM17
					212	NPR3
					213	YHR033W
					214	COX6
					215	HTD2
					216	NAM8
					217	RTC3
					218	GRE3
					219	TRR2
					220	ERP5
					221	YHR112C
					222	NDT80
					223	SPL2
					224	YHR138C
					225	PHO12
					226	PIG2
					227	YIL055C
					228	PCI8
					229	AVT7
					230	SGA1
					231	COX5B
					232	RHO3
					233	QDR1
					234	VHS2
					235	OM45
					236	REV7
					237	YIL151C
					238	YIL161W
					239	YIL165C
					240	IST3
					241	DAL2
					242	DAL7
					243	DAL3
					244	LYS1
					245	YIR035C
					246	GTT1
					247	COX16
					248	VTC4
					249	PET130
					250	BET4
					251	SNX4
					252	NUP192
					253	TDH1
					254	ZAP1
					255	BNA3
					256	YJL068C
					257	YJL070C
					258	KHA1
					259	PHO86
					260	YJL144W
					261	SNA3
					262	FMP33
					263	TPK1
					264	BUD19
					265	YJR008W
					266	MET3
					267	YJR011C
					268	RAD26
					269	TAH11
					270	YJR056C
					271	CBF1
					272	YJR096W
					273	CPA2
					274	STR2
					275	GPX1
					276	BLI1
					277	STB6
					278	LAP4
					279	YKL133C
					280	MRP8
					281	YKL151C
					282	PTK1
					283	MNN4
					284	FOX2
					285	NTR2
					286	YKR023W
					287	DAL80
					288	GAP1
					289	PET10
					290	FMP46
					291	TRK2
					292	LAS1
					293	MTD1
					294	TGL4
					295	HSP104
					296	ISA1
					297	UBI4
					298	VPS13
					299	YLL058W
					300	GTT2
					301	UBR2
					302	APC9
					303	REX3
					304	YLR152C
					305	YLR164W
					306	TFS1
					307	ATG26
					308	GSY2
					309	DCS1
					310	YLR271W
					311	UBC12
					312	CDA1
					313	BUD6
					314	YLR346C
					315	ATG33
					316	STE11
					317	VAC14
					318	COX8
					319	BLS1
					320	VIP1
					321	SPP382
					322	TUS1
					323	MAG2
					324	CAR2
					325	UBX2
					326	CYB2
					327	CMP2
					328	DUS1
					329	UFO1
					330	BUL2
					331	ATR1
					332	GTR1
					333	PHO84
					334	MSC1
					335	MVP1
					336	YET2
					337	AEP1
					338	AVO2
					339	YMR090W
					340	SNZ1
					341	ATP25
					342	PGM2
					343	ADE17
					344	DLT1
					345	YMR160W
					346	DNF3
					347	ALD2
					348	DDR48
					349	SGS1
					350	MRPL24
					351	ICY1
					352	YMR196W
					353	RAD14
					354	DML1
					355	CUS1
					356	GAD1
					357	YMR252C
					358	GFD1
					359	URA10
					360	PGM3
					361	YME2
					362	UBP15
					363	PET8
					364	LST8
					365	HEF3
					366	PBI2
					367	NCE103
					368	YNL040W
					369	VAC7
					370	POR1
					371	MLF3
					372	YNL115C
					373	ESBP6
					374	FAR11
					375	MEP2
					376	YNL155W
					377	IGO1
					378	APC1
					379	YNL208W
					380	ADE12
					381	GOR1
					382	MET2
					383	SNZ2
					384	CIT1
					385	PET494
					386	NTG2
					387	RRT8
					388	MAM3
					389	EMI5
					390	ATG19
					391	MCH4
					392	HPF1
					393	ROD1
					394	YOR019W
					395	CRS5
					396	SHE4
					397	PEP12
					398	GLO4
					399	IRC23
					400	VHS3
					401	YOR059C
					402	CYT1
					403	GCY1
					404	IAH1
					405	ADE2
					406	ARP8
					407	YOR152C
					408	PNS1
					409	DDP1
					410	DCS2
					411	GSP2
					412	ULS1
					413	PEX27
					414	AIM41
					415	RCN2
					416	HER1
					417	MKK1
					418	KIN4
					419	MOD5
					420	RDL1
					421	YOR289W
					422	SNF2
					423	YOR292C
					424	YOR338W
					425	TYE7
					426	PYK2
					427	ALD4
					428	NCR1
					429	VTC3
					430	RMI1
					431	SKS1
					432	VPS16
					433	GCR1
					434	YPL088W
					435	SSU1
					436	GDE1
					437	PEP4
					438	DAP1
					439	CUP9
					440	TPK2
					441	LEA1
					442	YPL216W
					443	FMP40
					444	GRE1
					445	HSP82
					446	HUT1
					447	GYP5
					448	PLC1
					449	YPR015C
					450	ATH1
					451	APL4
					452	TIP41
					453	MCM16
					454	MSF1
					455	YPR084W
					456	YTH1
					457	YPR117W
					458	YPR127W
					459	YPR130C
					460	NAT3
					461	GPH1
					462	MET16
					463	GDB1
					464	YDR179W-A
					465	DDR2
					466	HOR7
					467	MTW1
					468	QCR10
					469	YMR173W-A
					470	YER138W-A
					471	VID28
					472	STF1
					473	YJL133C-A
					474	YJL127C-B
					475	PAI3
					476	CMC4
					477	YNL277W-A
					478	YNL146C-A
					479	YNR034W-A
					480	YOR020W-A
					481	YPL119C-A
					482	YPR010C-A
					483	YBL068W-A
					484	YBR085C-A
					485	YCL048W-A
					486	AMD2
					487	YDR374W-A
					488	YDR379C-A
					489	YDR381C-A
					490	YDR461C-A
					491	YFR052C-A
					492	YGR161W-C
					493	YGR174W-A
					494	YIL014C-A

## Sheet: 1C,3C,S1C,S1E,S3A-C,S5B,S6D
	Time Courses Experiment for RNA-Seq																																									Time Courses Experiment for RNA-Seq
			Experiment 1:																																								Experiment 2:
			Wild-type cells (with PHO84p-Venus reporter) grown in low Pi levels: no-Pi, 0.06mM, 0.2mM, and 0.5mM Pi (for 24.7 hours).																																								Wild-type cells (with PHO84p-Venus reporter) grown in 0.06mM low Pi levels (for 24.7 hours).
			Shown log2 expression normalised to the WT initial time point (t=0,7.3mM Pi of this Experiment) before transfer to low Pi levels.																																								Shown log2 expression normalised to the WT initial time point (t=0,7.3mM Pi of Experiment 1) before transfer to low Pi levels.
			Mean Log2(RNA) of late PHO Genes:
			Y axis data for S1E Fig (see S1 Data for the X axis data) :
			Time (h):	1	2	3.5	5	6.5	8	9.5
			0mM Pi:	0.109595	1.44487	2.17113	2.26699	2.25546	2.24703	2.35519
			0.06mM Pi:	-0.292636	0.0442783	0.394547	-0.0693203	1.25313	2.02431	2.06901
			0.2mM Pi:	-0.0503041	-0.0530147	0.111723	-0.00425884	0.236097	0.57698	1.70302
			0.5mM Pi:	-0.191516	-0.147272	0.103921	0.101402	-0.302128	-0.0858874	0.308267
	PHO Genes:			Data for figure 1C:									Data for figure 3C and S3A:									Data for figure 1C , S3B, S5B:									Data for figure 1C and S3C:											PHO Genes:		Data for figure 1C , S1B, and S6D:
			Pi:	7.3mM	0mM Pi								7.3mM	0.06mM Pi								7.3mM	0.2mM Pi								7.3mM	0.5mM Pi										mean (log2 RNA) of the first 2h in 0.06mM:	Pi:	7.3mM	0.06mM Pi
																																												0	0.25	0.5	0.75	1	1.5
			Time (h)	0	1	2	3.5	5	6.5	8	9.5	24.67	0	1	2	3.5	5	6.5	8	9.5	24.67	0	1	2	3.5	5	6.5	8	9.5	24.67	0	1	2	3.5	5	6.5	8	9.5	24.67				Time (h)
			SPL2	0	2.32657	2.84073	3.22051	2.91601	3.08178	3.13179	3.07537	2.62067	0	1.75934	1.34288	1.65173	1.50207	2.87882	3.09371	2.57049	2.30676	0	0.945716	1.15667	1.09246	1.33074	1.79157	2.66658	2.59403	2.23495	0	-0.134479	0.0795991	0.497845	0.41047	0.26482	0.512789	0.519605	2.60748			1.77678	SPL2	-0.384114	0.709208	1.60203	2.08874	2.27459	1.78659
			PHO8	0	1.64099	2.59715	3.25678	3.34857	3.12053	3.34771	3.23311	4.17096	0	1.03687	1.08697	1.49536	1.24616	2.28773	3.05039	2.99531	2.74718	0	0.305472	0.394879	1.15849	1.09191	1.19463	1.98636	2.89822	2.09239	0	0.484086	0.923231	0.994504	0.926297	0.256844	0.578813	1.07543	2.05202			1.36394	PHO8	0.00383869	1.02316	1.30816	1.73443	1.8101	1.21216
			PHM2	0	2.19185	2.31478	2.3159	2.45114	2.42175	2.3215	2.175	2.31015	0	1.74556	1.73212	1.05805	1.46575	2.46985	2.53848	2.21847	1.95593	0	0.615071	0.815833	1.26916	1.34924	1.5289	2.19391	2.30352	1.45179	0	0.286197	0.0290617	0.330139	0.436519	0.367134	0.166376	0.965288	0.920692			1.35415	PHM2	-0.745132	0.753602	1.34445	1.55408	1.62433	1.78872
			PHO12	0	1.95842	2.75058	3.21158	3.20352	3.18487	2.89778	2.75572	2.98782	0	0.96611	0.808677	1.26811	0.988269	2.50828	2.89889	2.50391	1.66874	0	0.357012	0.642563	0.621242	0.616926	0.793722	1.96397	2.14663	1.10424	0	-0.223024	-0.0520036	0.169508	0.121754	-0.31996	-0.20905	0.328566	0.906209			0.990608	PHO12	-0.735546	0.102722	0.616222	1.2468	1.69562	1.47932
			PHO84	0	1.39054	1.78647	2.49819	2.7523	2.80532	2.71042	2.78103	1.7154	0	1.11707	1.17533	1.10841	0.866729	2.00455	2.50125	2.60603	1.8593	0	0.073882	0.265445	0.709494	0.820084	0.872289	1.60826	2.33366	2.00114	0	0.00302482	-0.533669	-0.428781	0.190422	-0.287336	-0.288307	0.00941049	1.27105			0.85667	PHO84	-1.90557	-0.0489517	1.1166	1.2545	1.05269	1.11265
			PHM4	0	1.44568	1.9377	2.17058	2.34941	2.0545	1.95501	2.06081	1.71175	0	1.19698	1.12726	0.976406	0.985324	2.15934	2.46979	2.2033	1.44426	0	0.269505	0.419708	0.760194	0.897262	0.998697	1.64421	2.14253	1.06433	0	0.00302482	-0.00528983	-0.15782	0.0347711	-0.249753	-0.182954	0.488578	1.1235			0.792159	PHM4	-0.676294	0.155464	0.605771	1.0338	1.07665	1.06317
			PHO86	0	1.04904	1.34286	1.53555	1.17083	1.51394	1.07815	1.24591	1.43726	0	0.82883	0.5222	0.985634	0.541391	1.12366	1.39763	1.22044	0.79266	0	0.620877	0.733145	0.44498	0.62667	0.418113	0.747498	1.14658	0.801295	0	-0.0273488	-0.460969	0.266605	0.240271	0.209678	0.402855	0.00941049	0.236837			0.733192	PHO86	-0.422182	0.454042	0.409384	0.768297	1.22998	0.893144
			PHM3	0	1.56434	1.94772	2.23515	2.31456	2.06171	2.00889	2.08405	1.74903	0	1.14077	1.15447	0.613665	0.834588	1.74003	1.79941	1.99991	1.61121	0	-0.00988956	0.420554	0.641781	0.74658	1.06916	1.752	2.21101	0.936455	0	0.372259	0.177932	-0.0905514	0.12706	-0.620397	-0.108398	0.501264	0.663847			0.704193	PHM3	-1.11733	0.256103	0.652655	0.847732	0.806173	0.812725
			SDT1	0	0.824074	2.21887	2.57768	2.50867	2.75937	2.6054	2.57008	2.80231	0	1.34282	0.475379	0.0237016	0.747125	1.84743	2.18143	2.16242	1.63808	0	0.592307	0.771213	1.20551	0.595791	0.237541	1.01053	2.00972	0.950872	0	0.869758	0.551104	0.179142	0.331778	0.292141	0.033621	0.0918727	0.701916			0.652262	SDT1	-0.20479	0.988068	0.751605	0.122839	0.531083	0.600567
			PHO81	0	1.04529	1.21358	1.66387	2.05181	1.63663	1.87961	2.17334	2.17899	0	0.674456	0.93606	0.698088	0.778061	0.895812	1.33706	1.72006	1.46698	0	0.332896	0.780019	0.463255	0.468241	1.19572	1.18503	1.34476	1.3076	0	-0.0387954	-0.276592	0.0186777	0.427461	-0.618435	-0.0512679	0.580567	1.26675			0.631142	PHO81	-0.594533	0.209282	0.294747	0.817985	0.991763	0.528373
			ISC10	0	0.770181	1.6059	2.06523	2.33432	1.65044	2.37094	2.20729	3.45237	0	1.17248	1.11538	1.15181	0.654679	1.24374	1.24171	1.92796	1.3618	0	0.713986	1.12171	0.685647	0.120317	1.325	1.38904	1.40961	2.11496	0	0.587987	1.37322	0.397189	0.360347	0.752821	1.03362	0.687482	1.65187			0.611167	ISC10	0.660281	0.891106	0.51714	1.30341	-0.703383	0.366101
			SNA3	0	0.220375	0.739163	1.04177	1.28702	1.46883	1.55022	1.68014	1.49252	0	0.283439	0.173431	-0.440933	0.307813	0.83386	1.07456	1.00618	1.31449	0	-0.274426	-0.545324	0.0533789	0.00589754	0.475144	0.850752	1.39883	1.37959	0	-0.196284	-0.0287488	-0.320809	-0.571482	0.222914	-0.0379323	0.284033	1.89145			0.526953	SNA3	0.387908	1.06619	0.817757	0.648423	-0.165726	0.434273
			YNL208W	0	0.372252	1.49042	1.80623	1.82712	1.67544	1.58717	1.53927	1.33552	0	0.237242	0.037177	-0.141816	-0.0958018	1.23868	1.80501	1.81215	1.59878	0	-0.0905342	-0.307651	0.123828	0.0850374	0.31081	0.705529	2.23864	1.14013	0	0.0574726	0.0147479	-0.107771	-0.21081	-0.241848	-0.384783	0.392571	0.724664			0.464972	YNL208W	-0.455197	1.26616	0.834475	0.42547	0.177493	0.20529
			PHM4	0	0.850318	1.07228	1.18552	1.05196	1.13686	1.07815	1.02785	1.21009	0	0.370119	0.392917	0.404738	0.153484	1.08163	1.21695	1.05116	0.880056	0	0.0148525	-0.249849	0.390904	0.122217	-0.0830809	0.683368	1.13203	0.170818	0	-0.298145	-0.206924	-0.13565	-0.256324	-0.167042	-0.144166	0.186288	0.329947			0.440935	PHM4	-0.305286	-0.0329941	0.225308	0.471011	0.652979	0.594455
			YLR346C	0	0.294153	1.70899	3.58181	4.04154	4.0351	4.43179	4.74681	3.51126	0	0.385887	-0.0221202	1.13388	0.266113	1.39574	3.15555	3.32097	2.33323	0	-0.812083	0.466358	0.53809	1.27232	0.640506	0.42557	2.5336	2.5789	0	1.15503	0.284217	1.30818	0.386819	0.402324	1.03362	0.161414	2.74498			0.433565	YLR346C	-1.09461	1.04311	0.379636	0.914846	-0.136342	0.633582
			PHO11	0	0.924406	2.52187	2.76988	2.72032	2.49201	2.43579	2.41555	2.66476	0	-0.203982	-0.144142	-0.334159	0.0778154	2.1838	2.0785	1.81521	1.30456	0	-0.500219	-0.480572	-0.0440749	-0.161721	-0.014045	1.08458	1.73821	0.0832772	0	-0.717955	-0.137742	-0.591598	0.169675	-1.65121	-0.578747	-0.768606	-0.335413			0.414009	PHO11	-0.779984	0.102525	0.27961	0.444848	0.637055	0.48382
			VIP1	0	0.617623	0.977865	1.26317	1.59794	1.26341	1.16062	1.30089	2.51126	0	0.741367	-0.302228	-0.324222	0.533	1.06316	1.37888	1.32748	0.968232	0	-0.244194	-1.45118	0.727467	0.0652761	0.0855379	1.245	1.43549	0.739368	0	0.374994	0.814138	-0.161895	0.331778	-0.292822	-0.0538419	-0.49309	-0.0570764			0.401664	VIP1	-0.20479	0.473494	0.379636	0.238316	0.268048	0.716044
			PHO5	0	0.550631	2.29288	3.0991	3.52714	3.43069	3.40983	3.39937	3.70587	0	-0.196968	-0.0775101	0.590526	0.261564	2.34021	3.32995	3.46515	2.93933	0	0.0455494	0.115074	0.129435	0.192021	0.412429	1.66472	3.22117	2.30031	0	-0.0943298	-0.063153	-0.0273516	0.198108	-0.625053	-0.233119	0.374156	0.644011			0.314742	PHO5	-1.10894	0.114767	0.0373108	0.389652	0.773884	0.198661
			MAF1	0	0.00464596	1.6532	2.10085	2.65035	1.83101	2.56358	2.61392	2.18933	0	0.108353	0.115383	0.441313	-0.345321	1.86823	2.27273	1.92796	1.7979	0	-0.478659	-0.270607	0.00757516	0.245848	0.381587	0.858529	2.29413	1.71641	0	0.00302482	NaN	0.281712	-0.417261	0.25032	1.10401	0.494837	1.17794			0.297386	MAF1	0.0753181	0.431674	0.379636	-0.111626	0.51901	0.688029
			PCA1	0	1.00465	0.283968	1.83076	1.80708	1.32851	1.56358	2.24046	2.18933	0	0.233883	0.825877	0.30381	1.23964	-0.0192987	1.62504	1.69092	1.08169	0	0.298949	0.592511	0.685647	-0.339114	0.488503	-0.311396	NaN	1.84194	0	0.681097	-0.327218	0.0186777	0.945309	NaN	-0.288307	0.272445	1.59298			0.282974	PCA1	0.0753181	0.431674	0.865063	0.62534	-0.288345	-0.218861
			DUR3	0	-0.317282	1.69901	2.06523	2.88954	2.953	2.66312	2.99048	4.01715	0	NaN	0.240914	0.30381	NaN	1.35921	2.17758	2.69092	2.66665	0	-0.286014	-0.270607	0.27061	-0.0171861	NaN	0.273567	1.51652	1.71641	0	0.488452	NaN	0.504104	0.0973126	0.25032	0.296655	0.857407	1.46745			0.275838	DUR3	NaN	0.431674	0.379636	-0.111626	-0.288345	0.366101
			PHM6	0	0.548966	2.69336	3.58355	3.51186	3.36926	3.53394	3.33604	2.30481	0	-0.154682	0.111736	0.560149	0.110462	2.13721	3.24301	2.98393	2.21424	0	0.258307	0.290787	0.313384	0.272321	0.37231	1.63502	2.61272	2.45337	0	0.0998864	-0.175215	0.0385772	0.194174	-0.401279	-0.0488412	-0.183235	0.846522			0.175101	PHM6	-0.772679	-0.0943946	-0.0623682	0.521504	0.564098	0.0624249
			ATG19	0	0.142149	1.39945	2.26686	2.71961	2.52491	2.71042	3.15607	3.99669	0	-0.351079	-0.344048	0.151806	-0.537966	1.18234	1.30311	2.43815	2.52226	0	-0.286014	-0.463253	-0.314353	0.120317	0.00307575	1.21217	2.0311	2.34444	0	0.681097	-0.157293	0.281712	-0.0546905	-0.334642	0.033621	0.774945	2.00802			0.15904	ATG19	-0.076685	0.753602	0.964599	-0.111626	-0.703383	-0.0489362
			PHM8	0	0.104182	2.3221	3.28578	3.30028	3.25812	3.41035	3.63545	2.15016	0	-1.02915	0.124721	0.781857	0.526804	1.92823	3.34124	3.21192	2.32807	0	-0.186478	-0.112178	-0.09934	0.345384	-0.103839	1.03607	3.10026	2.47199	0	-0.482402	-0.00528983	0.0186777	0.57536	-0.235106	0.033621	-0.0430569	1.25051			0.135826	PHM8	-0.825146	0.194175	0.526478	0.139913	-0.0733321	0.0505995
			ICY1	0	-0.336391	2.00183	2.7715	3.17732	3.25218	3.25649	3.45494	3.84227	0	-0.0291509	0.314915	0.913863	0.58666	1.75514	3.54703	3.06609	3.10322	0	-0.212013	0.262825	0.666538	0.319849	0.27871	1.01053	2.81659	4.01046	0	-1.07498	-0.253217	0.0926782	0.707366	-0.0907165	0.370656	0.285045	3.23177			0.0991065	ICY1	-0.850681	0.897992	-0.40886	-1.30066	0.692546	0.177067
			PLC1	0	0.391669	1.42902	2.00865	1.83296	2.17239	2.33191	2.3683	3.11825	0	-0.206029	-0.198998	0.557566	0.183058	1.1629	2.10782	1.94799	2.06575	0	0.335474	-0.327191	0.214026	0.236571	0.34703	0.953949	1.79009	1.92286	0	0.10994	0.152251	-0.433835	0.351069	-0.0692975	0.581109	0.701288	1.87743			0.0612778	PLC1	-0.16569	-0.0399469	-0.150878	-0.16821	0.333143	0.157515
			HPF1	0	-0.193846	2.14437	3.38992	3.34203	3.18611	3.16431	3.06379	2.44699	0	-0.291627	0.277649	0.616219	-0.135685	1.06803	2.95152	3.61125	2.63353	0	-0.0262388	0.278092	0.401247	-0.156225	0.0497512	0.173931	2.41365	1.13853	0	-0.312291	0.572399	0.340048	0.528307	-0.495353	-0.236483	-0.055075	1.21679			0.00939486	HPF1	-0.625819	0.201743	0.215923	-0.588706	0.154722	0.0168244
			GDE1	0	0.557187	1.8954	2.65019	2.70451	2.84509	2.51111	2.42488	3.07686	0	-0.235602	0.594551	0.566844	0.317644	1.35921	2.54257	2.67364	1.8593	0	0.298949	-0.048215	0.801124	0.323851	0.26611	0.858529	2.46406	1.62621	0	0.0961342	-0.91218	0.504104	-0.350146	0.167858	-0.288307	0.561952	0.882488			-0.0503673	GDE1	-0.661647	0.306143	0.472746	-0.696589	-0.288345	0.196176
			YBR287W	0	-0.0640668	1.23853	1.32547	1.38346	1.13106	1.2518	1.55933	1.42128	0	-0.285491	-0.238932	0.54997	0.104931	1.21265	1.35528	0.928973	0.977353	0	-0.345957	-0.0173921	-0.248765	-0.0858988	0.100373	0.95059	1.27726	1.78199	0	-0.7228	-0.222101	0.207123	0.0973126	-0.532088	0.0667878	0.255571	1.27872			-0.0858842	YBR287W	-0.350947	-0.213231	-0.188647	0.105965	-0.000364239	0.0691196
			ATG22	0	-0.627622	0.276191	1.1985	1.35413	1.06548	1.46381	1.5917	1.83505	0	-1.17599	-0.583999	-0.480462	-0.890127	0.781392	1.51214	1.29569	0.889994	0	-0.525965	-0.815413	-0.554304	-0.44782	-0.427559	-0.299808	1.16436	1.29713	0	-0.863709	-0.637558	-0.180631	-0.413369	-1.06002	-1.59865	-0.359823	0.733302			-0.831816	ATG22	-0.55695	-1.03067	-1.11513	-0.869425	-0.0137226	-1.5292
			KCS1	0	-0.284861	0.105823	1.23029	1.61186	1.44735	1.26258	1.74506	1.58788	0	-0.488583	-0.607083	0.117396	-0.745859	0.293859	1.06177	0.889017	0.681152	0	-0.364624	-0.238186	-0.714891	-0.669263	0.0879646	-0.278974	0.659129	0.704434	0	-0.456407	-0.657367	-0.38186	0.140381	-0.302221	0.159152	-0.0807873	-0.190885			-0.944007	KCS1	-0.969076	-0.83136	-0.857403	-0.959623	-0.551379	-1.94133
			PHO89	0	0.830617	2.61678	3.54477	3.97013	4.15988	3.92706	4.0444	3.77429	0	-0.0291509	0.647731	1.39897	0.32453	2.64021	3.26714	3.05894	1.5631	0	0.663945	0.877291	0.50234	0.567776	0.935962	1.13606	2.11083	1.76333	0	0.128556	0.783206	0.646709	0.544772	0.282742	0.43217	0.719904	1.89288			-1.2363	PHO89	-1.79915	-2.12087	-1.27244	-1.83409	-0.255924	-0.896933
			DDP1	0	0.26768	1.85281	2.02129	1.93685	2.03633	2.06365	2.04406	1.83088	0	0.371387	0.463307	-0.170122	0.286947	1.50677	1.39622	2.1466	1.41184	0	-0.438017	-0.133104	0.493002	0.196939	0.529145	1.12156	1.74479	0.979441	0	0.488452	-0.256829	0.129709	-0.087112	-0.408643	0.19712	0.723106	0.544072			-1.23505	DDP1	NaN	-1.56833	-1.09429	-1.69659	-0.802918	-1.21886
	Stress Genes:																																									Stress Genes:
				Data for figure 1C:									Data for figure 3C and S3A:									Data for figure 1C , S3B, S5B:									Data for figure 1C and S3C:													Data for figure 1C , S1B, and S6D:
			Pi:	7.3mM	0mM Pi								7.3mM	0.06mM Pi								7.3mM	0.2mM Pi								7.3mM	0.5mM Pi											Pi:	7.3mM	0.06mM Pi
																																												0	0.25	0.5	0.75	1	1.5
			Time (h)	0	1	2	3.5	5	6.5	8	9.5	24.67	0	1	2	3.5	5	6.5	8	9.5	24.67	0	1	2	3.5	5	6.5	8	9.5	24.67	0	1	2	3.5	5	6.5	8	9.5	24.67				Time (h)
			PRX1	0	-0.410392	2.02093	1.85183	2.09465	1.76592	1.66312	1.71176	0.674759	0	0.603117	-0.437158	-0.433156	0.11411	1.58951	1.98493	2.13149	1.55974	0	-0.701051	-0.100682	0.543628	0.361326	0.325004	0.936532	2.10149	1.87168	0	0.324953	0.672782	0.60364	0.023312	0.365798	-0.0403796	0.387922	2.45096				PRX1	-0.159147	1.38587	0.305636	0.303411	0.799118	0.424995
			YBR053C	0	-0.0948897	1.43597	1.15834	1.13465	0.802441	0.926151	0.719627	0.282441	0	-0.128687	0.0709892	0.566844	0.462034	1.02801	1.62504	0.690918	0.9373	0	0.0359141	0.231893	-0.314353	0.323851	-0.444383	0.627204	1.64777	0.372452	0	-0.0965108	-0.00528983	0.19925	0.0973126	0.665358	0.650292	0.960501	1.00802				YBR053C	0.416355	1.93417	0.472746	0.718449	-0.0659526	-0.103384
			TPS1	0	-0.715246	1.92782	1.30227	1.67713	0.843083	1.61065	1.581	1.53172	0	0.163494	-0.129035	0.251342	0.256715	1.40217	1.21	1.66492	2.26464	0	-0.601516	-0.948679	0.329503	-0.0696535	-0.0493917	1.35292	2.28983	1.83764	0	0.283133	0.544907	0.165519	-0.18648	-0.427751	0.033621	0.756644	1.77052				TPS1	-0.644574	1.3038	0.430262	0.341547	-0.0733321	0.249908
			SSE2	0	0.197291	1.42303	1.9858	2.38393	2.03948	2.57458	2.67064	1.18933	0	-0.0291509	0.0774154	0.196894	-0.245786	1.21774	1.75628	2.50666	2.67155	0	-0.186478	-0.0555945	0.287683	0.567776	0.655152	0.847034	2.24611	2.77155	0	0.655102	0.187355	0.118213	0.289958	-1.01271	0.548194	0.449983	2.84452				SSE2	-0.410109	0.753602	0.157244	-1.59705	-0.773772	-0.38236
			OM14	0	-0.147357	1.15844	1.06523	1.40144	0.83101	1.52882	1.34581	0.452366	0	0.311886	0.158452	0.718847	0.198999	1.32174	1.17758	1.02652	1.04692	0	-0.549048	0.466358	0.493002	0.205206	0.381587	0.627204	1.44614	2.17981	0	0.73999	0.373222	0.0186777	0.713984	0.572249	0.618583	0.424448	3.42306				OM14	-0.308011	1.20426	-0.439791	-0.194088	-0.873308	-0.280262
			GLK1	0	-0.461018	1.93114	1.73081	2.20593	1.47428	1.81263	1.62868	1.42938	0	-0.60173	-0.880101	-0.344718	0.00126877	1.86419	1.55713	1.90975	2.30814	0	-0.574139	-0.162804	-0.0690461	0.212296	-0.331343	1.08329	2.0311	1.78701	0	-0.331394	-0.00528983	-0.166878	0.0466865	-0.285732	0.198008	0.721285	2.15145				GLK1	0.0502271	1.51033	0.136365	0.321947	0.219996	-0.111058
			RTN2	NaN	NaN	NaN	NaN	NaN	NaN	NaN	NaN	NaN	NaN	NaN	NaN	NaN	NaN	NaN	NaN	NaN	NaN	NaN	NaN	NaN	NaN	NaN	NaN	NaN	NaN	NaN	NaN	NaN	NaN	NaN	NaN	NaN	NaN	NaN	NaN				RTN2	NaN	NaN	NaN	NaN	NaN	NaN
			NTH1	0	-0.0594844	1.1698	0.751121	0.944245	1.00135	1.07815	0.788847	1.09203	0	-0.230785	-0.375757	0.424104	-0.640065	0.779067	0.975943	1.03948	1.56455	0	-0.317723	-0.565351	-0.515987	-1.21882	-0.198558	0.344951	1.23546	1.5789	0	-0.613647	-0.828412	0.402006	-0.178322	-0.366351	-0.0976236	0.129705	1.63927				NTH1	-0.278319	1.51544	-0.336571	0.00866814	-0.905016	-0.720055
			TPS2	0	0.452105	1.88343	1.46378	1.22597	0.606044	1.14228	2.10296	1.12222	0	0.211857	-0.674197	0.166306	0.517175	1.32862	-0.249433	1.20549	1.38476	0	0.383837	-0.0861829	0.133106	0.108345	1.12861	0.721026	1.74159	1.87436	0	0.713518	-0.142793	-0.118826	1.09731	-0.302221	0.966507	1.67926	1.11844				TPS2	0.615886	1.5421	0.505167	1.0728	1.03358	0.81356
			HSP42	0	0.00464596	2.55145	1.59574	2.19355	0.983013	2.40008	2.88723	1.71985	0	0.260356	0.129883	1.38181	0.391644	1.0587	0.570588	2.28349	3.09876	0	0.450952	1.12932	0.925113	-0.379756	0.418113	0.647962	2.07063	3.93254	0	0.418062	-0.36786	0.433715	0.386819	-0.182639	0.448658	1.29892	4.05484				HSP42	0.0753181	0.905605	0.910151	1.15585	1.32309	0.103067
			GRX2	0	-0.0869845	1.64242	1.54271	1.52697	1.07653	1.51522	1.4115	-0.341183	0	0.440334	-0.044488	0.548228	0.276167	1.27122	1.37526	1.24921	0.983286	0	0.713986	0.756873	0.428151	0.660886	0.320558	1.03256	1.43499	1.24304	0	0.0250511	0.329894	0.550899	0.614104	0.504077	0.683679	0.74193	0.994079				GRX2	0.281769	1.10627	0.586087	0.217682	0.683641	0.168162
			GLC3	0	0.00464596	3.23039	3.01943	3.12901	0.87283	3.36356	3.31241	3.04731	0	0.555812	0.785235	-0.111228	0.561569	2.30263	2.04007	3.11238	3.50315	0	NaN	0.636283	1.00758	NaN	NaN	2.65439	3.49053	4.33379	0	1.46246	0.99471	1.1886	1.09731	0.572249	1.35555	1.70985	4.9593				GLC3	1.07532	1.7536	0.701564	1.43269	0.618546	1.91042
			PIC2	0	-1.45479	0.0850644	-0.693762	0.282551	-0.808994	0.525613	0.59772	1.15617	0	-1.31866	-2.15962	-1.34827	-0.897862	-0.308805	-0.331895	0.138377	0.891719	0	NaN	-1.23819	-0.544966	-1.15469	-1.13443	-0.863937	0.963984	1.20693	0	-1.64905	-1.14279	-1.44075	-0.777157	NaN	-1.42581	-0.0577037	2.74088				PIC2	-2.06219	-0.898474	-0.90987	-0.664167	-2.42585	-1.35636
			RGI1	0	0.452105	2.17621	0.693261	0.282551	NaN	0.940651	0.450879	1.05183	0	-0.166654	-0.896589	0.751268	NaN	1.27616	0.487533	0.993987	2.49438	0	0.276922	-0.0861829	-1.45186	-0.0171861	-0.134428	0.873029	1.47856	2.64303	0	-0.134479	-0.294796	-0.440754	0.222843	0.112817	-0.103883	0.871907	4.22807				RGI1	0.703349	1.20106	1.00767	0.75087	0.574151	1.2286
			SPI1	0	-0.580317	0.658364	0.595744	1.70451	1.06548	1.86243	2.02049	1.14869	0	-0.498636	-0.491606	-0.165676	-0.87139	-0.101761	0.914543	1.84292	2.18123	0	-0.812083	0.203324	-0.840422	-1.01719	-0.166849	0.0885348	1.71915	3.62815	0	0.00302482	-0.36786	-0.829319	-0.265258	-0.0127139	-0.551342	0.087413	4.34985				SPI1	-0.924682	1.90561	0.209711	-1.22266	-2.13634	-1.06686
			HSP12	0	0.36632	2.57878	2.36768	2.56195	2.32985	3.07815	3.25938	0.905189	0	1.16299	0.607806	1.33175	0.596079	2.75663	2.8405	2.79983	2.38391	0	1.07566	1.02694	0.621791	0.820926	0.876812	1.24782	3.04114	2.82471	0	0.79998	0.890273	1.17872	1.36838	1.05422	1.05363	1.22256	3.67665				HSP12	-1.25875	2.28659	1.52518	0.550915	0.277688	-0.547859
			HXK1	0	0.142149	3.97047	2.56348	2.17905	1.20298	2.13127	2.12088	1.39097	0	0.403808	0.610148	1.15181	1.047	3.48532	1.69543	1.99209	3.55974	0	0.713986	1.15566	0.730041	1.33331	1.325	2.60747	3.01295	4.13349	0	0.635293	0.802065	0.741144	1.29895	1.02291	1.35555	2.70985	3.00802				HXK1	0.962843	3.00153	1.41526	1.62534	1.35551	1.39585
			PNC1	0	0.0561763	2.30027	2.16651	2.08036	1.39264	1.57292	1.82939	0.597797	0	-0.0291509	0.127257	0.0770386	0.443175	2.22725	1.92405	2.12457	1.74564	0	-0.657983	-0.145077	0.355498	0.449382	0.431169	1.6638	2.65488	1.91648	0	0.02902	0.321875	0.366601	0.0708403	0.160123	0.500189	0.982938	1.47932				PNC1	0.151939	1.94952	0.706801	-0.111626	0.837186	0.0221469
			STF2	0	-0.715246	2.5799	1.74169	1.4141	0.345583	1.61065	1.43515	0.51126	0	-0.836506	-1.02212	0.66638	0.146532	2.06816	1.52734	1.46423	2.20676	0	0.205839	0.0513207	-0.127354	-0.0966205	-0.0229195	1.08582	2.30589	2.10246	0	-0.344898	-0.0847243	0.255717	0.81352	0.288456	0.474194	1.66966	2.32995				STF2	0.222159	1.4381	0.820209	0.724875	1.10887	0.524531
			UGA1	0	-0.428313	1.24333	1.50017	1.64421	1.19323	1.57119	1.39246	0.643898	0	-0.614113	-0.253446	-0.643723	-0.0778411	1.47374	1.39371	1.35749	2.0312	0	-0.549048	-0.180005	0.00757516	-0.379756	0.202385	0.465098	1.50503	1.21633	0	0.0554922	0.239823	0.0711451	0.200406	-0.30817	-0.633804	0.161414	1.12965				UGA1	-0.220138	1.28412	-0.053323	0.455414	-0.0208647	-0.0668581
			CTT1	0	-1.45479	1.02093	0.693261	1.79156	1.46402	2.72725	3.24344	2.22175	0	-0.681228	-0.896589	0.166306	-0.3129	0.52127	0.750567	2.03146	3.80926	0	-0.838555	0.292329	0.00757516	0.108345	0.128607	0.721026	2.12626	4.68171	0	-0.134479	0.535279	-0.270829	-0.554764	-0.150217	-0.103883	0.871907	4.91491				CTT1	NaN	0.464096	-1.0798	-0.512164	0.159114	-1.35636
			SOL4	0	0.490073	3.42693	2.06523	2.4745	1.20298	2.51111	3.02895	1.95487	0	1.23388	0.97788	0.30381	-0.0233933	2.94418	2.04007	2.34299	3.59626	0	-0.286014	1.42983	0.493002	0.468241	0.851073	2.08092	3.29413	3.68324	0	1.14053	0.672782	1.5041	0.360347	-0.0127139	0.519048	1.00941	3.65187				SOL4	0.338353	2.33856	0.379636	1.30341	0.296617	-0.218861
			AIM17	0	1.00465	3.19086	2.20273	1.62651	0.550902	1.84369	1.10296	1.32684	0	1.10835	-0.344048	1.30381	1.35512	1.9067	1.04007	1.584	1.73377	0	0.713986	0.536747	0.685647	-0.0171861	0.681148	1.27357	2.46406	2.5049	0	0.681097	0.480137	0.69675	1.36035	0.472713	1.17112	1.49484	3.49987				AIM17	NaN	2.33856	1.86506	0.303411	-0.288345	1.3661
			GRE3	0	-0.73232	2.28397	1.2458	1.96754	1.48051	1.49319	2.24046	1.23664	0	0.456276	0.0709892	0.204274	0.462034	2.20309	1.74789	1.54653	2.27433	0	-0.286014	-0.048215	0.855572	0.535355	0.740041	1.10364	2.31403	2.02956	0	0.488452	0.480137	0.281712	0.51235	0.603957	-0.288307	0.960501	1.00802				GRE3	0.168427	1.37027	0.794674	0.966376	0.934047	0.719738
			OM45	0	-0.209479	1.89087	1.79221	2.12608	1.69935	2.69591	2.44465	1.97521	0	-0.079777	-0.0727463	1.14627	0.0255163	1.33217	2.02758	2.52742	2.94774	0	0.0848237	0.237734	0.278877	0.334286	-0.0475503	0.796407	2.39229	3.33563	0	-0.154516	0.0436198	0.775407	0.0973126	0.216768	0.567957	1.39936	5.19135				OM45	-0.323231	0.596061	-0.30842	-0.425287	0.0824927	-0.231352
			FMP33	0	0.326574	1.72137	2.06523	1.94843	0.87283	2.60172	2.10296	1.18933	0	0.292777	NaN	NaN	0.298535	1.15063	2.21	1.20549	1.91819	0	0.357842	0.0513207	NaN	NaN	0.588038	NaN	2.49053	1.5789	0	NaN	NaN	0.340606	NaN	NaN	NaN	0.00941049	2.65187				FMP33	0.0753181	-0.246398	NaN	NaN	0.0335831	0.424995
			YJR096W	0	0.793142	1.91905	1.51269	2.31003	1.36093	2.61872	2.59772	0.899825	0	0.903735	0.103411	0.42934	0.102138	1.42816	2.00691	2.26962	2.45876	0	0.161445	0.761814	0.248583	-0.0171861	0.450535	1.07466	2.68019	2.95236	0	0.128556	-0.00528983	0.807174	0.637881	0.775782	0.822117	0.942296	2.7285				YJR096W	-0.214189	1.6161	0.920205	0.973263	0.159114	0.103067
			YKL091C	NaN	NaN	NaN	NaN	NaN	NaN	NaN	NaN	NaN	NaN	NaN	NaN	NaN	NaN	NaN	NaN	NaN	NaN	NaN	NaN	NaN	NaN	NaN	NaN	NaN	NaN	NaN	NaN	NaN	NaN	NaN	NaN	NaN	NaN	NaN	NaN				YKL091C	NaN	NaN	NaN	NaN	NaN	NaN
			LAP4	0	0.227038	2.19086	2.12412	2.38732	1.6098	1.91946	2.24591	0.60437	0	-0.154682	-0.147651	0.419287	0.391644	1.71767	2.23647	2.14409	2.09876	0	0.0359141	-0.0742102	0.510076	0.485314	0.505576	1.59549	2.85553	1.45337	0	0.505525	0.93331	0.60364	0.904667	0.402324	0.448658	1.46884	0.832447				LAP4	0.812284	2.16864	1.60203	0.362305	0.618546	0.325459
			MCR1	0	-0.0567546	0.959534	1.53555	1.44526	1.00407	1.06305	1.37597	-0.0380785	0	-0.0291509	-0.285155	0.145112	0.0640696	1.12366	1.48853	1.52742	1.14058	0	-0.191496	0.138784	0.0373225	-0.354221	0.37231	0.447938	1.58569	1.69438	0	-0.0273488	0.242638	0.266605	0.21279	-0.138245	0.355549	0.511911	2.28414				MCR1	-0.422182	0.16864	0.152226	-0.0527324	-0.303452	-0.481896
			HSP104	0	0.191059	1.99268	1.82196	2.18074	1.57818	2.23698	2.19042	0.55052	0	-0.317276	-0.22189	0.655282	0.140994	1.20487	1.59148	1.87107	1.93304	0	0.275965	0.48796	0.215683	0.0790292	0.0399125	1.09507	1.96428	2.34297	0	0.133729	0.102513	0.114893	0.552215	0.216768	0.414045	0.844916	2.74109				HSP104	0.356888	0.917989	0.51034	0.600249	0.325349	0.115451
			YLR149C	NaN	NaN	NaN	NaN	NaN	NaN	NaN	NaN	NaN	NaN	NaN	NaN	NaN	NaN	NaN	NaN	NaN	NaN	NaN	NaN	NaN	NaN	NaN	NaN	NaN	NaN	NaN	NaN	NaN	NaN	NaN	NaN	NaN	NaN	NaN	NaN				YLR149C	NaN	NaN	NaN	NaN	NaN	NaN
			TFS1	0	-0.382377	2.80384	2.31762	2.62651	1.83599	2.83618	2.52329	1.74573	0	0.0533112	0.797308	0.123237	0.796034	2.30263	2.25639	2.93821	3.49748	0	0.0359141	0.48742	0.16804	0.0652761	0.616053	1.67796	3.44348	2.98329	0	0.439124	0.49221	0.631655	0.533412	-0.0127139	0.268086	1.09187	3.78164				TFS1	-0.311705	2.2511	0.815735	0.707802	-0.0538797	0.0156041
			SYM1	NaN	NaN	NaN	NaN	NaN	NaN	NaN	NaN	NaN	NaN	NaN	NaN	NaN	NaN	NaN	NaN	NaN	NaN	NaN	NaN	NaN	NaN	NaN	NaN	NaN	NaN	NaN	NaN	NaN	NaN	NaN	NaN	NaN	NaN	NaN	NaN				SYM1	NaN	NaN	NaN	NaN	NaN	NaN
			YLR252W	NaN	NaN	NaN	NaN	NaN	NaN	NaN	NaN	NaN	NaN	NaN	NaN	NaN	NaN	NaN	NaN	NaN	NaN	NaN	NaN	NaN	NaN	NaN	NaN	NaN	NaN	NaN	NaN	NaN	NaN	NaN	NaN	NaN	NaN	NaN	NaN				YLR252W	NaN	NaN	NaN	NaN	NaN	NaN
			GSY2	0	-0.317282	2.15844	2.32826	0.719614	1.5509	1.45667	1.78103	1.77429	0	-0.0291509	0.825877	0.981881	0.654679	1.74624	1.80561	2.13149	2.66665	0	-0.286014	0.0513207	-0.314353	-0.0171861	0.488503	2.27357	2.66337	1.84194	0	0.681097	0.672782	0.69675	0.945309	NaN	0.711693	1.59437	2.91491				GSY2	0.0753181	2.01664	0.865063	NaN	-0.288345	0.588494
			DCS1	0	0.142149	2.02093	1.7877	1.80708	0.913472	2.45667	2.06643	1.32684	0	-0.766117	0.240914	0.30381	-0.345321	0.828698	2.04007	2.13149	1.44426	0	-0.116089	NaN	-0.314353	-0.531759	0.140579	0.936532	1.83845	2.01186	0	0.140528	0.132214	-0.495896	-0.0546905	-0.527287	0.618583	0.00941049	2.43428				DCS1	0.45383	1.13211	-0.620364	0.473336	0.711655	-0.633899
			TMA10	0	-0.317282	2.50636	-0.0867734	1.04154	-0.256453	0.563581	1.78103	0.954867	0	-0.181154	-0.344048	0.682321	-0.537966	1.1182	0.888071	0.690918	2.52226	0	-0.701051	0.188824	-0.314353	0.361326	-0.148927	0.688604	0.61606	3.99844	0	0.76856	-0.00528983	0.0186777	-0.0546905	-0.74968	-0.480952	0.93541	5.50387				TMA10	0.212822	2.18656	0.865063	0.303411	0.51901	-0.411506
			TSL1	0	-0.802709	2.30104	0.958314	1.78878	0.95856	1.97124	2.40413	0.629905	0	-0.514578	-0.829475	0.888772	-0.130308	1.6652	-0.0668415	1.44253	2.24834	0	0.228559	-0.296603	-0.340348	-0.239578	-0.344848	1.06116	2.10639	2.1291	0	0.517598	-0.00528983	0.211323	0.81352	0.0868217	0.548194	1.10895	2.07718				TSL1	-0.272605	1.46981	-0.257794	-0.182015	0.0335831	-0.00384831
			MSC1	0	0.00464596	2.51032	2.47331	2.8568	2.18521	2.70863	3.2163	1.53329	0	0.824998	0.525368	0.410725	-0.0233933	2.37829	2.72334	2.88009	2.72871	0	0.544928	0.520806	0.00757516	-0.325308	-0.0535078	1.31009	3.09884	2.72395	0	0.390048	0.248467	0.990663	0.6448	-0.320836	0.377575	0.308971	3.73803				MSC1	-0.16569	2.73966	0.927124	0.246828	0.0335831	-0.349445
			YMR090W	0	-0.294914	2.56009	2.87258	2.74198	2.58904	2.91104	2.78946	1.68119	0	0.494411	0.370197	1.11116	0.561569	2.15063	2.80826	2.64843	2.40362	0	0.357842	-0.24824	0.255503	0.506376	0.646932	0.817887	2.82551	3.20826	0	0.646881	0.69515	1.22813	0.904667	-0.0127139	0.355549	1.17934	3.16284				YMR090W	-0.0177913	2.11115	0.701564	1.48332	0.840938	-0.0895782
			PGM2	0	-0.647431	3.63832	2.22051	2.55939	0.775969	2.57292	2.42488	1.31486	0	0.511417	0.325803	1.36794	1.04074	2.8432	1.93819	2.6287	3.11411	0	0.9688	0.591889	0.940461	1.43027	1.351	2.01053	3.31313	3.52886	0	0.713518	-0.657367	0.559246	1.39277	0.335209	0.48108	1.7199	3.51437				PGM2	0.316326	1.99461	0.827095	-0.24913	1.38151	0.344075
			HFD1	0	0.197291	0.950545	0.958314	1.32165	0.480513	1.44072	1.06819	1.11894	0	0.163494	0.170525	-0.00104507	-0.0233933	0.797837	1.29161	1.02263	0.788908	0	0.398484	-0.253534	-0.0628142	-0.161576	0.00307575	-0.059857	1.49676	1.35651	0	0.070139	-0.0756792	-0.466749	0.0269232	0.179931	0.226266	0.475074	2.41336				HFD1	-0.316999	0.361285	-0.690753	-0.0665382	-0.358734	-0.967322
			GAD1	0	-0.351498	2.27832	2.32262	2.6709	2.0989	2.45319	2.47489	2.02222	0	-0.0291509	-0.437158	0.00424923	-0.116503	1.77512	2.4747	2.8054	2.74601	0	0.620877	0.75176	0.592538	-0.209831	0.861057	1.63083	3.15004	1.99439	0	0.462456	0.420975	0.826033	0.00420315	-0.105823	0.618583	0.532972	2.75621				GAD1	-0.924682	1.92353	0.186991	0.0146669	-0.265977	-0.0895782
			YNL200C	0	0.104182	1.53551	0.781437	1.59174	0.717552	1.35826	1.581	1.33617	0	-0.514578	-0.244513	-0.503545	-0.660823	1.12754	1.59027	1.8244	1.64689	0	-0.0710011	-0.756034	0.370145	0.0823496	-0.219317	1.06116	2.22374	2.2634	0	-0.482402	NaN	-0.788677	-0.12508	0.572249	0.548194	0.661487	2.19502				YNL200C	-0.732037	0.646687	0.272721	0.518424	0.0335831	-1.38236
			GOR1	0	0.156649	2.24333	2.35474	1.91601	1.59599	1.81512	1.51799	1.01941	0	-0.0291509	-0.192045	0.834324	0.713572	1.76497	1.87015	1.67942	1.59626	0	-0.134011	-0.311249	-0.16235	0.134817	0.155079	1.08853	2.35303	1.73091	0	0.53354	-0.175215	0.433715	-0.0726124	0.139289	1.32313	0.926948	1.32995				GOR1	0.812284	2.10724	0.531639	0.455414	0.185586	0.103067
	Protien Syntesis Genes:																																									Protien Syntesis Genes:
				Data for figure 1C:									Data for figure 3C and S3A:									Data for figure 1C , S3B, S5B:									Data for figure 1C and S3C:													Data for figure 1C , S1B, and S6D:
			Pi:	7.3mM	0mM Pi								7.3mM	0.06mM Pi								7.3mM	0.2mM Pi								7.3mM	0.5mM Pi											Pi:	7.3mM	0.06mM Pi
																																												0	0.25	0.5	0.75	1	1.5
			Time (h):	0	1	2	3.5	5	6.5	8	9.5	24.67	0	1	2	3.5	5	6.5	8	9.5	24.67	0	1	2	3.5	5	6.5	8	9.5	24.67	0	1	2	3.5	5	6.5	8	9.5	24.67				Time (h)
			EFB1	0	0.0498123	-0.278234	-0.341336	-0.202249	-0.122081	-0.281869	-0.290159	-0.3517	0	-0.121241	0.0205736	-0.0143002	-0.0752944	-0.436037	-0.414587	-0.295311	-0.267625	0	0.325884	0.120982	-0.16554	-0.161844	-0.240716	-0.212285	-0.539913	-0.266547	0	-0.00464231	-0.0624852	-0.19229	0.102401	-0.321322	-0.130898	-0.264883	-0.831718				EFB1	-0.153461	-0.508413	-0.381318	-0.093054	-0.0130431	-0.0109242
			RPL19B	0	-0.0615319	-0.875407	-1.68632	-1.70193	-1.56375	-1.52313	-1.48083	-1.02321	0	-0.0250605	-0.0583668	-0.213773	-0.0771457	-0.479599	-1.61979	-1.36949	-1.12215	0	-0.0477697	0.0248484	-0.0708706	-0.0452447	-0.0767406	-0.247113	-1.49447	-0.815338	0	-0.149695	-0.211769	-0.0662358	-0.0571944	-0.026832	-0.0230746	-0.178305	-1.02275				RPL19B	-0.396092	-0.813375	-0.616889	-0.424643	-0.487129	-0.358137
			RPS8A	0	-0.0399094	-0.626533	-1.34676	-1.34154	-1.29751	-1.17092	-1.04492	-1.06924	0	-0.107636	0.0255238	-0.128558	0.0177258	-0.267176	-1.46807	-0.932712	-0.422115	0	0.0621574	0.0481399	-0.0446086	0.0216391	-0.00494936	-0.186366	-1.05816	-0.750659	0	-0.0620642	0.0411518	0.012751	0.0571363	-0.0767681	-0.0924027	-0.221729	-1.02578				RPS8A	-0.372835	-0.339587	-0.175004	-0.213831	-0.0293491	0.0030817
			RPL23A	0	-0.232077	-0.752161	-1.36134	-1.59853	-1.12491	-0.965744	-1.30113	-1.21743	0	-0.033	0.0760279	-0.115831	-0.00216648	-0.710879	-1.47609	-1.30908	-1.11958	0	-0.305381	-0.161639	-0.0538173	-0.0639031	-0.0592489	-0.0745201	-1.52814	-0.682607	0	-0.157812	-0.203835	-0.110574	-0.148079	-0.180983	-0.235961	-0.304991	-1.0981				RPL23A	-0.137963	-0.634145	-0.238239	-0.323238	-0.192759	0.109556
			RPL32	0	-0.0685049	-0.750534	-1.43862	-1.66699	-1.43837	-1.38431	-1.3857	-1.15224	0	0.0908741	0.0991427	0.0353818	0.165546	-0.432543	-1.4261	-1.24589	-0.958074	0	0.164582	0.0241505	0.0183016	0.10036	0.00442092	-0.145664	-1.35903	-0.629205	0	0.0150864	0.0200564	0.250651	0.0715131	0.191492	0.277008	0.0596653	-1.12881				RPL32	-0.293804	-0.612047	-0.41499	-0.407327	-0.447544	-0.326398
			RPS11B	0	-0.122743	-0.674586	-1.54563	-1.93291	-1.50143	-1.38988	-1.51626	-1.35441	0	-0.221665	-0.0708447	-0.372405	-0.152319	-0.645788	-1.80715	-1.27089	-0.907336	0	-0.19294	-0.3343	-0.106976	-0.117616	-0.142327	-0.241272	-1.57823	-0.897434	0	-0.0431063	0.00524426	-0.226057	-0.187962	-0.362379	-0.24848	-0.301935	-1.21057				RPS11B	-0.165412	-0.318716	-0.423095	-0.471258	-0.35418	-0.0827315
			GRS1	0	0.0959863	-0.148991	-0.700305	-0.557634	-0.450445	-0.719802	-0.814582	-0.608624	0	0.298424	-0.0896835	-0.398989	-0.0233933	-0.254319	-0.228629	-0.608953	-0.616731	0	-0.166191	-0.0563201	0.0169739	-0.0651206	0.146567	0.0385467	-0.418935	-0.678485	0	0.111959	-0.0630053	0.0280764	-0.126652	-0.13055	0.124961	-0.149945	-1.19952				GRS1	-0.193385	-0.333861	-0.248395	0.0261631	-0.316914	-0.0668581
			RPS6B	0	0.043689	-0.671598	-1.64158	-1.96206	-1.57962	-1.49927	-1.52234	-1.07812	0	0.0779281	0.0720064	-0.144302	0.0733989	-0.50014	-1.43573	-1.33412	-0.907163	0	0.0842037	-0.0370592	-0.0185812	0.0286834	-0.0599765	-0.196614	-1.53904	-0.899906	0	-0.0784081	0.0373167	-0.0702537	-0.328373	0.172537	-0.342582	-0.234941	-1.28689				RPS6B	-0.180896	-0.564797	-0.403281	-0.275233	-0.302188	-0.166992
			RPS9B	0	-0.114852	-1.03418	-1.74161	-1.78799	-1.74435	-1.70959	-1.77403	-1.56055	0	-0.15146	-0.0901361	-0.320326	-0.144303	-0.733001	-1.84503	-1.65933	-0.990648	0	-0.0391716	-0.163004	-0.118353	-0.0680569	-0.163588	-0.330403	-1.74212	-1.0824	0	-0.0190762	0.0379856	-0.172576	-0.337139	-0.277875	-0.291437	-0.350486	-1.28248				RPS9B	-0.229193	-0.491644	-0.370348	-0.308921	-0.303349	-0.0363849
			RPL21A	0	-0.191155	-0.998353	-1.75522	-1.93691	-1.8927	-1.80022	-1.55837	-1.40619	0	0.0635406	-0.017745	-0.5302	0.0532464	-0.770492	-1.77456	-1.72244	-1.29629	0	-0.328125	-0.374176	-0.17693	0.026828	-0.136768	-0.245975	-1.85338	-0.963888	0	-0.135617	-0.0983074	-0.0753411	-0.356787	0.0488162	-0.451976	-0.37013	-1.17584				RPL21A	-0.266398	-0.72435	-0.501989	-0.2439	-0.494266	-0.194187
			RPS14A	0	-0.103014	-0.718516	-1.62339	-1.58232	-1.27152	-1.31298	-1.31862	-1.08238	0	0.0152864	0.102083	-0.142987	0.000254956	-0.397809	-1.41979	-1.29687	-0.741385	0	-0.0168753	-0.122513	-0.0642072	0.0645478	-0.0737909	-0.133816	-1.31233	-0.740888	0	-0.0572789	0.0614003	-0.100497	-0.0555708	-0.0632367	-0.138067	-0.0936402	-1.02175				RPS14A	-0.31459	-0.360437	-0.406137	-0.2923	-0.356388	-0.138888
			RPS29B	0	-0.154753	-0.75391	-1.34469	-1.39107	-1.07831	-1.09281	-1.14274	-1.13835	0	0.042104	-0.00108354	-0.0418242	-0.161751	-0.571261	-1.12406	-1.23574	-0.691715	0	-0.0744458	-0.106843	-0.0495582	-0.0973225	-0.106205	-0.185053	-1.15776	-0.820713	0	-0.0538155	-0.0813251	-0.0239097	-0.255079	0.0568591	-0.0432411	-0.000569355	-0.986648				RPS29B	0.15863	-0.306907	-0.230726	-0.0883918	-0.217327	-0.154338
			RPL31A	0	-0.0578534	-0.777143	-1.68887	-1.83737	-1.66486	-1.56238	-1.5669	-1.2721	0	0.0730997	0.0977484	-0.320238	0.0206916	-0.444567	-1.66837	-1.51604	-1.13407	0	-0.189584	-0.0553521	-0.0156885	0.00131027	0.00705926	-0.181647	-1.56857	-0.955045	0	-0.00765197	0.007946	-0.0272547	-0.425834	0.135028	-0.344226	-0.305885	-1.36122				RPL31A	-0.0568765	-0.344035	-0.311526	-0.136212	-0.168031	-0.0605098
			RPP1A	0	-0.075797	-0.615012	-1.16834	-1.1241	-0.796327	-0.87122	-0.811829	-0.619694	0	-0.159896	0.0220426	-0.0636761	0.0956027	-0.407864	-1.0566	-0.835151	-0.567236	0	-0.254865	-0.150075	-0.0106688	-0.000112562	0.0182622	-0.0753854	-1.16482	-0.432593	0	-0.15514	-0.0806972	0.0366938	0.0635242	-0.0213271	-0.0702148	-0.212982	-0.681549				RPP1A	-0.098907	-0.277259	-0.135482	-0.0210235	0.115197	0.0934936
			RPL13A	0	-0.222132	-1.34378	-1.3311	-1.58424	-1.29391	-1.48182	-1.55106	-1.15142	0	-0.00662695	-0.0383569	-0.278018	-0.323743	-0.902299	-1.60659	-1.29657	-1.01071	0	0.0737167	-0.274969	-0.126721	-0.125411	-0.28673	-0.322228	-1.5182	-0.710219	0	-0.138354	-0.101583	-0.153027	-0.142806	-0.482877	-0.0973856	-0.295124	-1.35819				RPL13A	-0.330292	-0.596452	-0.481462	-0.319982	-0.666001	-0.254151
			RPS16B	0	-0.0112492	-0.817927	-1.60505	-1.62347	-1.36301	-1.57869	-1.61135	-1.34353	0	-0.148292	0.18495	-0.363808	-0.253654	-0.507638	-1.61005	-1.48031	-1.06172	0	-0.30907	-0.278972	-0.225305	-0.00885271	-0.0762671	-0.257941	-1.52912	-1.01716	0	-0.1666	-0.03004	-0.0742228	-0.296549	-0.0519114	-0.278763	-0.256243	-1.18629				RPS16B	-0.12236	-0.462342	-0.302529	-0.0994552	-9.75244e-05	0.0187855
			RPL35B	0	-0.0318727	-0.705634	-1.05942	-1.06706	-1.01757	-0.933009	-0.924997	-1.03737	0	0.0582122	-0.0636571	0.043703	-0.0659697	-0.483766	-1.10382	-0.998009	-0.634972	0	0.376275	0.190017	-0.0467723	-0.0370473	0.0318799	-0.196755	-1.07877	-0.705208	0	-0.125179	0.0551102	0.130027	0.195801	0.144882	0.0574198	-0.00469611	-1.04936				RPL35B	0.334499	-0.459382	0.254004	0.233015	0.27847	0.275072
			RPL35A	0	0.244897	-0.231668	-1.22673	-1.37248	-0.985646	-1.06429	-1.35548	-0.882856	0	0.293515	0.242033	0.371373	0.325428	-0.395695	-1.12112	-0.785314	-0.715594	0	0.111375	0.227207	0.208646	0.326685	0.211347	0.0591192	-1.33746	-0.455496	0	0.0619292	-0.0741144	0.273017	0.259857	0.398951	0.277853	0.0759002	-0.912558				RPL35A	0.3899	-0.132922	0.214136	0.188668	-0.0583351	0.0291187
			SES1	0	0.422959	0.0724644	-0.358578	-0.473031	-0.240151	-0.455278	-0.724208	-0.2701	0	0.222912	0.162304	-0.00181677	0.239641	0.210569	-0.186697	-0.405944	-0.254359	0	0.33137	0.102851	0.303031	0.27827	0.0920808	0.25154	-0.135552	-0.344476	0	-0.0778952	0.155865	0.270741	-0.192194	0.148441	0.033621	0.0860318	-0.696525				SES1	0.0082039	-0.27287	-0.00940592	-0.15602	0.0335831	-0.00586748
			RPS11A	0	-0.300916	-1.2964	-1.97876	-2.12642	-1.62768	-1.43664	-2.10011	-1.54564	0	-0.249428	-0.0936335	-0.638313	-0.245354	-1.02767	-1.82793	-1.82554	-0.944281	0	-0.640462	-0.794979	-0.24653	-0.236924	-0.109263	-0.474688	-1.76458	-0.918359	0	-0.201705	0.0726255	-0.378308	-0.747195	-0.432243	-0.559865	-0.442894	-1.58737				RPS11A	-0.135292	-0.358006	-0.187136	-0.0188541	-0.171018	0.152734
			RPS13	0	0.0790872	-0.592216	-1.57973	-1.57161	-1.41058	-1.44357	-1.43574	-1.18419	0	0.160553	0.036891	-0.220028	0.0800548	-0.497399	-1.46488	-1.3987	-0.99902	0	-0.0550421	-0.133371	0.0452759	0.116037	-0.0206241	-0.162518	-1.31229	-0.738624	0	0.0718742	0.0452349	0.165235	0.049517	0.185979	0.0982622	-0.147171	-1.02467				RPS13	-0.0779915	-0.482073	-0.258447	-0.360043	-0.370721	-0.232886
			RPP2B	0	-0.031179	-0.825134	-1.55886	-1.26758	-1.0746	-0.860445	-0.954465	-0.343508	0	-0.206938	-0.0929921	-0.373298	-0.121551	-0.673445	-1.43797	-1.13587	-0.601676	0	-0.633499	-0.442494	-0.183004	-0.1379	-0.100256	-0.149176	-1.39416	-0.455274	0	-0.129982	-0.115549	-0.361926	-0.435527	-0.382886	-0.5156	-0.568333	-0.943742				RPP2B	-0.186752	-0.516203	-0.466432	-0.223623	-0.095901	0.0305047
			YDR417C	NaN	NaN	NaN	NaN	NaN	NaN	NaN	NaN	NaN	NaN	NaN	NaN	NaN	NaN	NaN	NaN	NaN	NaN	NaN	NaN	NaN	NaN	NaN	NaN	NaN	NaN	NaN	NaN	NaN	NaN	NaN	NaN	NaN	NaN	NaN	NaN				YDR417C	NaN	NaN	NaN	NaN	NaN	NaN
			RPL12B	0	-0.115114	-0.879649	-1.91144	-1.66402	-1.57956	-1.56996	-1.44144	-1.23913	0	0.0157505	0.129981	-0.561331	-0.247783	-0.551071	-1.70964	-1.53671	-0.964142	0	-0.424152	-0.697091	-0.147874	-0.0247969	-0.0694884	-0.220201	-1.52581	-0.827945	0	-0.0174321	-0.0887939	-0.424333	-0.552167	-0.227168	-0.552181	-0.285899	-1.125				RPL12B	-0.124879	-0.387016	-0.470245	-0.357044	-0.391873	0.117539
			RPS17B	0	-0.0713905	-0.780097	-1.31189	-1.31316	-1.12038	-0.976523	-1.27788	-1.16634	0	-0.116754	-0.0623261	0.636179	0.0240173	-0.592675	-1.16919	-1.04136	-0.513106	0	0.506115	0.737198	-0.108403	-0.0339099	0.0235482	-0.296532	-1.32659	-0.720792	0	-0.291202	-0.129273	0.194434	0.44489	0.100506	0.363694	0.0144191	-1.01452				RPS17B	0.720762	0.0647473	0.412501	0.648463	0.451732	0.437137
			RPS18A	0	-0.0182883	-0.520478	-1.3287	-1.62991	-1.36791	-1.06098	-1.32566	-1.09262	0	-0.0152921	-0.0989154	0.200403	0.0364189	-0.477816	-1.38273	-1.06387	-0.770511	0	0.294861	0.383421	-0.0265063	-0.0457798	-0.058904	-0.175702	-1.26303	-0.943661	0	-0.108413	-0.121087	0.155141	0.266384	0.107761	0.200966	-0.068302	-1.02135				RPS18A	0.702225	0.135289	0.274641	0.355576	0.540732	0.269159
			GUK1	0	-0.171903	-0.437554	-0.478776	-0.767702	-0.605063	-0.841063	-0.746553	-0.517732	0	-0.188727	0.0515026	-0.57318	-0.000909268	-0.358323	-0.654712	-0.603753	-0.41131	0	-0.11525	-0.50374	-0.0941202	-0.327828	-0.114921	-0.166017	-0.417048	-0.808701	0	-0.252476	-0.233991	-0.282627	-0.340565	-0.147199	-0.0599921	-0.0288595	-1.1182				GUK1	-0.446828	-0.483977	-0.722059	-0.685303	-0.477757	-0.324615
			RPL27B	0	-0.161559	-1.12576	-1.5991	-1.61169	-1.48867	-1.54109	-1.48959	-1.27237	0	-0.0803203	-0.175889	0.10841	-0.210351	-0.67549	-1.71381	-1.35453	-0.927293	0	0.20166	0.128121	-0.154733	-0.256643	-0.143054	-0.419606	-1.45188	-0.503742	0	-0.4395	-0.233549	-0.00698414	0.256192	0.0442399	0.14458	0.0870307	-1.08284				RPL27B	0.377343	-0.436796	0.277186	0.0817625	0.25616	-0.10232
			RPL37B	0	-0.0239268	-0.658751	-1.43379	-1.47047	-1.17147	-1.25828	-1.28728	-1.02207	0	0.0445319	-0.0116466	0.0751248	0.126076	-0.619635	-1.1815	-1.18194	-0.84039	0	-0.00722645	0.0673413	0.0118572	0.159327	0.0259663	-0.244403	-1.28585	-0.618509	0	0.0411169	-0.0482012	0.0745726	-0.252092	0.164929	-0.220534	-0.116963	-1.04787				RPL37B	0.00632926	-0.514714	-0.218927	-0.245075	-0.494229	-0.166316
			SNU13	0	0.108269	-1.30484	-1.8455	-1.32322	-1.20371	-0.891472	-1.20371	-0.990217	0	-0.0918867	-0.0453276	-1.04133	-0.659119	-1.05033	-1.08825	-1.10117	-1.37336	0	-0.763787	-0.979706	-0.448982	-0.362322	-0.411962	-0.686076	-1.54621	-1.30326	0	0.040893	-0.150488	-0.605174	-1.1535	-0.734413	-1.4986	-0.699688	-1.342				SNU13	0.0521107	-1.0461	-0.256089	-0.187782	-0.254219	0.118334
			RPL12A	0	0.0418073	-1.05244	-1.94549	-1.92254	-1.65747	-1.58886	-1.73315	-1.31158	0	-0.0246806	0.0649506	-0.385015	-0.051927	-0.842851	-1.63226	-1.39099	-1.40409	0	-0.0721501	-0.213101	-0.030506	-0.0499923	-0.0776295	-0.342693	-1.38402	-0.752944	0	0.0555595	0.079322	-0.153132	-0.424373	-0.240836	-0.333774	-0.369811	-1.34201				RPL12A	0.0994264	-0.329697	-0.102136	-0.198075	-0.395354	0.0816077
			RPS24A	0	-0.112285	-0.949044	-1.60567	-1.73575	-1.56586	-1.50318	-1.54167	-1.35972	0	0.0557272	-0.00440703	-0.146037	-0.0270836	-0.639875	-1.55149	-1.23708	-0.947468	0	0.2463	0.151026	-0.0257758	-0.0689364	-0.0989519	-0.2368	-1.54829	-0.965456	0	-0.017801	-0.0535203	-0.0650313	-0.0885821	0.0757606	0.00584468	-0.127014	-1.16219				RPS24A	-0.470456	-0.693945	-0.501839	-0.626563	-0.460348	-0.27969
			RPS8B	0	-0.0791558	-0.722172	-1.50378	-1.86771	-1.25588	-1.38894	-1.57162	-1.2933	0	0.0458073	0.0190477	-0.0466981	-0.114411	-0.53404	-1.67491	-1.42109	-1.11357	0	0.262415	0.297788	-0.0992524	-0.169711	-0.114941	-0.278222	-1.61496	-0.744069	0	-0.138049	-0.142601	-0.0599631	0.00159011	-0.0132341	-0.0714843	-0.42527	-1.02781				RPS8B	0.286542	-0.36944	0.0607979	0.167583	-0.0357522	0.118933
			RPL23B	0	-0.0552684	-0.735706	-1.56868	-1.71547	-1.37154	-1.38172	-1.41184	-1.24247	0	-0.0231433	-0.112277	0.289315	-0.0315377	-0.511226	-1.36637	-1.30348	-0.808033	0	0.0926243	0.291182	-0.010282	0.0291421	-0.072991	-0.222699	-1.3585	-0.672615	0	-0.18416	-0.211044	-0.111608	0.0952444	0.0267987	-0.147368	-0.199735	-1.17693				RPL23B	0.440842	-0.357181	0.0657643	0.295162	0.287729	0.0468125
			RPS26B	0	-0.00533224	-1.12352	-1.77534	-1.75368	-1.82414	-1.70183	-1.9273	-1.38328	0	-0.141488	-0.0861319	-0.177885	-0.149778	-0.888128	-1.85808	-1.45006	-1.17046	0	0.0613964	-0.0778171	-0.0622616	-0.171438	-0.185633	-0.319022	-1.37007	-1.15995	0	-0.0601481	-0.0876844	0.059203	0.103882	0.10533	0.0402044	-0.222554	-1.22915				RPS26B	-0.268934	-0.834884	-0.470123	-0.694899	-0.501973	-0.222679
			RPL30	0	0.0134162	-0.757931	-1.4199	-1.47471	-1.34566	-1.20258	-1.31013	-0.975105	0	0.0304463	-0.053992	0.0363699	0.0702658	-0.548185	-1.40259	-1.23121	-0.711441	0	0.031509	0.136712	-0.0101268	0.0915084	0.0612655	-0.149803	-1.38785	-0.637393	0	-0.0971393	-0.0281961	0.092275	0.0427802	0.0629717	-0.0641878	-0.106556	-1.06375				RPL30	0.188086	-0.437368	-0.0942541	-0.0410506	-0.152375	-0.0862309
			RPL24A	0	0.133186	-0.464093	-1.39013	-1.65167	-1.29069	-1.33747	-1.5299	-1.08281	0	0.0236838	0.114666	-0.185821	0.00727647	-0.439131	-1.61653	-1.13449	-0.83424	0	-0.0366066	0.0133323	0.0638794	0.0396794	-0.000613499	-0.0816695	-1.26765	-0.670538	0	-0.111953	-0.0525872	0.0229489	-0.114194	0.0896255	-0.137582	-0.111484	-0.867774				RPL24A	0.110596	-0.497379	-0.289148	-0.141262	-0.475379	-0.248856
			RPL7A	0	-0.193616	-0.842326	-1.58783	-1.70672	-1.45658	-1.60188	-1.52903	-1.20026	0	-0.0733856	0.0580136	-0.53756	-0.0607683	-0.680291	-1.465	-1.40324	-0.818379	0	-0.238927	-0.389523	0.0013809	-0.135087	-0.0891521	-0.176126	-1.63303	-0.896323	0	-0.0318314	-0.0056689	-0.312678	-0.72544	-0.305287	-0.657992	-0.492027	-1.25809				RPL7A	-0.0721581	-0.283793	-0.383851	-0.245307	-0.233764	0.0898434
			RPL28	0	0.0963169	-0.48568	-1.3553	-1.47915	-1.02051	-1.10001	-1.14218	-0.933393	0	0.038262	-0.00513177	0.106179	0.050903	-0.388834	-1.20195	-1.06321	-0.605897	0	0.0729	0.204572	0.0134784	0.0062835	0.0181142	-0.0944125	-1.15004	-0.683474	0	-0.0553212	-0.10248	0.163036	0.165353	0.106449	0.165437	-0.0626887	-0.798515				RPL28	0.126329	-0.235267	-0.098317	0.101819	-0.0763182	-0.0551571
			RPS2	0	-0.0431386	-0.766969	-1.48618	-1.55654	-1.4519	-1.3522	-1.54335	-0.914874	0	0.163657	0.0253961	-0.259127	0.0664484	-0.435642	-1.5037	-1.239	-0.813128	0	-0.255334	-0.344264	0.0512965	0.0214599	-0.0678359	-0.136402	-1.5357	-0.749568	0	0.00171863	-0.0584828	-0.0855284	-0.282897	0.151251	-0.205845	-0.259642	-1.02166				RPS2	-0.182764	-0.50136	-0.456399	-0.25327	-0.246525	-0.11498
			RPL1B	0	-0.0467138	-1.1069	-1.56794	-1.74681	-1.25664	-1.30696	-1.41652	-0.958558	0	-0.0114193	-0.0987261	-0.0436705	-0.0321039	-0.747246	-1.59204	-1.46228	-1.03997	0	-0.198361	-0.200809	-0.173864	-0.171628	-0.287351	-0.367599	-1.48384	-0.905571	0	-0.126177	-0.0371508	-0.0993809	-0.167926	0.026401	-0.213697	-0.359313	-1.25066				RPL1B	-0.00997774	-0.382073	-0.108511	-0.0990549	-0.1453	-0.0334849
			RPL9A	0	-0.144442	-0.80554	-1.73211	-1.83095	-1.72564	-1.76203	-1.81216	-1.5491	0	-0.02636	0.000310204	0.0609406	-0.0333298	-0.822429	-1.87084	-1.37919	-1.2631	0	0.181939	0.263781	-0.133569	-0.136515	-0.0511251	-0.319346	-1.6739	-1.07377	0	-0.233109	-0.0960627	-0.0358182	0.0636174	0.0685937	-0.234133	-0.268804	-1.36254				RPL9A	0.517531	-0.282044	0.0352571	0.190738	0.08807	0.332496
			RPS25A	0	-0.137376	-0.415348	-1.17296	-1.214	-0.920688	-1.00657	-0.989187	-1.06908	0	-0.0405041	0.0242602	0.116648	0.0542418	-0.28419	-1.12994	-0.956209	-0.693528	0	-0.00321694	-0.03963	-0.0465135	0.0427212	0.0326753	-0.00214062	-1.05496	-0.721313	0	-0.179986	-0.139896	0.0702993	0.0336615	0.0858162	-0.00480949	-0.0739419	-0.937498				RPS25A	0.166202	-0.0492241	-0.0128696	0.0641347	0.0828826	0.176076
			RPL26B	0	-0.0803606	-0.663864	-1.29058	-1.47057	-1.19273	-1.16053	-1.24279	-1.07896	0	-0.0231095	-0.0906003	0.285555	0.0572853	-0.477324	-1.22851	-0.980845	-0.606745	0	0.298972	0.488631	-0.0640772	-0.0244776	-0.0927132	-0.123667	-1.26995	-0.61395	0	-0.173543	-0.158693	0.121509	0.270011	0.10682	0.206416	0.03716	-0.90308				RPL26B	0.371004	-0.08622	0.146714	0.252279	0.354267	0.202854
			RPL11B	0	0.0456625	-0.967594	-1.40649	-1.41618	-1.25043	-1.22238	-1.32074	-1.18594	0	0.0333678	0.171088	-0.0349239	0.028445	-0.572613	-1.3352	-1.256	-0.775108	0	0.0123584	0.0246171	-0.00255413	0.0667465	-0.0484673	-0.122858	-1.29324	-0.583907	0	0.0495679	0.0530167	0.0750667	-0.0458391	0.229147	-0.131418	-0.277876	-0.991647				RPL11B	0.526774	-0.0303303	0.282432	0.186426	0.191818	0.209103
			RPS23A	0	0.0722535	-0.357558	-0.896323	-1.17533	-0.891519	-0.994159	-0.90158	-0.893127	0	0.0454892	-0.0463069	0.383005	0.130341	-0.22321	-0.972297	-0.886984	-0.574827	0	0.426229	0.515077	0.0768564	0.0570312	0.056541	-0.19476	-0.910052	-0.456885	0	-0.042793	-0.00665365	0.166765	0.410539	0.111737	0.185143	-0.108713	-0.702805				RPS23A	0.610733	0.0450957	0.353594	0.476253	0.422236	0.321243
			RPL24B	0	-0.0132109	-0.777661	-1.93125	-1.87271	-1.43062	-1.35028	-1.52566	-1.01708	0	0.100471	0.1443	-0.469155	-0.065353	-0.572723	-1.60824	-1.31976	-0.831088	0	-0.547648	-0.659595	-0.0734925	-0.0100192	-0.131789	-0.229762	-1.45051	-0.866958	0	0.0423407	0.0130906	-0.0177456	-0.677193	-0.0606233	-0.482853	-0.387394	-1.0617				RPL24B	-0.804494	-1.13664	-1.22134	-0.860658	-1.02574	-0.853063
			RPS0A	0	-0.199711	-1.03565	-1.92715	-1.78017	-1.6818	-1.58476	-1.59664	-1.11867	0	0.114928	-0.0295076	-0.376307	0.151337	-0.516211	-1.60359	-1.4486	-0.966731	0	-0.0209334	-0.0925819	0.0399908	0.0678795	-0.0245458	-0.0244725	-1.60097	-0.81825	0	0.00567655	0.00121352	-0.00930977	-0.172603	0.158568	-0.164776	-0.232549	-1.28658				RPS0A	-0.15315	-0.290827	-0.315359	-0.332756	-0.180152	-0.063808
			RPL14B	0	0.158348	-0.856587	-1.22499	-1.40056	-1.16611	-0.718305	-0.91731	-0.923569	0	-0.018522	0.194367	0.0661956	-0.0745123	-0.453751	-1.22046	-1.05569	-0.361992	0	0.00589664	0.302873	-0.0769803	-0.0349065	-0.260335	-0.237787	-1.06007	-0.452874	0	-0.103937	0.0741703	-0.115429	-0.031136	-0.081196	-0.0817391	0.0305038	-0.856532				RPL14B	-0.331662	-0.760592	-0.492924	-0.635436	-0.619164	-0.222806
			RPS20	0	0.0823857	-0.607097	-1.57054	-2.11102	-1.46559	-1.27659	-1.44992	-0.690973	0	0.146863	0.220807	-0.143196	0.0400858	-0.446032	-1.53494	-1.41485	-0.843953	0	-0.144658	0.000516301	-0.00747918	0.134318	0.0617697	-0.239581	-1.44339	-0.788668	0	-0.149533	-0.0716911	0.133771	0.00984971	0.129773	-0.181303	-0.217148	-0.974614				RPS20	0.783035	0.0216201	0.447885	0.427694	0.189574	0.204266
			RPL8A	0	0.165246	-0.721005	-1.43837	-2.21779	-1.88578	-1.82467	-1.9924	-1.35771	0	0.285966	0.243805	-0.404911	0.0486407	-0.413584	-2.03165	-1.60776	-1.03987	0	-0.201719	-0.438615	0.240744	0.0300892	0.130124	0.093622	-1.16773	-0.94034	0	0.277141	0.104172	0.0486814	-0.0986091	-0.0508546	0.113936	-0.13254	-1.22975				RPL8A	0.0796687	0.208453	0.196389	0.185362	0.312584	0.158669
			RPL27A	0	-0.162694	-0.664617	-1.53707	-1.77051	-1.38669	-1.39088	-1.30321	-1.53935	0	-0.0888696	-0.0644965	0.492041	0.0323553	-0.477451	-1.45825	-1.28446	-0.915094	0	0.366941	0.467024	-0.0471068	-0.102167	-0.106855	-0.155072	-1.33066	-0.878057	0	-0.328045	-0.279846	0.0729489	0.389129	0.0441448	0.283689	-0.0599021	-0.834234				RPL27A	0.836446	0.0894947	0.389953	0.457719	0.642996	0.352937
			RPS27B	0	-0.0350542	-0.761392	-1.5658	-1.59589	-1.40846	-1.15389	-1.32589	-1.077	0	-0.000581777	-0.137941	0.107627	0.152929	-0.467695	-1.31311	-1.46436	-0.860595	0	0.160242	0.20188	0.00344728	0.0765672	-0.0515306	-0.171552	-1.38119	-0.672636	0	-0.280768	-0.157293	0.135423	-0.0684963	0.217313	0.156057	0.131847	-0.981713				RPS27B	0.673956	0.00629473	0.503965	0.48019	0.498251	0.451137
			SSZ1	0	0.128185	-0.206243	-0.359394	-0.415502	-0.0854665	-0.466763	-0.513397	-0.0156497	0	0.0855912	0.0837709	0.0822131	-0.018624	-0.393517	-0.267594	-0.238498	-0.422973	0	0.261034	0.125799	-0.0760115	-0.0171861	-0.269545	-0.309009	-0.592597	-0.693717	0	-0.0604542	-0.0787876	0.0376608	0.0683612	-0.190423	0.143944	-0.152179	-0.897231				SSZ1	-0.238274	-0.826591	-0.610841	-0.336941	-0.359332	-0.264973
			GAR1	0	0.266387	-0.994663	-0.531415	-0.453222	-0.098644	-0.427581	-0.777992	0.133989	0	0.199875	0.510183	-0.775918	0.0148767	-0.569773	-0.5104	-0.426777	-0.876807	0	-0.469822	-0.642348	0.168856	0.257436	0.114969	-0.0691949	-0.953472	-0.656475	0	0.122077	0.256451	0.101571	-0.741407	0.0774839	-0.598647	-0.529748	-1.18684				GAR1	-0.355316	-1.23097	-0.473022	-0.343964	-0.220173	-0.15069
			RPL42B	0	0.0615362	-0.508059	-1.12955	-1.22635	-0.983411	-1.01091	-1.00486	-0.732561	0	-0.0034026	-0.0377121	0.52281	0.113462	-0.377149	-1.05623	-0.953329	-0.492741	0	0.536886	0.744352	0.0186402	0.0884388	0.0439637	-0.0979256	-1.0186	-0.355821	0	-0.193447	-0.0735432	0.103431	0.389602	0.113299	0.119503	0.0347156	-0.63091				RPL42B	0.37407	-0.134971	0.206878	0.303533	0.361861	0.0910624
			EGD2	0	-0.2063	-0.566683	-0.755447	-0.506761	-0.475093	-0.678392	-0.794683	-0.99124	0	0.0432576	-0.149581	-0.664712	-0.203966	-0.312346	-0.571656	-0.672518	-0.847344	0	-0.444218	-0.544289	-0.272533	-0.303749	-0.101394	-0.225181	-0.613421	-1.16871	0	-0.0732108	-0.253549	-0.307234	-0.659233	-0.193286	-0.259426	-0.370693	-1.04327				EGD2	-0.412232	-0.526506	-0.479008	-0.484843	-0.259464	-0.209609
			RPS4B	0	0.0965538	-0.860283	-1.64076	-1.54424	-1.39457	-1.35366	-1.71331	-1.15633	0	-0.0277196	-0.00200551	-0.347035	-0.171451	-0.755338	-1.50852	-1.58248	-0.859156	0	-0.529653	-0.531579	-0.104069	-0.146639	-0.102825	-0.346697	-1.43407	-0.797182	0	0.22314	0.0380143	-0.127355	-0.598492	-0.306636	-0.558203	-0.418665	-1.5146				RPS4B	-0.128792	-0.43056	-0.288435	-0.0168545	-0.170152	-0.0322875
			RPL2B	0	-0.0697811	-0.919905	-1.66511	-1.78454	-1.45884	-1.49935	-1.56079	-1.11928	0	0.11841	0.0695397	-0.494223	-0.175239	-0.602084	-1.72861	-1.43575	-0.79727	0	-0.349775	-0.505482	-0.0628131	-0.0509068	-0.124092	-0.159124	-1.59035	-0.748412	0	-0.0695436	-0.0266456	-0.0894012	-0.547013	-0.212446	-0.473974	-0.315869	-1.20741				RPL2B	-0.150809	-0.317659	-0.280195	-0.18871	-0.310493	0.0475414
			RPL34B	0	0.0150277	-0.691781	-1.42087	-1.83002	-1.20618	-1.2753	-1.26291	-1.06002	0	0.0616712	-0.0152463	0.104703	0.0235657	-0.518761	-1.13962	-1.12767	-0.624288	0	0.289518	0.178297	0.0969075	0.0250179	-0.0288032	-0.217031	-1.26925	-0.702533	0	0.0373846	0.0626972	0.158763	0.189553	0.196627	0.061482	-0.0298499	-0.94592				RPL34B	0.203094	-0.295447	0.05559	-0.0840413	-0.102796	0.0216757
			RPL16A	0	-0.100597	-0.957479	-1.68875	-1.78773	-1.57115	-1.67583	-1.56788	-1.34926	0	0.131886	0.12589	-0.46245	-0.00896621	-0.539561	-1.68966	-1.41991	-0.985079	0	-0.381542	-0.482016	-0.0328597	-0.0801635	-0.121796	-0.255405	-1.87761	-1.00244	0	-0.0299735	0.0375656	-0.0804402	-0.190584	0.115533	-0.15592	-0.256527	-1.15693				RPL16A	-0.452782	-0.79556	-0.488804	-0.487723	-0.494517	-0.266771
			RPL40A	0	0.0386135	-0.517774	-1.36913	-1.78031	-1.27845	-1.15852	-1.2923	-1.00966	0	0.0230964	0.0961992	0.0211006	0.0505137	-0.285903	-1.38019	-1.31178	-0.804674	0	-0.00107037	-0.0128572	-0.0214636	0.027675	0.0470171	-0.179909	-1.35131	-0.616117	0	-0.115933	-0.0409092	-0.0272728	-0.183652	0.034357	-0.0135662	-0.209002	-1.03697				RPL40A	0.435796	0.00227171	0.310034	0.40509	0.264759	0.419962
			RPS21B	0	0.0918631	-0.54019	-1.26577	-1.60213	-1.2176	-1.13302	-1.08618	-1.07352	0	0.0705855	0.11933	0.187661	0.138012	-0.366986	-1.34655	-1.03496	-0.694032	0	0.227888	0.229884	0.123877	0.0715926	0.0632642	-0.130099	-1.30227	-0.621606	0	0.0100838	-0.0694978	0.0829696	0.238254	0.102184	-0.0752421	-0.0659387	-0.708499				RPS21B	0.218574	-0.0325716	0.21935	0.248083	0.126238	0.203784
			TIF2	0	-0.122127	-0.965776	-0.83139	-0.743918	-0.600464	-0.640732	-0.760361	-0.633746	0	-0.369367	-0.0353911	-0.0424873	-0.287101	-0.703509	-0.694275	-0.723803	-0.894224	0	-0.184757	-0.385347	-0.268215	-0.318996	-0.300156	-0.592429	-0.929375	-1.29721	0	-0.112572	-0.0200894	-0.186151	-0.0841962	-0.460845	-0.0617925	-0.341481	-1.07813				TIF2	0.0968242	0.0969286	-0.0544796	-0.102833	0.0311529	0.283593
			RPL17B	0	-0.00613299	-0.881818	-1.55381	-1.75663	-1.47428	-1.49546	-1.52091	-1.09317	0	0.189551	0.0390192	-0.0843037	0.0819729	-0.432957	-1.36919	-1.3347	-0.901492	0	-0.13872	-0.219385	0.059844	0.00337606	0.00146478	-0.240995	-1.578	-1.02682	0	-0.0828661	0.0591055	-0.188347	-0.0555184	0.0752852	-0.0215716	-0.15761	-1.0583				RPL17B	-0.293497	-0.63996	-0.470992	-0.493131	-0.351962	-0.410084
			RPS22A	0	0.0169789	-0.747809	-1.43449	-1.73475	-1.28927	-1.23844	-1.3558	-1.33343	0	-0.0115363	0.0176047	0.212058	0.0211009	-0.60933	-1.50843	-1.10839	-0.779619	0	0.29788	0.452872	-0.00390027	0.0824627	-0.0359756	-0.203522	-1.19164	-0.764717	0	-0.182829	-0.14871	0.166432	0.312564	0.0760235	0.12108	-0.231428	-1.05532				RPS22A	0.384745	-0.332423	0.0226656	0.138013	0.193152	0.041375
			RPS14B	0	0.211371	-1.05909	-1.51737	-1.55448	-1.5335	-1.59154	-1.18284	-0.780229	0	0.371785	0.0412189	0.0803669	0.232075	-0.518265	-1.41617	-1.19873	-1.06841	0	0.239564	0.0284345	0.278744	0.189642	0.468648	-0.144743	-1.44661	-0.380731	0	0.151343	0.181995	0.401996	0.174018	0.163356	-0.144582	-0.199345	-0.690205				RPS14B	-0.199066	0.0610503	-0.279379	-0.0257657	-0.221863	-0.174165
			RPS5	0	0.00270946	-0.489085	-1.57597	-1.8639	-1.29171	-1.38709	-1.43629	-1.41904	0	0.0544934	0.0642608	0.0308716	0.135849	-0.472575	-1.30723	-1.19447	-0.874339	0	0.123206	0.127642	0.0382108	0.139454	0.00113924	-0.156493	-1.28938	-0.790734	0	0.0174663	-0.0706082	0.0530975	-0.0353611	0.123822	-0.138846	-0.267039	-1.08283				RPS5	0.0110118	-0.484682	-0.198087	-0.193918	-0.333556	0.0163296
			RPS4A	0	0.0280598	-0.779147	-1.75877	-1.87211	-1.4647	-1.41175	-1.4191	-1.23326	0	-0.0330234	0.012143	-0.478891	0.0223502	-0.545958	-1.53333	-1.44046	-0.977131	0	-0.32133	-0.335199	-0.105323	-0.148484	-0.104761	-0.241122	-1.48727	-0.931301	0	-0.0527988	0.00383444	-0.301664	-0.497026	-0.243388	-0.370714	-0.246484	-0.920386				RPS4A	-0.0964185	-0.139956	-0.183339	-0.110685	0.0247941	0.173554
			RPL14A	0	0.0102463	-0.594203	-1.63973	-1.89586	-1.52996	-1.69292	-1.51568	-1.19121	0	0.0520351	0.0482586	0.183488	0.0181053	-0.488534	-1.49173	-1.33814	-1.04328	0	0.205727	0.213298	-0.0286943	0.0401317	0.0713909	-0.0938882	-1.42334	-0.797791	0	-0.0120638	-0.00689736	0.14307	-0.00385636	0.0828536	-0.0254646	-0.240884	-1.19379				RPL14A	0.0350932	-0.244173	-0.166306	-0.100758	-0.147448	0.187802
			MRT4	0	0.184195	-1.0687	0.0825077	-0.246034	0.116701	-0.0874317	-0.544163	-0.631119	0	0.103604	0.317086	0.436565	0.20148	-0.285814	0.204193	-0.262658	-0.421225	0	0.518856	0.23087	0.304961	-0.262942	-0.0321137	-0.255983	-0.643502	-0.548209	0	0.13578	0.204633	-0.247837	0.366129	0.0879801	0.118013	-0.236346	-0.652775				MRT4	0.0222068	-0.533974	0.233416	0.0831901	-0.171531	-0.205883
			TMA19	0	0.172836	0.0108648	0.0928366	-0.0176299	0.120171	-0.0127269	-0.191639	-0.287203	0	0.0844383	0.13811	0.350971	0.0871011	-0.159704	0.0632989	-0.0262223	-0.275793	0	0.328559	0.505676	0.106665	0.154967	0.0906697	-0.0638204	-0.313586	-0.175636	0	-0.026258	-0.0702819	0.116726	0.266494	0.118288	0.0369618	-0.0198724	-0.385623				TMA19	0.395015	-0.124588	0.213191	0.262132	0.38071	0.246235
			RPS27A	0	-0.0322956	-0.987194	-1.10672	-1.50345	-1.22043	-1.18813	-1.16332	-0.964473	0	-0.0332091	-0.207835	0.185628	-0.0770619	-0.546665	-1.18773	-1.22585	-0.97258	0	0.408804	0.373249	-0.128308	-0.0835286	-0.292749	-0.26063	-1.27471	-0.767547	0	-0.287833	-0.127876	0.0227245	0.328938	0.0233053	0.179939	-0.0869446	-0.614405				RPS27A	0.361136	0.129618	0.25705	0.278889	0.216061	0.0826607
			RPL17A	0	-0.0483498	-0.845312	-1.98878	-2.04342	-1.55522	-1.49622	-1.63471	-1.2486	0	-0.0690792	-0.0292255	-0.618699	-0.182619	-0.71248	-1.63298	-1.33753	-1.01277	0	-0.628521	-0.897385	-0.0743711	-0.282074	-0.154729	-0.318415	-1.47929	-1.10323	0	-0.0170024	0.0360846	-0.255998	-0.516648	-0.468145	-0.325553	-0.411937	-1.24264				RPL17A	-0.0549166	-0.339913	-0.341597	-0.201218	-0.299772	-0.0438393
			PRS1	0	0.101219	-0.831509	-0.827855	-0.677045	-0.653112	-0.835689	-0.63401	-0.585108	0	-0.120781	-0.0221202	0.00936215	0.11411	-0.812848	-0.678513	-0.729414	-0.782249	0	0.111578	0.105768	-0.0959294	-0.27137	-0.161311	-0.763908	-0.99127	-0.443465	0	-0.148978	-0.0734613	-0.345479	-0.143696	0.0417338	-0.168568	-0.312518	-1.20057				PRS1	-0.205583	-0.683803	-0.338951	0.172827	-0.106142	0.0919263
			RPS21A	0	-0.190591	-0.516514	-0.989308	-1.29041	-1.08719	-0.984614	-1.0611	-1.04701	0	-0.0777483	-0.141287	0.450516	-0.0379362	-0.507594	-0.995737	-1.00662	-0.717807	0	0.384694	0.688507	-0.176345	0.0444568	-0.040089	-0.19644	-1.00748	-0.730834	0	-0.276492	-0.224594	0.0812751	0.451355	0.111203	0.237051	0.0759956	-0.863864				RPS21A	0.379776	-0.275229	0.105125	0.214469	0.369184	0.168616
			TIF1	0	-0.0339994	-0.502122	-0.698495	-0.589726	-0.259281	-0.574984	-0.799049	-0.871631	0	0.0475128	0.0288232	-0.243242	-0.0729351	-0.200639	-0.675556	-0.455342	-0.580187	0	0.167955	0.118089	-0.0954595	-0.0748799	-0.114813	-0.0935986	-0.845204	-0.338999	0	0.0653592	-0.22937	-0.0527855	-0.0148428	-0.103547	-0.0250169	-0.123383	-0.791043				TIF1	-0.359358	-0.602375	-0.581862	-0.360614	-0.357894	-0.10013
			RPL40B	0	0.00719193	-0.702356	-1.26998	-1.47644	-1.37408	-1.44915	-1.26496	-1.18052	0	-0.0293102	0.0126507	0.162968	-0.00293047	-0.556969	-1.29462	-1.06605	-0.799259	0	0.240568	0.187508	0.130453	-0.0361726	-0.0573281	-0.239394	-1.36254	-0.670021	0	-0.113653	-0.0880486	0.0736253	0.156426	0.115455	-0.105677	-0.155601	-0.993621				RPL40B	0.40192	-0.0639858	0.122085	0.141799	0.145863	0.235975
			RPL8B	0	-0.194156	-1.01876	-1.66596	-1.79906	-1.52395	-1.4628	-1.52311	-1.06893	0	0.0468374	0.133994	-0.32172	-0.0580584	-0.642621	-1.55477	-1.50491	-1.15242	0	-0.418379	-0.43249	0.0142327	-0.00636527	-0.180442	-0.283704	-1.49205	-0.947374	0	-0.05478	-0.089778	-0.0930154	-0.364716	0.0180244	-0.253785	-0.251752	-1.16018				RPL8B	-0.331872	-0.675506	-0.523199	-0.460761	-0.394367	-0.256644
			RPL15A	0	0.00776453	-0.811938	-1.47115	-1.59955	-1.44924	-1.50316	-1.49165	-1.27082	0	0.0816651	0.00323307	-0.0140141	0.04672	-0.487492	-1.50558	-1.3152	-0.89381	0	0.0575864	-0.0561424	-0.00235487	0.0320637	-0.0684013	-0.208198	-1.38485	-0.754145	0	-0.185342	-0.104626	-0.0199758	-0.0506676	0.0665574	-0.193486	-0.224206	-1.0905				RPL15A	-0.334892	-0.601292	-0.386559	-0.347541	-0.271952	-0.191863
			RPS0B	0	-0.0420096	-0.926717	-1.49343	-1.78356	-1.59727	-1.5163	-1.76148	-1.29015	0	-0.111319	-0.0132673	-0.247439	-0.218205	-0.74738	-1.54546	-1.2515	-0.934601	0	0.0150907	-0.226221	-0.0515976	-0.118559	-0.31145	-0.42789	-1.62548	-0.995499	0	-0.106791	-0.0431008	-0.225967	-0.383496	-0.270106	-0.21684	-0.544339	-1.18624				RPS0B	-0.841153	-1.14511	-1.01152	-0.87116	-0.748319	-0.659941
			RPL22A	0	-0.212668	-1.14634	-1.59412	-1.63684	-1.39557	-1.52626	-1.59655	-1.31871	0	0.00381019	-0.0112864	-0.110136	-0.10486	-0.578674	-1.39731	-1.39813	-0.953893	0	0.123639	0.0355531	-0.205097	-0.0391808	-0.048777	-0.420299	-1.47062	-0.943933	0	-0.00922211	-0.0561081	-0.196625	-0.0558925	-0.0815303	-0.196025	-0.11759	-1.17225				RPL22A	0.162852	-0.165472	0.12534	-0.0568147	0.0961224	0.115271
			RPL10	0	0.0455569	-0.674673	-1.28181	-1.64959	-1.19286	-1.22386	-1.14878	-1.12983	0	0.260607	0.15715	0.0421577	0.0454803	-0.326433	-1.3354	-1.09993	-0.726357	0	0.264419	0.197225	0.0254458	0.0477259	0.0291204	-0.127248	-1.41046	-0.640265	0	0.0249883	-0.0233847	0.0338134	0.0580531	0.0784057	-0.0592118	-0.287492	-0.935025				RPL10	0.0174614	-0.225797	-0.159047	-0.15801	-0.241396	-0.0408135
			STM1	0	0.0618708	-0.506804	-1.60121	-1.46235	-1.07453	-1.17656	-1.1125	-1.09555	0	0.0753797	-0.125832	-0.0973957	-0.118172	-0.57741	-1.45204	-1.02946	-0.793971	0	0.116986	-0.0434576	-0.127845	-0.0898705	-0.236796	-0.305155	-1.46102	-0.542842	0	0.119143	-0.0735958	-0.0452632	0.0463886	-0.180556	0.0294453	-0.130597	-0.914857				STM1	0.136545	-0.0299743	0.0947553	0.127349	-0.0434931	0.330217
			RPS31	0	-0.0611612	-0.669565	-1.55248	-1.67068	-1.39798	-1.28367	-1.38789	-1.10539	0	-0.158524	-0.10498	-0.0584302	0.052081	-0.524403	-1.5016	-1.19711	-0.832519	0	0.136813	0.26335	-0.0757376	0.0719425	-0.0051817	-0.22785	-1.44518	-0.708742	0	-0.201497	-0.113472	0.0219999	-0.160988	0.0982683	-0.238763	-0.216069	-0.997775				RPS31	0.71345	0.127882	0.463319	0.561977	0.598785	0.4107
			CBF5	0	0.11207	-0.904574	-0.724398	-0.678561	-0.334542	-0.611273	-0.817642	0.20976	0	0.125431	0.110936	-0.241684	-0.0361562	-0.582612	-0.666438	-0.550656	-0.605055	0	0.021698	-0.263093	-0.112757	-0.506795	-0.15678	-0.336858	-0.88024	-0.355133	0	0.192087	0.160064	-0.0796333	-0.128558	-0.0920433	-0.200926	-0.379625	-0.947602				CBF5	-0.517768	-1.35089	-0.563392	-0.646706	-0.774516	-0.424924
			RPL37A	0	-0.129392	-0.983473	-1.78725	-1.99075	-1.3912	-1.63915	-1.49397	-1.42995	0	0.07106	0.00316433	-0.431442	-0.08005	-0.577232	-1.69708	-1.32809	-1.22363	0	-0.580156	-0.579455	-0.097215	-0.153597	-0.101534	-0.226007	-1.71502	-0.918258	0	0.0543183	0.0886276	-0.28519	-0.885518	-0.221245	-0.674587	-0.395569	-1.25479				RPL37A	-0.425775	-0.618966	-0.533886	-0.68135	-0.373247	-0.39465
			NOP56	0	0.134078	-0.730864	-0.626448	-0.596466	-0.33746	-0.527793	-0.559576	-0.129994	0	0.190262	0.150978	0.0727104	0.0327896	-0.518331	-0.342349	-0.60447	-0.653293	0	0.445734	0.183131	0.189714	-0.153648	-0.0580984	-0.335026	-0.912719	-0.46875	0	0.174685	0.154764	0.114389	0.193024	0.0829973	0.198328	-0.176554	-0.970014				NOP56	-0.0525821	-0.95926	-0.25029	-0.180064	-0.102879	-0.0191534
			YEF3	0	-0.12941	-0.733287	-0.805792	-0.739386	-0.421835	-0.729985	-0.807627	-0.414262	0	-0.0563903	0.014437	-0.201203	-0.212904	-0.678295	-0.659112	-0.671281	-0.747161	0	-0.123849	-0.211588	-0.171241	-0.321339	-0.213159	-0.30529	-0.952057	-0.751837	0	0.0626463	-0.0109487	-0.266999	-0.236588	-0.302221	-0.362506	-0.590375	-1.08029				YEF3	-0.547474	-1.06889	-0.794216	-0.672629	-0.595989	-0.338358
			RPS28B	0	-1.45479	-0.438498	NaN	-0.832927	0.0654754	-1.38128	-1.03455	-0.685137	0	-0.488583	0.325803	0.0143029	-0.0233933	-0.156802	-0.834395	-0.446586	-0.278206	0	-1.10159	-0.238186	-0.451856	0.223822	0.543644	-0.126971	-1.42833	-0.295566	0	-0.286482	-0.294796	-0.270829	-0.777157	0.615317	0.159152	-0.128093	-0.807557				RPS28B	-1.06219	-1.12087	-1.07494	0.342971	NaN	-0.54901
			RPL38	0	0.0320976	-0.651299	-1.23682	-1.31466	-0.983063	-1.01896	-1.18775	-0.894671	0	-0.0618524	0.0411396	0.403448	-0.0545206	-0.437933	-1.10391	-1.03342	-0.617431	0	0.251472	0.475184	-0.0377816	0.0460737	-0.00464335	-0.204948	-1.02063	-0.508367	0	-0.192923	-0.104056	0.187062	0.308887	0.0840476	0.254473	-0.0185737	-0.71541				RPL38	0.239586	-0.404057	-0.0639087	0.057215	-0.117223	-0.0840897
			RPS25B	0	0.332389	-0.524243	-1.12488	-0.987794	-0.896956	-0.921638	-0.952945	-1.02234	0	0.296842	0.113989	0.283487	0.140325	-0.337656	-0.942647	-0.853194	-0.861196	0	0.201513	0.2716	0.0733517	0.208681	0.130049	-0.122348	-1.48881	-0.495501	0	0.16841	0.18484	0.133162	-0.170654	0.326187	0.00169628	-0.0693716	-0.832523				RPS25B	-0.0391107	-0.739668	-0.128337	-0.206472	-0.314695	-0.114743
			RPP0	0	-0.169634	-1.10509	-1.91641	-1.91035	-1.54991	-1.72215	-1.88729	-1.39346	0	-0.326288	-0.211198	-0.777822	-0.291437	-0.990239	-2.10506	-1.60241	-1.0842	0	-0.736268	-0.752776	-0.21663	-0.290476	-0.315594	-0.375565	-1.62518	-1.01041	0	-0.0210937	-0.0349466	-0.373708	-0.538548	-0.533357	-0.703707	-0.74249	-1.41465				RPP0	-0.102647	-0.403605	-0.299088	-0.184464	-0.188085	0.070077
			RPL26A	0	0.0722071	-0.97303	-1.44866	-1.66828	-1.34397	-1.26909	-1.15908	-1.2478	0	0.0380098	0.0191587	-0.0473328	0.128835	-0.604391	-1.38098	-1.32821	-0.819919	0	0.00508003	-0.0342757	0.00509404	-0.0876898	-0.0215752	-0.207669	-1.53674	-0.689688	0	0.0184537	0.10925	-0.0471221	0.138545	0.0674108	0.0938616	0.00513824	-1.01677				RPL26A	-0.044931	-0.283995	-0.136241	-0.0485546	-0.00498763	-0.0658306
			RPS22B	0	0.34146	-0.292576	-1.191	-1.32819	-1.10436	-1.10313	-1.32543	-0.878915	0	0.299795	0.137539	0.476179	0.0649794	-0.160012	-1.01777	-0.833527	-0.5611	0	0.585862	0.557971	0.163611	0.135876	0.212458	-0.100741	-0.731119	-0.514984	0	0.172074	0.0948165	0.25949	0.312042	0.337073	0.244607	0.270807	-0.603594				RPS22B	0.507346	0.389226	0.463178	0.443827	0.56963	0.374326
			SUR4	0	-0.300603	-0.919904	-1.03911	-1.07729	-0.94125	-1.31249	-1.41642	-1.29207	0	0.0170721	-0.148261	-0.663024	-0.113375	-0.401169	-0.850138	-0.870276	-0.866528	0	-0.244673	-0.458467	-0.201459	-0.390339	-0.361413	-0.371338	-0.72841	-1.21509	0	0.0813805	-0.0810573	-0.221721	-0.563417	-0.138855	-0.42917	-0.38123	-1.37385				SUR4	-0.229931	-0.727804	-0.379872	-0.408608	-0.206815	-0.287574
			RPS29A	0	0.0598177	-0.746035	-1.13204	-1.68691	-1.13466	-1.18957	-1.46836	-1.17767	0	-0.0351943	-0.0380807	0.328271	-0.0939511	-0.679894	-1.31379	-1.10643	-0.867697	0	0.413163	0.626821	0.115696	-0.0318949	0.0249452	-0.105851	-1.42273	-0.782931	0	-0.114006	-0.0873268	0.343335	0.613729	0.134384	0.654219	0.277095	-0.931029				RPS29A	0.60239	-0.133523	0.254958	0.406533	0.10426	0.135933
			RPS1A	0	0.116859	-0.524063	-1.1743	-1.37799	-1.07817	-1.08061	-1.01487	-1.02454	0	0.0723507	0.0993452	0.157709	0.0980654	-0.388164	-1.28192	-1.07714	-0.79217	0	0.0385831	0.0157989	0.133394	0.0377729	0.0852458	-0.117047	-1.0394	-0.470138	0	-0.131089	-0.0383301	0.122894	0.0209062	0.199408	0.0635025	-0.115615	-0.892975				RPS1A	-0.0247823	-0.535556	-0.17109	-0.279769	-0.281046	-0.190921
			RPL6B	0	-0.0839213	-0.929414	-1.46798	-1.66233	-1.24993	-1.42865	-1.25135	-1.09742	0	-0.189808	0.00567921	0.000857037	-0.197475	-0.670516	-1.46235	-1.37434	-1.22961	0	0.0564758	0.0250201	-0.0972605	-0.179365	-0.324305	-0.380076	-1.54215	-0.807701	0	0.00203206	-0.023656	-0.00199476	0.041457	-0.241208	-0.00384746	-0.102379	-1.06427				RPL6B	-0.269528	-0.723307	-0.421456	-0.399534	-0.36753	-0.356866
			APT1	0	0.124385	-0.951585	-0.752567	-0.550373	-0.52644	-0.432461	-0.690594	-0.867252	0	0.189273	-0.279616	0.358257	0.146532	-0.362186	-0.615972	-1.03552	-0.612324	0	-0.140964	0.293395	0.35153	-0.0594143	0.109991	-0.230476	-0.941421	-0.536574	0	-0.173853	-0.105817	0.0995977	0.124793	-0.128191	0.321866	-0.387248	-0.726637				APT1	0.143063	-1.08886	0.0715141	0.0334242	-0.457403	0.0750525
			RPS17A	0	-0.00994728	-0.631267	-1.35842	-1.58837	-1.38769	-1.10263	-1.23701	-1.30632	0	0.0446112	0.0255348	0.425208	0.0962387	-0.299617	-1.42154	-1.1022	-0.880077	0	0.526926	0.570803	-0.0445401	0.0860254	0.069277	-0.0841952	-1.2572	-0.671498	0	-0.177367	-0.155036	0.152765	0.49063	0.0953695	0.170333	0.0703002	-1.01083				RPS17A	0.497601	-0.0827514	0.24771	0.214587	0.158479	0.237991
			RPS18B	0	0.0642427	-0.692783	-1.30237	-1.48675	-0.960577	-1.03684	-1.39504	-1.0899	0	-0.053612	0.0965827	0.403701	0.0632905	-0.412894	-1.25525	-1.00986	-0.773519	0	0.34987	0.524938	-0.0079104	0.0592679	0.0429145	-0.278799	-1.06156	-0.444377	0	-0.0596468	-0.129661	0.094734	0.349073	0.130939	0.129363	-0.0829259	-0.753679				RPS18B	0.673976	-0.180932	0.352363	0.439448	0.436245	0.21807
			RPS1B	0	-0.0380135	-0.752623	-1.6296	-1.73488	-1.51397	-1.33364	-1.39349	-1.32228	0	-0.0500678	-0.089643	0.0529306	-0.0612709	-0.578994	-1.58699	-1.25949	-0.935795	0	0.195688	0.163623	-0.0387791	0.0517307	-0.157633	-0.281757	-1.54039	-0.820107	0	-0.162614	-0.229859	0.0753932	0.171653	0.0849673	-0.00113983	-0.218277	-1.0099				RPS1B	0.218478	-0.291257	0.0332658	0.123695	-0.0869263	0.128925
			RPL6A	0	-0.0880705	-0.795311	-1.62922	-1.85012	-1.51733	-1.634	-1.53919	-1.19312	0	0.0181594	0.162827	-0.330767	-0.179005	-0.600188	-1.66924	-1.2882	-0.983717	0	-0.0636735	-0.167759	-0.110811	-0.116862	-0.0522255	-0.239806	-1.35716	-0.694986	0	0.0686678	-0.0311608	-0.0973786	-0.40414	-0.238659	-0.230492	-0.254326	-1.10752				RPL6A	0.158416	-0.0483648	0.118595	0.240542	0.155965	0.256157
			URA5	0	0.00464596	-0.385386	-0.208335	-0.530364	-0.240151	-0.195411	-0.202671	0.16286	0	-0.12401	0.218888	-0.348267	0.11411	-0.142447	0.091604	-0.200829	0.154753	0	-0.101589	-0.238186	-0.101359	0.155651	0.041895	0.0746626	-0.29083	-0.158063	0	0.198945	0.144088	-0.0484365	-0.43612	0.0261053	0.0204456	-0.202094	-0.593432				URA5	-0.402261	-0.742355	-0.19227	-0.4281	-0.133067	0.00820771
			ASC1	0	0.0610867	-0.779937	-1.67856	-1.9529	-1.75494	-1.69073	-1.81231	-1.49955	0	0.182859	0.0695959	-0.213153	0.00419255	-0.431245	-1.59015	-1.27734	-1.03972	0	0.085195	-0.168907	0.0658003	0.0320948	-0.0402743	-0.115505	-1.50998	-0.86805	0	0.20377	-0.121231	-0.121614	-0.131593	0.0928744	-0.268942	-0.25251	-1.27747				ASC1	-0.0939108	-0.49944	-0.324289	-0.238339	-0.116977	0.0423927
			RPL13B	0	-0.148188	-0.731923	-1.65075	-1.781	-1.51149	-1.35133	-1.31665	-0.918564	0	-0.0378236	0.062329	-0.130839	0.0471515	-0.342987	-1.41478	-1.28956	-0.84256	0	0.0916262	-0.0367446	-0.00153012	0.0219913	0.0234635	-0.0527536	-1.46533	-0.717502	0	-0.0900531	-0.0279068	-0.0662424	-0.155965	-0.115338	0.00562039	-0.138502	-1.115				RPL13B	-0.395109	-0.491122	-0.462596	-0.411162	-0.415035	-0.177883
			RPL36A	0	0.124557	-0.963144	-1.26505	-1.42673	-1.13224	-1.19403	-1.26754	-1.20271	0	-0.0852582	0.0911262	-0.0273614	0.00109914	-0.505324	-1.34421	-1.35248	-1.24904	0	-0.11734	-0.0101047	-0.031133	-0.0471425	0.00440905	-0.387152	-1.47371	-0.690736	0	-0.257757	-0.10116	0.182949	-0.401022	0.190377	-0.384702	-0.34014	-0.846038				RPL36A	0.44277	-0.214818	0.335986	0.230537	0.291931	0.194931
			GUA1	0	0.245654	-1.34539	-0.731237	-0.801218	-0.101174	-0.733579	-0.853976	-0.435523	0	0.0883426	0.103411	-0.321046	-0.160897	-0.713196	-0.480758	-0.668978	-0.937169	0	0.216486	-0.0861829	-0.036819	-0.0706253	-0.233963	-0.755877	-1.0873	-1.11499	0	0.120518	0.0713315	-0.249612	-0.129458	-0.302221	-0.288307	-0.727555	-0.970286				GUA1	-0.192972	-1.25517	-0.386773	-0.186394	-0.123286	-0.0248506
			RPS10B	0	-0.0864911	-0.440984	-1.32887	-1.47526	-1.13486	-1.21485	-1.06927	-1.01103	0	-0.060034	-0.0271461	0.381423	0.0177979	-0.541274	-1.27188	-0.987155	-0.783043	0	0.481229	0.710687	-0.0595992	0.124281	-0.0633058	-0.225556	-1.05276	-0.710349	0	-0.149768	-0.0880744	0.325826	0.305121	0.182791	0.295451	-0.0981545	-0.748731				RPS10B	0.536765	-0.109922	0.272762	0.431069	0.296432	0.0788575
			RPL20A	0	-0.220866	-1.10071	-1.67716	-2.184	-1.70618	-1.8875	-2.04776	-1.68472	0	-0.104503	0.0881883	-0.736717	-0.0279729	-0.493204	-1.62428	-1.65968	-1.28093	0	-0.356997	-0.276503	-0.221217	-0.0590683	-0.198429	-0.444271	-1.8477	-1.54219	0	-0.119602	-0.178065	-0.445351	-0.634619	-0.145605	-0.7851	-0.589475	-1.29552				RPL20A	-0.435234	-0.652105	-0.408979	-0.470937	-0.604145	-0.245218
			RPL9B	0	0.647792	-0.145006	-0.920672	-1.08585	-1.00263	-0.924364	-0.89954	-0.668845	0	0.480272	0.371736	0.539283	0.379588	0.161233	-0.958723	-0.767026	-0.306621	0	0.483784	0.472294	0.453445	0.3461	0.440343	0.35293	-0.726822	-0.29408	0	0.504439	0.160954	0.369386	0.501773	0.390621	0.0733705	0.505831	-0.733614				RPL9B	0.298691	0.139229	0.463991	0.605049	0.423863	0.350199
			RPL16B	0	-0.0848522	-1.04188	-1.69237	-1.95485	-1.50868	-1.76767	-1.74287	-1.5561	0	0.00656117	0.132051	-0.25962	-0.128363	-0.564166	-1.50214	-1.42353	-0.935458	0	-0.394877	-0.244628	-0.148854	-0.24804	-0.23629	-0.254673	-1.42924	-0.851889	0	-0.000595491	0.171449	-0.227423	-0.194204	-0.247817	-0.24468	-0.44101	-1.34451				RPL16B	-0.445986	-1.09223	-0.43406	-0.622588	-0.675925	-0.327725
			RPS7B	0	0.0779862	-0.998319	-1.48536	-1.88868	-1.37668	-1.41987	-1.46461	-1.24806	0	-0.128928	-0.0336278	-0.00580394	-0.201478	-0.734944	-1.50849	-1.45188	-0.88952	0	0.194145	0.0724333	-0.228997	-0.17135	-0.174913	-0.601497	-1.47465	-0.731019	0	-0.148109	0.0950483	-0.00637988	0.0850745	-0.19731	-0.217271	-0.370775	-1.03648				RPS7B	-0.0932998	-0.378171	-0.0839703	-0.236531	-0.0722642	0.00636671
			RPL42A	0	0.0739862	-0.485962	-1.2691	-1.38128	-1.09825	-0.962388	-1.1114	-1.00607	0	0.0037087	-0.0706777	0.195948	0.152314	-0.392107	-1.25787	-1.00867	-0.670499	0	0.297634	0.491797	0.0575794	0.0364525	0.134319	0.0143749	-1.24272	-0.597042	0	-0.214761	-0.106861	0.101636	0.0919769	0.170887	0.0964869	0.001516	-0.857059				RPL42A	0.39159	-0.169877	0.186453	0.278524	0.326052	0.22228
			RPS3	0	0.170524	-0.701456	-1.5628	-1.70353	-1.4242	-1.22421	-1.30402	-1.20963	0	0.221963	0.257988	0.140311	0.124816	-0.266658	-1.52831	-1.24638	-0.889164	0	0.159297	0.195422	0.143425	0.0936207	0.168954	-0.104566	-1.29767	-0.804162	0	0.0897743	0.04094	-0.0559611	-0.0849782	0.299483	-0.123105	-0.135538	-0.987442				RPS3	0.13615	-0.231322	0.0584658	0.228374	0.147194	0.21247
			SSB2	0	-0.0206812	-0.866417	-1.19133	-0.973776	-0.823198	-1.03393	-1.1267	-0.703421	0	-0.0242987	-0.254852	-0.840254	-0.218265	-0.657057	-1.06715	-1.05136	-0.977455	0	-0.647062	-0.786362	-0.183696	-0.357664	-0.241179	-0.42331	-1.25528	-0.94741	0	-0.0060668	0.0271072	-0.302544	-0.820953	-0.303128	-0.65466	-0.488229	-1.29588				SSB2	-0.574323	-0.869602	-0.996201	-0.748206	-0.738703	-0.330493
			RPA49	0	0.0678398	-1.09096	-0.956465	-0.141904	0.0437803	-0.740007	-0.677731	-0.969867	0	0.396613	0.0615377	-0.00739218	0.019042	-0.441532	-0.244656	-0.434333	-1.07751	0	0.412768	0.194685	0.111411	-0.250385	0.203773	-0.355117	-0.749589	-0.487186	0	0.222338	0.320938	0.0611129	0.0973126	0.261047	0.117279	-0.249324	-1.27671				RPA49	-0.376061	-1.14256	-0.131864	-0.533859	-0.862581	-0.536758
			RPL18B	0	0.0604544	-1.09551	-1.27768	-1.36202	-1.08775	-1.16319	-1.01531	-1.35321	0	0.355922	0.238964	0.371014	0.370776	-0.428109	-1.26166	-1.25257	-0.958658	0	0.205945	0.190026	0.484188	0.278383	-0.0281241	-0.182365	-0.851768	-0.680228	0	0.318064	0.126472	0.0548747	0.232196	0.412632	-0.0355498	-0.00753223	-1.21042				RPL18B	0.0078751	0.146834	-0.0156603	-5.75146e-05	0.197093	0.200692
			RPS19B	0	-0.153916	-0.733931	-1.56905	-1.75091	-1.51834	-1.38734	-1.61712	-1.35329	0	0.0200131	-0.0102336	0.0162987	-0.0389546	-0.406461	-1.48017	-1.30022	-0.9382	0	0.0127227	0.19193	-0.111242	0.056448	0.0544079	-0.242524	-1.43701	-0.822173	0	-0.272933	-0.141644	-0.139844	-0.11692	-0.200928	-0.0200378	-0.144055	-1.19002				RPS19B	-0.330263	-0.801362	-0.671976	-0.655131	-0.366237	-0.336495
			RPP2A	0	-0.0618302	-0.859033	-1.64444	-1.94565	-1.43262	-1.62632	-1.62731	-1.2833	0	-0.0387772	0.0400549	-0.788671	-0.110997	-0.625247	-1.81	-1.50727	-0.900516	0	-0.697277	-0.596678	-0.207111	-0.0387648	-0.175804	-0.129417	-1.46763	-0.928178	0	0.000333594	-0.0428612	-0.324349	-0.95962	-0.392974	-0.784029	-0.502386	-1.32052				RPP2A	-0.381801	-0.448604	-0.441787	-0.516513	-0.495224	-0.175796
			RPS15	0	-0.120292	-0.904848	-1.95891	-1.84751	-1.72996	-1.41819	-1.63328	-1.41535	0	-0.0599413	-0.0663104	-1.0747	-0.174671	-0.723279	-1.825	-1.47389	-1.06236	0	-0.894007	-1.07837	-0.238585	-0.170883	-0.225131	-0.339965	-1.51522	-1.02578	0	0.077243	0.0163078	-0.559772	-0.832609	-0.419795	-0.758044	-0.483871	-1.37049				RPS15	-0.157996	-0.159831	-0.363872	-0.158811	-0.0818941	0.0611187
			WRS1	0	-0.0657434	-0.87953	-1.00516	-0.736065	-0.493952	-0.729201	-0.704399	-0.202985	0	0.222388	0.0612958	-0.416083	-0.206257	-0.126214	-0.597356	-0.694973	-0.548127	0	-0.0165533	-0.434106	0.287683	-0.0875754	-0.239495	-0.232038	-0.74651	-0.603961	0	0.00302482	-0.130821	-0.0337898	-0.10518	-0.0127139	-0.00114444	-0.500264	-0.933088				WRS1	-0.410109	-0.994859	-0.764754	-0.597053	-0.835172	-0.43127
			RPL18A	0	-0.112387	-0.87136	-1.71524	-1.8088	-1.61992	-1.49237	-1.577	-1.18408	0	0.0149487	0.0105895	-0.243875	-0.0471227	-0.551523	-1.77279	-1.40567	-0.941292	0	-0.136115	-0.208065	-0.0263688	-0.028586	-0.064246	-0.275111	-1.51288	-0.868625	0	-0.0164597	-0.0495823	-0.128961	-0.2699	0.000886479	-0.215773	-0.284143	-1.06795				RPL18A	-0.415419	-0.695333	-0.670713	-0.578652	-0.480762	-0.364566
			RPS19A	0	-0.141699	-1.01314	-1.35408	-1.51963	-1.35848	-1.27576	-1.47525	-1.4203	0	0.0501341	0.15563	0.0204389	0.113825	-0.541961	-1.39335	-1.53286	-0.792232	0	0.010201	-0.101295	-0.0214054	0.14148	0.136739	-0.0451023	-1.23077	-0.825123	0	0.118165	0.17358	-0.0885096	-0.174551	0.0489022	0.06062	0.0754713	-0.891551				RPS19A	-0.0522117	-0.351173	-0.0623428	0.0194686	-0.0835754	0.157727
			RPL25	0	0.0938539	-0.526668	-1.56037	-1.59325	-1.29709	-1.31138	-1.27111	-1.38675	0	-0.102214	0.0217341	-0.0210901	0.117883	-0.48673	-1.4418	-1.18794	-0.881466	0	0.242959	0.249336	-0.0639278	0.0845249	0.0782632	-0.0578547	-1.31251	-0.814528	0	-0.221348	-0.0566582	-0.0280839	-0.142751	0.0296998	-0.195963	-0.185781	-0.936654				RPL25	0.397246	-0.17121	0.241093	0.287367	0.13391	0.282853
			CDC33	0	0.244314	0.0302355	-0.0625044	-0.119081	0.0326074	-0.361623	-0.183199	-0.316135	0	0.205085	0.0631532	0.104029	0.0834635	0.07393	0.0784751	-0.126902	-0.280514	0	-0.0470792	-0.283295	0.463036	-0.10827	0.137083	-0.0594887	-0.268795	-0.226428	0	0.140114	-0.0763459	-0.182184	-0.0970993	0.143408	-0.338405	-0.0419549	-0.328176				CDC33	0.52734	0.538405	0.653327	0.652343	0.879623	0.632365
			RPL3	0	-0.0374488	-0.775314	-1.18932	-1.3478	-1.04328	-1.15186	-1.25414	-0.669492	0	-0.178736	-0.191397	-0.0165637	-0.161519	-0.493979	-1.22192	-1.059	-0.680737	0	0.188332	0.123142	-0.173412	-0.142811	-0.120288	-0.196557	-1.24088	-0.61983	0	-0.025254	-0.00632737	0.0166018	0.169133	-0.141738	0.0148302	-0.276413	-0.723943				RPL3	0.136243	-0.208524	-0.0524417	-0.0237769	-0.0224612	0.165979
			RPS7A	0	0.0656775	-0.76501	-1.6267	-1.69263	-1.58687	-1.30549	-1.45671	-1.21561	0	-0.076207	-0.155579	0.102868	-0.00291173	-0.505723	-1.53154	-1.19354	-0.957872	0	0.346873	0.265362	-0.134852	0.0177323	-0.159036	-0.409031	-1.38505	-0.549554	0	-0.244228	-0.314312	-0.164924	0.127065	-0.152097	0.0401871	-0.130329	-1.12017				RPS7A	0.47138	0.0380135	0.248788	0.222434	0.189639	0.239094
			RPS28A	0	0.0870283	-0.324901	-0.620912	-0.752581	-0.595455	-0.61494	-0.604145	-0.807797	0	0.142689	0.0370034	0.306681	0.133057	-0.232619	-0.669375	-0.631626	-0.462391	0	0.358991	0.484919	0.059786	0.173662	0.11235	-0.00536134	-0.758051	-0.509997	0	0.0286608	-0.0564805	0.451211	0.334003	0.236121	0.429492	0.217776	-0.681595				RPS28A	0.261121	-0.179022	-0.0664128	0.0287384	-0.0645163	0.0293688
			RPB8	0	-0.0167277	-0.623585	-0.514439	-0.554067	-0.115097	-0.549877	-0.492654	-0.374569	0	0.140774	0.230267	-0.0287658	-0.0447669	-0.477405	-0.539595	-0.406238	-0.281747	0	0.16762	0.103409	0.0181444	0.0752602	-0.316203	-0.0769305	-0.664048	-0.554363	0	0.26429	0.238164	0.00803041	0.0973126	-0.0448943	0.165327	-0.377613	-0.587591				RPB8	0.254642	-0.105042	-0.00738675	-0.195337	0.116045	0.144887
			RPL33B	0	0.0155612	-0.982556	-1.32433	-1.49427	-1.36456	-1.18267	-1.1567	-1.11279	0	0.0913893	0.0430997	0.0113395	0.0249728	-0.620676	-1.18789	-1.15963	-1.06396	0	-0.0172095	0.208098	0.0549864	0.0599773	0.0147792	-0.169949	-1.18833	-0.747324	0	-0.0605511	-0.0954219	-0.0531168	-0.186606	0.184595	-0.183395	-0.0999663	-1.27927				RPL33B	0.377243	-0.34682	0.184266	0.11294	0.223503	-0.1071
			CAF20	0	-0.618284	-0.464493	-0.5722	-0.483777	-0.677749	-1.21135	-1.14146	-1.29609	0	-0.40112	-0.358169	-0.117487	-0.181655	-0.263717	-0.368732	-0.431939	-0.942603	0	-0.021419	0.00370265	-0.352321	-0.19651	-0.155186	-0.245027	-0.620979	-0.687884	0	-0.508874	-0.294796	-0.0882375	-0.147106	-0.0798281	-0.135133	-0.291592	-1.15548				CAF20	0.13046	-0.343259	-0.257794	-0.102288	0.0521988	0.00620535
			RPS10A	0	0.0252414	-0.691992	-1.46579	-1.22845	-1.14144	-1.14207	-1.31514	-0.835446	0	-0.124288	-0.0245336	0.348252	0.144488	-0.439518	-1.39185	-1.25559	-0.799397	0	0.67666	0.752299	-0.00506149	0.0605741	0.0898184	-0.110961	-1.29004	-0.601534	0	-0.0973658	-0.131107	0.232786	0.390858	0.0899305	0.233642	0.105968	-0.794555				RPS10A	0.782856	0.0625071	0.479579	0.51474	0.550595	0.354167
			YOR309C	0	-0.0455171	-1.11162	-1.02855	-0.844538	-0.473547	-1.12806	-1.17486	0.0262176	0	0.13853	0.111968	-0.864113	-0.0843894	-0.85617	-0.677173	-0.904007	-0.845503	0	-0.78466	-1.25519	0.00670202	-0.325968	-0.137358	-0.679413	-1.08076	-1.03255	0	0.301441	0.188902	-0.330907	-0.72696	-0.19689	-0.832648	-0.611283	-1.3739				YOR309C	-0.383762	-0.912802	-0.473181	-0.45902	-0.5562	-0.356013
			NOP58	0	-0.00547202	-1.04246	-0.974003	-0.799345	-0.467546	-1.09698	-1.13174	0.070804	0	0.172237	0.14848	-0.876558	-0.0512921	-0.806379	-0.650547	-0.86414	-0.807474	0	-0.781244	-1.24719	-0.00885762	-0.337061	-0.117105	-0.667262	-1.04069	-0.964075	0	0.314396	0.207103	-0.310237	-0.760328	-0.199611	-0.766527	-0.619708	-1.29549				NOP58	-0.43344	-0.918654	-0.529512	-0.549761	-0.630453	-0.469654
			RPL20B	0	-0.07037	-0.886558	-1.64951	-1.89904	-1.23495	-1.3717	-1.5038	-1.15768	0	-0.0313834	-0.0410505	-0.302635	-0.141591	-0.588552	-1.36262	-1.49855	-1.14906	0	-0.0310871	0.0260245	-0.244878	-0.134461	-0.258316	-0.290425	-1.45968	-0.90937	0	-0.405672	-0.321141	-0.203614	-0.50912	-0.153604	-0.404915	-0.454952	-1.14878				RPL20B	0.36627	-0.449693	0.0472772	0.154132	-0.16691	-0.0473311
			RPS12	0	0.0951633	-0.551278	-1.21951	-1.43323	-1.1494	-1.11245	-1.19284	-0.797917	0	0.0457158	0.0817784	0.142148	0.183309	-0.339345	-1.221	-1.06101	-0.650441	0	0.122889	0.309324	0.0373994	0.0789806	0.0793723	-0.0191523	-1.14752	-0.536323	0	-0.0429004	-0.0882395	0.015661	0.0768269	0.152264	-0.053324	-0.11482	-0.793463				RPS12	0.685424	0.13934	0.477212	0.552726	0.620302	0.554188
			EGD1	0	-0.0476629	-0.314975	-0.583182	-0.573703	-0.412266	-0.530548	-0.59321	-0.988104	0	0.28849	0.0890696	-0.241046	0.191027	-0.130501	-0.290442	-0.518688	-0.681401	0	-0.200819	-0.35219	-0.00748667	0.0578844	0.0659026	-0.00236819	-0.41714	-0.688419	0	0.0535033	-0.00101518	0.0357008	-0.288065	0.0885331	-0.228557	-0.0879863	-1.14779				EGD1	-0.0405159	-0.200059	-0.137385	-0.149213	-0.0684009	0.132727
			RPL21B	0	-0.0148384	-0.664012	-1.4077	-1.79965	-1.07309	-1.03002	-1.49121	-1.2306	0	0.220992	0.242072	-0.216139	0.0587351	-0.522948	-1.54505	-0.825353	-1.01045	0	-0.332425	-0.117833	0.103496	0.0117572	0.0731531	-0.0310506	-1.20437	-0.742445	0	-0.0350616	0.0382657	-0.0502643	-0.330766	-0.223107	-0.0583413	-0.172996	-1.00726				RPL21B	0.455652	0.0890755	0.168621	0.0545547	-0.0370494	0.522989
			RPS9A	0	0.654396	-0.189078	-1.02766	-0.962804	-1.06164	-0.538337	-1.14082	-0.596727	0	0.691466	0.652026	0.526124	0.477463	0.626048	-1.04089	-0.718731	-0.15754	0	0.453019	0.573884	0.238493	0.421622	0.577381	0.393113	-0.824302	-0.186321	0	0.453011	0.609084	0.696661	0.367046	0.301137	0.537615	0.453475	-0.598473				RPS9A	0.321515	1.25096	0.793433	0.830975	0.67905	0.675367
			RPS6A	0	0.023181	-0.815295	-1.50791	-1.61256	-1.29883	-1.35197	-1.39353	-1.20702	0	-0.0377618	0.178259	0.162509	-0.0997143	-0.560236	-1.45309	-1.38125	-0.849037	0	0.229073	0.290454	-0.050315	-0.0505653	-0.0213956	-0.253464	-1.18613	-0.690937	0	-0.118322	-0.0944463	0.0751247	0.184492	0.0728323	0.068741	-0.176016	-0.945228				RPS6A	0.200803	-0.391521	-0.0864268	-0.028292	-0.097069	0.0249117
			RPL5	0	-0.0480267	-1.10846	-1.65521	-1.83972	-1.41442	-1.46494	-1.67333	-1.23994	0	-0.0236198	0.0915086	-0.339585	-0.0722392	-0.786127	-1.6091	-1.4379	-0.888795	0	-0.0914652	-0.17848	-0.0298509	-0.144565	-0.096328	-0.292585	-1.49593	-0.865369	0	0.0750845	0.0980584	-0.168436	-0.448471	-0.270953	-0.330005	-0.383022	-1.14995				RPL5	0.10095	-0.134477	-0.121018	-0.170058	0.155723	0.14494
			RPL33A	0	0.107843	-0.800836	-1.58077	-1.67875	-1.3285	-1.44509	-1.36673	-1.18943	0	0.0856994	0.153169	-0.0807022	0.152089	-0.204614	-1.39746	-1.12506	-0.650933	0	-0.0762414	0.094842	0.140294	0.156124	0.119244	-0.032006	-1.36691	-0.616361	0	-0.0126758	-0.0433673	0.183076	-0.267334	0.233759	-0.226794	-0.157338	-1.17858				RPL33A	-0.242079	-0.64714	-0.512264	-0.159007	-0.425523	-0.0743749
			RPL1A	0	-0.143792	-0.417234	-1.04742	-1.17098	-1.14215	-1.01881	-1.09851	-1.2264	0	-0.103379	0.185756	-0.168679	-0.149469	-0.416769	-1.02533	-0.793888	-0.705186	0	-0.0495204	0.0717642	-0.150158	0.0433145	0.0407224	-0.249808	-1.21128	-0.496858	0	0.198277	-0.0235345	0.00523232	-0.0921	-0.214787	-0.359419	-0.342497	-0.934002				RPL1A	0.0638197	-0.21065	-0.264086	0.00814184	-0.00356437	-0.00215017
			SUI3	0	-0.106058	-0.329973	-0.548712	-0.676422	-0.735745	-0.561098	-0.786621	-1.08028	0	-0.259764	-0.291727	-0.133254	0.0249697	-0.75081	-0.229533	-0.499053	-0.596382	0	-0.0226381	-0.0244067	-0.213452	-0.200493	-0.296485	-0.309348	-0.620979	-0.772004	0	-0.276498	-0.107169	-0.0657145	-0.192194	0.00358787	-0.543168	-0.202094	-0.737167				SUI3	-0.0353854	-0.597305	-0.184977	-0.0267372	-0.359759	-0.0434818
			RPL11A	0	0.0865666	-0.543696	-1.30805	-1.37077	-1.2048	-1.24102	-1.18396	-1.24537	0	0.173156	-0.0217074	0.130532	0.0538322	-0.444441	-1.25672	-1.12639	-0.902782	0	0.210316	0.29856	0.0828392	-0.0064227	-0.00900963	-0.0906123	-1.02754	-0.744665	0	-0.0195335	0.0274536	-0.0635474	0.00753611	-0.0139962	-0.0888368	-0.254732	-1.23584				RPL11A	0.353927	-0.251885	-0.0086831	0.0926043	0.0874029	0.03367
			RPC40	0	-0.0778162	-1.11337	-0.726184	-0.341786	-0.236553	-0.921846	-0.774188	-0.419878	0	-0.0780605	-0.228571	0.30381	-0.122929	-0.628509	-0.147999	-0.642506	-0.686137	0	0.258307	0.188824	-0.074887	-0.169189	-0.298953	-0.436927	-0.937193	-1.59102	0	-0.0293967	-0.0214095	0.141534	0.113254	-0.0616235	0.0653298	-0.416353	-1.11751				RPC40	-0.485798	-1.09439	-0.790289	-0.251804	-0.413876	-0.74493
			RPS23B	0	0.122503	-0.497694	-1.18456	-1.2902	-0.983354	-0.964147	-1.10026	-0.86213	0	0.0660396	0.0753607	0.441829	0.108625	-0.317381	-1.16615	-0.965472	-0.535872	0	0.427593	0.53819	0.117634	0.108965	0.106751	-0.0693707	-1.05291	-0.482604	0	-0.0189846	0.00288737	0.235052	0.475731	0.194447	0.26441	0.0614741	-0.670183				RPS23B	0.22097	-0.476437	-0.060308	0.00454365	0.135642	-0.108533
			RPL19A	0	-0.0495327	-0.864617	-1.54281	-1.62694	-1.52958	-1.20029	-1.2138	-1.17039	0	0.130386	0.178264	0.388129	-0.0146976	-0.480765	-1.2785	-1.12654	-0.845741	0	0.390418	0.365422	0.0451763	0.109677	0.0646857	-0.0279118	-1.29229	-0.459925	0	0.12267	0.180289	0.110424	0.366988	0.0988085	0.24394	0.0675026	-0.796143				RPL19A	-0.189503	-0.334722	-0.254322	-0.29249	-0.180992	-0.118213
			RPL34A	0	-0.0537932	-0.820656	-1.79272	-1.78693	-1.45256	-1.59276	-1.52725	-1.46238	0	-0.00138148	0.0686125	0.134272	-0.0818607	-0.536176	-1.47911	-1.19889	-0.954619	0	0.102635	0.0327069	-0.130246	0.00699537	-0.097058	-0.255307	-1.58764	-0.845741	0	0.0996739	0.00782842	-0.00020782	0.0423888	-0.0233388	0.0449924	-0.120281	-1.20404				RPL34A	0.0497593	-0.609093	-0.134474	-0.085377	-0.155991	-0.0424684
			RPL2A	0	0.0489619	-0.920227	-1.54413	-1.71372	-1.28646	-1.50954	-1.75393	-1.00532	0	-0.0140867	0.0382886	-0.532935	-0.248143	-0.762971	-1.78323	-1.51042	-0.741615	0	-0.281429	-0.413054	-0.0967563	-0.0900989	-0.122394	-0.202094	-1.68226	-0.982104	0	0.105885	0.0510343	-0.145229	-0.289153	-0.310222	-0.352451	-0.538605	-1.28767				RPL2A	-0.353645	-0.481391	-0.357902	-0.353155	-0.384276	-0.0866298
[truncated: 55 more columns]

## Sheet: Fig 1D, S1C (LowPi)
Pearson correlation														Pearson correlation																																Pearson correlation
		Wild-type cells (with PHO84p-Venus reporter) grown in low Pi levels of 0.2mM (for 24.7 hours).														Wild-type cells (with PHO84p-Venus reporter) grown in low Pi levels of 0.06mM (for 24.7 hours).																																Wild-type cells (with PHO84p-Venus reporter) grown in low Pi levels of 0.2mM (for 24.7 hours).
		Experiment 1:														Experiment 2:																																Experiment 2:
		Data for figure 1D:														Data for figure 1D:																																Data for S1C Fig:
		Shown is the Pearson correlation of log2 PHO genes expression normalised to the WT initial time point (t=0,7.3mM Pi of this Experiment) before transfer to low Pi levels (data used for correlation is seen in data shown in Fig 1C)														Shown is the Pearson correlation of log2 PHO genes expression normalised to the WT initial time point (t=0,7.3mM Pi of this Experiment 1) before transfer to low Pi levels (data used for correlation is seen in data shown in Fig 1C)																																Shown is the Pearson correlation of log2 PHO genes expression normalised to the WT initial time point (t=0,7.3mM Pi of this Experiment 1) before transfer to low Pi levels (data used for correlation is seen in data shown in S1C Fig)
	High Pi (7.3mM)	0	NaN	NaN	NaN	NaN	NaN	NaN	NaN	NaN	NaN				High Pi (7.3mM)	0	1	0.530547	0.308587	0.236686	-0.157445	0.110332	0.305217	0.148217	-0.189905	0.245514	-0.115266	-0.0420271	0.27135	0.209918	0.271208	0.0227181	-0.155391	-0.222681	-0.215355	-0.203807	-0.0994796	-0.240242	-0.298405	-0.258416	-0.233895	-0.225777	-0.217954	0.147455			High Pi (7.3mM)	0	1
	Time (H) in low Pi of 0.2mM	1	NaN	1	0.722018	0.641445	0.451509	0.634684	0.50933	0.13813	0.0306129				Time (H) in low Pi of 0.06mM	0.25	0.530547	1	0.79286	0.618161	0.284874	0.644348	0.609884	0.59748	0.352156	0.377665	0.352647	0.458528	0.68472	0.661831	0.562873	0.4686	0.338692	0.359095	0.335006	0.350742	0.416425	0.323942	0.302005	0.322463	0.156345	0.27954	0.296126	0.433456			Time (H) in low Pi of 0.2mM	0.25	0.853715
		2	NaN	0.722018	1	0.585404	0.586929	0.733962	0.402928	0.279162	0.241809					0.5	0.308587	0.79286	1	0.831914	0.509304	0.822093	0.741702	0.800399	0.585918	0.608519	0.52928	0.630779	0.864597	0.855159	0.803171	0.794144	0.590037	0.491374	0.397626	0.401513	0.45752	0.313307	0.310683	0.348556	0.150906	0.21967	0.235562	0.315118				0.5	0.774148
		3.5	NaN	0.641445	0.585404	1	0.728281	0.675483	0.56485	0.389231	0.0967034					0.75	0.236686	0.618161	0.831914	1	0.654127	0.811024	0.796722	0.792468	0.631153	0.554315	0.616109	0.610353	0.869989	0.891858	0.841749	0.823692	0.622738	0.472131	0.36432	0.377169	0.395193	0.201379	0.198314	0.260072	0.105421	0.113396	0.101666	0.13114				0.75	0.697049
		5	NaN	0.451509	0.586929	0.728281	1	0.735312	0.728378	0.518733	0.242849					1	-0.157445	0.284874	0.509304	0.654127	1	0.759795	0.693463	0.712255	0.584804	0.536603	0.780522	0.516607	0.664354	0.749675	0.681259	0.734656	0.724571	0.603481	0.403087	0.376479	0.326391	0.258218	0.283378	0.248187	0.101732	0.179556	0.126386	-0.0823216				1	0.633528
		6.5	NaN	0.634684	0.733962	0.675483	0.735312	1	0.695061	0.237895	0.171555					1.5	0.110332	0.644348	0.822093	0.811024	0.759795	1	0.783334	0.883406	0.612707	0.57909	0.703417	0.70059	0.906644	0.920407	0.87826	0.805277	0.707384	0.566002	0.470819	0.413517	0.431761	0.333024	0.330188	0.295741	0.107515	0.201555	0.166726	0.195248				1.5	0.533706
		8	NaN	0.50933	0.402928	0.56485	0.728378	0.695061	1	0.502735	0.174482					2	0.305217	0.609884	0.741702	0.796722	0.693463	0.783334	1	0.791814	0.679062	0.740105	0.531244	0.623328	0.807017	0.876756	0.866721	0.775719	0.597132	0.456031	0.335146	0.27995	0.339334	0.196406	0.120659	0.229261	0.105666	0.122229	0.0729227	0.127791				2	0.36311
		9.5	NaN	0.13813	0.279162	0.389231	0.518733	0.237895	0.502735	1	0.605482					2.5	0.148217	0.59748	0.800399	0.792468	0.712255	0.883406	0.791814	1	0.757465	0.735799	0.729451	0.807928	0.802312	0.921536	0.849668	0.85447	0.850886	0.765619	0.667195	0.638544	0.626939	0.516678	0.493329	0.495281	0.341112	0.33185	0.344075	0.379265				2.5	0.260112
		24.67	NaN	0.0306129	0.241809	0.0967034	0.242849	0.171555	0.174482	0.605482	1					3	-0.189905	0.352156	0.585918	0.631153	0.584804	0.612707	0.679062	0.757465	1	0.641826	0.589534	0.679957	0.523275	0.691552	0.613512	0.740377	0.757109	0.741359	0.630605	0.662758	0.581754	0.554508	0.461275	0.582735	0.437685	0.383748	0.390868	0.215235				3	0.343105
			0	1	2	3.5	5	6.5	8	9.5	24.67					3.5	0.245514	0.377665	0.608519	0.554315	0.536603	0.57909	0.740105	0.735799	0.641826	1	0.457826	0.592715	0.550962	0.726436	0.645992	0.654148	0.722945	0.605788	0.492736	0.427989	0.480435	0.352286	0.239103	0.353286	0.331693	0.208415	0.179787	0.161219				3.5	0.382526
			High Pi (7.3mM)	Time (H) in low Pi of 0.2mM												4	-0.115266	0.352647	0.52928	0.616109	0.780522	0.703417	0.531244	0.729451	0.589534	0.457826	1	0.614041	0.519693	0.650302	0.630541	0.699884	0.716722	0.742785	0.598046	0.591219	0.547445	0.494494	0.488234	0.522051	0.289511	0.393119	0.290231	0.226505				4	0.403457
																4.5	-0.0420271	0.458528	0.630779	0.610353	0.516607	0.70059	0.623328	0.807928	0.679957	0.592715	0.614041	1	0.603266	0.690415	0.687493	0.698884	0.695398	0.707452	0.758934	0.571812	0.602524	0.582403	0.526384	0.607052	0.438449	0.497299	0.459844	0.346519				4.5	0.248579
																5	0.27135	0.68472	0.864597	0.869989	0.664354	0.906644	0.807017	0.802312	0.523275	0.550962	0.519693	0.603266	1	0.918162	0.887173	0.817599	0.625063	0.420287	0.29058	0.308472	0.334442	0.139459	0.173295	0.171025	-0.0263163	0.0530355	0.0415521	0.151857				5	0.213884
		Shown is the Pearson correlation of log2 expression of ALL GENES normalised to the WT initial time point (t=0,7.3mM Pi of this Experiment) before transfer to low Pi levels (the experiment used for correlation is seen in data shown in Fig 1C)														5.5	0.209918	0.661831	0.855159	0.891858	0.749675	0.920407	0.876756	0.921536	0.691552	0.726436	0.650302	0.690415	0.918162	1	0.884701	0.868156	0.788335	0.618871	0.482695	0.457687	0.467987	0.297827	0.282978	0.284813	0.130847	0.0978134	0.133611	0.163327				5.5	0.160737
																6	0.271208	0.562873	0.803171	0.841749	0.681259	0.87826	0.866721	0.849668	0.613512	0.645992	0.630541	0.687493	0.887173	0.884701	1	0.841847	0.677376	0.508451	0.389408	0.340671	0.35602	0.234023	0.233359	0.247584	0.100993	0.151215	0.0829053	0.160883				6	0.080365
																6.5	0.0227181	0.4686	0.794144	0.823692	0.734656	0.805277	0.775719	0.85447	0.740377	0.654148	0.699884	0.698884	0.817599	0.868156	0.841847	1	0.810733	0.701333	0.502466	0.451576	0.42206	0.283072	0.295061	0.364154	0.108459	0.172607	0.15431	0.102096				6.5	0.0518999
																7	-0.155391	0.338692	0.590037	0.622738	0.724571	0.707384	0.597132	0.850886	0.757109	0.722945	0.716722	0.695398	0.625063	0.788335	0.677376	0.810733	1	0.896941	0.740923	0.705703	0.659896	0.555586	0.543401	0.534488	0.375015	0.325382	0.356941	0.169573				7	0.152336
																7.5	-0.222681	0.359095	0.491374	0.472131	0.603481	0.566002	0.456031	0.765619	0.741359	0.605788	0.742785	0.707452	0.420287	0.618871	0.508451	0.701333	0.896941	1	0.901258	0.833759	0.786699	0.777217	0.75445	0.768396	0.588254	0.587091	0.614963	0.364829				7.5	0.22862
	High Pi (7.3mM)	0	NaN	NaN	NaN	NaN	NaN	NaN	NaN	NaN	NaN					8	-0.215355	0.335006	0.397626	0.36432	0.403087	0.470819	0.335146	0.667195	0.630605	0.492736	0.598046	0.758934	0.29058	0.482695	0.389408	0.502466	0.740923	0.901258	1	0.829244	0.864471	0.899577	0.841114	0.858207	0.727482	0.744588	0.782046	0.501889				8	0.262342
	Time (H) in low Pi of 0.2mM	1	NaN	1	0.679919	0.478505	0.489272	0.477369	0.405416	0.268349	0.28831					8.5	-0.203807	0.350742	0.401513	0.377169	0.376479	0.413517	0.27995	0.638544	0.662758	0.427989	0.591219	0.571812	0.308472	0.457687	0.340671	0.451576	0.705703	0.833759	0.829244	1	0.902313	0.8799	0.864684	0.855791	0.734118	0.745398	0.770877	0.507292				8.5	0.200488
		2	NaN	0.679919	1	0.49042	0.475999	0.490567	0.44264	0.329202	0.328086					9	-0.0994796	0.416425	0.45752	0.395193	0.326391	0.431761	0.339334	0.626939	0.581754	0.480435	0.547445	0.602524	0.334442	0.467987	0.35602	0.42206	0.659896	0.786699	0.864471	0.902313	1	0.904919	0.866142	0.859159	0.80688	0.784266	0.806498	0.554663				9	0.0928319
		3.5	NaN	0.478505	0.49042	1	0.542367	0.545092	0.500831	0.384401	0.324805					9.5	-0.240242	0.323942	0.313307	0.201379	0.258218	0.333024	0.196406	0.516678	0.554508	0.352286	0.494494	0.582403	0.139459	0.297827	0.234023	0.283072	0.555586	0.777217	0.899577	0.8799	0.904919	1	0.94474	0.928393	0.852027	0.876831	0.918881	0.646978				9.5	-0.0480462
		5	NaN	0.489272	0.475999	0.542367	1	0.56056	0.529972	0.381613	0.300347					10	-0.298405	0.302005	0.310683	0.198314	0.283378	0.330188	0.120659	0.493329	0.461275	0.239103	0.488234	0.526384	0.173295	0.282978	0.233359	0.295061	0.543401	0.75445	0.841114	0.864684	0.866142	0.94474	1	0.899834	0.809938	0.855196	0.916302	0.635525				10	-0.136521
		6.5	NaN	0.477369	0.490567	0.545092	0.56056	1	0.539534	0.411908	0.342197					10.5	-0.258416	0.322463	0.348556	0.260072	0.248187	0.295741	0.229261	0.495281	0.582735	0.353286	0.522051	0.607052	0.171025	0.284813	0.247584	0.364154	0.534488	0.768396	0.858207	0.855791	0.859159	0.928393	0.899834	1	0.829251	0.888075	0.905695	0.5975				10.5	-0.300212
		8	NaN	0.405416	0.44264	0.500831	0.529972	0.539534	1	0.632383	0.503802					11	-0.233895	0.156345	0.150906	0.105421	0.101732	0.107515	0.105666	0.341112	0.437685	0.331693	0.289511	0.438449	-0.0263163	0.130847	0.100993	0.108459	0.375015	0.588254	0.727482	0.734118	0.80688	0.852027	0.809938	0.829251	1	0.805516	0.844342	0.528354				11	-0.0160937
		9.5	NaN	0.268349	0.329202	0.384401	0.381613	0.411908	0.632383	1	0.681701					11.5	-0.225777	0.27954	0.21967	0.113396	0.179556	0.201555	0.122229	0.33185	0.383748	0.208415	0.393119	0.497299	0.0530355	0.0978134	0.151215	0.172607	0.325382	0.587091	0.744588	0.745398	0.784266	0.876831	0.855196	0.888075	0.805516	1	0.891915	0.611223				11.5	-0.0517057
		24.67	NaN	0.28831	0.328086	0.324805	0.300347	0.342197	0.503802	0.681701	1					12	-0.217954	0.296126	0.235562	0.101666	0.126386	0.166726	0.0729227	0.344075	0.390868	0.179787	0.290231	0.459844	0.0415521	0.133611	0.0829053	0.15431	0.356941	0.614963	0.782046	0.770877	0.806498	0.918881	0.916302	0.905695	0.844342	0.891915	1	0.674678				12	0.0743398
			0	1	2	3.5	5	6.5	8	9.5	24.67					24.67	0.147455	0.433456	0.315118	0.13114	-0.0823216	0.195248	0.127791	0.379265	0.215235	0.161219	0.226505	0.346519	0.151857	0.163327	0.160883	0.102096	0.169573	0.364829	0.501889	0.507292	0.554663	0.646978	0.635525	0.5975	0.528354	0.611223	0.674678	1				24.67	0.281875
			High Pi (7.3mM)	Time (H) in low Pi of 0.2mM													0	0.25	0.5	0.75	1	1.5	2	2.5	3	3.5	4	4.5	5	5.5	6	6.5	7	7.5	8	8.5	9	9.5	10	10.5	11	11.5	12	24.67					0
																	High Pi (7.3mM)	Time (H) in low Pi of 0.06mM																															High Pi (7.3mM)
																																																Wild-type cells (with PHO84p-Venus reporter) grown in low Pi levels of 0.2mM (for 24.7 hours).
																																																Experiment 2:
																																																Data for S1C Fig:
																Shown is the Pearson correlation of log2 expression of ALL GENES normalised to the WT initial time point (t=0,7.3mM Pi of this Experiment 1) before transfer to low Pi levels (the experiment used for correlation is seen in data shown in Fig 1C)																																Shown is the Pearson correlation of log2 expression of ALL GENES normalised to the WT initial time point (t=0,7.3mM Pi of this Experiment 1) before transfer to low Pi levels (the experiment used for correlation is seen in data shown in S1C Fig)
															High Pi (7.3mM)	0	1	0.516489	0.641632	0.61751	0.590857	0.65515	0.636221	0.585702	0.508381	0.488746	0.473928	0.488238	0.660843	0.674775	0.670526	0.667314	0.570524	0.457688	0.432517	0.424191	0.428798	0.362567	0.360257	0.35187	0.252799	0.238469	0.244501	0.282211			High Pi (7.3mM)	0	1
															Time (H) in low Pi of 0.06mM	0.25	0.516489	1	0.621631	0.564937	0.529749	0.531555	0.514679	0.529193	0.504833	0.476597	0.473027	0.481791	0.558588	0.554888	0.56992	0.555597	0.682917	0.658542	0.631477	0.610434	0.570049	0.592026	0.587238	0.575162	0.455779	0.439169	0.468199	0.378091			Time (H) in low Pi of 0.2mM	0.25	0.544494
																0.5	0.641632	0.621631	1	0.663111	0.619228	0.646041	0.632859	0.596953	0.546278	0.510742	0.498118	0.527566	0.649324	0.645112	0.669273	0.662	0.619883	0.543975	0.529045	0.52411	0.497804	0.481885	0.483996	0.472317	0.363373	0.351547	0.366373	0.356928				0.5	0.586263
																0.75	0.61751	0.564937	0.663111	1	0.611268	0.635699	0.613624	0.582141	0.531293	0.474065	0.485164	0.496516	0.642687	0.640595	0.647869	0.622697	0.59104	0.515201	0.496344	0.481068	0.485895	0.457219	0.452579	0.448324	0.357732	0.319937	0.338294	0.356105				0.75	0.574322
																1	0.590857	0.529749	0.619228	0.611268	1	0.597924	0.592136	0.56256	0.504766	0.47104	0.475614	0.488934	0.606161	0.611161	0.62858	0.605366	0.566412	0.487609	0.476279	0.472245	0.476695	0.438085	0.434113	0.432065	0.342447	0.320075	0.327815	0.333588				1	0.600602
																1.5	0.65515	0.531555	0.646041	0.635699	0.597924	1	0.623955	0.579985	0.501141	0.492551	0.486492	0.497672	0.664167	0.638651	0.656244	0.642663	0.553647	0.447187	0.435394	0.452068	0.445851	0.399904	0.399681	0.393941	0.326734	0.307759	0.304914	0.342178				1.5	0.617987
																2	0.636221	0.514679	0.632859	0.613624	0.592136	0.623955	1	0.598208	0.533795	0.519955	0.517727	0.521025	0.656637	0.674098	0.672681	0.680551	0.596543	0.505605	0.482615	0.483323	0.470083	0.424576	0.419048	0.428205	0.306386	0.296826	0.30819	0.326549				2	0.601926
																2.5	0.585702	0.529193	0.596953	0.582141	0.56256	0.579985	0.598208	1	0.533718	0.49254	0.465795	0.52164	0.623708	0.647583	0.646289	0.638929	0.594781	0.534456	0.524244	0.504119	0.498984	0.4543	0.455672	0.462867	0.34823	0.314999	0.352035	0.345959				2.5	0.577176
																3	0.508381	0.504833	0.546278	0.531293	0.504766	0.501141	0.533795	0.533718	1	0.451145	0.475489	0.488833	0.551206	0.565651	0.559713	0.572525	0.575534	0.522014	0.510115	0.502672	0.479063	0.449915	0.448702	0.454789	0.347032	0.321488	0.341115	0.303191				3	0.585375
																3.5	0.488746	0.476597	0.510742	0.474065	0.47104	0.492551	0.519955	0.49254	0.451145	1	0.435936	0.469135	0.522391	0.530924	0.543483	0.534049	0.552414	0.514753	0.497342	0.484866	0.472395	0.454997	0.443639	0.452298	0.328781	0.319837	0.347143	0.294818				3.5	0.601605
																4	0.473928	0.473027	0.498118	0.485164	0.475614	0.486492	0.517727	0.465795	0.475489	0.435936	1	0.458194	0.515629	0.535965	0.546267	0.543537	0.56878	0.531969	0.502601	0.500019	0.475456	0.457807	0.465211	0.456772	0.357494	0.348185	0.354664	0.324295				4	0.448289
																4.5	0.488238	0.481791	0.527566	0.496516	0.488934	0.497672	0.521025	0.52164	0.488833	0.469135	0.458194	1	0.536651	0.552541	0.547153	0.540124	0.573287	0.540604	0.516392	0.494433	0.479923	0.476069	0.472002	0.46622	0.344153	0.328164	0.343326	0.295075				4.5	0.509211
																5	0.660843	0.558588	0.649324	0.642687	0.606161	0.664167	0.656637	0.623708	0.551206	0.522391	0.515629	0.536651	1	0.716413	0.71609	0.716934	0.639236	0.551294	0.531922	0.51556	0.503765	0.465986	0.464142	0.450642	0.328766	0.306223	0.33524	0.319674				5	0.610633
																5.5	0.674775	0.554888	0.645112	0.640595	0.611161	0.638651	0.674098	0.647583	0.565651	0.530924	0.535965	0.552541	0.716413	1	0.738637	0.750795	0.670084	0.588825	0.553269	0.531294	0.514861	0.467155	0.459321	0.467527	0.317513	0.292738	0.313457	0.306647				5.5	0.569204
																6	0.670526	0.56992	0.669273	0.647869	0.62858	0.656244	0.672681	0.646289	0.559713	0.543483	0.546267	0.547153	0.71609	0.738637	1	0.74058	0.668536	0.576106	0.552654	0.540407	0.517258	0.484694	0.484215	0.475601	0.355117	0.319027	0.345742	0.318295				6	0.545261
																6.5	0.667314	0.555597	0.662	0.622697	0.605366	0.642663	0.680551	0.638929	0.572525	0.534049	0.543537	0.540124	0.716934	0.750795	0.74058	1	0.680715	0.603674	0.580662	0.543116	0.519741	0.493824	0.487263	0.48839	0.331903	0.306822	0.338044	0.311922				6.5	0.558442
																7	0.570524	0.682917	0.619883	0.59104	0.566412	0.553647	0.596543	0.594781	0.575534	0.552414	0.56878	0.573287	0.639236	0.670084	0.668536	0.680715	1	0.844957	0.809166	0.750478	0.676647	0.735171	0.709114	0.705726	0.511022	0.46253	0.528281	0.391364				7	0.525687
																7.5	0.457688	0.658542	0.543975	0.515201	0.487609	0.447187	0.505605	0.534456	0.522014	0.514753	0.531969	0.540604	0.551294	0.588825	0.576106	0.603674	0.844957	1	0.882331	0.808106	0.70638	0.825129	0.797289	0.774521	0.567014	0.539989	0.609367	0.411992				7.5	0.54262
																8	0.432517	0.631477	0.529045	0.496344	0.476279	0.435394	0.482615	0.524244	0.510115	0.497342	0.502601	0.516392	0.531922	0.553269	0.552654	0.580662	0.809166	0.882331	1	0.819127	0.713856	0.847445	0.817589	0.801337	0.604279	0.582126	0.646748	0.458916				8	0.509861
																8.5	0.424191	0.610434	0.52411	0.481068	0.472245	0.452068	0.483323	0.504119	0.502672	0.484866	0.500019	0.494433	0.51556	0.531294	0.540407	0.543116	0.750478	0.808106	0.819127	1	0.690869	0.808082	0.793186	0.771051	0.606721	0.589588	0.648344	0.468529				8.5	0.505457
																9	0.428798	0.570049	0.497804	0.485895	0.476695	0.445851	0.470083	0.498984	0.479063	0.472395	0.475456	0.479923	0.503765	0.514861	0.517258	0.519741	0.676647	0.70638	0.713856	0.690869	1	0.701933	0.68427	0.671749	0.545307	0.491847	0.563031	0.400814				9	0.527804
																9.5	0.362567	0.592026	0.481885	0.457219	0.438085	0.399904	0.424576	0.4543	0.449915	0.454997	0.457807	0.476069	0.465986	0.467155	0.484694	0.493824	0.735171	0.825129	0.847445	0.808082	0.701933	1	0.848809	0.825636	0.661273	0.646806	0.698989	0.501746				9.5	0.517327
																10	0.360257	0.587238	0.483996	0.452579	0.434113	0.399681	0.419048	0.455672	0.448702	0.443639	0.465211	0.472002	0.464142	0.459321	0.484215	0.487263	0.709114	0.797289	0.817589	0.793186	0.68427	0.848809	1	0.800631	0.655475	0.643949	0.701544	0.47575				10	0.424204
																10.5	0.35187	0.575162	0.472317	0.448324	0.432065	0.393941	0.428205	0.462867	0.454789	0.452298	0.456772	0.46622	0.450642	0.467527	0.475601	0.48839	0.705726	0.774521	0.801337	0.771051	0.671749	0.825636	0.800631	1	0.65055	0.62991	0.688052	0.51444				10.5	0.368192
																11	0.252799	0.455779	0.363373	0.357732	0.342447	0.326734	0.306386	0.34823	0.347032	0.328781	0.357494	0.344153	0.328766	0.317513	0.355117	0.331903	0.511022	0.567014	0.604279	0.606721	0.545307	0.661273	0.655475	0.65055	1	0.645716	0.655889	0.632697				11	0.253127
																11.5	0.238469	0.439169	0.351547	0.319937	0.320075	0.307759	0.296826	0.314999	0.321488	0.319837	0.348185	0.328164	0.306223	0.292738	0.319027	0.306822	0.46253	0.539989	0.582126	0.589588	0.491847	0.646806	0.643949	0.62991	0.645716	1	0.657547	0.60235				11.5	0.22689
																12	0.244501	0.468199	0.366373	0.338294	0.327815	0.304914	0.30819	0.352035	0.341115	0.347143	0.354664	0.343326	0.33524	0.313457	0.345742	0.338044	0.528281	0.609367	0.646748	0.648344	0.563031	0.698989	0.701544	0.688052	0.655889	0.657547	1	0.587213				12	0.234767
																24.67	0.282211	0.378091	0.356928	0.356105	0.333588	0.342178	0.326549	0.345959	0.303191	0.294818	0.324295	0.295075	0.319674	0.306647	0.318295	0.311922	0.391364	0.411992	0.458916	0.468529	0.400814	0.501746	0.47575	0.51444	0.632697	0.60235	0.587213	1				24.67	0.246385
																	0	0.25	0.5	0.75	1	1.5	2	2.5	3	3.5	4	4.5	5	5.5	6	6.5	7	7.5	8	8.5	9	9.5	10	10.5	11	11.5	12	24.67					0
																	High Pi (7.3mM)	Time (H) in low Pi of 0.06mM																															High Pi (7.3mM)
[truncated: 27 more columns]

## Sheet: Fig 3C,S3A-C, S5B (LowPi)
Time Courses Experiment for RNA-Seq
		Experiment 1:																															Experiment 1:
		PHO4-SA12346-GFP (+ mCherry cytoplasmaty) cells grown in low Pi levels: 0.06mM, 0.2mM, and 0.5mM Pi (for 24.7 hours).																															PHO4-SA1234-GFP (+ GFP cytoplasmaty) cells grown in low Pi levels: 0.06mM, 0.2mM, and 0.5mM Pi (for 24.7 hours).
		Shown is the log2 expression normalised to the WT initial time point (t=0,7.3mM Pi of Experiment 1) before transfer to low Pi levels.																															Shown is the log2 expression normalised to the WT initial time point (t=0,7.3mM Pi of Experiment 1) before transfer to low Pi levels.
PHO Genes:																															PHO Genes:
		Data for figure 3C:									Data for S3B Fig:									Data for S3C Fig:													Data for S3A Fig:									Data for S3B Fig:
	Pi:	7.3mM	0.06mM Pi								7.3mM	0.2mM Pi								7.3mM	0.5mM Pi											Pi:	7.3mM	0.06mM Pi								7.3mM	0.2mM Pi
	Time (h)	0	1	2	3.5	5	6.5	8	9.5	24.67	0	1	2	3.5	5	6.5	8	9.5	24.67	0	1	2	3.5	5	6.5	8	9.5	24.67				Time (h)	0	1	2	3.5	5	6.5	8	9.5	24.67	0	1	2	3.5	5	6.5	8	9.5
	SPL2	2.94935	2.49306	2.60791	2.49522	2.90986	2.96595	2.91322	2.89422	3.40561	2.94935	2.64525	2.32	2.46801	2.51198	2.63461	2.71119	2.66735	2.96017	2.94935	2.35369	2.53429	2.41399	2.47592	2.75966	2.56235	2.81721	3.15079				SPL2	2.05453	2.12249	1.94686	1.89121	1.95521	2.99632	2.49738	2.28868	2.5985	2.05453	1.75062	1.64414	1.86062	1.89328	1.80678	1.88044	2.29009
	PHO8	2.1574	1.95104	1.64537	1.52257	1.9986	2.17953	2.37658	3.00089	5.01443	2.1574	2.00572	1.80106	1.89311	1.78193	1.95439	2.06006	2.42167	3.35914	2.1574	1.64572	1.58567	1.83717	1.67521	1.59047	1.56825	2.08805	2.56314				PHO8	1.69495	0.906947	1.21702	1.43069	1.26224	2.73219	2.85713	3.1413	4.27221	1.69495	1.24439	1.16584	1.81318	1.57849	1.2119	1.39627	2.48312
	PHM2	2.37871	2.43307	2.36639	2.35388	2.51482	2.55838	2.60585	2.71175	2.6147	2.37871	2.44777	2.60546	2.41146	2.42089	2.54016	2.59628	2.57561	2.40765	2.37871	2.38655	2.64038	2.38568	2.4734	2.35703	2.30349	2.44941	2.05684				PHM2	1.74997	1.99215	2.1221	1.92247	2.22403	2.56672	2.57594	2.3843	2.34431	1.74997	2.10759	2.12281	2.01886	2.01471	1.96333	2.12692	2.39208
	PHO12	3.10609	3.33745	3.2893	3.30112	3.38719	3.41693	3.43156	3.61638	3.77552	3.10609	3.25026	3.19857	3.13186	3.21558	3.25777	3.21307	3.3058	2.82328	3.10609	3.38063	3.49175	3.38982	3.33005	3.18611	3.10636	2.95265	2.42135				PHO12	1.65591	2.07865	2.14537	2.03526	1.80966	2.90237	2.78304	2.80968	2.93442	1.65591	1.9492	1.95994	2.07607	1.92368	1.7916	1.76005	2.30654
	PHO84	1.87658	2.23825	2.16891	2.08395	2.16178	2.29832	2.5142	2.71567	3.00545	1.87658	2.31787	2.01472	2.02681	2.09442	2.09847	2.24095	2.61045	2.33386	1.87658	2.17348	2.13414	2.14185	1.96666	1.97423	1.96289	2.09444	2.33884				PHO84	1.1208	1.29037	1.1365	1.43897	1.25777	2.01543	2.58437	2.57023	2.35396	1.1208	1.38987	1.51365	1.19076	1.35041	1.30658	1.62387	2.12326
	PHM4	1.74163	1.82564	1.9755	1.90567	1.94157	2.09739	2.10205	2.15529	2.05444	1.74163	2.03627	1.9633	1.90097	1.81229	2.13384	2.11153	2.22238	1.87025	1.74163	1.76112	1.93836	1.93374	1.90716	1.87965	1.8925	1.8841	1.58582				PHM4	1.24559	1.24221	1.41403	1.34738	1.41225	2.07915	2.31225	2.11447	1.67681	1.24559	1.42869	1.36619	1.39206	1.26735	1.42827	1.3371	1.98357
	PHO86	1.4143	1.45634	1.03877	1.18683	1.34621	1.30991	0.999995	1.51505	1.89151	1.4143	1.18411	1.19447	0.973732	1.1219	1.38229	1.03843	1.46097	1.37598	1.4143	1.24076	1.17172	1.36347	1.05441	0.773953	1.00698	1.30089	0.728274				PHO86	1.04529	0.950168	1.51732	1.36251	1.20314	1.46664	1.11809	1.24636	1.21581	1.04529	1.24785	1.01868	0.979819	1.3058	1.02521	1.0978	0.924359
	PHM3	2.06036	2.2168	2.09882	2.20619	2.17991	2.22638	2.24392	2.25622	2.45	2.06036	2.11485	2.142	2.03323	1.99017	2.17168	2.15727	2.34232	2.16514	2.06036	1.92275	2.17815	2.10504	1.9774	2.08891	2.2112	2.12192	1.89361				PHM3	1.50869	1.22373	1.56463	1.47617	1.25899	1.9112	2.2442	2.19106	1.98754	1.50869	1.46134	1.6325	1.76062	1.43678	1.53028	1.75491	2.15234
	SDT1	1.00766	1.50246	1.17782	1.4445	1.41307	1.6554	1.60006	2.65598	2.92958	1.00766	1.08371	1.24216	1.25893	0.935874	1.31737	1.55043	1.90319	1.50002	1.00766	1.62069	0.81606	1.32145	1.53755	1.51112	1.45916	1.28382	1.41842				SDT1	0.613868	0.261801	0.107928	0.929275	0.675101	1.03814	2.0649	2.19047	2.16312	0.613868	0.931768	0.410384	0.82962	0.469394	-0.199759	0.702214	1.57072
	PHO81	1.2116	1.25532	1.15438	1.32383	1.16962	1.31813	1.39361	1.68005	2.24766	1.2116	1.20748	0.972073	1.08837	1.13506	1.0781	1.43461	1.61625	2.27489	1.2116	1.29389	1.08683	1.42322	1.32761	1.21215	1.2203	1.29262	1.88756				PHO81	0.848888	0.920421	1.25374	0.794345	1.03538	1.17082	1.51719	1.70204	2.4014	0.848888	0.545993	0.889396	0.903277	0.842612	0.938993	1.11983	1.1784
	ISC10	0.550805	1.40817	0.745415	1.78473	1.11448	0.66605	1.78064	2.00198	2.34281	0.550805	1.49778	1.04246	1.52489	1.515	1.46399	1.53009	2.19228	2.26556	0.550805	1.05062	1.38229	1.66072	1.18279	1.4693	1.42499	1.78632	2.38559				ISC10	0.585854	0.953335	1.16297	1.6017	1.21824	1.92232	2.17254	2.08154	1.97928	0.585854	1.29676	0.73982	1.01019	1.17353	0.565776	1.11983	1.36427
	SNA3	0.259574	0.70752	0.549246	0.905822	0.592631	1.01106	1.20046	1.05901	1.28524	0.259574	0.531088	0.50973	0.735082	0.2342	0.779255	0.946732	1.176	1.7361	0.259574	0.640747	0.624487	0.386003	0.859852	0.521533	0.681693	0.990548	1.9302				SNA3	0.275514	0.181664	0.179794	0.366322	-0.0217075	0.700335	1.66313	1.2067	1.40789	0.275514	0.480072	0.605051	0.531729	0.265626	0.348545	0.79631	1.44095
	YNL208W	0.273577	0.396545	0.481787	0.538603	0.446457	1.04728	1.39051	1.30971	1.65418	0.273577	0.470736	0.36679	0.490746	0.433781	0.818692	1.02152	1.45283	1.88555	0.273577	0.513849	0.451233	0.620437	0.475923	0.475056	0.468786	1.04791	1.34601				YNL208W	-0.240117	-0.256019	0.11826	0.137637	-0.193435	1.33629	1.82002	1.69833	1.47318	-0.240117	0.132378	0.31824	0.301532	-0.154554	0.049761	0.201829	1.83851
	PHM4	1.10525	1.34242	1.12874	1.13564	1.31139	1.22818	1.32443	1.36106	1.52519	1.10525	1.27946	1.05337	1.39601	1.25412	1.13683	1.05544	1.46709	1.39457	1.10525	1.29797	1.18065	1.0738	1.32384	1.04528	1.37536	1.20135	0.882784				PHM4	0.958456	0.918811	0.774923	0.995676	0.504896	1.28011	1.19787	1.02156	1.37909	0.958456	0.843592	0.698651	0.747158	0.604837	0.364142	0.780688	1.07691
	YLR346C	0.965843	1.05322	0.716846	1.26688	2.09245	2.37264	2.39977	3.49027	4.20701	0.965843	0.698688	1.19447	0.278346	1.26845	1.3322	1.91158	2.46458	2.95813	0.965843	0.717199	1.36436	0.513162	1.8987	1.81395	1.68009	2.01849	3.62874				YLR346C	-0.847106	0.944874	0.0254663	0.753703	0.785284	1.58128	2.25895	2.94975	3.10619	-0.847106	-0.387734	-0.0257148	0.162195	0.971895	-0.381756	0.982322	1.06376
	PHO11	2.71135	2.87345	2.77533	2.89576	3.10557	3.20103	3.04649	3.03284	3.22135	2.71135	2.87592	2.79349	2.80497	2.6756	2.86862	2.71366	2.74516	2.31698	2.71135	3.00422	2.61249	2.82711	2.81757	2.83565	2.69908	2.5956	1.70096				PHO11	1.50632	1.53646	1.56265	1.60106	1.04601	2.55243	2.38715	2.03303	2.07429	1.50632	1.12221	1.03515	1.5115	1.08992	1.21168	1.04401	1.75098
	VIP1	0.965843	1.01704	1.35185	1.28223	1.6444	1.29283	1.85838	1.72187	1.80405	0.965843	1.42885	1.4392	1.11083	0.978943	1.06103	1.39843	1.81008	1.25004	0.965843	1.41633	1.28813	1.50989	1.80059	0.940807	1.51928	1.31776	0.418418				VIP1	0.498391	1.02734	0.692891	1.13873	0.955209	0.996319	1.52986	1.50865	1.81519	0.498391	1.09683	0.793713	1.09265	0.528288	1.06328	1.38671	1.57072
	PHO5	2.46171	2.57372	2.44521	2.49866	2.7019	3.07142	3.45771	3.62546	3.78193	2.46171	2.54311	2.46132	2.63286	2.58188	2.96834	3.077	3.4314	3.34034	2.46171	2.5428	2.59749	2.84016	2.75558	2.8014	2.92531	3.11296	2.23645				PHO5	1.01896	1.01229	1.2788	0.896138	0.715823	2.38235	3.08359	3.37133	3.36442	1.01896	0.556515	0.859856	1.27963	0.912178	0.839961	0.998748	2.68033
	MAF1	0.643915	0.353727	0.465307	0.825372	1.04736	1.30991	1.73757	2.10632	3.18054	0.643915	0.447149	0.350585	0.474266	0.904942	0.82656	1.25707	1.47608	2.09153	0.643915	0.243268	0.0868301	1.24568	0.65923	0.749411	0.757568	1.24199	2.03195				MAF1	-0.736074	0.164839	-1.29646	-0.30519	-0.0447911	1.19795	1.58757	1.5472	2.47885	-0.736074	-0.539737	-0.347643	-0.726773	-0.180109	0.243848	0.119826	1.36427
	PCA1	1.64391	1.74075	1.11738	1.82537	1.35548	1.47341	1.78064	2.84998	2.74242	1.64391	0.809719	0.972073	2.47427	2.04933	1.35708	2.13154	1.36916	1.26556	1.64391	2.05062	1.71486	1.36116	1.56612	1.66195	1.25507	1.35747	1.76892				PCA1	1.00089	0.512763	1.40398	0.279772	NaN	1.76185	1.85061	1.85914	2.44322	1.00089	0.974836	1.23732	1.01019	1.23493	0.658886	0.245357	1.12326
	DUR3	2.31529	2.51127	2.41284	2.17901	2.11448	2.91398	2.8631	3.63425	4.31179	2.31529	1.88772	2.23511	2.52489	2.76554	2.51462	2.75957	2.54306	3.14597	2.31529	1.90623	2.71486	2.46807	2.18279	2.4693	2.12954	2.04935	1.86203				DUR3	0.263926	0.0273358	0.703538	1.01674	0.633281	1.53237	2.38112	2.5472	3.61315	0.263926	1.35335	1.00838	1.27323	0.819891	1.35933	1.46775	1.05615
	PHM6	2.00049	1.61265	1.6365	1.67781	2.17773	2.34553	2.63959	3.19619	3.781	2.00049	1.81416	1.49563	1.68928	1.82583	1.96851	2.31597	2.64727	3.02152	2.00049	1.43236	1.68027	1.48515	1.76543	1.84737	1.74097	2.19274	2.00271				PHM6	0.74983	0.764301	0.67572	0.765676	0.630774	2.02607	2.56401	2.58605	2.72863	0.74983	0.463123	0.343519	0.851494	0.431326	0.350047	0.30425	1.77584
	ATG19	1.10335	0.975215	0.827877	1.24041	1.04736	1.57294	2.18503	2.10632	3.32738	1.10335	0.727257	1.23511	0.836836	1.61121	0.46399	1.06443	1.83865	2.53404	1.10335	1.35875	1.38229	0.908647	1.18279	0.24691	1.12954	0.97896	2.61691				ATG19	1.07128	0.0273358	0.703538	0.782272	0.440636	1.67439	2.073	1.89867	3.16569	1.07128	0.353348	-0.0257148	0.147696	-0.350034	0.46624	0.660394	1.36427
	PHM8	-0.449195	-0.584212	-0.368043	-0.582052	0.455019	1.62357	2.16194	2.46141	3.51712	-0.449195	-0.145193	-0.442965	-0.0636284	-0.24345	-0.0214364	1.11742	1.88373	2.6061	-0.449195	-0.183265	0.0488622	-0.365276	-0.0713094	-0.431161	-0.114882	0.726194	1.07704				PHM8	-0.414146	-0.873129	-0.322457	-0.3983	-1.15171	2.20019	2.88874	2.89029	2.45605	-0.414146	-1.13208	-1.02571	0.0608183	-1.37603	-0.656616	-0.503105	1.99858
	ICY1	0.110233	0.0492159	-0.0201196	0.31441	0.816507	1.74005	2.22661	3.30095	4.2416	0.110233	-0.11628	0.368002	0.200343	-0.0990597	1.05256	1.72339	2.21845	3.84591	0.110233	-0.460339	0.160831	0.904645	0.192662	0.642839	0.444545	1.73103	4.87266				ICY1	-0.439681	-0.0506667	0.0994669	-0.909262	-0.485364	1.93822	2.50957	2.79664	3.36522	-0.439681	-0.273091	0.0482858	-0.778304	0.0458952	-0.179651	0.0563228	2.07768
	PLC1	0.691668	0.798338	0.803003	0.861898	1.15918	1.49699	1.89962	2.1719	3.49186	0.691668	0.6536	0.795195	0.536327	0.863466	1.23232	1.52242	1.557	2.6944	0.691668	1.00771	0.949327	0.63976	1.03561	1.21417	0.906303	1.63607	3.41425				PLC1	0.254648	0.719213	0.909989	0.403761	0.424694	1.63573	1.56896	1.8185	2.69698	0.254648	0.228593	0.483299	0.439035	0.556857	0.367837	0.491336	1.43507
	HPF1	-0.79079	0.283123	0.284564	0.333419	-0.0138881	0.65394	1.70007	2.54069	1.8569	-0.79079	0.219165	0.322355	0.565916	-0.155494	0.155779	-0.18168	1.80321	2.40323	-0.79079	-0.0471691	-0.0285203	0.488263	-0.226796	-0.329705	-0.666196	0.166935	2.88293				HPF1	-0.755741	-0.279326	-0.129796	-0.630961	-0.868987	1.10151	2.8779	3.10153	1.93997	-0.755741	-1.22926	-0.0510506	-0.144385	-0.855127	-0.486312	-0.832026	1.12239
	GDE1	1.30688	0.975215	1.32092	1.49675	1.798	1.86245	1.96619	2.63425	3.80317	1.30688	1.34023	1.49145	1.86331	1.56391	1.82656	2.06443	2.12815	2.85052	1.30688	1.32127	1.43475	1.50202	1.80219	1.36239	1.47746	1.77251	2.18395				GDE1	0.848888	0.579877	0.703538	0.917202	0.57188	1.84432	2.225	1.71897	2.72616	0.848888	0.875301	0.315322	0.910657	0.312931	0.828811	0.534863	1.88622
	YBR287W	0.346933	0.0408037	0.460506	0.0746725	0.332067	0.20557	0.928687	1.08351	1.41181	0.346933	0.601547	0.273729	0.290495	0.702425	0.618388	0.757597	0.319272	1.38591	0.346933	0.197825	0.108024	0.200239	0.783712	0.312499	0.150731	0.459586	1.15001				YBR287W	0.551907	-0.113527	0.506092	0.318393	0.459682	1.35141	1.3837	1.02782	1.06135	0.551907	0.249011	0.102609	0.0757805	0.428273	0.109138	0.337417	0.749319
	ATG22	0.369198	-0.335125	-0.450754	-0.11884	0.514629	1.09987	1.06091	1.55558	1.58222	0.369198	-0.185119	-0.124142	-0.0584667	0.2342	0.778769	0.563403	1.10254	1.23932	0.369198	0.15532	0.124413	-0.113568	-0.165683	0.199605	0.207762	0.516617	1.68919				ATG22	-0.865842	-1.11951	-0.680802	-1.1301	-0.75106	1.0194	1.00261	1.16547	1.16145	-0.865842	-0.335504	-0.587594	0.0101922	-0.734374	-0.329526	-0.649946	0.675419
	KCS1	0.38088	0.545531	0.459048	0.102906	0.547288	1.07287	1.0368	1.20551	1.84712	0.38088	0.27488	0.175606	0.266373	0.104474	0.326487	1.1591	0.438108	1.21294	0.38088	0.328157	0.459521	0.260181	0.146217	0.109407	0.339956	0.715926	1.38749				KCS1	-0.0435027	-0.432096	-0.433965	-0.327217	-0.231204	0.443778	0.958218	0.897489	0.922392	-0.0435027	-0.211577	-0.426253	0.0950811	-0.613068	-0.308693	-0.418216	0.495954
	PHO89	2.93017	2.94205	2.95508	3.07253	3.33772	3.65783	3.61095	3.78095	3.73818	2.93017	3.04145	2.73181	2.96404	3.13422	3.28068	3.35478	3.5085	2.71301	2.93017	3.09823	3.19033	3.13055	3.09158	2.87921	2.50988	2.85045	3.0283				PHO89	1.4241	1.63399	1.49677	1.28523	1.13963	2.84067	3.29807	3.47058	2.96107	1.4241	1.44614	0.684779	2.01019	0.641746	1.56578	0.982322	2.59242
	DDP1	0.643915	1.08625	0.621426	0.948229	0.947826	1.51405	1.5807	1.56758	1.67575	0.643915	0.809719	1.05614	0.702535	0.761351	1.03515	1.41627	1.73911	1.41493	0.643915	1.24327	1.06036	0.338791	0.796733	1.29422	0.774442	1.24199	1.29498				DDP1	0.311232	-0.0315579	0.807875	0.92747	0.0662402	1.60039	1.88232	1.79355	1.73011	0.311232	0.885569	0.687981	0.792601	0.819891	0.860519	0.953176	1.60869
Stress Genes:																															Stress Genes:
		Data for figure 3C:									Data for S3B Fig:									Data for S3C Fig:													Data for S3A Fig:									Data for S3B Fig:
	Pi:	7.3mM	0.06mM Pi								7.3mM	0.2mM Pi								7.3mM	0.5mM Pi											Pi:	7.3mM	0.06mM Pi								7.3mM	0.2mM Pi
	Time (h)	0	1	2	3.5	5	6.5	8	9.5	24.67	0	1	2	3.5	5	6.5	8	9.5	24.67	0	1	2	3.5	5	6.5	8	9.5	24.67				Time (h)	0	1	2	3.5	5	6.5	8	9.5	24.67	0	1	2	3.5	5	6.5	8	9.5
	PRX1	-1.18616	-1.17679	-0.254585	-1.5372	-0.644516	-0.0860224	0.863098	1.63425	0.180541	-1.18616	0.0992257	-0.442965	0.0592284	-0.436095	-0.255902	0.53009	1.06104	1.01558	-1.18616	0.413193	-1.3726	-0.754318	-0.64033	-0.637612	-1.32989	0.0493498	1.38559				PRX1	-1.15111	-0.70963	-0.208999	-0.135265	-0.196794	1.88384	1.92861	2.02907	1.4067	-1.15111	0.353348	-0.0997154	0.211826	-1.02811	-0.253652	-0.169681	2.02138
	YBR053C	-0.771123	-0.346713	-0.92701	0.157948	-0.470487	0.403016	0.631773	1.22437	-0.337307	-0.771123	0.224757	-0.349855	0.329876	-0.342985	0.46399	0.672109	0.941739	0.865017	-0.771123	-0.467225	0.129899	-1.33928	-0.118378	-0.11566	-0.329895	1.11646	0.446988				YBR053C	-0.446568	-0.294592	0.118576	-0.082798	-0.144327	1.61299	1.41765	1.05845	0.858262	-0.446568	-0.0251637	0.0673946	0.273227	-0.475564	-0.466645	0.245357	1.69358
	TPS1	-0.841512	0.0258414	-0.183618	-0.186123	0.169617	0.735212	1.0151	0.975983	-0.375275	-0.841512	-0.145193	-0.191426	0.351409	0.0784785	-0.0214364	0.646114	0.768257	0.993122	-0.841512	-0.183265	-0.0506734	-0.180851	-0.241234	-0.123039	0.313961	0.815462	1.86845				TPS1	-0.899573	-0.256457	-0.196926	0.0167377	-0.328584	1.02185	1.80997	1.61318	1.78562	-0.899573	0.0254624	0.721519	0.560389	-0.0281054	-0.0191864	0.46037	2.14419
	SSE2	-0.519584	-0.372708	-0.505546	-0.660055	0.169617	0.180623	0.600064	1.10151	1.47272	-0.519584	-0.386201	0.334643	-0.011161	-0.24345	-0.658866	0.771645	1.09018	1.87529	-0.519584	-0.827121	-0.157589	-0.365276	-0.125757	-0.123039	-0.00796689	0.341531	2.18395				SSE2	-1.48454	-0.0795794	-0.781889	-0.620692	-1.26718	1.39842	2.17254	2.29125	1.63587	-1.48454	-0.132079	-0.373638	-0.337731	-0.0281054	-0.0191864	-1.24007	1.60467
	OM14	-1.24061	-0.472244	-1.02012	-0.75959	-0.537601	-0.218473	0.534476	0.68005	-0.0962988	-1.24061	-0.775243	-0.349855	-0.748127	-0.120593	-0.606399	0.2966	0.331686	0.613479	-1.24061	-0.926657	-0.635636	-1.01735	-1.11838	-0.923015	-0.391296	0.0720699	1.76892				OM14	-0.321037	-0.487237	-0.0234433	0.0640434	-0.0447911	1.17689	1.14012	1.49657	0.706259	-0.321037	-0.610126	0.276848	0.0101922	-0.350034	-0.53376	-0.0665874	1.12326
	GLK1	-1.64421	-0.490448	-1.23424	-1.07325	-0.559081	0.522315	1.09963	0.912182	0.837134	-1.64421	-0.942063	-0.756625	-1.1687	-1.35548	0.0274732	0.113336	1.02749	1.25876	-1.64421	-0.592345	-1.38509	-0.627406	-1.55489	-0.626177	-0.47363	0.349798	1.76892				GLK1	-0.902893	-0.786251	-0.440197	-0.414979	-1.25892	1.25728	2.12762	1.18659	1.81406	-0.902893	-0.0502547	0.0470416	-0.355936	-0.798624	-0.970277	-0.746376	1.89596
	RTN2	NaN	NaN	NaN	NaN	NaN	NaN	NaN	NaN	NaN	NaN	NaN	NaN	NaN	NaN	NaN	NaN	NaN	NaN	NaN	NaN	NaN	NaN	NaN	NaN	NaN	NaN	NaN				RTN2	NaN	NaN	NaN	NaN	NaN	NaN	NaN	NaN	NaN	NaN	NaN	NaN	NaN	NaN	NaN	NaN	NaN
	NTH1	-0.85728	-0.548347	-0.543682	-0.845747	0.260765	0.322397	0.39843	0.800345	0.630984	-0.85728	-0.654949	-0.0920574	-0.364798	-0.544619	-0.22307	0.170915	0.511481	0.733773	-0.85728	-0.295401	-0.667345	-0.0814831	-0.957441	0.10417	-0.444066	0.040361	1.61459				NTH1	-0.352746	0.14763	-0.105778	-0.184896	0.186534	0.720685	1.15148	0.947016	1.24159	-0.352746	-0.0251637	0.308704	-0.343445	-0.381742	0.0422142	-0.148922	1.13462
	TPS2	-0.686234	-0.484216	0.105411	0.102906	0.324895	0.850475	0.55567	0.864475	1.11015	-0.686234	-0.912747	-1.16543	-0.011161	-0.673134	-0.0214364	0.119568	0.853145	1.31248	-0.686234	-1.4792	-0.70275	-0.669429	-0.893311	-0.305631	0.702526	0.104491	0.531877				TPS2	0.241899	-0.624741	-0.849003	0.0167377	0.0807398	1.34424	0.935498	0.359069	1.15372	0.241899	0.215844	0.215293	-0.641885	-0.680182	0.328737	0.610353	1.95259
	HSP42	-0.882154	-1.19471	-0.868117	0.80745	0.614402	0.403016	0.752067	0.919516	0.847118	-0.882154	-0.62324	-0.0279271	-0.859158	-1.19098	-0.191361	0.524552	0.727615	2.81611	-0.882154	-0.867763	-0.0506734	-0.86535	-0.603804	NaN	-0.592929	-0.190965	4.33596				HSP42	0.415929	-0.557627	0.0254663	0.654168	-0.892788	1.41136	2.29212	1.79542	2.85826	0.415929	0.264343	0.389323	0.42523	-0.390676	-0.0191864	-0.187603	2.10124
	GRX2	0.172293	-0.0698726	0.0867956	-0.237638	0.397548	0.391875	0.385051	0.79979	-0.104861	0.172293	-0.445936	-0.295407	0.156296	0.166028	0.348513	0.571582	0.723169	0.763896	0.172293	0.0663902	0.0767059	-0.258361	0.168244	0.0275974	-0.506773	0.126518	0.746548				GRX2	0.719991	0.233787	0.542257	0.579332	0.142294	1.55891	1.21865	1.10772	0.724637	0.719991	0.344786	0.218704	0.216643	0.234929	0.00283993	0.149779	1.38124
	GLC3	NaN	NaN	NaN	NaN	0.2989	1.1579	1.60006	1.70242	2.75401	NaN	NaN	NaN	0.310767	NaN	-0.0214364	0.994037	2.23858	3.17245	NaN	NaN	NaN	0.790002	NaN	NaN	0.313961	0.300889	4.67581				GLC3	NaN	1.02734	1.02547	0.338666	NaN	2.90321	2.86059	3.25907	3.35011	NaN	0.559799	-0.0257148	1.46962	0.556857	NaN	NaN	3.47761
	PIC2	-1.49359	-2.16229	NaN	-2.16013	-1.16053	-1.30153	-0.859368	-0.36999	-0.442389	-1.49359	-2.17578	-1.48736	-1.47059	-1.67313	-0.780428	-0.764954	-0.88382	0.423508	-1.49359	-2.4792	-2.18818	-1.89182	-1.47827	-2.15363	-1.00797	-0.895509	1.42496				PIC2	-0.873578	-1.4321	-0.433965	-1.27277	-2.18229	0.624351	0.187037	-0.126357	0.443224	-0.873578	-0.67724	-1.31522	-0.989808	-1.90257	-1.01919	-0.892147	0.88388
	RGI1	-0.686234	-0.899254	-0.479551	-0.897094	-1.48246	-0.0120218	0.256109	0.449438	1.29458	-0.686234	-0.497709	-1.16543	-0.148664	-0.480489	-0.15894	-0.143466	0.438108	2.42351	-0.686234	-0.15727	0.0748574	-1.47678	-0.156345	-0.668201	-1.4674	0.426419	4.73575				RGI1	NaN	NaN	-0.62661	-1.12077	0.303132	1.58128	0.791108	0.359069	2.50735	NaN	-0.0251637	-1.16322	-0.864277	-0.487537	-0.893655	0.22333	1.48052
	SPI1	-2.20408	-1.87278	-1.86812	NaN	-1.87102	-0.860019	-0.154824	0.417016	-0.252418	-2.20408	-1.62324	-1.3905	-1.59612	NaN	-1.6064	-1.00596	0.142652	2.48169	-2.20408	-1.01977	NaN	-1.37992	-1.01884	-1.60109	-1.17789	-1.38361	4.58388				SPI1	-1.84711	-1.33523	-1.3371	-0.568225	NaN	0.526834	1.25895	1.79542	1.52123	-1.84711	0.197229	0.389323	-0.989808	NaN	-0.604149	-1.86567	0.98576
	HSP12	-1.90326	-1.29915	-1.43785	-1.27762	-1.0639	0.232083	0.825906	1.82878	-0.803808	-1.90326	-1.1127	-1.05231	-0.895064	-1.37559	-0.763785	0.132273	0.842224	0.464415	-1.90326	-0.789337	-1.9799	-1.74628	-1.45826	-1.35019	-1.34204	-0.42804	1.70576				HSP12	-1.39546	0.284987	0.86808	0.692793	-0.633789	3.05166	2.61419	2.73556	0.942402	-1.39546	0.879038	0.830319	0.914394	-0.704566	0.0515867	-0.435404	2.66811
	HXK1	-0.655646	-0.0247847	-0.435157	-0.344553	0.2989	1.75351	1.9411	2.0376	0.180541	-0.655646	0.59399	-0.101928	-0.011161	-0.17306	1.14849	1.19567	2.34115	2.58748	-0.655646	0.117737	0.0197159	0.0530366	-0.253307	-0.0901246	0.0624224	1.41192	2.66938				HXK1	0.138395	1.02734	0.657735	0.864735	0.540171	3.81394	2.66937	1.91804	2.96679	0.138395	1.32533	0.86181	1.11453	0.234929	1.01644	1.15225	3.74598
	PNC1	-0.645592	-0.282582	-0.342048	-0.446432	-0.103948	0.907058	1.07923	1.13948	-0.0273515	-0.645592	-0.462086	-0.194577	-0.583067	-0.480489	0.426023	0.899178	1.37921	0.806124	-0.645592	-0.309273	-0.584106	-0.372448	0.00715324	-0.125058	-0.467399	0.673334	1.18395				PNC1	-0.651185	-0.396472	0.266474	0.118021	0.0564923	1.92232	2.02215	1.76895	1.40333	-0.651185	0.193477	0.478328	0.2512	-0.194755	0.349201	0.178242	2.25425
	STF2	-0.983531	-1.51021	-1.12703	-0.923089	-0.972402	0.33037	-0.0918138	0.779586	0.43208	-0.983531	-1.84563	-1.44296	-0.609063	-1.43609	-0.506863	-0.228355	0.270757	1.73855	-0.983531	-1.24216	-1.6881	-0.654783	-0.616744	-1.06859	-1.11488	0.321353	1.56642				STF2	-0.636539	-0.458091	-0.109463	-0.118192	-0.425881	2.22788	1.37517	0.998207	1.65824	-0.636539	-0.0511589	-0.406805	-0.439611	-0.747998	-0.400277	-0.918142	1.89265
	UGA1	-0.265483	-0.457744	-0.0201196	0.176684	0.309547	0.625408	1.45004	1.51388	1.44273	-0.265483	-0.0382778	0.0245403	-0.0656088	-0.132089	0.649941	-0.00596257	0.936201	1.18052	-0.265483	0.434799	-0.220598	0.13465	0.0336255	-0.683549	-0.118998	0.61639	0.0140282				UGA1	-0.666533	-0.20399	-0.559496	-0.345832	-0.407361	1.19563	1.27009	1.74811	2.31769	-0.666533	-0.532124	0.219398	-0.285264	-0.69553	-0.250512	-0.0176778	1.45969
	CTT1	-0.908627	NaN	NaN	-0.312131	NaN	-0.886491	-0.636975	0.00197854	1.17428	-0.908627	-0.497709	NaN	-0.663238	NaN	NaN	-0.295469	-1.14685	2.71301	-0.908627	-1.4792	NaN	-1.47678	NaN	-0.668201	-1.14547	-0.895509	3.15079				CTT1	-0.651185	-0.110168	0.0254663	-0.120766	-1.50422	1.06045	1.40116	2.3066	2.19325	-0.651185	-0.0251637	-0.315221	0.135723	NaN	NaN	-0.669754	1.69625
	SOL4	NaN	-0.346713	NaN	NaN	NaN	1.12548	1.39361	1.68005	0.595579	NaN	-0.360206	-0.0279271	-0.333089	NaN	-0.343365	1.13154	1.47608	2.19844	NaN	NaN	NaN	-0.0173527	NaN	-0.338052	NaN	0.464387	2.66938				SOL4	NaN	0.705408	0.510893	NaN	-0.366719	2.48175	2.76815	2.68922	2.1213	NaN	1.74037	2.3528	1.27323	-0.350034	0.243848	0.660394	3.36427
	AIM17	NaN	-0.0247847	-0.342048	NaN	0.655044	1.57294	1.39361	1.13948	1.37319	NaN	0.639794	0.972073	0.474266	0.82694	-0.343365	0.479464	1.66872	2.56101	NaN	0.46566	0.212361	NaN	NaN	NaN	0.84003	1.46439	3.32146				AIM17	0.848888	0.29037	1.70354	0.69481	0.218243	2.53237	1.48804	0.689218	2.02819	0.848888	0.237871	0.822282	1.49562	-0.0281054	0.980814	-0.339606	2.52181
	GRE3	-0.941048	0.390253	0.657952	0.392413	0.318009	0.835975	1.78064	1.26501	0.847118	-0.941048	-0.244729	0.31311	0.60551	0.31998	1.15914	0.672109	0.838646	1.57871	-0.941048	0.073343	0.364364	1.07576	0.718124	0.0769854	0.544574	0.319997	0.977502				GRE3	-0.446568	0.368373	0.703538	0.109847	0.57188	1.51569	1.90308	1.91161	1.18019	-0.446568	0.315873	0.87475	0.42523	0.312931	0.533355	0.598994	2.4008
	OM45	-0.985248	-0.238909	-0.630173	0.0262849	-0.357447	-0.226147	0.912008	1.37282	0.678436	-0.985248	-0.896259	-1.07855	-0.476825	-0.791575	0.208045	0.265339	0.5921	1.9425	-0.985248	-0.292785	-0.660727	-0.290371	-0.628895	-0.786642	-0.058593	0.330433	4.4959				OM45	-1.15665	-0.582718	0.0743759	-0.197387	-0.510455	1.6775	2.21072	2.51072	2.41813	-1.15665	0.402258	0.844225	0.437613	-0.798624	-0.292205	-0.0176778	2.55404
	FMP33	NaN	NaN	NaN	NaN	0.784327	-0.0120218	1.18503	1.70242	0.110152	NaN	NaN	NaN	NaN	NaN	NaN	1.16396	0.798004	1.71301	NaN	NaN	NaN	NaN	NaN	0.568839	NaN	0.786315	0.768916				FMP33	0.000891397	NaN	NaN	0.338666	NaN	1.80367	1.9095	2.01115	0.0281866	0.000891397	0.559799	NaN	NaN	NaN	NaN	NaN	1.89265
	YJR096W	-0.686234	-0.314291	-0.157623	0.102906	0.102503	0.435437	0.256109	0.934864	1.45808	-0.686234	-0.0382778	-1.16543	-0.148664	-0.0210572	0.219572	0.119568	0.61868	1.83855	-0.686234	1.04436	-0.34018	-0.306859	0.521726	0.224884	0.439492	0.219969	1.97245				YJR096W	-0.288615	-0.110168	0.0254663	0.0167377	-0.91926	2.09148	2.2711	1.90927	2.07126	-0.288615	-0.484595	0.421744	-0.449239	0.419354	0.328737	0.107853	2.11129
	YKL091C	NaN	NaN	NaN	NaN	NaN	NaN	NaN	NaN	NaN	NaN	NaN	NaN	NaN	NaN	NaN	NaN	NaN	NaN	NaN	NaN	NaN	NaN	NaN	NaN	NaN	NaN	NaN				YKL091C	NaN	NaN	NaN	NaN	NaN	NaN	NaN	NaN	NaN	NaN	NaN	NaN	NaN	NaN	NaN	NaN	NaN
	LAP4	-0.159688	-1.02478	0.301808	-0.0226247	0.39201	1.04687	1.60006	1.73894	1.73464	-0.159688	-0.62324	-0.805535	-0.136692	0.481443	1.52288	1.36327	1.96028	2.40107	-0.159688	0.0957108	0.271255	-0.0173527	-0.144373	0.0993532	0.728999	1.03785	1.18395				LAP4	0.585854	0.349264	1.19539	0.6017	-0.0447911	2.08378	2.00261	2.25907	2.02819	0.585854	0.0903135	0.0897624	0.747158	0.386932	0.565776	1.30425	2.4008
	MCR1	-0.975264	-0.324345	-0.560688	-0.800232	-0.563596	-0.239432	0.185026	0.645835	0.110152	-0.975264	-0.375313	-1.02793	-0.0415346	-0.561626	-0.284471	0.0529311	0.471776	0.497286	-0.975264	-0.849841	-1.1762	-0.392862	-0.0802425	-0.694196	-0.686039	-0.0514132	1.74874				MCR1	-0.157806	-0.165309	0.08436	-0.480762	-0.722863	1.43372	1.48374	1.39197	0.902656	-0.157806	-0.0865643	-0.118824	-0.0201815	-0.29114	0.0962908	-0.110787	1.10124
	HSP104	-0.702314	-0.423334	-0.308245	-0.671152	-0.0106442	0.424618	0.87822	1.26812	1.14091	-0.702314	-0.453315	-0.736161	-0.719395	-0.387185	-0.0720625	0.254998	0.762025	2.16185	-0.702314	-0.537897	-0.568804	-0.608547	-0.417391	-0.334946	-0.280985	0.300889	2.3594				HSP104	-0.926352	-0.338792	-0.118269	-0.414979	-0.580844	1.32321	1.51532	1.68844	1.77012	-0.926352	-0.407411	0.0705005	-0.404845	-0.410353	-0.573387	-0.32107	1.54984
	YLR149C	NaN	NaN	NaN	NaN	NaN	NaN	NaN	NaN	NaN	NaN	NaN	NaN	NaN	NaN	NaN	NaN	NaN	NaN	NaN	NaN	NaN	NaN	NaN	NaN	NaN	NaN	NaN				YLR149C	NaN	NaN	NaN	NaN	NaN	NaN	NaN	NaN	NaN	NaN	NaN	NaN	NaN	NaN	NaN	NaN	NaN
	TFS1	-0.951695	-0.527285	-0.407143	-0.302733	0.0594342	0.655403	1.54235	1.72187	0.976886	-0.951695	0.0441843	0.276927	-0.0986238	-0.10852	0.213029	0.950969	2.01171	2.25004	-0.951695	0.214699	-1.33078	-0.197925	-0.106305	-0.781659	-0.39499	0.845694	3.18395				TFS1	-0.386132	0.0273358	0.692891	0.251203	-0.132254	2.26641	2.73533	2.6516	1.94072	-0.386132	0.887373	1.05675	1.20813	-1.11557	0.352782	-0.0176778	3.05817
	SYM1	NaN	NaN	NaN	NaN	NaN	NaN	NaN	NaN	NaN	NaN	NaN	NaN	NaN	NaN	NaN	NaN	NaN	NaN	NaN	NaN	NaN	NaN	NaN	NaN	NaN	NaN	NaN				SYM1	NaN	NaN	NaN	NaN	NaN	NaN	NaN	NaN	NaN	NaN	NaN	NaN	NaN	NaN	NaN	NaN	NaN
	YLR252W	NaN	NaN	NaN	NaN	NaN	NaN	NaN	NaN	NaN	NaN	NaN	NaN	NaN	NaN	NaN	NaN	NaN	NaN	NaN	NaN	NaN	NaN	NaN	NaN	NaN	NaN	NaN				YLR252W	NaN	NaN	NaN	NaN	NaN	NaN	NaN	NaN	NaN	NaN	NaN	NaN	NaN	NaN	NaN	NaN	NaN
	GSY2	NaN	NaN	NaN	-0.344553	-0.344956	0.835975	0.500528	1.38049	0.788224	NaN	-0.360206	-0.349855	-0.333089	-0.342985	NaN	1.13154	1.25368	1.26556	NaN	-0.341695	NaN	-0.339281	NaN	-0.338052	0.670105	-0.0210395	2.94949				GSY2	NaN	NaN	1.02547	0.0167377	0.440636	0.481746	1.58757	1.77668	2.02819	NaN	0.460263	1.11179	NaN	-0.350034	-0.341114	0.830319	2.05615
	DCS1	-0.18616	-1.02478	-0.757085	-0.537198	0.240006	0.36649	1.27814	1.07237	0.247656	-0.18616	-0.190281	-1.34986	0.251873	-0.758023	-0.0214364	0.759572	1.19228	0.806124	-0.18616	-0.341695	-0.202677	-0.169356	-0.018842	0.362388	-0.744932	0.116464	1.03195				DCS1	0.263926	0.0273358	0.288501	0.0167377	-0.0447911	1.67439	1.72508	1.44411	0.706259	0.263926	0.353348	0.559248	-0.504381	-0.765071	-0.0191864	0.467749	2.05615
	TMA10	-1.03416	NaN	NaN	-0.75959	NaN	-0.164025	-1.30683	-0.31995	1.18054	-1.03416	NaN	-0.764893	-0.748127	-0.53563	-1.02144	-0.742928	-1.00935	2.29798	-1.03416	-1.01977	NaN	-0.754318	NaN	NaN	NaN	-0.0210395	4.76892				TMA10	-1.32104	NaN	-0.489107	-0.720228	-0.559364	1.67439	0.140116	-0.310782	2.82174	-1.32104	-1.02516	NaN	-0.989808	0.234929	-1.34111	-1.01768	-0.0142405
	TSL1	-1.84151	-1.02478	-0.827475	-0.660055	-1.50845	0.268086	0.908186	0.516552	0.39026	-1.84151	-0.145193	-0.835282	-1.49659	NaN	-0.506863	0.356608	0.505222	1.90566	-1.84151	NaN	NaN	-0.654783	-0.826197	-1.23852	-1.23036	-0.368963	1.18395				TSL1	0.000891397	NaN	-0.196926	0.296846	-1.26718	2.02185	1.55281	0.596109	1.27973	0.000891397	-1.24756	-1.02571	0.109728	-0.376029	-0.656616	-0.655108	1.85083
	MSC1	-1.41267	-0.725224	-1.39863	-1.26363	-0.723468	0.872501	1.09602	1.85613	0.65764	-1.41267	-0.568793	-0.640904	-0.252169	-0.634034	-0.136914	0.685915	1.1231	1.47201	-1.41267	-0.813316	-0.66365	-0.63033	-0.549357	-0.394636	-0.708407	0.185411	2.65344				MSC1	-0.451621	0.536349	0.81688	0.67385	-1.2858	2.75531	3.02327	3.03863	2.25058	-0.451621	1.15704	1.31824	0.439035	-0.821655	-0.912271	-0.910763	3.07974
	YMR090W	-0.333718	-0.565353	-1.02012	-0.437662	-0.215673	0.631834	1.50695	1.75687	1.43208	-0.333718	0.421154	-0.705999	-0.011161	-0.561626	0.226491	0.694477	0.944845	1.96094	-0.333718	-0.319327	-0.350234	-0.557921	-0.111951	-1.20877	-0.686039	0.786315	2.73854				YMR090W	-0.829184	0.612298	0.484898	0.824093	-0.1379	2.58128	2.412	2.655	1.83554	-0.829184	0.367154	0.497847	-0.0829172	-0.327666	0.150739	-0.110787	2.25255
	PGM2	-1.17166	-0.899254	-1.15762	-0.482056	-0.023028	0.228986	1.68495	1.63001	0.557611	-1.17166	-0.497709	0.0976038	0.436298	-0.895526	0.104094	1.34196	1.33857	2.09489	-1.17166	-0.894236	-1.18818	NaN	0.106689	-1.15363	-0.660044	1.32688	1.97245				PGM2	-0.288615	0.474795	0.73596	0.464197	-0.182295	3.1951	2.63064	1.94403	2.19325	-0.288615	0.837333	0.762781	0.798688	-0.680182	-0.671263	-0.307184	3.42115
	HFD1	-0.426475	-0.329639	-0.953005	-0.82998	0.0440862	-0.316876	-0.0552879	0.609661	0.472722	-0.426475	-0.108667	-0.835282	-0.403478	0.287065	-0.326291	-0.0763519	0.405686	1.09329	-0.426475	-0.952652	-0.442991	-0.950239	-0.71072	-0.160514	-0.940853	-0.165429	1.49208				HFD1	0.0680056	-0.664542	-0.366851	-0.37558	-0.977677	0.558198	0.697758	0.706291	1.26036	0.0680056	-0.0251637	0.225824	0.261731	-0.513532	0.495387	0.0494364	1.20815
	GAD1	-1.03416	-1.02478	-1.6278	-1.15546	-0.7011	0.742866	1.84799	1.80933	0.43208	-1.03416	-1.71635	-0.705999	-0.841236	-0.213702	-0.214082	0.748925	1.77201	1.82849	-1.03416	-0.0640697	-1.05067	-0.316913	-1.55941	-0.431161	-0.0537706	0.226888	2.13815				GAD1	-1.09222	0.0273358	0.832821	0.264665	-0.0905948	2.45575	2.73732	2.64575	2.05793	-1.09222	0.729724	0.528874	0.595155	-0.568674	0.0682765	-0.847753	3.01367
	YNL200C	-1.51958	-1.83214	-1.02012	NaN	-0.830383	-0.118937	0.600064	0.779586	0.00323684	-1.51958	-1.5237	-0.835282	-0.118076	-0.658487	-0.243829	-0.00596257	1.04128	0.780129	-1.51958	-0.827121	-1.27307	-0.0173527	0.261266	-1.23852	-0.645397	0.171606	2.07704				YNL200C	-0.999109	-0.972664	0.466039	0.0167377	-0.852146	1.35889	1.74985	1.06177	1.76515	-0.999109	-1.83252	-0.83307	-0.475235	-1.2505	-0.656616	-1.01768	1.38786
	GOR1	NaN	-0.0247847	-0.868117	-0.0226247	-1.19295	0.277485	-0.154824	0.832054	-0.252418	NaN	-0.400848	-0.197852	0.278346	-0.60602	-0.0214364	0.283544	0.405686	1.04559	NaN	-0.604729	-0.635636	-0.602315	-0.381412	-0.864121	0.144036	-0.606002	0.335956				GOR1	-0.169034	-0.335234	-0.144459	0.846813	0.107212	1.95568	2.04214	1.9705	1.36076	-0.169034	0.505351	0.263792	0.540707	0.70886	0.27032	-0.380248	2.13776
Protien Syntesis Genes:																															Protien Syntesis Genes:
		Data for figure 3C:									Data for S3B Fig:									Data for S3C Fig:													Data for S3A Fig:									Data for S3B Fig:
	Pi:	7.3mM	0.06mM Pi								7.3mM	0.2mM Pi								7.3mM	0.5mM Pi											Pi:	7.3mM	0.06mM Pi								7.3mM	0.2mM Pi
	Time (h):	0	1	2	3.5	5	6.5	8	9.5	24.67	0	1	2	3.5	5	6.5	8	9.5	24.67	0	1	2	3.5	5	6.5	8	9.5	24.67				Time (h):	0	1	2	3.5	5	6.5	8	9.5	24.67	0	1	2	3.5	5	6.5	8	9.5
	EFB1	-0.0265308	0.0277738	0.037346	-0.00993603	-0.104291	-0.104112	-0.296667	-0.351517	-0.483759	-0.0265308	-0.0718004	0.0586358	-0.0342857	-0.0415941	-0.0839456	-0.225808	-0.274426	-0.319639	-0.0265308	0.221438	0.137824	-0.0148061	0.00140672	-0.155158	-0.054593	-0.329647	-0.316849				EFB1	-0.0510097	0.19556	0.0607172	0.127108	-0.0914172	-0.331355	-0.312323	-0.426153	-0.416032	-0.0510097	0.158853	-0.0644645	-0.0656878	-0.0332123	-0.0950663	-0.202334	-0.490014
	RPL19B	-7.25994e-05	-0.139267	-0.232107	-0.258645	-0.349732	-0.54113	-0.698534	-0.916529	-1.3361	-7.25994e-05	-0.0785442	-0.230733	-0.112573	-0.152523	-0.362881	-0.438398	-0.703355	-0.729279	-7.25994e-05	-0.202093	-0.0527859	-0.154876	-0.118106	-0.22058	-0.12563	-0.359416	-0.704128				RPL19B	0.186833	0.0985199	0.0176295	-0.0634336	0.10547	-0.73084	-1.26257	-1.27127	-1.01654	0.186833	-0.0133031	-0.068281	-0.168258	-0.0248807	0.0423356	-0.0454747	-0.782554
	RPS8A	0.00889294	0.106183	0.0169324	-0.13176	-0.128848	-0.334859	-0.62343	-0.965138	-0.930632	0.00889294	0.00582211	-0.0642129	-0.0647955	-0.159726	-0.119847	-0.234164	-0.367228	-0.353283	0.00889294	0.0613998	-0.19011	-0.174005	-0.103349	-0.01856	-0.0504266	-0.241377	-0.444194				RPS8A	0.181569	0.0723003	0.187863	0.114288	-0.11158	-0.518663	-1.1023	-1.10577	-0.594116	0.181569	-0.0258629	0.0208113	-0.134564	-0.106576	0.0915913	-0.0062333	-0.586437
	RPL23A	-0.156165	-0.314364	-0.285342	-0.450264	-0.510976	-0.745736	-0.97685	-1.09333	-0.920906	-0.156165	-0.386796	-0.370383	-0.345105	-0.573203	-0.595728	-0.537863	-1.07197	-0.54276	-0.156165	-0.43622	-0.323033	-0.507078	-0.368025	-0.527929	-0.403199	-0.493335	-0.488461				RPL23A	0.0375136	-0.563622	-0.430332	-0.360874	-0.33129	-0.975325	-1.70737	-1.11691	-0.893771	0.0375136	-0.223313	-0.387025	-0.362663	-0.201913	-0.333137	-0.251774	-1.00227
	RPL32	-0.141694	0.0241698	-0.0160879	-0.121488	-0.297954	-0.4433	-0.622628	-0.844942	-1.31931	-0.141694	0.03774	0.0608018	-0.0632297	0.0122014	-0.198782	-0.172695	-0.571614	-0.783219	-0.141694	-0.076027	0.0431087	-0.0820337	-0.0962465	-0.0765886	0.0213409	-0.304131	-0.672683				RPL32	0.307667	-0.0191627	0.154134	0.192632	0.226742	-0.705635	-1.10928	-1.17536	-1.14308	0.307667	0.192993	-0.00169155	0.0695165	0.17142	-0.0518526	-0.0600126	-0.945903
	RPS11B	-0.204521	-0.154341	-0.227152	-0.240852	-0.328353	-0.701907	-0.920695	-1.3943	-1.01522	-0.204521	-0.261394	-0.288251	-0.262127	-0.351638	-0.452595	-0.540386	-0.879434	-0.616159	-0.204521	-0.326011	-0.212421	-0.364567	-0.380984	-0.424892	-0.237735	-0.48142	-0.332982				RPS11B	-0.243634	-0.49586	-0.344012	-0.228659	-0.389792	-1.1115	-1.38101	-1.31091	-0.908319	-0.243634	-0.337568	-0.164304	-0.313614	-0.156447	-0.162414	-0.198142	-0.864499
	GRS1	0.126307	0.354452	0.0534094	0.0598374	0.170795	-0.040591	0.175566	0.00197854	-0.608077	0.126307	0.355386	0.442606	0.30888	0.469748	0.252557	0.260212	0.0370419	-0.471124	0.126307	0.477733	0.446826	0.432619	0.594135	0.447587	0.442004	0.0435007	-0.372995				GRS1	0.313359	0.204576	0.345507	0.54071	0.425742	0.230785	-0.125493	-0.127301	-0.60471	0.313359	0.485633	0.184503	0.382161	0.428752	0.451346	0.404414	-0.0428096
	RPS6B	0.130646	-0.164386	-0.0434291	-0.173848	-0.15933	-0.4163	-0.59383	-0.870622	-1.22034	0.130646	-0.0846131	-0.0385444	-0.0891648	0.00386201	-0.307959	-0.444125	-0.726795	-0.835046	0.130646	-0.148102	0.0338146	-0.0921454	-0.0627677	-0.101759	-0.0684961	-0.18932	-0.683287				RPS6B	-0.1236	0.276696	-0.0238173	-0.064413	0.15072	-0.723355	-1.34786	-1.17217	-1.143	-0.1236	0.00114802	-0.174378	-0.0360402	0.106364	-0.0238301	0.0691301	-0.971375
	RPS9B	0.0620525	0.111556	0.104797	0.0523208	-0.184145	-0.360088	-0.621782	-0.957331	-1.46668	0.0620525	0.0238969	-0.0128459	-0.0313482	-0.0554583	-0.189204	-0.306644	-0.594861	-0.702049	0.0620525	0.146503	0.097149	0.0697041	0.0490304	-0.033367	0.0345331	-0.432314	-0.379666				RPS9B	0.107767	0.285268	0.162778	0.228251	0.150735	-0.730822	-1.25362	-1.10429	-1.10996	0.107767	0.262482	0.17622	0.0658698	0.16448	0.0990738	0.107014	-0.809272
	RPL21A	-0.137352	-0.274122	-0.442046	-0.346834	-0.550107	-0.552031	-1.02319	-1.38078	-1.44353	-0.137352	-0.304174	-0.266445	-0.310449	-0.259119	-0.501026	-0.587616	-0.99805	-0.726565	-0.137352	-0.340781	-0.38178	-0.203958	-0.467112	-0.498347	-0.383031	-0.702604	-0.924706				RPL21A	-0.179985	-0.413925	-0.404829	-0.30671	-0.108246	-1.12282	-1.64504	-1.53433	-1.31201	-0.179985	-0.332875	-0.426734	-0.410464	-0.0702833	-0.324231	-0.251362	-1.2608
	RPS14A	-0.106929	-0.0549595	-0.132927	-0.120315	-0.186088	-0.401404	-0.511391	-0.756062	-0.903674	-0.106929	0.01574	0.00987929	-0.110676	0.0180723	-0.161549	-0.197361	-0.437934	-0.428457	-0.106929	-0.000859937	-0.0328867	0.00120688	-0.0356218	-0.153222	-0.0907885	-0.328166	-0.255613				RPS14A	0.0964374	-0.0553521	0.138958	0.127653	0.107909	-0.584695	-1.02706	-0.935966	-0.594058	0.0964374	0.165007	0.148017	0.0473358	0.198439	0.0223922	0.081998	-0.650564
	RPS29B	0.0455056	0.0907082	0.0709786	-0.0247886	-0.0277579	-0.190399	-0.623029	-0.673648	-1.06934	0.0455056	0.0382661	0.170822	0.177652	0.192054	-0.0598312	-0.00743659	-0.453054	-0.500364	0.0455056	0.0520177	0.0826549	-0.0888943	-0.0279808	0.0911864	-0.0110315	-0.174471	-0.664735				RPS29B	0.270654	0.138254	0.117378	0.138824	0.145035	-0.558305	-1.04495	-0.812214	-0.720162	0.270654	0.212896	0.164797	0.18645	0.118489	0.0141291	0.0686792	-0.642442
	RPL31A	-0.0262013	-0.0570551	-0.0402039	-0.155507	-0.268879	-0.540912	-0.667498	-0.936843	-1.44977	-0.0262013	0.0990739	0.0622707	0.0436315	-0.0506107	-0.159472	-0.342928	-0.545936	-0.883965	-0.0262013	0.0503063	0.0507226	-0.00543504	0.0385085	0.060268	0.0722035	-0.248093	-0.612221				RPL31A	-0.163725	0.172675	-0.196926	-0.177998	0.17702	-0.822717	-1.27997	-1.17139	-1.31833	-0.163725	0.0120255	-0.0404158	-0.189117	0.119636	0.0330436	0.0190808	-0.796224
	RPP1A	0.152632	-0.4146	-0.414944	-0.356048	-0.62962	-0.646486	-0.949089	-1.15938	-0.443662	0.152632	-0.501172	-0.552623	-0.625036	-0.526662	-0.722592	-0.777042	-0.924135	-0.132694	0.152632	-0.590487	-0.583629	-0.585242	-0.5924	-0.423548	-0.552009	-0.648117	0.0225902				RPP1A	-0.176567	-0.790073	-0.634401	-0.495656	-0.452215	-1.06807	-1.49085	-1.18041	-0.495137	-0.176567	-0.66111	-0.625061	-0.57477	-0.574933	-0.513994	-0.553397	-1.1191
	RPL13A	-0.102086	-0.0255459	-0.228848	-0.0767074	-0.249734	-0.643937	-0.715425	-1.04217	-0.975065	-0.102086	-0.158856	0.025398	-0.111438	-0.262499	-0.326683	-0.510731	-0.460261	-0.829411	-0.102086	-0.165004	-0.0423892	-0.304595	-0.307064	-0.238682	-0.386247	-0.26126	-0.729479				RPL13A	0.183951	-0.248035	0.0371075	-0.0616034	-0.154708	-0.93243	-1.1814	-1.07778	-0.865157	0.183951	-0.0384351	-0.032338	-0.139696	0.0842377	-0.0975119	-0.0145958	-0.901355
	RPS16B	0.056706	0.0729025	-0.0204461	-0.103198	-0.175496	-0.571829	-0.593697	-1.04755	-1.26327	0.056706	-0.0736573	-0.132881	0.0545926	-0.164952	-0.357306	-0.342084	-0.744545	-0.64006	0.056706	-0.244023	0.0552482	-0.0212238	-0.124295	-0.0294093	-0.0250523	-0.4042	-0.606919				RPS16B	-0.0859114	-0.0162631	-0.138163	-0.0598823	-0.157529	-0.953591	-1.3195	-1.17256	-0.956746	-0.0859114	-0.163792	-0.066532	-0.139825	-0.136357	-0.000349595	-0.170186	-1.11981
	RPL35B	0.458362	0.0845565	0.150894	0.0777854	-0.0561172	-0.281796	-0.509608	-0.661407	-0.61079	0.458362	-0.0337095	0.201719	0.0634715	-0.00945785	-0.323974	-0.118856	-0.466599	-0.583516	0.458362	0.1956	0.0197101	-0.0363756	0.0535624	0.106417	0.0414481	-0.348062	-0.558888				RPL35B	0.503946	0.412424	0.230958	0.186387	0.236207	-0.45857	-0.994882	-0.540531	-0.913005	0.503946	0.143162	-0.00841148	0.0982322	-0.025436	0.0450219	0.143389	-0.440623
	RPL35A	0.377053	-0.0833678	0.309679	0.098584	-0.105164	-0.365876	-0.631521	-0.611252	-0.796957	0.377053	0.103617	-0.0757501	-0.218372	-0.0097486	-0.112935	-0.366482	-0.506226	-0.562616	0.377053	-0.152464	0.0232213	0.0217458	0.00112946	-0.0519972	0.0746923	0.0557602	-0.833367				RPL35A	0.335654	0.122326	-0.030348	-0.0333962	0.225706	-0.631546	-1.10417	-1.16197	-0.598438	0.335654	-0.0911018	-0.123929	-0.0621751	0.148498	-0.0853159	-0.142499	-0.955478
	SES1	0.261298	0.30238	0.296553	0.251298	-0.117887	0.113509	0.0917227	-0.0928807	-0.296168	0.261298	0.0507272	0.235107	0.436298	0.387408	0.0675686	0.166874	-0.298858	-0.503561	0.261298	0.221242	0.327838	0.223655	0.29783	0.0851594	0.0308524	0.186285	-0.597406				SES1	0.0139475	0.354501	0.0514615	0.301467	0.333721	-0.185128	-0.38643	0.0242022	-0.272046	0.0139475	0.135991	0.170205	0.111476	0.234929	0.243848	0.107853	-0.166244
	RPS11A	-0.256365	-0.0185732	-0.0619289	-0.159049	-0.346037	-0.782533	-0.765548	-1.3215	-1.75656	-0.256365	-0.0228807	-0.160705	-0.221487	-0.0692311	-0.424526	-0.605781	-0.705855	-0.887367	-0.256365	-0.125221	-0.242512	-0.0848178	-0.162427	-0.183324	-0.0516681	-0.588264	-0.757458				RPS11A	-0.453193	-0.507786	-0.196484	-0.208925	-0.300828	-1.35597	-1.49677	-1.51993	-1.29659	-0.453193	-0.359835	-0.0699198	-0.262182	-0.0489104	-0.047289	-0.113431	-1.19621
	RPS13	0.187395	0.191719	0.170872	0.0293179	-0.0377947	-0.324067	-0.440662	-0.675506	-1.34159	0.187395	0.231596	0.178426	0.221687	0.213041	-0.0937369	0.027438	-0.337905	-0.78916	0.187395	0.141317	0.162032	0.125217	0.157923	0.0900565	0.0268685	-0.0749224	-0.5807				RPS13	0.405608	0.189732	0.139813	0.186989	0.251644	-0.506548	-1.13607	-1.04274	-1.09975	0.405608	0.321815	0.068129	0.323278	0.195965	0.0883583	0.0734101	-0.682357
	RPP2B	-0.10672	-0.617003	-0.426072	-0.530093	-0.593587	-0.893208	-1.2089	-1.39759	-0.533905	-0.10672	-0.62083	-0.69734	-0.828603	-0.77203	-0.99435	-0.857825	-1.11788	-0.256746	-0.10672	-0.739794	-0.640469	-0.779193	-0.756344	-0.698384	-0.718899	-0.935186	-0.109311				RPP2B	-0.71796	-0.923647	-0.966514	-0.786602	-0.812096	-1.60319	-1.55842	-1.45352	-0.449861	-0.71796	-0.751979	-0.601059	-0.790343	-0.547051	-0.628478	-0.54124	-1.39275
	YDR417C	NaN	NaN	NaN	NaN	NaN	NaN	NaN	NaN	NaN	NaN	NaN	NaN	NaN	NaN	NaN	NaN	NaN	NaN	NaN	NaN	NaN	NaN	NaN	NaN	NaN	NaN	NaN				YDR417C	NaN	NaN	NaN	NaN	NaN	NaN	NaN	NaN	NaN	NaN	NaN	NaN	NaN	NaN	NaN	NaN	NaN
	RPL12B	-0.368523	-0.1956	-0.203893	-0.256574	-0.297408	-0.693859	-0.719505	-0.934446	-1.32515	-0.368523	-0.0992388	-0.214907	-0.10397	-0.177181	-0.363911	-0.393588	-0.575176	-0.657411	-0.368523	-0.177895	-0.111734	-0.160343	-0.212256	-0.333513	-0.323086	-0.591584	-0.612939				RPL12B	-0.238336	-0.105684	-0.3116	-0.401766	-0.0811272	-0.829274	-1.48829	-1.23186	-1.04555	-0.238336	-0.211143	-0.053286	-0.180335	-0.128919	-0.0542519	0.0187394	-0.954782
	RPS17B	0.0440739	-0.379863	-0.446125	-0.460055	-0.638934	-0.859734	-1.05515	-1.31098	-1.09459	0.0440739	-0.573701	-0.609554	-0.437301	-0.5	-0.537668	-0.785435	-1.09835	-0.742833	0.0440739	-0.651955	-0.414396	-0.658618	-0.501531	-0.563585	-0.664646	-0.72222	-0.876669				RPS17B	0.234312	0.204398	-0.307186	-0.146435	-0.244058	-1.20634	-1.55474	-1.49647	-1.28905	0.234312	-0.250687	-0.543203	-0.31803	-0.373829	-0.403826	-0.51389	-1.2576
	RPS18A	0.0575993	-0.140158	-0.0387425	-0.0450626	-0.284377	-0.460064	-0.7562	-0.924061	-1.11374	0.0575993	-0.16942	-0.144964	-0.156044	-0.203136	-0.35127	-0.392509	-0.803813	-0.702975	0.0575993	-0.181633	-0.122355	-0.244221	-0.244149	-0.0769921	-0.0716854	-0.327657	-0.834281				RPS18A	0.220913	0.326864	0.145881	-0.00586046	-0.0103719	-0.590739	-1.24521	-1.28308	-0.985831	0.220913	-0.0139889	-0.269672	-0.125663	-0.0859211	-0.0260611	-0.138566	-0.894697
	GUK1	-0.373181	-0.102368	-0.340161	-0.199174	-0.324332	-0.205746	-0.433044	-0.318062	-0.991543	-0.373181	-0.00837635	-0.292473	-0.24874	-0.249758	-0.276937	0.0386604	-0.319993	-0.82002	-0.373181	-0.311793	-0.279374	-0.300161	-0.170006	-0.209849	-0.385723	-0.240916	-0.967211				GUK1	-0.125326	-0.292705	-0.221046	-0.10948	0.0920256	-0.232381	-0.476785	-0.208731	-1.00492	-0.125326	-0.298812	-0.228104	-0.132608	-0.129801	-0.0730532	-0.0952607	-0.353265
	RPL27B	0.053725	-0.134397	-0.235464	-0.134752	-0.39785	-0.514043	-0.968469	-1.28682	-0.969215	0.053725	-0.255542	-0.228764	-0.290846	-0.316241	-0.429426	-0.513145	-0.853342	-0.63704	0.053725	-0.288536	-0.18053	-0.203451	-0.354378	-0.244105	-0.30528	-0.50796	-0.722362				RPL27B	0.209247	-0.0712415	-0.0520611	-0.0197337	-0.0977804	-1.0418	-1.35838	-1.28586	-1.05362	0.209247	-0.18904	-0.419396	-0.176176	-0.260662	-0.209584	-0.292965	-1.18012
	RPL37B	0.0945337	0.00217242	-0.0523412	-0.176908	-0.292875	-0.396196	-0.678768	-0.901698	-1.07372	0.0945337	-0.237678	0.0326435	-0.235645	-0.103992	-0.276384	-0.458241	-0.737831	-0.85645	0.0945337	-0.152286	-0.124475	-0.217459	-0.0838728	-0.093731	-0.110142	-0.313687	-0.402534				RPL37B	-0.00982596	0.100179	-0.077891	-0.0549536	0.0105311	-0.877105	-1.28304	-1.17488	-0.865882	-0.00982596	-0.0752978	-0.0726688	-0.136297	-0.00927356	-0.0914802	-0.0853407	-1.03532
	SNU13	-0.179355	0.148547	0.0177486	0.000215255	-0.228889	-0.437328	-0.539487	-0.784426	-1.17765	-0.179355	-0.244139	-0.173125	-0.173432	-0.0999126	-0.175146	-0.641688	-0.621425	-0.768325	-0.179355	-0.0905395	0.108983	-0.11251	-0.147166	-0.221985	-0.222706	-0.244712	-0.670196				SNU13	-0.646807	-0.126374	-0.540438	-0.572067	-0.295599	-0.816803	-1.09255	-0.600928	-1.33001	-0.646807	0.0422992	-0.240454	-0.178074	-0.148066	-0.0115328	-0.223538	-0.761474
	RPL12A	0.040635	0.0951394	-0.02479	0.000473379	-0.180063	-0.464106	-0.840967	-1.06297	-1.3803	0.040635	-0.0261409	0.0561468	0.0555587	-0.163546	-0.263291	-0.370055	-0.527113	-0.623612	0.040635	0.0246657	0.0748141	0.0722643	-0.0349617	0.00501672	-0.0250758	-0.0970452	-0.512496				RPL12A	0.117	0.404894	0.0182421	0.171869	-0.00083773	-0.982341	-1.2574	-1.16231	-1.02318	0.117	0.223494	0.0740943	0.109689	0.153975	0.0421041	0.0380812	-1.10599
	RPS24A	-0.200465	-0.0792238	-0.145042	-0.207843	-0.299415	-0.444329	-0.702403	-0.882574	-1.03377	-0.200465	0.0268388	0.0190939	-0.102049	-0.00719974	-0.188074	-0.307003	-0.497209	-0.577447	-0.200465	-0.137427	0.0796665	0.0454568	-0.0306365	-0.010873	-0.0724494	-0.36188	-0.615703				RPS24A	0.0465127	0.360071	-0.0326059	-0.0295199	0.0959079	-0.709418	-1.39214	-1.15171	-0.885123	0.0465127	0.125678	-0.00229966	-0.0241837	0.0812418	0.0189751	-0.0464376	-0.80569
	RPS8B	0.0522136	-0.334319	-0.101065	-0.210233	-0.390229	-0.575714	-0.778496	-1.07064	-1.27721	0.0522136	-0.171045	-0.149717	-0.292575	-0.212242	-0.535878	-0.512043	-0.987265	-1.01117	0.0522136	-0.343832	-0.0842983	-0.17081	-0.384289	-0.297715	-0.291263	-0.46764	-0.7446				RPS8B	-0.0317231	-0.0454405	-0.196731	-0.150156	0.0324367	-0.914096	-1.43336	-1.26834	-1.23803	-0.0317231	-0.14227	-0.278092	-0.210184	-0.0817257	-0.191365	-0.276649	-1.15031
	RPL23B	0.104303	-0.360325	-0.230383	-0.345099	-0.39358	-0.665909	-0.917945	-1.08989	-1.16799	0.104303	-0.420468	-0.402861	-0.387027	-0.439393	-0.641439	-0.643525	-0.899924	-0.713026	0.104303	-0.542883	-0.328986	-0.447664	-0.373977	-0.392809	-0.473191	-0.745381	-1.04394				RPL23B	-0.108605	-0.0586762	-0.353792	-0.327655	-0.180116	-1.06077	-1.54011	-1.41123	-1.09434	-0.108605	-0.400475	-0.617268	-0.318287	-0.245971	-0.333127	-0.371609	-1.1766
	RPS26B	0.0465855	-0.135227	-0.0898531	-0.334702	-0.232656	-0.530518	-0.652979	-1.11454	-1.56661	0.0465855	-0.203426	0.0102703	-0.234319	-0.185336	-0.284811	-0.323701	-0.572661	-0.808446	0.0465855	-0.076094	-0.0879607	-0.172628	-0.090053	-0.104248	-0.236103	-0.384222	-0.694968				RPS26B	0.454564	0.0685905	-0.0314802	-0.00366274	0.182971	-0.775928	-1.44024	-1.36529	-1.26659	0.454564	0.12042	-0.088187	-0.123029	0.0848454	-0.157015	-0.122232	-1.13926
	RPL30	0.0927779	0.00496266	-0.052741	-0.108714	-0.191579	-0.470721	-0.683049	-0.940536	-1.14411	0.0927779	-0.100444	-0.0809377	-0.0348122	-0.060443	-0.355696	-0.377673	-0.743631	-0.649556	0.0927779	-0.218288	-0.0558141	-0.242191	-0.0529639	-0.0836571	-0.0979519	-0.41859	-0.461645				RPL30	0.115015	0.11962	-0.0489973	-0.0446629	0.0598183	-0.842907	-1.37575	-1.13858	-0.786763	0.115015	0.011747	-0.0703838	-0.019433	0.0145104	-0.12171	-0.216199	-1.00111
	RPL24A	0.196686	-0.181026	-0.115976	-0.0958145	-0.189932	-0.596314	-0.745894	-0.996333	-1.1124	0.196686	-0.188298	-0.236018	-0.156285	-0.383485	-0.397809	-0.500041	-0.796859	-0.909965	0.196686	-0.394539	-0.297269	-0.296422	-0.242127	-0.161718	-0.2643	-0.346069	-0.681118				RPL24A	-0.0569161	0.0687645	-0.327902	-0.329161	0.0457282	-0.854557	-1.45882	-1.18043	-0.93883	-0.0569161	-0.133319	-0.230327	-0.338231	-0.170246	-0.159726	-0.295627	-1.03918
	RPL7A	-0.0792098	0.0214303	-0.0632703	0.0189903	-0.309613	-0.439883	-0.660709	-1.06472	-1.0953	-0.0792098	-0.00621384	-0.0139645	-0.0920723	-0.0344524	-0.263034	-0.271817	-0.561994	-0.766313	-0.0792098	-0.0314821	-0.00977458	-0.00796026	-0.177933	-0.0917743	-0.0939638	-0.427962	-0.680563				RPL7A	-0.303816	0.0760417	-0.16938	-0.243646	0.0753008	-0.814203	-1.23243	-0.961618	-0.960469	-0.303816	-0.0474254	0.0303156	-0.0181869	0.0792892	0.0624781	-0.0119246	-0.901087
	RPL28	0.146608	-0.121975	-0.0730009	-0.0311946	-0.23049	-0.402082	-0.731757	-0.928102	-0.795096	0.146608	-0.119387	-0.149937	-0.0825694	-0.0691738	-0.374927	-0.375498	-0.669525	-0.489145	0.146608	-0.203892	-0.156325	-0.213476	-0.132294	-0.130999	-0.170598	-0.393124	-0.62834				RPL28	0.231243	-0.0351225	-0.00106674	0.0154225	0.056715	-0.634044	-1.378	-1.16851	-0.688114	0.231243	-0.0258211	-0.150589	-0.0250703	0.0647986	-0.160639	-0.25195	-0.923187
	RPS2	0.000670192	-0.0195717	-0.0292879	-0.212103	-0.30631	-0.497971	-0.600874	-0.84341	-1.36305	0.000670192	0.149954	0.0910609	0.0884617	0.0810004	-0.194629	-0.259368	-0.462757	-0.865435	0.000670192	0.0163351	0.0921613	0.0149237	0.0771206	-0.0884077	-0.0197655	-0.239086	-0.474666				RPS2	0.0559677	0.00364135	-0.0843643	-0.0721131	0.154855	-0.619656	-1.24303	-0.889231	-1.0409	0.0559677	0.0781098	0.0368821	-0.0525146	0.0775969	0.0295927	0.0184237	-0.808922
	RPL1B	0.0157034	-0.0522002	-0.0265537	-0.191591	-0.314128	-0.421881	-0.670622	-0.964656	-0.816586	0.0157034	-0.00470408	-0.0295731	-0.149413	-0.000153401	-0.22165	-0.337632	-0.633085	-0.48925	0.0157034	-0.137004	-0.10075	-0.105854	-0.0958065	-0.0994237	-0.0372498	-0.361227	-0.552357				RPL1B	0.091032	-0.124679	-0.0572671	-0.112916	-0.0826709	-1.06776	-1.26284	-1.28758	-0.888106	0.091032	-0.0644231	-0.154402	0.0534388	-0.0812049	0.0472462	-0.0116264	-1.01316
	RPL9A	0.0476589	-0.544305	-0.375771	-0.39435	-0.689969	-0.965924	-1.19105	-1.52453	-1.70915	0.0476589	-0.427717	-0.593986	-0.63636	-0.51246	-0.70091	-0.789567	-1.27087	-0.996023	0.0476589	-0.610176	-0.469211	-0.562488	-0.594023	-0.48721	-0.513133	-1.0148	-0.687011				RPL9A	-0.173217	0.0425108	-0.331617	-0.373758	-0.245495	-1.30696	-1.79246	-1.42147	-1.39994	-0.173217	-0.471682	-0.491282	-0.532039	-0.418426	-0.337108	-0.553956	-1.45223
	RPS25A	0.0464147	-0.247153	-0.179777	-0.226144	-0.294917	-0.433339	-0.664573	-0.84694	-0.592823	0.0464147	-0.338784	-0.244463	-0.201157	-0.237337	-0.362421	-0.355937	-0.59815	-0.268912	0.0464147	-0.245811	-0.282228	-0.312372	-0.204964	-0.192995	-0.241465	-0.388551	-0.418695				RPS25A	0.216305	-0.0820804	-0.0504087	-0.10994	0.0403778	-0.496167	-0.979029	-0.957878	-0.639479	0.216305	-0.17605	-0.17427	-0.121068	0.0094807	-0.112226	-0.109523	-0.772595
	RPL26B	0.0946767	-0.383428	-0.318751	-0.388772	-0.492494	-0.725108	-0.983341	-1.1621	-0.932966	0.0946767	-0.53219	-0.501477	-0.455474	-0.484683	-0.558092	-0.632964	-0.874845	-0.694216	0.0946767	-0.508728	-0.470431	-0.531193	-0.473068	-0.388967	-0.542748	-0.708909	-0.668703				RPL26B	0.108067	-0.0299733	-0.19068	-0.317352	-0.271418	-0.925544	-1.53523	-1.36877	-0.856679	0.108067	-0.411282	-0.433045	-0.435122	-0.295312	-0.361714	-0.442304	-1.20415
	RPL11B	0.249892	0.128937	-0.0215528	0.0129345	-0.0814749	-0.387451	-0.551173	-0.701768	-1.16884	0.249892	-0.0853229	0.112958	0.0643475	-0.0227051	-0.0433082	-0.248892	-0.543799	-0.697664	0.249892	0.110795	0.0828904	0.0323069	0.191045	0.0574818	0.0944282	-0.139638	-0.893206				RPL11B	0.0351104	0.127456	0.0357678	-0.0222935	0.209559	-0.596514	-1.14632	-1.14032	-1.07812	0.0351104	0.107656	0.00764397	-0.0219652	0.0941775	0.0241796	-0.0147145	-1.01725
	RPS23A	0.255702	-0.228174	-0.261581	-0.129046	-0.242405	-0.472025	-0.661252	-0.757986	-0.76714	0.255702	-0.329276	-0.260722	-0.242454	-0.257802	-0.412037	-0.49599	-0.630234	-0.52442	0.255702	-0.326055	-0.256606	-0.269383	-0.215744	-0.215527	-0.238089	-0.378181	-0.688911				RPS23A	0.101497	0.0788575	-0.0228812	-0.197263	-0.0757009	-0.694506	-1.13833	-0.958264	-0.678766	0.101497	-0.190973	-0.366241	-0.191243	-0.220007	-0.171231	-0.383591	-0.835993
	RPL24B	-0.330033	-0.130168	-0.147279	-0.176768	-0.408631	-0.330275	-0.96956	-0.937352	-1.28132	-0.330033	-0.0259977	-0.00393812	-0.0831827	0.0574546	-0.31785	-0.302036	-0.577299	-0.818314	-0.330033	-0.0591141	-0.104909	-0.0737553	-0.163	-0.13971	-0.341999	-0.432728	-0.349235				RPL24B	-0.13215	-0.197587	-0.18442	-0.156989	0.0530721	-0.892163	-1.36383	-1.11367	-1.1198	-0.13215	0.146529	0.000272215	-0.0413407	-0.0357519	-0.0547296	-0.0535134	-0.897836
	RPS0A	-0.112659	0.0113259	-0.0667307	0.0296805	-0.159415	-0.457833	-0.535216	-0.844	-1.44645	-0.112659	0.0162175	0.169955	0.0376394	0.230203	-0.119079	-0.150445	-0.428864	-0.810569	-0.112659	0.149186	0.215578	0.12078	0.197983	0.0652628	0.0589481	-0.17861	-0.39933				RPS0A	0.0787886	0.0981084	0.046279	0.0607568	0.230876	-0.625718	-1.16174	-1.21662	-1.00126	0.0787886	0.178402	0.181265	0.0443754	0.112723	0.0925675	0.103786	-0.80098
	RPL14B	-0.2352	-0.0332506	-0.112253	-0.0775479	-0.261938	-0.554381	-0.575658	-0.854493	-1.08169	-0.2352	-0.119571	-0.13306	-0.00147595	-0.0301298	-0.26089	-0.32158	-0.445197	-0.591781	-0.2352	-0.0534962	-0.053896	-0.0516675	-0.0669532	-0.103805	-0.120861	-0.147976	-0.578907				RPL14B	0.107912	0.214156	0.0728244	0.176358	0.0898656	-0.609502	-1.04764	-0.957172	-0.650986	0.107912	0.0506882	0.129507	0.131944	0.106928	-0.0787061	0.0460895	-0.874835
	RPS20	0.126307	-0.317067	-0.0970132	-0.255036	-0.539742	-0.601985	-0.92142	-1.01308	-0.807386	0.126307	-0.666309	-0.385869	-0.601124	-0.509482	-0.688567	-0.673094	-1.05499	-0.698146	0.126307	-0.602235	-0.427938	-0.61485	-0.305024	-0.317606	-0.643734	-0.48172	-0.63342				RPS20	-0.16841	-0.228727	-0.218722	-0.300207	-0.186294	-1.20133	-1.68046	-1.57882	-0.765917	-0.16841	-0.305272	-0.439089	-0.331843	-0.237247	-0.166206	-0.3534	-1.25843
	RPL8A	0.342428	0.401775	0.095266	0.0759512	0.0654503	-0.19503	-0.409632	-0.639794	-1.24121	0.342428	0.436381	0.125864	0.255034	0.375499	0.154532	-0.0282966	-0.264233	-0.581971	0.342428	0.320574	0.116528	0.259643	0.167608	0.275167	0.396434	0.188651	-0.17224				RPL8A	0.124841	0.044292	0.103212	0.139229	0.15152	-0.599128	-1.2627	-1.0789	-1.00614	0.124841	0.395328	0.59122	0.21521	0.227968	0.324248	0.274594	-0.742102
	RPL27A	0.0373536	-0.600152	-0.359387	-0.447835	-0.462663	-0.771544	-1.13524	-1.30251	-1.24471	0.0373536	-0.739497	-0.42043	-0.514528	-0.437923	-0.877495	-0.70448	-1.05169	-0.819637	0.0373536	-0.4909	-0.461495	-0.569551	-0.604958	-0.545822	-0.414718	-0.670524	-1.21135				RPL27A	0.385901	-0.0862193	-0.185786	-0.0783886	-0.261349	-1.17117	-1.49629	-1.72297	-1.35317	0.385901	-0.389838	-0.564291	-0.352452	-0.265998	-0.458821	-0.440777	-1.51763
	RPS27B	0.0920603	-0.311089	-0.33434	-0.223537	-0.454648	-0.711689	-0.997318	-1.17311	-0.817497	0.0920603	-0.541122	-0.442965	-0.462372	-0.427874	-0.714424	-0.820549	-0.937	-0.45588	0.0920603	-0.582234	-0.562305	-0.65158	-0.49851	-0.621845	-0.493394	-0.674589	-0.630633				RPS27B	0.267357	-0.246456	-0.228528	-0.347011	-0.17633	-1.02444	-1.61571	-1.40664	-0.980081	0.267357	-0.445708	-0.585142	-0.492652	-0.334658	-0.36711	-0.463264	-1.14352
	SSZ1	-0.15882	-0.0733649	-0.160492	-0.0811204	-0.152908	-0.267433	-0.22895	-0.192032	-0.264067	-0.15882	0.0497469	-0.0520127	-0.120283	-0.248235	-0.231935	-0.059492	-0.334866	-0.271149	-0.15882	-0.108424	0.0147026	-0.0221378	-0.251622	-0.00660121	-0.0418005	-0.21505	-0.750671				SSZ1	0.102337	0.155253	0.0538481	0.10925	-0.0983205	-0.402882	-0.359276	-0.123971	-0.697149	0.102337	0.0807274	0.0212827	0.038574	0.163942	-0.0335894	-0.0515114	-0.376128
	GAR1	0.0920197	0.210844	0.279925	0.308581	0.289562	-0.0513347	0.0609051	-0.5599	-0.829094	0.0920197	0.210466	0.272118	-0.00342532	0.160883	0.284895	-0.161417	0.0213458	-0.445323	0.0920197	0.0776994	0.398852	0.250843	-0.018842	0.0145728	0.298364	-0.0366364	-0.246681				GAR1	-0.216339	-0.208042	-0.138653	-0.0146265	0.0884755	-0.748424	-0.755187	-0.348104	-0.0847075	-0.216339	0.108103	-0.181169	-0.102702	0.3031	0.209839	0.177873	-0.465936
	RPL42B	0.110111	-0.351858	-0.354064	-0.306365	-0.378448	-0.668556	-0.87512	-1.04455	-0.686717	0.110111	-0.464702	-0.43973	-0.417309	-0.354516	-0.558043	-0.579834	-0.767139	-0.316277	0.110111	-0.435694	-0.41846	-0.471048	-0.374555	-0.303727	-0.433694	-0.559156	-0.404828				RPL42B	0.274256	0.273803	-0.0138683	0.00605466	-0.192582	-0.748525	-1.28117	-1.21425	-0.60234	0.274256	-0.278066	-0.3472	-0.169497	-0.395584	-0.305393	-0.423708	-1.00773
	EGD2	-0.173253	0.0972058	-0.0741595	0.0140337	-0.0606422	-0.204667	-0.00627225	-0.271703	-0.837759	-0.173253	0.20965	-0.11539	0.0151184	-0.0532376	-0.166385	-0.0490313	-0.276635	-0.541558	-0.173253	0.037429	0.100268	-0.246835	0.0178165	-0.0756808	-0.101076	-0.165988	-0.460566				EGD2	-0.0865714	-0.177484	-0.248215	-0.0100293	0.0965648	-0.454519	-0.165987	-0.476404	-0.621871	-0.0865714	0.181994	-0.0470884	-0.0165747	0.137097	-0.0191864	0.0547307	-0.313801
	RPS4B	-0.171303	-0.00914296	0.0190198	-0.175575	-0.107433	-0.310581	-0.56049	-1.23872	-0.756556	-0.171303	0.0671608	-0.0569921	-0.297214	0.0440548	-0.313112	-0.471554	-0.698186	-0.589317	-0.171303	0.0270608	0.118495	0.0557738	-0.180941	-0.119151	-0.220423	-0.410717	-0.393006				RPS4B	-0.254215	-0.302715	-0.355743	-0.354014	-0.295465	-1.04409	-1.44267	-1.27847	-0.819775	-0.254215	-0.0319004	-0.0663484	-0.184567	-0.122756	-0.210357	-0.121564	-0.673629
	RPL2B	0.0368443	0.0557468	0.20325	-0.00709585	-0.195859	-0.364071	-0.64189	-0.808393	-1.10851	0.0368443	0.133638	0.130147	-0.0718371	0.0348091	-0.188478	-0.293632	-0.573378	-0.657141	0.0368443	0.036784	0.0322227	0.00163137	-0.105439	-0.086292	0.0380843	-0.330168	-0.440709				RPL2B	0.073406	-0.0834082	0.0347384	0.00129536	0.0610484	-0.645285	-1.27929	-1.12501	-0.954958	0.073406	0.152086	0.0811151	-0.127544	0.218995	0.0204692	0.243055	-0.668538
	RPL34B	0.247697	0.144578	0.170841	0.047392	-0.0638885	-0.305067	-0.61039	-0.786243	-1.25827	0.247697	0.112376	0.17317	0.0483431	0.0246295	-0.264753	-0.308491	-0.552385	-0.815268	0.247697	0.0639417	0.15188	0.0855224	-0.0513849	0.0623645	0.0891869	-0.2002	-0.703034				RPL34B	0.298713	0.27101	0.249207	0.0850933	0.151568	-0.629256	-1.18057	-1.01325	-0.964171	0.298713	0.161621	0.0782029	0.00815403	0.0841801	0.0771731	0.065365	-0.972348
	RPL16A	-0.0305371	0.0562671	-0.141044	-0.0593365	-0.159807	-0.468737	-0.471776	-0.846744	-1.43901	-0.0305371	0.145277	0.0802821	0.0698908	0.0217983	-0.124363	-0.0613866	-0.379189	-1.01672	-0.0305371	0.121686	0.24229	0.0773417	0.0587789	-0.0343631	0.069654	-0.239812	-0.582307				RPL16A	0.174838	-0.121449	0.0506198	0.045449	0.188949	-0.826524	-1.15828	-0.925039	-1.28651	0.174838	0.229995	0.135322	-0.00804694	0.217913	0.205276	0.231394	-0.799116
	RPL40A	0.240318	0.0157367	0.0604496	-0.0855179	-0.115158	-0.272101	-0.531397	-0.783191	-0.945416	0.240318	-0.15034	0.0010056	-0.0144221	-0.0684404	-0.122781	-0.196135	-0.443843	-0.506307	0.240318	-0.0929757	-0.0575732	-0.15442	-0.133377	0.0355161	-0.152782	-0.123487	-0.649936				RPL40A	0.125896	0.108636	-0.093743	-0.0938337	0.190621	-0.526014	-1.33708	-1.05625	-0.789454	0.125896	0.0466978	-0.0938578	-0.0413419	-0.115459	0.0641135	-0.125031	-0.756175
	RPS21B	-0.0993566	-0.137376	-0.148618	-0.203173	-0.287396	-0.485227	-0.693953	-0.897408	-1.11921	-0.0993566	-0.196832	-0.18489	-0.270068	-0.162794	-0.424195	-0.435218	-0.696619	-0.561924	-0.0993566	-0.210707	-0.0953844	-0.225906	-0.230793	-0.248662	-0.288138	-0.408375	-0.235705				RPS21B	0.0506021	-0.0632834	-0.0547317	-0.165725	-0.0296294	-0.743777	-1.30753	-1.14913	-0.647911	0.0506021	-0.0511067	-0.214286	-0.158198	-0.00182841	-0.105659	-0.102423	-0.989318
	TIF2	-0.0577626	-0.152075	0.0404492	0.00182276	-0.16123	-0.298697	-0.334814	-0.417984	-0.655574	-0.0577626	0.130774	0.00834549	-0.0831095	0.116492	-0.238398	0.0118691	-0.41384	-0.426415	-0.0577626	0.291175	-0.0376415	0.0511237	0.00849008	0.0542905	0.173373	-0.0107975	-0.484704				TIF2	0.262183	0.126167	0.16865	0.238532	-0.013477	-0.193489	-0.340036	-0.392135	-0.981166	0.262183	0.175877	0.0719047	0.317488	0.0766743	0.0781932	0.132136	-0.387738
	RPL17B	-0.0512363	0.0282625	-0.0550261	0.0076789	-0.0649803	-0.344098	-0.484642	-0.7357	-1.40082	-0.0512363	0.101142	0.00906261	0.0240805	0.0823019	-0.0775177	-0.170886	-0.542512	-0.700446	-0.0512363	0.0659236	0.164776	0.0369404	-0.0948913	0.0531552	0.0730563	-0.153005	-0.451076				RPL17B	0.134077	0.0201236	0.0694549	0.00950298	0.167752	-0.70354	-1.3246	-0.872791	-0.853172	0.134077	0.113873	0.11821	0.141628	0.18248	0.0295808	0.101257	-0.732947
	RPS22A	0.0600159	-0.367374	-0.296279	-0.419862	-0.393078	-0.73831	-1.01839	-1.2287	-1.22541	0.0600159	-0.453743	-0.319211	-0.385799	-0.551299	-0.649107	-0.538826	-1.13029	-0.690363	0.0600159	-0.483628	-0.351242	-0.580035	-0.461205	-0.459534	-0.372766	-0.541666	-0.818083				RPS22A	0.11614	-0.0246478	-0.147321	-0.226162	-0.0941639	-1.06583	-1.74408	-1.46972	-0.941942	0.11614	-0.309752	-0.397921	-0.29197	-0.31495	-0.160043	-0.350844	-1.18419
	RPS14B	0.184332	0.0824768	-0.0639398	0.0154279	-0.186668	-0.555887	-0.318526	-0.66285	-1.57606	0.184332	0.104982	0.248162	0.340107	0.357574	0.0984889	-0.0152314	-0.258324	-0.463725	0.184332	0.245897	0.344117	0.218103	0.253412	0.208976	0.0938661	0.0437565	0.0301511				RPS14B	0.279362	0.335372	0.541256	0.198476	0.370758	-0.610117	-1.17777	-0.851763	-0.835762	0.279362	0.542562	0.291605	0.238737	0.338946	0.362996	0.194439	-0.62579
	RPS5	0.1795	0.0228019	0.0506843	-0.00722556	-0.208641	-0.396739	-0.729302	-0.898034	-1.26449	0.1795	-0.0324839	0.0233995	-0.0404851	0.038649	-0.246088	-0.263781	-0.551416	-0.836584	0.1795	-0.052056	0.0574162	0.0217833	-0.0344073	-0.000724823	-0.00893482	-0.267335	-0.633597				RPS5	0.0437894	0.125516	0.0157577	-0.040504	0.129106	-0.628373	-1.19738	-1.02312	-1.0737	0.0437894	-0.0174436	-0.0560267	-0.105608	-0.00221389	0.0171218	-0.116799	-0.892747
	RPS4A	-0.0940998	-0.17108	-0.122516	-0.169507	-0.262855	-0.53843	-0.754318	-1.02301	-1.38192	-0.0940998	-0.128252	-0.0164843	-0.185982	-0.341269	-0.289784	-0.383992	-0.676258	-0.761093	-0.0940998	-0.138532	-0.0808088	-0.10972	-0.226415	-0.210744	-0.107887	-0.406227	-0.373561				RPS4A	-0.140323	-0.147556	-0.232097	-0.244383	-0.0281615	-0.944307	-1.33301	-1.42882	-0.980222	-0.140323	-0.058589	-0.0636042	-0.117273	0.00434966	-0.0766011	0.0149926	-0.964646
	RPL14A	0.101551	-0.0452696	-0.0210979	-0.179458	-0.267654	-0.602223	-0.699225	-1.11966	-1.41893	0.101551	-0.0715134	-0.0324751	-0.107243	-0.0872115	-0.223585	-0.389106	-0.788577	-0.842515	0.101551	-0.139552	0.0238318	-0.203453	-0.0692679	-0.0313652	-0.0578641	-0.371695	-0.490865				RPL14A	0.134471	0.07185	0.0846059	-0.0884303	0.0650903	-0.776712	-1.50042	-1.04577	-1.03273	0.134471	-0.0266608	-0.0977316	-0.0847775	0.0129095	-0.03807	-0.0897379	-0.990056
	MRT4	0.497694	0.154765	0.112636	0.260547	0.35682	0.152098	-0.190013	-0.328667	-0.431997	0.497694	0.0461143	0.3385	-0.0642723	0.188866	0.0953772	0.0619415	-0.362023	-0.269708	0.497694	0.0809276	0.15925	0.321853	0.160707	0.0682682	0.0263846	0.173777	-0.606124				MRT4	0.240562	0.366542	0.470606	0.512063	0.348354	-0.228973	-0.328033	-0.135075	-0.472384	0.240562	0.229153	0.257457	0.220115	0.211565	0.32002	-0.263434	-0.323191
	TMA19	0.461901	0.0607093	0.18529	0.0681135	0.153078	0.0123001	-0.106988	-0.0877159	0.274367	0.461901	-0.0494703	0.0213912	-0.0668528	-0.0011271	-0.04731	-0.106375	-0.160859	0.0572165	0.461901	-0.134593	0.00616736	-0.114183	-0.00662978	-0.0488242	-0.0169139	-0.0871984	-0.42235				TMA19	0.163115	0.22207	0.0409913	-0.0435968	0.029098	-0.214598	-0.343488	-0.137887	-0.176721	0.163115	-0.172961	-0.22891	-0.00212427	-0.0147881	-0.14492	-0.215748	-0.498553
	RPS27A	0.090022	-0.0996387	0.0119416	-0.106041	-0.136818	-0.273436	-0.621428	-0.896326	-1.16591	0.090022	-0.196599	-0.19988	-0.183114	-0.197583	-0.268351	-0.373172	-0.502091	-0.675256	0.090022	-0.320574	-0.199977	-0.139939	-0.265757	-0.0572292	-0.117378	-0.414624	-0.737191				RPS27A	0.121348	0.184598	0.218618	-0.036931	0.0378962	-0.717863	-0.997388	-1.03832	-1.03251	0.121348	-0.0621053	-0.211429	-0.010214	-0.128799	-0.0770673	0.0183414	-0.905011
	RPL17A	-0.0688925	0.102323	0.0722626	0.00946142	-0.137803	-0.397535	-0.788773	-1.0861	-1.07186	-0.0688925	0.0790163	0.0529309	-0.198838	-0.275259	-0.355138	-0.39218	-0.638755	-0.535478	-0.0688925	0.0567311	0.014697	-0.0384964	-0.136691	-0.164129	-0.048908	-0.236579	-0.351145				RPL17A	-0.136348	-0.303832	-0.162723	-0.107823	-0.267223	-1.00387	-1.27295	-1.08717	-0.954274	-0.136348	-0.0189271	0.0860623	-0.106627	-0.184717	-0.156194	0.0634296	-0.83215
	PRS1	0.123384	-0.0698726	0.00190669	-0.0677126	-0.199906	-0.542537	-0.199911	-0.391033	-0.502825	0.123384	0.168173	0.109576	0.0432868	0.0650994	0.155868	-0.157966	-0.149076	-0.554466	0.123384	0.224652	0.184347	0.0688039	0.197195	-0.257132	-0.184845	-0.223228	-0.137975				PRS1	0.0974647	0.326896	0.360651	0.194042	0.218243	-0.353623	-0.0424757	-0.0454375	-0.696501	0.0974647	0.209856	0.101665	0.0752872	0.400738	0.167899	-0.0627657	-0.627217
	RPS21A	0.208671	-0.2895	-0.182726	-0.134197	-0.219377	-0.488428	-0.789402	-1.16593	-1.09	0.208671	-0.428264	-0.325595	-0.329394	-0.299157	-0.429704	-0.494604	-0.694603	-0.701843	0.208671	-0.307073	-0.238463	-0.419892	-0.273811	-0.20746	-0.340269	-0.442647	-0.829121				RPS21A	0.564514	0.243026	0.134468	0.0682831	-0.127151	-0.702976	-1.17875	-0.982472	-0.88663	0.564514	-0.159669	-0.170935	-0.154504	-0.267966	-0.208624	-0.286501	-0.829528
	TIF1	-0.126006	0.099981	0.160639	-0.0432867	-0.154339	-0.0612195	-0.213539	-0.291985	-0.578598	-0.126006	0.0526428	-0.174395	0.100817	0.0176711	-0.0475062	-0.25567	-0.207932	-0.463088	-0.126006	-0.127567	0.0130017	-0.0733111	0.114333	-0.0314369	-0.0177105	-0.161644	-0.226626				TIF1	-0.0813807	0.248886	-0.141451	0.000571915	0.0651655	-0.371271	-0.653085	-0.447957	-0.37339	-0.0813807	0.0151961	0.0447312	0.0118485	0.157708	-0.0750155	-0.0326314	-0.438224
	RPL40B	0.146151	0.0268478	-0.0206644	-0.00940092	-0.07329	-0.323799	-0.570588	-0.776816	-1.23539	0.146151	0.0702163	0.0567476	-0.00395164	0.0918928	-0.10459	-0.242452	-0.524031	-0.74935	0.146151	0.0494247	0.0810135	0.0117686	0.0891799	-0.0505839	0.0208575	-0.206214	-0.693561				RPL40B	0.242573	0.285979	0.311518	0.178348	0.172918	-0.522345	-1.16558	-1.00946	-0.996176	0.242573	0.0886049	0.0482884	0.048202	0.0837012	0.10587	0.0236749	-0.833372
	RPL8B	-0.0201379	0.0559189	-0.0230872	-0.120767	-0.256795	-0.432691	-0.574769	-0.816805	-1.26034	-0.0201379	0.156425	0.093797	0.103766	0.0902949	-0.290551	-0.202814	-0.487532	-0.783229	-0.0201379	0.110164	0.127282	0.0906114	0.000576327	-0.143779	-0.047859	-0.308253	-0.51577				RPL8B	0.23788	-0.0979455	0.15478	0.139921	0.182194	-0.686528	-1.10816	-0.871577	-1.01532	0.23788	0.243594	0.143809	0.130915	0.16888	0.129434	0.0225188	-0.78901
	RPL15A	0.07782	-0.0836275	-0.0938708	-0.176613	-0.299892	-0.572187	-0.702296	-0.968883	-1.24055	0.07782	-0.121578	-0.0913955	-0.17	-0.18151	-0.325857	-0.409257	-0.748881	-0.446155	0.07782	-0.182204	-0.0827203	-0.185906	-0.208205	-0.168843	-0.197544	-0.393429	-0.25438				RPL15A	0.0532962	0.0500425	-0.0903798	-0.145624	-0.0265662	-0.858028	-1.38986	-1.2795	-0.928912	0.0532962	-0.136197	-0.167623	-0.267767	-0.0514858	-0.113879	-0.118252	-0.985554
	RPS0B	-0.209207	-0.272289	-0.231991	-0.301019	-0.470153	-0.671613	-0.8458	-1.23478	-1.13767	-0.209207	-0.264736	-0.204075	-0.221265	-0.259554	-0.641492	-0.619242	-0.813469	-0.690453	-0.209207	-0.338825	-0.240717	-0.310916	-0.554499	-0.358902	-0.284761	-0.548448	-0.487984				RPS0B	-0.392136	-0.0944456	-0.231778	-0.266695	-0.399639	-1.14332	-1.64482	-1.34085	-1.03139	-0.392136	-0.232635	-0.124186	-0.162112	-0.239994	-0.21897	-0.133251	-1.10086
	RPL22A	-0.0588351	-0.306617	-0.22961	-0.286596	-0.407604	-0.677825	-0.987633	-1.15541	-1.31393	-0.0588351	-0.155573	-0.254173	-0.273833	-0.210814	-0.4777	-0.572466	-0.808348	-0.585203	-0.0588351	-0.0810379	-0.24491	-0.22248	-0.260041	-0.32308	-0.330906	-0.59023	-0.295324				RPL22A	0.171383	0.0510627	-0.0131572	-0.121449	-0.156874	-0.93012	-1.40529	-1.1901	-1.08033	0.171383	-0.132518	-0.211662	-0.163088	0.0260624	-0.190245	-0.0489133	-1.00931
	RPL10	0.124195	-0.0683146	-0.0537047	-0.209944	-0.248651	-0.507164	-0.687241	-0.921257	-1.06462	0.124195	-0.0605808	-0.0786026	-0.0907781	-0.0518135	-0.364965	-0.337258	-0.59086	-0.689018	0.124195	-0.0877372	0.0610749	-0.108711	-0.0940807	-0.0899062	-0.19844	-0.331601	-0.604165				RPL10	0.0724	0.0749538	-0.115361	-0.0526837	0.146643	-0.661698	-1.15355	-0.954681	-0.910874	0.0724	-0.100402	-0.102412	-0.0900353	0.105242	0.00821607	-0.0498478	-0.870839
	STM1	0.0972684	0.0523397	0.231753	-0.0268004	-0.153875	-0.527787	-0.631624	-0.870407	-0.848743	0.0972684	0.0584754	0.0252847	-0.0406477	-0.11139	-0.331943	-0.0962949	-0.543112	-0.585477	0.0972684	0.00912972	0.211666	-0.143642	0.0222632	0.0490937	-0.0502777	-0.115818	-0.791243				STM1	0.191972	0.282706	0.000229041	0.132856	0.0674752	-0.61176	-0.980805	-0.907782	-0.893372	0.191972	0.165917	0.150682	-0.0108081	-0.0115225	-0.0787752	-0.0010949	-0.886626
	RPS31	0.254086	-0.200606	-0.109111	-0.229298	-0.389734	-0.65841	-1.00998	-1.1721	-0.930308	0.254086	-0.398518	-0.315572	-0.316047	-0.22859	-0.629698	-0.658974	-0.969209	-0.65593	0.254086	-0.326595	-0.277506	-0.367012	-0.261323	-0.237053	-0.326495	-0.617613	-0.617055				RPS31	0.027248	0.0711866	-0.349723	-0.405449	-0.0386012	-0.966577	-1.5577	-1.45669	-1.05533	0.027248	-0.38666	-0.4044	-0.449673	-0.287098	-0.220531	-0.367337	-1.16207
	CBF5	0.422626	0.30528	0.497847	0.345312	0.397913	0.0633734	0.13594	-0.0320532	-0.115583	0.422626	0.603121	0.522388	0.522358	0.444115	0.305889	0.250476	0.0174413	-0.242249	0.422626	0.581688	0.586303	0.633702	0.404467	0.367763	0.429284	0.382216	-0.213883				CBF5	0.0495263	0.573647	0.339562	0.235546	0.293422	-0.135675	-0.397151	-0.102381	-0.249549	0.0495263	0.33575	0.363803	0.367827	0.323635	0.268537	0.361077	-0.17592
	RPL37A	-0.0685217	-0.00157201	-0.104891	-0.0540714	-0.244726	-0.53989	-0.768132	-1.1543	-1.47866	-0.0685217	0.0262005	-0.00592153	-0.141423	-0.119799	-0.296736	-0.353934	-0.543318	-0.731975	-0.0685217	-0.106829	-0.0139593	0.0162508	-0.162092	-0.175046	-0.127269	-0.459612	-0.491793				RPL37A	-0.294181	-0.152896	-0.334436	-0.357721	-0.12355	-0.858546	-1.41796	-1.19682	-0.897965	-0.294181	0.0359603	0.0503172	-0.271964	0.0373748	-0.00360499	0.0161377	-1.0433
	NOP56	0.395132	0.379143	0.290305	0.312782	0.264109	0.115027	0.0961161	-0.099077	-0.356132	0.395132	0.30055	0.55877	0.414256	0.412095	0.144432	0.193178	-0.103502	-0.46999	0.395132	0.730678	0.39209	0.431148	0.289481	0.399564	0.281303	0.175831	-0.503524				NOP56	0.40875	0.498647	0.553776	0.478535	0.392214	-0.259442	-0.435173	-0.152733	-0.588604	0.40875	0.293636	0.24856	0.400276	0.317584	0.342176	0.232715	-0.491511
	YEF3	-0.123465	-0.0610049	-0.116789	-0.208562	-0.220432	-0.413112	-0.495264	-0.541845	-0.23009	-0.123465	-0.0770743	-0.102621	-0.0726979	-0.0950908	-0.263415	-0.310891	-0.400531	-0.369854	-0.123465	-0.0393523	-0.012893	0.0313895	-0.115512	-0.157775	-0.153084	-0.259312	-0.461237				YEF3	-0.105879	-0.282252	-0.214287	-0.162789	-0.197561	-0.73168	-0.743166	-0.599139	-0.518996	-0.105879	-0.345681	-0.208799	-0.198046	-0.134876	-0.193747	-0.102319	-0.668291
	RPS28B	0.0913735	-1.16229	-0.672196	-0.897094	-0.887582	-1.47145	-1.44433	-0.870115	0.35116	0.0913735	-0.327784	-0.902396	-0.663238	-1.15856	-0.673513	-1.46539	-0.88382	-0.00746928	0.0913735	-0.479198	-0.923447	-0.891822	NaN	-0.016124	-1.14547	-1.11229	0.0464497				RPS28B	-1.13661	0.0273358	NaN	-1.12077	-1.18229	NaN	-1.45682	NaN	NaN	-1.13661	-1.4846	-0.900184	-0.638951	-0.680182	-0.893655	-1.15518	NaN
	RPL38	-0.0874805	-0.604368	-0.406196	-0.464077	-0.63519	-0.85326	-1.09193	-1.2333	-0.897567	-0.0874805	-0.70073	-0.607511	-0.574727	-0.614513	-0.703517	-0.798383	-1.13979	-0.680458	-0.0874805	-0.79364	-0.511068	-0.63187	-0.710838	-0.508651	-0.596784	-0.65454	-0.906592				RPL38	0.178835	-0.202518	-0.420174	-0.414298	-0.301986	-1.15107	-1.65984	-1.49007	-0.877934	0.178835	-0.509052	-0.635525	-0.454445	-0.496999	-0.361661	-0.560908	-1.34311
	RPS25B	0.206977	0.024362	0.0077705	-0.0681588	-0.179593	-0.365648	-0.467292	-0.948114	-0.901192	0.206977	-0.0178266	0.00755279	0.0903179	-0.00210575	-0.102699	-0.667862	-0.50696	-0.548873	0.206977	-0.0799995	0.0705555	-0.133778	-0.143862	-0.0700488	-0.111848	-0.159989	-0.558449				RPS25B	0.0165128	0.313259	-0.169591	-0.180053	0.114718	-0.679499	-1.11706	-0.973605	-0.743516	0.0165128	0.130343	-0.0912012	-0.201519	0.155219	0.0285108	-0.0539084	-0.864779
	RPP0	-0.140153	0.0254289	-0.0744002	-0.0139534	-0.215828	-0.517152	-0.718606	-1.1871	-1.27796	-0.140153	0.0276004	-0.0149395	-0.0904929	-0.189217	-0.340107	-0.521934	-0.635111	-0.548933	-0.140153	0.0861607	-0.0495867	-0.0570321	-0.0799117	-0.221405	-0.177348	-0.456883	-0.227103				RPP0	-0.373061	-0.550577	-0.335862	-0.269752	-0.378454	-1.29017	-1.29988	-1.21815	-0.878161	-0.373061	-0.209292	0.0349608	-0.186341	-0.227132	-0.161918	-0.0329792	-1.06176
	RPL26A	-0.0664431	0.0172517	0.119833	0.0992816	-0.173655	-0.44842	-0.624503	-0.987999	-1.14764	-0.0664431	0.0442911	0.0873704	0.0476181	0.00542848	-0.171836	-0.304447	-0.675709	-0.599894	-0.0664431	0.0168173	0.0732886	0.0952534	-0.0450112	-0.0986841	0.0637382	-0.337182	-0.522197				RPL26A	0.264763	-0.051339	0.257004	0.10369	0.0816591	-0.723618	-1.21357	-1.01413	-1.02965	0.264763	0.299908	0.0943418	0.0733135	-0.000287691	0.121351	-0.0776724	-0.837849
	RPS22B	0.748903	0.282792	0.206598	0.166219	0.131882	0.0531346	-0.226089	-0.591572	-0.688096	0.748903	0.251786	0.19884	0.195893	0.19749	-0.0302631	0.0820544	-0.149948	0.0125714	0.748903	0.227931	0.0543519	0.0497107	0.11735	0.36455	0.278796	0.181457	-0.0823015				RPS22B	0.696046	0.450461	0.392711	0.269823	0.23384	-0.0679683	-0.874949	-1.13509	-0.639075	0.696046	0.337709	0.0656062	0.207175	0.107206	0.207095	0.179471	-0.368043
	SUR4	-0.282504	-0.313546	-0.276459	-0.0983922	-0.239839	-0.350824	-0.61415	-0.433331	-1.50876	-0.282504	-0.142614	0.044059	-0.189498	-0.0968247	-0.360238	-0.176727	-0.557872	-0.838781	-0.282504	-0.160629	-0.0641567	-0.0173527	-0.123179	-0.179354	-0.156247	-0.301627	-0.756885				SUR4	-0.471177	-0.221011	-0.008481	-0.26385	-0.0718847	-0.448093	-0.701187	-0.830156	-1.07615	-0.471177	-0.188394	-0.0459872	-0.230206	-0.0483778	-0.0531337	-0.258076	-0.674971
	RPS29A	0.0481456	-0.00945468	0.0380721	-0.0455266	-0.231249	-0.409746	-0.790164	-1.03566	-1.19687	0.0481456	-0.0376605	0.00676682	-0.038101	-0.155915	-0.380411	-0.287568	-0.692515	-0.566864	0.0481456	-0.104373	-0.0230452	-0.111413	-0.115235	-0.134005	-0.0719818	-0.316174	-0.908704				RPS29A	0.619935	0.467022	0.214583	0.337272	0.291029	-0.777619	-1.31714	-1.09851	-1.10333	0.619935	0.167744	0.0211019	0.239917	0.167046	-0.0119947	-0.10304	-0.946762
	RPS1A	0.125269	-0.249148	-0.0634913	-0.14282	-0.310063	-0.446731	-0.743531	-0.800634	-0.944995	0.125269	-0.225768	-0.271344	-0.269304	-0.157377	-0.276731	-0.379781	-0.740242	-0.627543	0.125269	-0.247149	-0.112406	-0.235438	-0.206409	-0.167133	-0.273593	-0.256955	-0.594243				RPS1A	0.0838039	0.0148994	-0.13771	-0.210027	0.0381752	-0.660571	-1.18221	-1.09532	-0.706911	0.0838039	-0.211014	-0.222649	-0.252338	-0.152955	-0.157511	-0.247829	-0.859792
	RPL6B	-0.281822	-0.171033	-0.243789	-0.225794	-0.430263	-0.586179	-0.975781	-1.22977	-0.96722	-0.281822	-0.335336	-0.258805	-0.343251	-0.415085	-0.50912	-0.745108	-0.933928	-0.500756	-0.281822	-0.231628	-0.332937	-0.197378	-0.161755	-0.286418	-0.317771	-0.444848	-0.543143				RPL6B	-0.0338494	-0.10976	-0.0864218	-0.225309	-0.245025	-1.18022	-1.54191	-1.14377	-1.05018	-0.0338494	-0.0537255	-0.237611	-0.186973	-0.116873	-0.182015	-0.174644	-1.09421
	APT1	0.0598188	-0.282281	-0.0767031	-0.168476	-0.184309	-0.173303	-0.161776	-0.28907	-0.782933	0.0598188	0.180146	0.0131002	-0.011161	-0.136534	-0.418095	0.0880136	-0.461863	-0.64165	0.0598188	-0.181047	0.0433027	0.037095	0.0489026	-0.257132	0.149574	0.0334082	-0.429024				APT1	0.289136	0.0950804	0.231917	0.293578	0.434678	-0.164962	-0.720548	-0.21356	-0.613359	0.289136	0.0945755	-0.141192	-0.0608909	0.0916338	0.211111	-0.059906	-0.37483
	RPS17A	0.0992137	-0.374545	-0.126307	-0.290816	-0.361562	-0.632574	-0.924663	-1.27151	-1.32367	0.0992137	-0.514141	-0.274011	-0.468755	-0.396202	-0.53018	-0.541744	-0.701717	-0.950131	0.0992137	-0.373899	-0.354412	-0.474957	-0.394065	-0.249269	-0.271797	-0.532964	-1.00203				RPS17A	0.321309	-0.0796117	-0.203588	-0.138608	-0.0529744	-0.740285	-1.48836	-1.27326	-1.26095	0.321309	-0.183731	-0.470592	-0.133133	-0.223444	-0.297179	-0.298972	-1.12712
	RPS18B	0.257517	-0.294153	-0.251223	-0.292951	-0.334416	-0.657337	-0.860332	-1.09034	-0.934099	0.257517	-0.440479	-0.383531	-0.349118	-0.420367	-0.443195	-0.698912	-0.834562	-0.546131	0.257517	-0.516526	-0.361471	-0.470714	-0.387898	-0.304524	-0.5098	-0.522124	-0.96854				RPS18B	0.244192	0.22846	-0.0129856	-0.00493953	-0.136679	-0.944775	-1.51273	-1.2575	-0.875859	0.244192	-0.20358	-0.347458	-0.237763	-0.197846	-0.344922	-0.470066	-0.994378
	RPS1B	0.104348	-0.234137	-0.189597	-0.284176	-0.406003	-0.640776	-0.828496	-1.14486	-1.32222	0.104348	-0.428529	-0.322364	-0.316166	-0.320578	-0.495529	-0.550476	-0.867797	-0.763147	0.104348	-0.211928	-0.244463	-0.362649	-0.130027	-0.270194	-0.323793	-0.486568	-0.732308				RPS1B	0.143766	-0.0259789	-0.0221594	-0.0877039	-0.136851	-0.817487	-1.62169	-1.34509	-1.22146	0.143766	-0.271791	-0.392053	-0.273477	-0.145224	-0.233109	-0.380094	-1.2187
	RPL6A	-0.0459205	-0.00250652	-0.113638	-0.0619171	-0.126231	-0.528385	-0.668203	-0.953057	-1.23117	-0.0459205	0.000270579	0.0714165	-0.0347017	-0.0565609	-0.346097	-0.321814	-0.558629	-0.59938	-0.0459205	-0.185637	0.0235703	-0.0918046	-0.0659779	-0.053413	-0.0182164	-0.247072	-0.475539				RPL6A	-0.0733154	0.233021	-0.0641328	-0.21064	-0.013239	-0.657348	-1.28687	-1.12923	-0.994089	-0.0733154	0.0229825	0.0160364	0.0870294	0.141524	0.0151148	0.0577885	-0.805553
	URA5	0.103346	0.0886734	0.327804	0.0161945	-0.0629207	0.195303	0.222426	0.420291	-0.244943	0.103346	0.33011	0.409882	0.161676	0.5285	0.473328	0.382603	0.418743	-0.177574	0.103346	0.296906	0.471748	0.61914	0.0824414	0.12138	0.47746	0.0802438	-0.896967				URA5	0.285621	-0.0958125	0.16297	0.343902	0.383303	0.248383	-0.120536	0.195571	0.33429	0.285621	0.677292	0.523842	0.368384	0.36046	0.399126	0.22333	0.2044
	ASC1	-0.168323	-0.0378408	-0.130037	-0.225652	-0.391179	-0.599772	-0.776098	-1.14858	-1.52008	-0.168323	0.0878718	-0.188829	-0.190867	-0.107128	-0.514683	-0.357435	-0.756253	-0.829863	-0.168323	0.140014	-0.0432655	-0.107371	-0.165286	-0.124039	-0.166794	-0.455392	-0.516951				ASC1	0.0978253	-0.0372166	-0.240914	-0.27215	0.0258635	-0.772561	-1.5277	-1.25971	-1.39036	0.0978253	0.0419505	-0.220218	-0.218714	-0.0114907	0.0247013	0.00626027	-0.990302
	RPL13B	-0.202919	-0.215744	-0.145348	-0.324125	-0.244902	-0.413731	-0.722976	-0.812124	-1.1069	-0.202919	-0.195056	0.0048855	-0.17897	-0.183619	-0.310069	-0.31674	-0.621815	-0.529656	-0.202919	-0.146292	-0.0270917	-0.0657731	-0.198069	-0.143753	-0.203734	-0.426527	-0.455826				RPL13B	0.141702	0.0485788	0.0805637	0.0375489	0.0602957	-0.67682	-1.29915	-0.947184	-0.836034	0.141702	0.0351631	-0.111931	-0.111654	0.109225	-0.0607859	0.0025565	-0.96942
	RPL36A	0.141339	-0.0837439	-0.162656	-0.294481	-0.390923	-0.755142	-0.605908	-0.774447	-1.07058	0.141339	-0.150291	-0.0603045	-0.222582	-0.176826	-0.574239	-0.339101	-0.602701	-1.13609	0.141339	-0.222622	-0.229432	-0.23176	-0.350051	-0.169553	-0.114921	-0.398544	-0.64224				RPL36A	-0.0437437	0.0727397	-0.373713	-0.280135	-0.073612	-0.868849	-1.34583	-1.20181	-1.45773	-0.0437437	-0.215646	-0.358296	-0.431015	-0.218158	-0.39932	-0.245677	-1.00128
	GUA1	-0.0517515	0.230945	0.220888	0.254909	0.149809	-0.111557	0.116385	-0.174519	0.195041	-0.0517515	0.32332	0.319996	0.343616	0.120415	-0.149354	-0.0235566	-0.195764	-0.418091	-0.0517515	0.471892	0.415894	0.295805	0.38302	0.202516	0.125557	0.0883717	-0.454449				GUA1	0.0524217	0.361453	0.0254663	0.301467	0.120268	-0.628536	-0.38643	-0.509686	-0.480155	0.0524217	0.389874	0.402379	0.183029	0.205485	0.0407562	-0.0352718	-0.639096
	RPS10B	0.17585	-0.361949	-0.398778	-0.251427	-0.305714	-0.529088	-0.96735	-1.28886	-0.726478	0.17585	-0.458116	-0.339145	-0.535636	-0.421287	-0.625708	-0.678259	-0.977497	-0.458672	0.17585	-0.570823	-0.468521	-0.590153	-0.438603	-0.396467	-0.455283	-0.544602	-0.791744				RPS10B	0.438699	0.22399	-0.0851745	-0.408926	-0.0650365	-0.779049	-1.42694	-1.37584	-0.648421	0.438699	-0.348201	-0.462957	-0.256385	-0.265625	-0.164322	-0.297254	-1.13486
	RPL20A	-0.219824	-0.142129	-0.331895	-0.26666	-0.43042	-0.881224	-0.90479	-1.18454	-1.68296	-0.219824	-0.331646	-0.101622	-0.346959	-0.0695396	-0.477703	-0.591789	-0.93602	-1.21319	-0.219824	-0.308583	-0.0352838	-0.346972	-0.150847	-0.313444	-0.324535	-0.422861	-0.606945				RPL20A	-0.522118	-0.0781965	-0.400784	-0.411215	-0.0806856	-0.963242	-1.65213	-1.30291	-1.85512	-0.522118	-0.228297	-0.226676	-0.47545	-0.131469	-0.0432735	-0.32458	-0.910398
	RPL9B	0.389825	0.381708	0.395945	0.443446	0.475799	0.36443	-0.0265411	-0.175854	-0.721906	0.389825	0.453209	0.408054	0.461174	0.549167	0.476972	0.426715	0.113835	-0.106452	0.389825	0.647204	0.340979	0.445589	0.420192	0.503335	0.441212	0.449635	-0.379697				RPL9B	0.365044	0.483846	0.303716	0.441034	0.388897	-0.0623583	-0.638394	-0.535835	-0.738422	0.365044	0.388633	0.129683	0.508317	0.200769	0.371707	0.200537	-0.189967
	RPL16B	-0.282085	-0.566998	-0.412437	-0.679876	-0.635367	-0.825718	-0.952718	-1.57218	-1.42157	-0.282085	-0.523705	-0.478347	-0.59071	-0.611454	-0.682082	-0.71547	-0.921675	-0.825693	-0.282085	-0.450558	-0.417643	-0.472722	-0.699085	-0.601086	-0.372087	-0.742421	-0.433924				RPL16B	-0.273031	-0.629916	-0.543316	-0.67514	-0.545485	-1.23453	-1.64895	-1.46923	-1.25451	-0.273031	-0.43659	-0.437141	-0.59663	-0.439532	-0.464674	-0.523496	-1.0999
	RPS7B	-0.168137	-0.0165003	-0.0181335	0.0799858	-0.256772	-0.439607	-0.870503	-0.99952	-1.44219	-0.168137	-0.127185	-0.150867	-0.177993	-0.357811	-0.381638	-0.442266	-0.728197	-0.826699	-0.168137	-0.0127934	-0.189433	-0.201614	-0.107042	-0.064767	-0.0043671	-0.459222	-0.575635				RPS7B	-0.139086	0.11152	-0.0736908	-0.138058	-0.265719	-0.838609	-1.507	-1.35727	-1.11156	-0.139086	-0.0906875	-0.0789818	-0.0119161	-0.0756723	-0.347864	-0.0993402	-1.32142
	RPL42A	0.139968	-0.200725	-0.204873	-0.185186	-0.281384	-0.428511	-0.796734	-0.94106	-0.957311	0.139968	-0.329182	-0.288141	-0.203137	-0.299945	-0.482981	-0.482357	-0.726355	-0.561622	0.139968	-0.331996	-0.335725	-0.326664	-0.236375	-0.255794	-0.343866	-0.370447	-0.396178				RPL42A	0.0720332	0.265078	-0.189399	-0.15903	-0.0541509	-0.773966	-1.38838	-1.22839	-0.736141	0.0720332	-0.14914	-0.444888	-0.342363	-0.211162	-0.270753	-0.269839	-0.974046
	RPS3	0.32369	0.0185069	0.118486	-0.0532563	-0.156294	-0.375458	-0.658129	-0.816024	-1.33345	0.32369	0.0878843	0.0730223	-0.0620577	0.144821	-0.100871	-0.119421	-0.61415	-0.833075	0.32369	0.0896363	0.0601334	0.0288771	0.0303202	0.0677687	-0.0525978	-0.234619	-0.628715				RPS3	0.197509	0.406314	0.0102318	-0.0404522	0.284393	-0.543147	-1.16089	-1.03818	-1.16619	0.197509	0.0181278	0.0365695	0.0926543	0.268136	0.0285104	0.0889126	-0.84028
	SSB2	-0.174671	0.0529284	-0.0645566	-0.0579395	-0.205247	-0.501009	-0.499996	-0.543711	-0.858396	-0.174671	-0.0230142	-0.0175895	-0.118462	-0.116334	-0.255947	-0.248305	-0.339991	-0.758811	-0.174671	-0.0886647	0.110311	0.0695532	0.0373103	-0.212779	-0.109349	-0.188412	-0.360853				SSB2	-0.400491	-0.205957	-0.327724	-0.294803	-0.150302	-0.635534	-0.748078	-0.679448	-0.810884	-0.400491	-0.0867849	-0.0352554	-0.138516	-0.139548	-0.136518	-0.0223267	-0.723721
	RPA49	0.54361	0.595627	0.0635383	0.0610332	-0.0016543	0.131342	-0.0737079	-0.0197165	-0.312081	0.54361	0.28795	0.0352667	0.461909	0.322245	-0.306166	0.0776954	-0.00935101	-0.54572	0.54361	0.558001	0.275555	0.37599	0.064816	0.275339	0.0958689	0.0626184	-0.794673				RPA49	0.238583	0.575956	0.244779	0.179467	0.561545	-0.115574	-0.256122	-0.1723	-1.16343	0.238583	0.266299	0.415991	0.114028	0.263357	0.0846494	0.086158	-0.495367
	RPL18B	0.182886	0.369067	0.0148333	0.28248	0.100053	-0.443492	-0.204219	-0.437988	-1.53455	0.182886	0.423217	0.472769	0.378228	0.609271	0.228987	0.181494	-0.384358	-0.794953	0.182886	0.51352	0.487861	0.46405	0.481778	0.237386	0.462807	0.096644	-0.29425				RPL18B	0.437564	0.399571	0.45416	0.42425	0.572871	-0.127642	-0.651956	-0.858468	-1.00851	0.437564	0.587995	0.293891	0.398495	0.612964	0.533175	0.417569	-0.784873
	RPS19B	-0.2503	-0.345756	-0.340529	-0.450494	-0.463377	-0.692452	-1.07767	-1.27018	-1.12465	-0.2503	-0.402213	-0.62762	-0.489665	-0.389548	-0.568871	-0.638356	-0.866333	-0.675895	-0.2503	-0.392972	-0.308411	-0.50478	-0.558209	-0.483595	-0.500967	-0.53992	-0.467671				RPS19B	0.00419572	-0.323798	-0.26822	-0.306758	-0.194737	-1.01172	-1.46891	-1.35545	-0.916492	0.00419572	-0.270106	-0.32609	-0.26223	-0.15823	-0.281862	-0.330732	-1.15296
	RPP2A	-0.162318	0.0252149	-0.120089	-0.102706	-0.270058	-0.467989	-0.618128	-0.991906	-1.59285	-0.162318	0.026459	-0.121577	-0.102809	-0.0802391	-0.285728	-0.416345	-0.611106	-0.583415	-0.162318	-0.0591564	-0.0357972	-0.106609	-0.156776	-0.11081	-0.0559872	-0.396223	-0.447				RPP2A	-0.458614	-0.141613	-0.281957	-0.243077	-0.263767	-0.95129	-1.3692	-1.18577	-0.871477	-0.458614	0.00320419	0.0292983	-0.099017	-0.0540933	-0.06742	-0.106737	-1.00055
	RPS15	-0.117004	0.0699558	0.150047	0.0181381	-0.206068	-0.407607	-0.772801	-1.03104	-1.30852	-0.117004	0.0686374	-0.0631703	-0.112563	-0.20657	-0.259875	-0.398688	-0.692218	-0.575928	-0.117004	0.0378211	0.070317	-0.0750682	-0.113258	-0.049139	0.000711002	-0.317089	-0.282021				RPS15	-0.374794	-0.382633	-0.292116	-0.258095	-0.403636	-1.02782	-1.30956	-1.21706	-0.969639	-0.374794	0.0386828	0.0567474	-0.0703512	-0.186651	-0.177732	-0.0307933	-0.969253
	WRS1	-0.0341574	0.074751	-0.16451	-0.437662	-0.392978	-0.295815	-0.311127	-0.281814	-0.889848	-0.0341574	0.0612578	-0.0108536	-0.028439	0.046057	0.300492	-0.112878	-0.026629	-0.679303	-0.0341574	-0.145297	0.24351	0.219686	-0.018842	-0.016124	-0.517641	-0.109576	-1.20836				WRS1	0.25243	0.09445	0.374616	0.163579	0.263331	-0.186545	-0.774995	-0.358804	-0.73964	0.25243	0.106081	0.151823	0.0272657	0.0390088	0.395851	-0.0524432	-0.277275
	RPL18A	-0.124306	-0.0416244	-0.0984273	-0.171038	-0.263207	-0.566088	-0.655639	-0.902284	-1.35235	-0.124306	0.0972988	0.0607648	0.0131807	0.0485434	-0.245009	-0.316823	-0.573336	-0.79246	-0.124306	0.0403773	0.0575219	-0.0532368	0.0101251	-0.0876375	-0.101213	-0.413949	-0.56354				RPL18A	-0.0423147	-0.0571904	-0.0377923	-0.133154	0.0918714	-0.820652	-1.33844	-1.10581	-1.00173	-0.0423147	0.0242246	-0.0469621	-0.0583021	-0.0183312	-0.0176582	-0.11441	-0.889147
	RPS19A	-0.201892	-0.162157	-0.338324	-0.106662	-0.418973	-0.704956	-0.984592	-1.09051	-1.56982	-0.201892	-0.0833765	-0.209982	-0.279419	-0.182256	-0.462331	-0.534404	-0.635912	-0.608081	-0.201892	-0.361272	-0.160484	-0.154719	-0.270414	-0.328835	-0.119936	-0.418538	-0.474243				RPS19A	0.0219394	-0.1897	-0.0827576	-0.137496	0.093761	-0.955244	-1.5617	-1.13797	-1.21501	0.0219394	0.095698	-0.0354677	-0.126416	0.0229414	-0.0142072	0.0562915	-1.03918
	RPL25	0.15347	-0.296752	-0.279596	-0.349385	-0.449989	-0.744542	-0.961344	-1.20859	-1.26777	0.15347	-0.503659	-0.503591	-0.543656	-0.420349	-0.71743	-0.7459	-1.05765	-0.711952	0.15347	-0.533068	-0.426664	-0.549848	-0.422054	-0.403718	-0.62444	-0.733964	-0.648102				RPL25	-0.134387	0.00339008	-0.427671	-0.434369	-0.231511	-0.968491	-1.58235	-1.37451	-1.14174	-0.134387	-0.418595	-0.464698	-0.554871	-0.394497	-0.412617	-0.452642	-1.20096
	CDC33	0.131471	0.147167	0.146518	0.226771	0.328061	0.0554607	-0.0612059	0.204111	-0.0438078	0.131471	0.0937411	0.0462625	0.0193038	-0.087402	0.16634	0.123467	-0.130446	-0.395142	0.131471	0.249598	0.119992	0.374235	0.0710247	0.0708288	0.138108	-0.0351809	-0.581811				CDC33	0.219967	0.161186	0.217743	0.247274	0.306484	0.00562078	0.0814546	-0.217949	-0.483602	0.219967	0.0942808	0.115528	0.19933	0.242255	0.0365772	0.266757	0.177529
	RPL3	0.137725	0.0120782	0.125751	-0.0840704	-0.156596	-0.398646	-0.506452	-0.75518	-0.833903	0.137725	-0.0686736	-0.0114272	-0.0867455	-0.137658	-0.25755	-0.28926	-0.491256	-0.359658	0.137725	0.0221426	-0.0168467	-0.10501	-0.0609367	-0.0317659	-0.0362457	-0.317014	-0.246726				RPL3	0.335418	0.163802	0.161932	0.119795	-0.0323985	-0.578309	-0.973728	-0.864707	-0.755509	0.335418	0.076928	0.0401732	0.0898859	0.0960419	-0.0827982	-0.0375197	-0.766149
	RPS7A	-0.0439303	-0.654224	-0.326624	-0.39757	-0.64396	-0.776177	-1.07323	-1.33688	-1.22876	-0.0439303	-0.398974	-0.388439	-0.540126	-0.522611	-0.759324	-0.735098	-1.12985	-0.796133	-0.0439303	-0.523401	-0.406793	-0.524464	-0.614279	-0.404309	-0.536654	-0.707526	-0.662722				RPS7A	-0.0082711	-0.149488	-0.261026	-0.371219	-0.227965	-1.0406	-1.97021	-1.51633	-0.967062	-0.0082711	-0.339578	-0.462448	-0.429462	-0.270572	-0.318843	-0.313312	-1.14421
	RPS28A	0.296938	-0.0190483	-0.10902	-0.0693558	-0.010212	-0.203846	-0.40762	-0.516315	-0.447764	0.296938	-0.0999283	0.0353283	-0.170527	0.0504265	-0.124157	-0.147783	-0.397812	-0.219635	0.296938	-0.125577	-0.0782474	-0.168717	0.0890993	-0.0422237	-0.0953399	-0.177461	-0.597766				RPS28A	0.502039	0.109718	0.201128	0.239951	0.178422	-0.344047	-0.776639	-0.652058	-0.714538	0.502039	0.244084	-0.0185479	0.162752	0.0838303	0.0204973	-0.0928889	-0.654941
	RPB8	-0.0881972	0.13568	0.0217006	0.202795	-0.110491	-0.455628	-0.457652	-0.441628	-0.392348	-0.0881972	0.205176	0.103779	-0.0433414	0.139407	-0.263409	-0.325241	-0.276635	-0.420252	-0.0881972	0.0220537	0.00141508	-0.150619	0.0835198	-0.196696	0.00260235	-0.263012	-0.0961547				RPB8	0.0114606	0.243654	0.0877506	0.0891462	-0.132254	-0.551985	-0.545692	-0.521728	-0.666959	0.0114606	-0.292448	0.0962757	-0.0438477	-0.184831	-0.106649	0.161646	-0.472347
	RPL33B	0.0767063	-0.279699	-0.165941	-0.172838	-0.318054	-0.703509	-0.90974	-1.17323	-0.865225	0.0767063	-0.413227	-0.443163	-0.346443	-0.236097	-0.337649	-0.502119	-0.773155	-0.81569	0.0767063	-0.424627	-0.375329	-0.386385	-0.247479	-0.300807	-0.359235	-0.442772	-0.703428				RPL33B	-0.147506	-0.00547309	-0.325706	-0.511283	-0.140814	-1.09334	-1.59655	-1.45636	-1.48979	-0.147506	-0.174633	-0.180105	-0.30332	-0.27844	-0.268433	-0.261059	-0.978225
	CAF20	0.0653783	0.00304952	-0.167965	0.0143695	-0.170873	-0.256441	-0.196403	-0.523341	-1.17935	0.0653783	-0.386201	-0.352199	-0.34721	-0.221755	-0.288223	-0.0153613	-0.276138	-0.763695	0.0653783	0.02633	-0.0228392	-0.21805	-0.366765	-0.282911	-0.00796689	-0.179302	-0.760905				CAF20	0.334018	0.203493	-0.0318668	-0.0801239	0.139634	-0.100542	-0.509287	-0.435462	-0.823562	0.334018	-0.225861	-0.338305	-0.00866685	-0.105067	-0.0961484	-0.34195	-0.338513
	RPS10A	0.249441	-0.126035	-0.102196	-0.107233	-0.319473	-0.604754	-0.92154	-1.08298	-1.12766	0.249441	-0.362422	-0.305741	-0.268979	-0.204324	-0.416472	-0.563874	-0.767658	-0.562978	0.249441	-0.268643	-0.296223	-0.171083	-0.215338	-0.195941	-0.323412	-0.498928	-0.684622				RPS10A	0.281471	0.481702	-0.0104033	0.0552564	0.0586944	-0.863798	-1.32505	-1.2651	-1.13328	0.281471	-0.0641635	-0.379164	-0.0862763	-0.124293	-0.216215	-0.306412	-0.953835
	YOR309C	0.13558	0.439778	0.458886	0.441154	0.340099	0.111196	0.16704	-0.0601988	-0.566098	0.13558	0.729288	0.648553	0.505668	0.42643	0.342199	0.277321	-0.060346	-0.681976	0.13558	0.78066	0.619853	0.645406	0.335525	0.356912	0.388058	0.331333	-0.381575				YOR309C	-0.342052	-0.233861	0.0841806	0.127286	0.240409	-0.502648	-0.328299	-0.12575	-0.456399	-0.342052	0.0954041	0.356857	0.222608	0.204522	0.38345	0.478175	-0.411198
	NOP58	0.132714	0.421068	0.452583	0.424382	0.328527	0.157857	0.18376	-0.0217356	-0.563112	0.132714	0.718794	0.665703	0.506305	0.420034	0.340698	0.274392	-0.0545139	-0.656768	0.132714	0.766908	0.609879	0.661935	0.305954	0.374713	0.40226	0.320337	-0.339972				NOP58	-0.371238	-0.241225	0.0731809	0.0965141	0.205102	-0.528685	-0.312223	-0.10016	-0.428796	-0.371238	0.121427	0.332194	0.192393	0.222138	0.379638	0.465378	-0.380271
	RPL20B	-0.000182197	-0.319187	-0.229745	-0.236937	-0.352512	-0.510079	-0.999453	-1.22351	-1.32666	-0.000182197	-0.355266	-0.163779	-0.176803	-0.187782	-0.330811	-0.590073	-1.08978	-1.16153	-0.000182197	-0.326667	-0.139428	-0.175214	-0.287542	-0.243777	-0.204156	-0.501797	-1.13865				RPL20B	-0.323498	0.117114	-0.645065	-0.664364	-0.0451813	-1.01671	-1.50537	-1.26618	-1.25076	-0.323498	-0.407694	-0.255024	-0.347146	-0.367841	-0.168239	-0.411344	-1.3006
	RPS12	0.162719	-0.264355	-0.149285	-0.230525	-0.388938	-0.451626	-0.769086	-0.964512	-0.815697	0.162719	-0.279628	-0.262171	-0.370291	-0.227218	-0.420739	-0.513557	-0.80004	-0.405479	0.162719	-0.448175	-0.236983	-0.400845	-0.331384	-0.271794	-0.246648	-0.40355	-0.344136				RPS12	0.0128952	-0.0588093	-0.273109	-0.309907	-0.0395271	-0.888609	-1.39669	-1.16066	-0.785712	0.0128952	-0.307156	-0.373296	-0.365459	-0.152336	-0.202071	-0.21	-0.997016
	EGD1	-0.082034	-0.0183774	0.0950283	-0.0441901	0.00243203	-0.091214	0.0489492	-0.0239388	-0.937725	-0.082034	0.161307	0.0713231	0.154477	-0.01465	0.103559	0.00665576	0.0493714	-0.320186	-0.082034	0.164829	0.0899402	0.189669	0.309067	0.102971	0.150017	0.04588	-0.405297				EGD1	0.0389148	-0.0338786	0.021179	0.0630764	0.320155	-0.0648951	-0.113222	-0.147054	-0.631453	0.0389148	0.214856	0.0655205	0.0561718	0.19	0.198919	0.265198	-0.0911732
	RPL21B	0.131382	0.0800192	0.166431	0.22143	-0.100997	-0.27928	-0.400098	-0.87767	-1.17915	0.131382	0.22084	0.269296	-0.0580899	0.169834	-0.023203	-0.340016	-0.398933	-0.483499	0.131382	-0.100809	0.270507	0.141791	0.0196482	0.0723438	-0.0677489	-0.258103	-0.458611				RPL21B	0.140729	-0.13725	-0.0208303	-0.0667422	0.248718	-0.542734	-1.06083	-0.776963	-0.902366	0.140729	0.0806464	0.155805	0.0748893	0.208484	0.22557	0.253619	-0.832436
	RPS9A	0.751219	1.19593	0.723163	1.10462	1.03079	0.919686	0.559725	0.311451	-0.640605	0.751219	1.11345	1.06104	1.06514	1.00023	1.11946	0.934991	0.877919	0.0108497	0.751219	1.26256	0.909926	0.955106	0.954598	1.12085	1.02329	1.00913	0.188924				RPS9A	0.507823	0.711902	0.830346	1.06305	0.76455	0.644933	-0.333745	-0.38057	-0.551864	0.507823	1.08162	0.844356	0.592815	0.729738	0.994419	0.868022	0.336286
	RPS6A	0.0923631	-0.31338	-0.26536	-0.229954	-0.354	-0.707139	-0.958516	-1.14276	-1.03796	0.0923631	-0.270534	-0.20947	-0.407863	-0.246119	-0.469367	-0.570317	-0.822398	-0.725307	0.0923631	-0.292867	-0.281262	-0.302613	-0.328246	-0.252067	-0.384001	-0.413555	-0.594106				RPS6A	0.0368221	0.0485368	-0.105042	-0.138602	-0.0846257	-0.79506	-1.56146	-1.19571	-1.15103	0.0368221	-0.223068	-0.328618	-0.273807	-0.189256	-0.156551	-0.258122	-1.25273
	RPL5	-0.00671151	0.17178	0.128925	0.0651641	0.0507879	-0.283579	-0.530682	-0.749219	-1.34421	-0.00671151	0.177502	0.228627	0.0661608	0.0562646	-0.101185	-0.117289	-0.491825	-0.607683	-0.00671151	0.160588	0.278257	0.0945677	0.113446	0.160967	0.17727	-0.261712	-0.430872				RPL5	0.143257	0.151172	0.236467	0.16911	0.124107	-0.522747	-1.08693	-0.816673	-0.946786	0.143257	0.367066	0.350948	0.179091	0.344283	0.204525	0.210771	-0.719537
	RPL33A	-0.0803548	-0.0924883	-0.0932823	-0.187458	-0.26555	-0.414193	-0.654988	-0.829	-1.1936	-0.0803548	-0.0048615	-0.0444042	0.0357475	-0.00283959	-0.224632	-0.29565	-0.496046	-0.732964	-0.0803548	-0.0480319	0.0376397	0.0758026	0.029298	-0.0178484	0.0271039	-0.303786	-0.600324				RPL33A	-0.0557977	0.047816	-0.212867	-0.246092	0.191527	-0.665584	-1.38618	-1.23732	-0.872125	-0.0557977	-0.116756	-0.174776	-0.0926767	0.00667622	-0.0375674	-0.0218764	-0.968073
	RPL1A	0.271223	0.112902	0.132671	0.126508	-0.184676	-0.320263	-0.568287	-0.620628	-0.956728	0.271223	0.123297	0.0118729	0.0475557	0.044166	-0.375522	-0.244386	-0.684575	-0.761969	0.271223	-0.0241972	0.00478925	-0.0319022	0.0130225	-0.180868	-0.184155	-0.169875	-0.371497				RPL1A	0.00957227	0.148748	0.0430839	0.154048	0.270012	-0.387519	-0.799935	-0.80836	-0.751664	0.00957227	0.0537636	-0.01433	0.139968	0.19408	-0.150201	-0.0785878	-0.763721
	SUI3	-0.0841981	-0.294392	-0.279879	-0.107017	-0.253641	-0.34217	-0.421962	-0.637274	-0.73457	-0.0841981	-0.337838	-0.183578	-0.121864	-0.140639	-0.177087	-0.367362	-0.58614	-0.702023	-0.0841981	-0.279526	-0.252717	-0.110462	-0.0520088	-0.227628	-0.277574	-0.223083	-1.18802				SUI3	-0.0748359	-0.0142433	-0.130185	-0.0676545	0.0732061	-0.333829	-0.526082	-0.640931	-0.99384	-0.0748359	-0.462228	-0.366205	-0.279314	-0.268369	0.0605408	-0.347826	-0.844315
	RPL11A	0.14887	-0.260918	-0.131992	-0.25843	-0.340658	-0.587171	-0.987128	-1.13938	-1.25598	0.14887	-0.226966	-0.330974	-0.283476	-0.349578	-0.475034	-0.550923	-0.803715	-0.846809	0.14887	-0.366054	-0.155295	-0.390593	-0.320346	-0.290868	-0.31685	-0.649427	-0.604378				RPL11A	-0.0997871	0.174157	-0.283031	-0.37242	-0.0526429	-0.87049	-1.34631	-1.44488	-0.926676	-0.0997871	-0.286345	-0.439952	-0.408613	-0.2456	-0.204411	-0.351865	-0.995568
	RPC40	-0.61912	-0.287819	-0.190045	-0.12216	-0.0554494	-0.111557	-0.643862	-0.360592	-0.47481	-0.61912	-0.190281	-0.310327	0.0819484	-0.425447	-0.303836	-0.212413	-0.501204	-1.0784	-0.61912	-0.207839	0.0573863	-0.169356	-0.444606	-0.298524	-0.433731	-0.246106	-1.05997				RPC40	-0.321037	-0.21659	-0.218459	0.000617994	-0.0772125	-0.325609	-0.63126	-0.372183	-0.376204	-0.321037	0.022142	-0.26964	-0.0553962	-0.350034	-0.00324483	-0.242744	-0.575356
	RPS23B	0.139256	-0.319587	-0.165615	-0.299603	-0.312923	-0.58826	-0.812544	-1.15292	-0.786841	0.139256	-0.364928	-0.352925	-0.41007	-0.369523	-0.573507	-0.568105	-0.944632	-0.399042	0.139256	-0.433746	-0.306394	-0.465143	-0.282065	-0.31081	-0.397025	-0.620763	-0.482716				RPS23B	0.183821	0.0233152	-0.0836419	-0.171292	-0.0780857	-0.875862	-1.61943	-1.21892	-0.760716	0.183821	-0.181641	-0.337688	-0.272375	-0.284816	-0.283228	-0.331974	-1.04414
	RPL19A	0.00634477	-0.0922372	-0.0755453	-0.145366	-0.21635	-0.536383	-0.67599	-0.789416	-1.01002	0.00634477	-0.157669	0.0453021	-0.103045	-0.0111265	-0.298377	-0.127068	-0.435763	-0.671106	0.00634477	-0.0274785	0.0161536	-0.083725	-0.0261157	-0.0396812	-0.0417084	-0.321735	-0.494533				RPL19A	0.316237	0.260248	0.138309	0.0821972	0.165237	-0.692392	-1.15236	-0.98778	-1.14336	0.316237	0.0738594	0.0548193	0.0308548	0.253649	0.0608857	-0.0499282	-0.929111
	RPL34A	-0.116817	-0.13953	-0.113563	-0.137992	-0.211317	-0.688135	-0.772865	-1.18672	-1.3781	-0.116817	-0.086892	0.0193071	-0.0227516	-0.060389	-0.384406	-0.325142	-0.683338	-0.808983	-0.116817	0.0247472	0.0334234	-0.0592403	-0.0659335	-0.155542	-0.175375	-0.259656	-0.700564				RPL34A	0.0567146	0.0878659	-0.0255933	-0.000980457	-0.0241987	-0.758709	-1.41873	-1.26768	-0.967195	0.0567146	-0.00144594	-0.066559	-0.0917276	0.101101	-0.0840543	-0.0401706	-1.04737
	RPL2A	-0.031528	0.0181682	-0.312992	-0.0126591	-0.27677	-0.524999	-0.761175	-0.947888	-1.3245	-0.031528	-0.0763386	-0.137699	-0.235159	-0.248914	-0.522931	-0.295454	-0.725247	-0.593817	-0.031528	-0.220198	-0.0862918	-0.094831	-0.178174	-0.214665	-0.246736	-0.302774	-0.529046				RPL2A	-0.234349	-0.249385	-0.32432	-0.264582	-0.348402	-1.02365	-1.34017	-1.03455	-0.86233	-0.234349	-0.295525	-0.176394	-0.344195	-0.117931	-0.206619	-0.0858433	-0.96443
[truncated: 58 more columns]

## Sheet: S6D Fig (LowPi)
	Time Courses Experiment for RNA-Seq																																	Time Courses Experiment for RNA-Seq
		Experiment 2:																																	Experiment 2:
		PHO84c (with PHO84p-Venus reporter and with mCherry)- grown in 0.06mM low Pi levels (for 24.7 hours).																																	PHO84c+ Pho84-L74F(ttG/ttC) (with PHO84p-Venus reporter and with mCherry)- grown in 0.06mM low Pi levels (for 24.7 hours).
		Shown is the log2 expression normalised to the WT initial time point (t=0,7.3mM Pi of Experiment 1) before transfer to low Pi levels.																																	Shown is the log2 expression normalised to the WT initial time point (t=0,7.3mM Pi of Experiment 1) before transfer to low Pi levels.
	PHO Genes:		Data S6D Fig:																															PHO Genes:		Data S6D Fig:
		Pi:	7.3mM	0.06mM Pi																															Pi:	7.3mM	0.06mM Pi
			0	0.25	0.5	0.75	1	1.5	2	2.5	3	3.5	4	4.5	5	5.5	6	6.5	7	7.5	8	8.5	9	9.5	10	10.5	11	11.5	12	24.67h (Mean 2 technical repeats)	Technical repeats (Time point 24.67h):					0	0.25	0.5	0.75	1	1.5	2	2.5	3	3.5	4	4.5	5	5.5
		Time (h)																													1	2			Time (h)
		SPL2	0.353946	0.63551	0.193133	0.18402	0.323432	1.11649	1.70638	2.23899	2.53682	2.36057	2.44706	2.19116	3.04009	3.01279	2.69965	2.80654	3.08427	3.30038	3.52044	2.82146	2.97561	2.79385	2.82272	2.74616	2.43249	2.55169	2.55677	1.75884	1.87	1.64768			SPL2	-0.612965	-0.206776	-0.149621	1.22836	-0.862842	0.527384	-0.0158741	1.10134	0.241184	1.21565	1.19673	1.9721	-0.978093	1.99545
		PHO8	0.345969	1.18696	0.896587	0.402047	0.804494	0.661681	1.27233	1.032	1.69382	1.64233	1.56555	2.41588	1.68191	1.36422	1.96883	1.9721	2.24081	2.67589	3.16306	3.19311	2.65169	3.36184	3.33919	3.34391	3.17658	3.61772	3.52658	3.67714	4.22553	3.12875			PHO8	0.148204	0.274286	0.63261	1.14238	0.425574	0.593409	-0.203607	1.91361	0.432739	0.912438	1.26276	1.14001	0.257856	0.8576
		PHM2	-0.598188	0.211755	-0.219975	0.0584893	0.614275	0.774872	1.31623	1.44268	1.68181	1.78539	1.36152	1.56353	1.82535	1.85707	2.01145	1.85341	1.86351	2.23939	2.34763	2.30049	2.15192	2.30221	2.31598	2.07186	2.06531	2.4933	2.07928	1.62816	1.61736	1.63897			PHM2	-0.781339	-0.361571	-0.179097	-0.29493	-0.748703	0.0410882	-0.300716	0.699141	-0.156576	0.390238	0.119843	0.641459	-0.986811	1.20816
		PHO12	-0.474496	-0.279882	-0.596167	-0.621384	-0.167617	0.264259	1.26127	1.48301	1.86055	1.99933	2.28503	1.99962	2.16986	2.08296	2.18647	2.4715	2.40813	3.01392	3.24411	3.15065	2.63329	3.13282	2.76624	2.94365	2.78497	2.89679	2.64498	2.3746	2.28642	2.46278			PHO12	-0.960221	-0.377663	-0.931596	0.493523	-1.11475	0.0644112	-0.0867624	0.817561	-0.139534	0.888095	0.429951	0.85182	-0.679067	0.323232
		PHO84	0.869961	1.5721	1.28173	1.14255	1.15739	1.20055	1.33554	1.07106	1.37778	1.40517	1.1516	1.48736	1.4678	1.44308	1.29517	1.56964	1.45333	2.05263	2.28077	2.1613	1.63072	2.35532	2.32975	2.25734	1.56999	2.48445	2.25104	1.42669	1.51565	1.33773			PHO84	1.37254	1.56127	1.27645	1.39443	1.14913	1.15965	1.08391	1.15254	0.95488	1.16449	1.13205	1.49622	1.07589	1.24274
		PHM4	-0.535023	0.277056	-0.0225962	-0.0694282	0.116981	0.342623	0.79949	0.957937	1.04763	1.442	1.57969	1.67178	1.21452	1.27583	1.31662	1.44874	1.51377	2.00041	2.5436	2.31382	2.33649	2.64085	2.49855	2.60976	2.48907	2.51118	2.21138	1.20908	1.50743	0.910719			PHM4	-0.757355	-0.239197	-0.348167	0.213861	-0.962378	-0.311461	-0.385108	0.454572	-0.125139	0.463085	-0.15321	0.735568	-0.776459	0.557111
		PHO86	0.0764116	-0.27279	0.482639	0.0584893	0.169887	-0.0761565	0.558823	0.25548	0.617738	0.895556	0.906487	0.47225	0.670061	0.580747	1.06456	0.934347	1.02468	1.16597	1.44006	1.32872	1.14131	1.58057	1.12116	1.67072	1.65745	1.15868	1.062	-0.498205	-1.84049	0.844082			PHO86	-0.223923	0.141624	-0.105227	0.0663036	-0.287933	-0.115064	-0.466245	0.361463	0.0137732	-0.0311893	-0.40042	0.243909	-0.518662	0.572936
		PHM3	-0.727191	-0.499066	-0.269433	-0.259687	-0.127499	0.29971	0.716365	0.664871	1.10316	1.23504	1.03424	1.26872	1.31859	0.995785	1.29978	1.29782	1.21918	1.75981	1.64853	1.54663	1.56215	1.805	1.86412	1.57078	1.27043	2.07622	1.73443	0.852015	0.859948	0.844082			PHM3	-0.738496	-0.312407	-0.797105	-0.110574	-1.18102	-0.589973	-0.466245	-0.2235	-0.299385	0.113201	-0.618011	0.774424	-1.0924	0.263832
		SDT1	0.0764116	0.357976	0.735026	0.218954	0.638818	-0.270535	0.355883	1.07491	0.340797	1.30191	-0.350901	1.04375	0.816088	0.429154	0.369416	0.863004	1.00973	1.60902	2.02002	1.69498	1.14405	1.87929	1.94059	1.73412	1.87484	1.39315	2.01894	1.63081	2.24197	1.01965			SDT1	-0.0483513	1.03966	0.857936	-0.329282	0.246092	-0.390153	-0.843214	0.274	0.153721	0.540311	0.360114	0.378839	-0.320722	0.400584
		PHO81	-0.409015	-1.07087	-0.476719	-0.822866	0.201069	-0.0127944	0.606845	0.618051	0.723475	0.436966	0.855207	0.680002	1.10611	0.655823	1.0438	0.958687	0.83464	1.25908	1.58589	1.43076	1.59699	1.73559	1.63573	2.24624	2.02567	2.0294	1.68761	0.957475	0.937116	0.977834			PHO81	-1.18328	-0.52299	-0.341425	0.0694708	-1.11766	-0.0627398	-0.469997	-0.615817	-0.718174	-0.653512	-0.418671	-0.0109046	-0.893057	0.853528
		ISC10	1.21392	1.12351	1.20511	1.05849	1.00842	1.11649	0.258922	0.518515	0.317836	0.128843	0.736562	1.48736	1.3086	0.983185	1.06456	1.04358	1.33165	1.5321	1.50872	2.39012	1.45015	1.64483	2.4622	2.46863	2.41799	2.77535	0.325039	2.10387	1.42254	2.78519			ISC10	0.176615	0.760803	0.67238	0.950826	0.497054	1.11235	0.0743237	0.676965	0.826146	1.15384	0.540687	0.921981	0.444812	1.099
		SNA3	0.31204	0.689182	0.488445	-0.013064	0.58766	0.162292	0.434008	0.171649	0.375883	0.718968	0.689256	0.761979	0.567107	0.369775	0.377152	0.481697	0.359311	1.21178	1.59386	1.26882	1.06581	1.48386	1.70094	1.82059	1.66019	1.40088	2.0147	1.4716	1.79027	1.15292			SNA3	0.406843	0.961424	0.303147	0.244558	0.43247	0.601094	-0.29491	0.0446964	0.264267	0.305846	0.517228	0.164182	0.0189951	0.303237
		YNL208W	-0.129263	0.898544	0.446889	0.170081	-0.158584	-0.179197	-0.027226	0.435459	0.244463	0.364149	0.358051	0.693807	0.225549	0.268001	0.424327	0.403341	0.43857	1.36365	2.17368	1.90621	1.77208	2.19294	2.16096	2.16917	1.96087	2.45824	2.10181	1.57328	1.5846	1.56196			YNL208W	-0.300581	0.885755	0.435341	0.112883	-0.125877	-0.312815	-0.385108	-0.0856905	-0.52637	0.285526	0.0174399	0.171501	-0.217054	-0.120029
		PHM4	-0.710185	-0.392997	-0.426213	-0.728107	0.0824242	0.274751	0.370446	0.404344	0.446847	0.757285	0.837491	0.160192	0.691933	0.456455	0.628463	0.607477	0.771567	1.08719	1.23114	0.954023	1.61775	1.37608	1.31032	1.24593	1.21635	0.988757	1.39642	0.546985	1.09538	-0.00140791			PHM4	-0.643148	-0.471205	-0.529254	0.0517553	-1.00943	-0.472616	-0.676649	0.212296	-0.657887	0.482723	-0.24591	0.250862	-0.649906	0.129544
		YLR346C	-0.508551	-0.490021	0.482639	0.0584893	-1.0875	0.268492	0.273421	0.477873	0.817762	1.50324	1.56664	-0.36064	0.576085	0.0571852	1.70199	1.04358	0.540241	1.82612	3.24568	3.34948	3.24601	3.58533	3.29701	3.45462	3.56999	3.61325	3.5645	3.41683	3.89647	2.93719			YLR346C	0.0391115	-0.0871944	-0.497545	0.780901	-1.1583	-0.472616	-0.510639	-0.393425	-0.121386	0.943276	-1.04428	1.65895	-0.103624	0.55913
		PHO11	-1.28932	-0.168051	-0.979565	-0.583407	-0.790483	0.180558	0.694731	1.01495	1.36023	1.84568	1.88527	1.5366	1.75831	1.99527	2.03863	2.09564	2.24747	2.8272	3.07697	2.85098	2.61	2.64466	2.59761	2.57547	1.79994	2.21233	1.26645	1.5726	1.73847	1.40672			PHO11	-1.23701	-0.176091	-0.971923	0.294166	-1.73119	-0.473059	-0.429677	0.596795	-0.740043	1.00192	0.292376	0.462929	-1.90506	-1.00655
		VIP1	0.158874	0.357976	0.228066	-0.328534	0.164886	-0.386012	0.493387	1.00091	0.414797	0.585701	0.971027	0.891747	0.350425	0.429154	1.2625	0.711001	0.87646	0.996047	0.743184	0.762091	0.491968	1.17475	1.14918	1.13373	0.652452	2.00982	1.36686	0.338331	-0.342992	1.01965			VIP1	-0.0483513	0.165193	0.321883	-0.329282	0.172092	-0.167761	0.0743237	-0.310963	-0.386848	0.803345	0.153663	1.27192	-0.213807	-0.358408
		PHO5	-0.656836	-0.230355	-0.882316	-1.25134	-1.10117	-0.508861	0.32685	0.759621	1.19619	1.26272	1.68571	1.71918	1.43385	1.41889	1.78445	1.86587	1.9318	2.67187	3.2377	3.3678	3.19774	3.76777	3.73686	3.93902	3.85111	4.38281	4.36887	3.51681	3.8155	3.21812			PHO5	-1.56527	-0.764226	-0.914166	0.144978	-1.16955	-0.181719	-0.540621	0.582798	-0.192304	0.596659	0.398242	1.21649	-1.14137	-1.36484
		MAF1	0.339446	0.495479	-0.669364	-0.678476	-0.432149	0.495	-1.20051	0.32587	-0.141596	-1.45612	1.22199	0.072319	0.530997	0.435697	-0.672404	0.721648	0.594689	2.10038	2.16583	2.39012	1.77208	2.22979	1.96916	2.26699	0.833024	1.83675	2.32504	2.18883	2.0075	2.37015			MAF1	-0.475462	-0.239197	-0.912582	-0.786139	-1.3103	NaN	-0.247604	0.454572	0.919256	-0.43112	-0.459313	-0.662981	-0.255627	0.407127
		PCA1	0.561838	0.843403	NaN	0.906486	0.345459	NaN	0.384452	0.840443	0.180332	2.00331	-0.585366	1.07232	1.18307	1.4357	1.54999	0.306611	1.59469	1.13355	2.05621	2.23812	2.45015	2.77036	2.91471	2.69995	1.83302	2.57372	1.32504	1.60387	1.42254	1.78519			PCA1	0.0391115	0.0827306	NaN	0.436253	0.497054	0.112347	0.752396	1.19154	-0.0807444	0.983918	1.21876	NaN	0.0663008	NaN
		DUR3	0.0764116	0.357976	0.0676016	-0.263439	NaN	0.601915	-0.20051	NaN	-0.556633	1.35124	0.999597	-0.512643	0.893567	0.0571852	1.54999	0.891573	1.6878	0.481474	1.71517	1.06819	2.77208	2.50732	2.30173	2.11499	0.833024	3.05915	2.32504	2.89635	3.0075	2.78519			DUR3	NaN	-0.239197	NaN	NaN	NaN	0.112347	NaN	-0.13039	NaN	0.983918	-0.196279	NaN	NaN	0.29165
		PHM6	-0.701196	-0.352518	-0.710006	-0.863508	-1.04311	-0.352997	0.199421	0.937304	1.04383	1.12215	1.1516	1.39425	1.07532	1.16338	1.00316	0.971683	1.54716	2.49501	3.36116	2.95491	2.99447	3.25626	3.31172	3.47428	2.76639	3.0903	3.19129	2.72713	2.9321	2.52215			PHM6	-1.96089	-0.627763	-0.69019	0.102829	-1.25141	-0.385153	-0.451745	0.109076	-0.228302	0.968811	0.043187	1.39591	-0.894171	0.0485147
		ATG19	0.213915	1.12351	0.205105	-0.0935138	0.219928	-0.398085	0.886953	0.103477	0.317836	1.12884	0.414634	0.072319	0.723642	0.194689	1.44307	1.42209	1.38824	1.42901	2.4807	1.52763	2.2575	2.77036	2.25866	2.69995	2.83302	3.05915	3.32504	3.26483	3.42254	3.10712			ATG19	-0.112892	1.15312	-0.23451	NaN	-0.140376	-0.624619	-0.925676	0.454572	-0.273389	NaN	0.388684	-0.0780188	0.551728	0.706687
		PHM8	-1.40902	-0.542488	-0.491826	-1.42694	-1.13997	-0.603403	-0.226505	0.425405	0.372977	0.916435	1.32152	2.00193	0.730068	0.607382	0.427132	1.2135	1.26846	2.83974	3.85813	3.59399	3.15455	3.65416	3.59303	3.6043	3.47688	3.38107	3.36317	2.43312	2.39655	2.46969			PHM8	-0.861353	-0.402696	-0.813046	0.050362	-1.6258	-0.0511518	-0.485104	0.471646	0.0187913	1.25338	-0.266668	1.02152	-0.741054	0.391185
		ICY1	-0.084053	0.56948	-0.372971	-1.18944	-0.258613	-0.131439	-0.219619	0.292955	-0.608164	0.318321	0.65856	0.883285	0.498082	0.268689	-0.598403	0.439505	0.00972638	2.30271	2.84806	2.60163	2.3315	3.10489	3.04316	3.19898	2.22895	3.27999	2.79136	3.24251	3.3039	3.18112			ICY1	-1.03889	0.00472809	0.161418	0.510254	-1.65134	-0.676149	0.218714	-0.471427	0.080719	0.227843	0.19965	1.11146	-0.859699	0.36565
		PLC1	-0.3021	0.181098	-0.31091	-0.554488	-0.448091	-0.496488	0.0648346	-0.0526419	0.00345444	-0.512703	0.358051	0.568277	0.252021	-0.058292	0.451585	0.513061	0.631215	1.52443	2.01473	1.93761	1.53107	1.85128	2.10254	2.23898	1.26187	1.62817	1.85342	1.1788	0.628993	1.7286			PLC1	-1.66133	-0.810354	-0.365094	0.250387	-0.440885	-0.418168	-0.538653	-0.338977	-0.211329	-0.809632	0.232564	0.128432	-0.312211	0.186156
		HPF1	-0.760189	0.00454557	-0.729188	-1.03965	-0.851223	-0.482494	0.0162906	0.115783	0.297066	0.345826	1.06239	1.06828	-0.258333	-0.11504	-0.161556	-0.0279298	0.257331	1.27632	2.9343	3.20848	3.58641	4.28587	4.39957	4.64804	4.40277	4.91152	4.9058	2.97666	3.25289	2.70043			HPF1	-1.46711	-0.0609251	-0.672361	-0.0859142	-0.577655	-0.365843	-0.276947	0.198299	-0.0955237	0.43903	-0.234929	0.160626	-0.726133	-0.852006
		GDE1	-0.371047	0.151525	0.0676016	-1.52647	-0.502538	0.0169529	0.0218824	1.10348	0.443367	0.41835	1.2891	0.709749	0.226142	0.95765	0.858111	0.891573	1.00973	1.48147	2.37306	2.12709	1.86519	2.30087	2.48729	2.26699	0.833024	2.91476	2.062	1.81138	1.83758	1.78519			GDE1	-0.867779	-0.654235	-0.0121178	0.628898	-0.895264	-0.094104	-1.51064	0.0920021	0.0347328	0.20631	-0.558849	0.559411	-0.14015	-0.177836
		YBR287W	-0.442963	-0.820361	-0.551308	-0.908344	-0.758878	-0.609336	-0.35065	-0.415897	-0.11665	0.0245068	-0.367775	0.28991	0.111158	-0.0115275	-0.15225	0.289737	0.198171	1.59215	1.4853	1.28579	1.04625	1.91395	1.15433	1.90682	2.05062	0.95481	1.2207	1.06417	1.12556	1.00278			YBR287W	-0.529172	-0.214251	-0.531492	-0.568548	-1.16671	-0.790356	-0.828379	0.15759	-0.484641	-0.535457	-0.362016	0.402607	-0.453073	-0.268367
		ATG22	-1.17734	-1.27429	-1.30163	-1.31074	-1.70185	-0.930817	-0.925888	-0.943828	-0.250302	-1.50342	-0.217634	0.177016	-0.908626	-0.649084	0.319819	-0.0526391	-0.300614	0.327253	1.0829	1.13637	0.81788	1.30801	1.6264	1.57959	1.00811	1.61952	1.59966	-1.0284	-1.20973	-0.84708			ATG22	-1.10773	-1.06411	-1.40735	-1.41841	-1.62064	-0.754387	-1.07252	-1.1777	-1.71301	-1.32642	-0.71307	-0.295249	-1.56597	-1.34062
		KCS1	-0.967982	-1.87906	-1.16944	-1.52647	-1.05508	-0.404344	-1.01609	-1.3966	-1.2791	-0.719153	0.392608	-1.23511	-0.606507	-0.987209	0.0201675	-0.300378	-0.176687	0.19958	0.893168	1.10062	0.428122	1.16337	1.07677	1.31006	0.917913	1.28421	-0.397427	1.44604	1.022	1.87008			KCS1	-1.19793	-2.15431	-1.78705	-1.09357	-1.22541	-1.93205	-1.80015	-0.393425	-1.34378	-1.41662	-0.503708	-0.215522	-1.39313	-1.69385
		PHO89	-2.06109	-0.931531	-1.2219	-2.07901	-2.37701	-1.02101	-0.431123	-0.159557	0.675097	1.10682	0.599059	0.671781	0.834066	0.883156	1.30557	1.60651	0.907847	1.82202	2.09704	2.10062	2.26684	2.44021	2.64662	2.71445	2.94345	2.729	2.18754	1.62733	1.28504	1.96961			PHO89	-2.42032	NaN	-1.78705	-0.70125	NaN	-2.34708	-1.57775	-0.460539	-0.89632	-0.831658	-0.596817	NaN	-1.39313	-0.845854
		DDP1	-1.56744	-0.28588	-0.875815	-0.884927	-1.2395	-0.826928	-1.20051	-1.21845	-0.556633	-0.970692	-0.0999391	-1.24961	-1.27636	-1.58667	-0.77194	-0.792925	-0.546667	-0.188378	0.440548	0.653157	-0.549852	0.817663	0.351774	0.871066	0.0960585	0.514826	-0.411927	-0.218063	-0.899386	0.46326			DDP1	-1.28282	-1.56113	-1.09701	-1.10807	-2.3103	-1.94655	-1.56953	-0.867356	-1.81771	-1.75305	-0.933245	-1.39995	-1.25563	-1.15581
	Stress Genes:																																	Stress Genes:
			Data S6D Fig:																																	Data S6D Fig:
		Pi:	7.3mM	0.06mM Pi																															Pi:	7.3mM	0.06mM Pi
			0	0.25	0.5	0.75	1	1.5	2	2.5	3	3.5	4	4.5	5	5.5	6	6.5	7	7.5	8	8.5	9	9.5	10	10.5	11	11.5	12	24.67h (Mean 2 technical repeats)	Technical repeats (Time point 24.67h):					0	0.25	0.5	0.75	1	1.5	2	2.5	3	3.5	4	4.5	5	5.5
		Time (h)																													1	2			Time (h)
		PRX1	-0.660554	1.28398	-0.254326	-0.941511	0.00842361	-0.505	-0.741078	0.218955	0.0283291	0.543881	0.221989	-0.512643	0.247204	0.0571852	-0.0874414	-0.577912	-0.727239	1.67412	2.57646	2.23812	2.35704	2.33514	2.14501	2.23047	2.53346	2.53719	2.57297	2.26483	2.42254	2.10712			PRX1	-0.195354	1.43323	-0.427155	0.876826	-0.725339	-0.509141	-0.160142	0.454572	0.00671844	0.56888	0.306221	-0.0780188	-0.448272	-0.293313
		YBR053C	0.561838	1.53855	-0.254326	0.399526	0.423461	0.66903	0.214527	-0.0664477	0.273442	0.865809	0.829672	1.60283	1.09288	0.95765	0.327596	0.384613	0.960817	2.08916	2.5271	1.87555	2.32462	1.84836	2.12116	1.81954	1.56999	1.75429	1.74008	1.20023	NaN	1.20023			YBR053C	-0.167339	1.73043	0.880967	-0.371102	0.104736	0.112347	0.974788	0.606575	0.0347328	-0.601045	1.02611	0.752056	0.682972	0.706687
		TPS1	0.223253	1.01005	0.0676016	0.109115	0.18196	0.167115	0.314063	0.987284	0.127865	0.643417	1.25114	0.00192972	0.04557	0.497758	0.46666	0.908647	0.331654	2.43662	2.06432	2.07462	1.54968	2.0219	2.17179	1.78157	1.3476	1.97582	2.23193	0.118439	0.937116	-0.700238			TPS1	-0.0678037	1.22957	0.0874178	-0.156089	-0.272166	0.0598795	0.552371	0.0846226	-0.318244	0.746418	0.377188	0.658947	0.0663008	0.22126
		SSE2	-0.561018	0.251061	-0.569828	-0.0484259	NaN	0.00957338	-0.878582	0.49252	-0.457098	-0.356583	-0.0707928	0.00192972	-0.0613452	-0.942815	0.0645617	-0.063339	-1.21267	1.58101	2.07774	1.97509	2.35704	2.40041	2.3727	2.01423	2.51752	2.52125	2.00954	0.118439	-0.0628844	0.299762			SSE2	-0.598318	1.36284	-0.260505	-0.271566	-0.988373	-0.887653	-1.4111	0.843615	0.241184	0.0834533	-0.681706	0.436554	-0.0406144	-0.77874
		OM14	-0.371047	1.25844	-0.0844015	-0.456084	-0.365035	-0.33097	-0.785473	0.0210152	-0.919203	-0.58165	-0.362974	-0.097606	-1.05397	-0.457388	-0.450012	0.0435762	0.0570321	1.25908	1.45214	0.0681944	-1.13481	1.60043	1.48729	1.68203	1.41799	1.05915	1.062	0.311384	-0.16242	0.785188			OM14	0.0391115	1.49777	0.30981	0.131399	-0.194824	-0.209581	-0.0252119	0.37211	0.288489	0.0993948	-0.0442759	0.337019	0.329335	-0.234419
		GLK1	-0.0266818	1.21424	-0.398062	-0.892601	-0.646274	-0.249639	-0.00864245	-0.110647	0.0227909	0.400145	0.785472	0.858194	0.209957	0.0320943	0.160777	0.0435762	0.526785	2.49562	2.41178	1.97509	1.84483	2.40423	2.35064	2.50177	2.34137	2.28559	2.59634	1.22878	1.20842	1.24914			GLK1	-0.20416	1.31221	-0.863673	0.137239	-1.09147	-0.460232	-0.498255	-0.274126	-0.616797	0.733267	0.464065	1.22723	-0.17697	0.0532772
		RTN2	NaN	NaN	NaN	NaN	NaN	NaN	NaN	NaN	NaN	NaN	NaN	NaN	NaN	NaN	NaN	NaN	NaN	NaN	NaN	NaN	NaN	NaN	NaN	NaN	NaN	NaN	NaN	NaN	NaN	NaN			RTN2	NaN	NaN	NaN	NaN	NaN	NaN	NaN	NaN	NaN	NaN	NaN	NaN	NaN	NaN
		NTH1	-0.746711	0.293845	0.187896	-0.558182	-0.19321	0.177889	-0.942712	-0.875764	-0.0953022	-0.0727904	0.672432	-0.392349	0.379989	0.118586	0.000431317	-0.310061	0.656089	1.55995	1.75639	1.72454	1.83348	1.8664	1.56723	1.62608	0.63139	1.37209	1.1234	0.402232	0.220909	0.583555			NTH1	-0.784011	0.807096	0.0874178	-0.765381	-0.119618	-0.411215	-0.12731	-0.747062	-0.375488	-0.895788	-0.397913	0.594816	0.186595	0.205493
		TPS2	1.31742	1.22047	0.0676016	0.0584893	-0.0550793	0.826982	1.24695	1.55094	-0.471744	1.10682	1.44706	0.934816	1.22999	0.298193	0.853058	0.671607	1.13526	3.6027	2.64806	1.93069	2.21954	2.93053	2.60033	2.95731	1.28048	2.69925	2.35746	1.25884	1.87	0.647685			TPS2	-0.42032	1.66769	1.15155	0.0763572	0.35955	1.11235	0.784817	1.31707	0.10368	1.30585	1.08125	1.36944	1.30731	1.02862
		HSP42	0.228415	0.647482	0.482639	0.976027	-0.280146	-1.05344	-0.0485069	1.12995	0.917298	1.50324	2.1516	1.96129	1.33508	0.209188	0.801527	1.12158	1.23212	3.36528	3.00468	2.54213	2.40951	3.14475	3.14763	3.02781	2.98503	2.31069	2.64697	1.75587	2.57455	0.937192			HSP42	0.956649	1.37224	0.376924	0.365864	0.011627	-0.0575781	0.36383	0.606575	0.771698	0.720883	0.955724	1.48902	0.703731	1.38225
		GRX2	0.6979	1.19359	0.132697	0.0361215	0.345459	0.46916	0.420978	0.772271	0.461745	0.458151	0.843477	0.87438	0.637912	0.444208	0.68605	0.54477	0.510921	1.89254	2.16854	1.68968	1.20914	1.57242	1.87138	1.74447	0.717547	1.94367	1.26846	-0.304093	-0.277897	-0.330289			GRX2	-0.0525189	0.943006	0.708906	0.483047	-0.0800035	0.39376	0.426995	0.339095	0.678247	0.492931	0.562713	0.884507	0.798821	0.415638
		GLC3	1.24634	2.5279	1.38953	1.51792	1.08242	1.11649	0.706381	0.840443	0.50226	1.18774	1.32152	2.97921	1.04557	1.37911	1.38649	0.0435762	1.00973	4.42231	4.25949	3.63805	4.29564	4.71678	3.99563	4.83685	4.15495	4.27416	4.1064	3.32943	3.32943	NaN			GLC3	0.624074	2.40466	0.0874178	1.95083	0.011627	0.434275	0.881679	1.51347	1.04854	2.30585	1.86261	1.65895	1.23623	1.19854
		PIC2	-0.575665	-0.516493	-1.80687	NaN	-1.79204	-1.34294	-2.33801	-0.811634	-0.957171	-1.00866	-1.72287	0.157208	-1.09193	-1.08032	-0.587515	-1.09393	-1.12778	1.46735	1.06309	0.515653	0.772076	1.00209	1.07677	1.76176	0.280483	1.36222	0.187535	1.28504	1.28504	NaN			PIC2	-0.960888	0.208261	-0.912582	-0.70125	-1.12588	-2.02516	-1.06318	-0.682931	-2.21825	-0.153586	-0.596817	-0.215522	-1.0712	-0.623462
		RGI1	0.201943	0.986007	-0.806867	0.406413	0.529883	-0.342943	-0.168089	1.08145	0.627791	0.99134	1.86209	1.93482	-0.243937	0.845681	0.692593	0.671607	0.550295	4.40698	3.50367	2.57455	2.12	2.33329	1.93475	2.47999	2.28048	1.43622	0.772498	0.285039	0.285039	NaN			RGI1	0.749605	0.793224	-0.0500857	0.813323	0.72212	0.46027	0.521783	0.902031	0.482192	1.16834	1.60482	1.19952	1.13043	1.61358
		SPI1	-0.923588	1.35798	-0.294968	-0.941511	-1.76557	-1.46847	-2.04851	-0.00755397	-1.98959	-1.30412	-0.8484	-0.0387123	-1.53939	-1.52778	-2.10536	NaN	-1.35284	0.581009	0.71517	1.12709	0.924079	1.38179	1.45374	2.16316	1.98503	2.53308	2.17748	2.15951	2.15951	NaN			SPI1	-1.13081	2.17959	0.67238	-1.2191	-2.1583	-0.73565	-2.0956	-1.39342	-0.343779	-0.542151	-0.459313	-0.18905	-0.644193	-0.556347
		HSP12	-1.03236	2.29622	1.24556	0.0665266	-0.673471	-0.843765	-0.529508	-0.200429	-0.589238	-0.260455	0.610298	1.03971	-0.670061	-1.08678	-0.637894	-0.486043	-0.207303	2.09907	3.77567	2.84882	2.44308	3.10832	3.16482	3.38681	3.16299	3.44084	3.05189	0.848868	0.904511	0.793226			HSP12	-1.29496	2.20994	1.38496	0.511405	-0.677773	-0.771556	-0.809579	0.047572	-0.487745	0.421943	-0.0604861	0.601396	-0.475	-0.477921
		HXK1	1.00241	2.69426	1.38953	0.736561	0.219928	1.11649	1.00894	1.51851	1.25072	1.75333	2.41463	1.80928	1.74601	1.28985	1.57552	1.62854	1.71017	4.5537	4.43033	3.47759	3.38089	3.29392	3.14501	2.92235	1.41799	2.29619	2.13239	2.68883	2.59247	2.78519			HXK1	0.846466	3.26065	1.19175	1.6289	0.596589	0.919702	0.922321	1.95707	1.08918	1.56888	1.71061	2.58495	1.10192	1.35054
		PNC1	0.403576	1.76644	-0.159169	-0.137908	-0.529011	0.0355686	0.406148	0.268537	0.305863	0.81237	0.862093	1.15721	0.351673	0.363288	0.568604	0.934642	0.872223	2.6985	2.70199	2.14792	2.14046	2.52686	2.63136	2.47432	2.12848	1.87982	2.22316	1.27783	1.42254	1.13311			PNC1	0.0126393	1.85596	-0.139353	0.213861	-0.069293	-0.054303	-0.00659626	0.110618	0.292714	0.809888	0.690064	0.46255	0.239137	0.706687
		STF2	0.313451	1.62744	0.0416064	0.00602186	-0.233078	0.216024	0.401526	0.840443	0.832409	1.10285	1.45277	1.46136	0.952461	1.13247	0.915418	1.25859	1.27919	3.61705	3.71517	2.65958	2.44045	2.72234	2.65958	2.81279	2.55705	2.05177	1.79381	1.07188	1.52208	0.62169			STF2	0.401682	1.65042	0.302431	1.14347	-0.5478	0.731257	0.289337	1.13907	0.623653	1.1132	0.615975	1.24391	0.750799	1.58758
		UGA1	-0.771585	0.557285	0.0131539	-0.37447	-0.424536	-0.178967	-0.174038	-0.455013	0.0104072	-0.56715	0.1516	0.224322	-0.00887776	0.209188	0.117029	0.195579	0.342302	1.63348	1.88311	1.88316	1.26512	2.01922	1.48175	1.93837	1.98503	1.62619	1.89208	-0.0366127	-1.01042	0.937192			UGA1	-0.808885	1.1092	-0.0825072	0.365864	-0.158298	0.00131559	0.177417	0.896082	-0.513704	0.135921	0.107727	0.225987	0.26561	0.131709
		CTT1	-1.06109	0.220472	NaN	-0.400942	-1.05508	-0.535588	NaN	0.188366	NaN	-0.271695	-0.722869	-0.650147	-1.09193	-1.40225	-1.07294	-1.41586	-1.44971	1.12158	2.25574	1.73805	1.77208	2.82925	2.32469	3.1826	2.50288	3.15868	3.18754	2.91981	3.60697	2.23265			CTT1	-0.835358	0.710762	-0.202089	NaN	-1.4478	-0.347085	-1.06318	-0.682931	-0.89632	NaN	-0.596817	-0.800485	-1.39313	-0.260891
		SOL4	-0.245516	2.42837	NaN	NaN	NaN	-0.20544	0.606845	1.32587	0.858404	-0.456119	1.9996	1.80928	0.530997	0.0571852	0.549988	1.04358	0.687798	3.90294	3.9168	3.39012	2.90958	3.43332	3.73783	3.46863	3.41799	3.77535	2.32504	2.10387	1.42254	2.78519			SOL4	NaN	2.61878	-0.23451	0.950826	NaN	0.112347	0.337358	1.45457	NaN	1.30585	0.218759	1.33702	0.551728	0.514042
		AIM17	1.45492	2.28398	0.745674	-0.263439	0.760496	0.379523	1.49993	1.68844	1.18033	0.128843	2.22199	2.48736	1.04557	0.735257	1.06456	1.96958	1.93573	4.22871	3.76248	2.65316	3.03511	3.27286	2.12116	3.43692	2.41799	1.25179	1.32504	1.42254	1.42254	NaN			AIM17	1.17662	1.7608	0.350452	1.21386	0.859624	NaN	0.752396	1.86961	0.726611	1.56888	0.803721	1.33702	0.0663008	1.61358
		GRE3	0.0764116	1.62101	0.861151	-0.0410464	-0.0171115	0.209598	0.738089	0.103477	0.521369	0.766273	-0.585366	1.22432	0.598111	0.398222	0.479599	-0.162875	0.687798	2.27898	2.56317	2.00679	1.56563	1.80989	1.6737	2.24275	1.56999	0.988757	1.91	NaN	NaN	NaN			GRE3	0.302146	0.983195	0.0874178	0.503367	0.104736	-0.094104	0.559751	-0.393425	0.421756	1.48642	1.21876	1.07398	0.85985	0.581156
		OM45	-0.533642	0.30735	-0.266817	-0.992137	-0.251995	-0.0410527	-0.1516	-0.432576	-0.355721	-0.822247	0.0485061	0.651743	-0.0575235	-0.15694	-0.269857	0.185595	0.00972638	2.22553	2.67311	2.176	2.08402	2.84901	2.644	3.1025	2.29697	2.82426	2.48943	1.15278	0.471452	1.8341			OM45	-0.233907	0.13164	0.136327	0.616407	-0.676429	-0.423706	0.0743237	0.725874	-0.446872	0.447865	0.267668	0.385928	-0.469752	-0.128926
		FMP33	NaN	-0.0570617	NaN	NaN	0.0824242	NaN	NaN	-0.159557	0.50226	NaN	-0.263438	-0.190715	0.04557	1.05719	NaN	0.0435762	0.331654	2.8034	2.93756	2.84955	0.772076	2.41421	2.34355	2.58892	1.15495	2.38107	2.23193	3.10712	NaN	3.10712			FMP33	NaN	0.404659	0.67238	NaN	NaN	NaN	NaN	NaN	0.826146	0.890808	0.125649	0.658947	NaN	NaN
		YJR096W	1.07641	1.7059	1.41552	0.299497	-0.0550793	-0.173018	0.362426	0.702939	0.180332	0.576302	0.599059	0.349853	0.286578	0.298193	0.853058	0.391499	-0.127777	1.44351	2.52876	1.93069	2.56057	2.17717	2.36217	2.61492	2.50288	2.43622	1.99489	1.96636	2.28504	1.64768			YJR096W	0.28012	1.32374	0.627986	0.29875	-0.64045	-0.53973	0.702355	0.732106	0.781752	0.653769	0.25118	1.00687	0.414224	0.376538
		YKL091C	NaN	NaN	NaN	NaN	NaN	NaN	NaN	NaN	NaN	NaN	NaN	NaN	NaN	NaN	NaN	NaN	NaN	NaN	NaN	NaN	NaN	NaN	NaN	NaN	NaN	NaN	NaN	NaN	NaN	NaN			YKL091C	NaN	NaN	NaN	NaN	NaN	NaN	NaN	NaN	NaN	NaN	NaN	NaN	NaN	NaN
		LAP4	0.0764116	1.98247	0.289994	0.0584893	0.304817	0.116489	0.236895	0.840443	0.682833	0.740278	1.47353	0.54625	1.10446	1.11608	0.567062	0.706541	0.424764	2.45548	2.7547	2.05309	0.994469	2.38179	2.75859	2.87186	1.89192	2.23668	2.062	1.15951	1.15951	NaN			LAP4	0.261504	1.9572	1.08742	-0.312208	0.333555	0.112347	0.396252	1.60658	0.241184	0.528238	1.27765	0.395912	0.873656	0.350543
		MCR1	0.0764116	0.473453	-0.472967	-0.168921	-0.415075	-0.146546	-0.41915	-0.657057	-0.649743	-0.326836	0.321525	-0.316246	-0.0475394	-0.527777	-0.272473	0.0435762	0.179651	1.51961	1.71517	1.26459	1.57943	1.94473	1.70612	1.8419	1.89192	1.94295	1.91999	0.425794	0.744471	0.107117			MCR1	-0.416568	0.252656	0.0570442	-0.546673	-0.818448	0.171241	-0.225237	0.606575	0.0485386	0.180315	0.165177	0.931965	0.314228	0.552177
		HSP104	-0.0401024	0.757383	0.0169756	-0.307639	-0.0340898	-0.14158	0.240717	0.408727	0.0772387	0.417219	0.606502	0.928584	0.30653	0.338756	0.217808	0.498478	0.552625	2.34019	2.31935	2.09438	1.96938	2.76308	2.46612	2.69673	1.94083	2.44366	2.24842	1.27251	1.20842	1.3366			HSP104	0.0013095	0.986301	-0.0563176	0.20137	-0.542573	-0.269901	-0.183744	0.166447	-0.00208746	0.492259	0.206268	0.888429	0.11521	0.389803
		YLR149C	NaN	NaN	NaN	NaN	NaN	NaN	NaN	NaN	NaN	NaN	NaN	NaN	NaN	NaN	NaN	NaN	NaN	NaN	NaN	NaN	NaN	NaN	NaN	NaN	NaN	NaN	NaN	NaN	NaN	NaN			YLR149C	NaN	NaN	NaN	NaN	NaN	NaN	NaN	NaN	NaN	NaN	NaN	NaN	NaN	NaN
		TFS1	-0.203696	1.88522	0.787494	0.140951	0.164886	0.276953	0.677811	0.75298	0.616431	0.948271	1.45645	1.52918	0.280035	0.429154	0.731986	0.479675	1.00973	3.28362	3.8043	3.16064	3.56726	3.52838	3.58829	3.90063	3.06749	3.59478	4.05136	1.92329	2.24197	1.60462			TFS1	0.199576	2.35282	0.16988	0.0332885	0.0940891	0.417201	-0.0131391	0.689037	0.854161	1.30585	1.03819	1.27192	-0.021162	0.526115
		SYM1	NaN	NaN	NaN	NaN	NaN	NaN	NaN	NaN	NaN	NaN	NaN	NaN	NaN	NaN	NaN	NaN	NaN	NaN	NaN	NaN	NaN	NaN	NaN	NaN	NaN	NaN	NaN	NaN	NaN	NaN			SYM1	NaN	NaN	NaN	NaN	NaN	NaN	NaN	NaN	NaN	NaN	NaN	NaN	NaN	NaN
		YLR252W	NaN	NaN	NaN	NaN	NaN	NaN	NaN	NaN	NaN	NaN	NaN	NaN	NaN	NaN	NaN	NaN	NaN	NaN	NaN	NaN	NaN	NaN	NaN	NaN	NaN	NaN	NaN	NaN	NaN	NaN			YLR252W	NaN	NaN	NaN	NaN	NaN	NaN	NaN	NaN	NaN	NaN	NaN	NaN	NaN	NaN
		GSY2	NaN	1.49548	NaN	NaN	0.345459	NaN	NaN	0.518515	NaN	1.35124	1.41463	-0.512643	0.723642	0.32022	0.0645617	0.529003	1.27276	2.37456	2.71517	1.65316	2.03511	2.09229	2.02162	2.46863	1.83302	2.05915	1.91	2.78519	NaN	2.78519			GSY2	0.887108	1.84827	-0.23451	0.950826	NaN	0.375381	0.337358	0.454572	0.504218	0.56888	0.218759	0.337019	0.329335	0.706687
		DCS1	0.661374	1.12351	-0.0844015	-1.26344	-1.2395	0.116489	-0.615548	0.68844	0.317836	0.128843	-0.000403451	0.487357	0.630533	0.642148	-0.450012	0.809111	1.00973	2.06644	2.30013	2.46051	1.62007	2.4708	2.6737	2.55978	1.83302	2.83675	2.32504	1.78519	NaN	1.78519			DCS1	0.0391115	1.40466	-0.912582	0.798823	-0.310301	-0.402226	-0.247604	0.191538	0.241184	NaN	0.388684	1.33702	0.444812	0.0286151
		TMA10	0.213915	2.08044	0.330636	-0.0935138	-0.432149	0.116489	0.886953	0.840443	0.317836	0.865809	1.22199	1.80928	0.530997	0.194689	0.443073	0.529003	0.935726	3.74021	3.21767	1.52763	1.45015	1.99275	1.30173	2.30262	0.833024	-0.163246	2.13239	2.42254	2.42254	NaN			TMA10	-0.112892	1.7608	0.572845	0.436253	0.011627	-0.0396562	0.337358	1.03953	0.619695	0.983918	0.388684	1.14437	-0.255627	1.16612
		TSL1	0.516984	1.13558	-0.280322	-0.748866	-0.403003	0.00957338	0.0145029	0.618051	-0.457098	0.228379	1.51417	1.17185	0.630533	-0.290738	0.34467	0.323684	0.289834	3.23309	2.60825	1.97509	2.35704	2.90942	2.40127	3.05955	2.80703	2.15868	1.64697	2.52208	2.52208	NaN			TSL1	-0.308812	1.08273	0.449988	0.602903	-0.336296	-0.37308	-0.148069	0.554108	0.241184	0.0834533	0.903257	1.17352	0.165837	0.22126
		MSC1	-0.164596	2.31575	0.274053	-0.0569879	0.136872	-0.776596	-0.331094	0.140003	-0.350183	0.0722599	1.28405	1.56828	-0.0110135	0.214727	-0.635878	-0.133302	-0.231282	2.67931	3.53829	3.09907	2.68635	3.33045	3.50109	3.78572	3.09837	3.54571	3.43838	1.79	1.85139	1.7286			MSC1	-0.269011	2.39352	0.516261	0.498314	-0.988373	-0.266165	-0.378188	0.298453	-0.552365	0.605406	0.0101719	0.765862	-0.0491764	-0.279507
		YMR090W	0.0764116	1.94294	0.974492	0.380417	0.330352	0.116489	0.291343	1.08837	0.50226	0.865809	1.05849	1.26872	0.367498	0.915166	0.456879	0.744016	1.05412	2.3359	3.75956	3.06255	2.63006	3.47311	3.58059	3.62455	3.24242	3.4317	3.23193	2.71827	2.32943	3.10712			YMR090W	-0.260449	1.509	0.945399	1.03829	-0.287933	0.504664	-0.0187857	0.998893	-0.436888	0.890808	0.628149	0.828872	0.651263	0.613578
		PGM2	-0.0610919	2.32481	0.778095	-0.593587	0.622993	0.826982	0.831911	0.840443	0.808363	1.21373	1.44706	2.15721	0.393493	0.685216	0.927058	1.3915	1.63776	4.15867	4.33611	3.32301	2.77208	4.00209	3.60033	4.07435	2.86545	3.15868	3.09443	2.55132	2.87	2.23265			PGM2	0.749605	2.17789	0.212949	0.491395	0.252635	0.652915	-0.0631798	1.31707	0.781752	1.54685	1.72511	1.78448	0.51376	0.739109
		HFD1	0.143526	0.357976	-0.154791	-0.333828	-0.139968	-0.575389	-0.811468	-1.22995	-0.124522	0.173931	-0.0707928	0.224322	-0.346747	-0.335132	-0.742793	-0.100814	0.00972638	0.733012	1.41032	1.08527	0.379759	1.57444	1.35333	1.36653	1.56999	0.640834	1.25465	-0.285201	NaN	-0.285201			HFD1	-1.18328	0.819696	-0.60446	-0.856529	-0.210765	-0.37308	-1.31799	0.121148	-0.343779	-0.0864718	-1.26667	-0.148408	0.0663008	0.0286151
		GAD1	-1.11623	1.56743	-0.472967	-0.417949	-0.595648	-0.522445	-0.071227	0.425405	0.267795	0.325241	1.437	1.76348	-0.25399	0.144648	1.04041	0.628539	0.402044	2.85403	3.25949	2.81639	2.47252	3.03089	3.18005	3.28936	2.61438	3.09728	3.77625	1.82947	0.744471	2.91447			GAD1	-0.375926	1.81015	-0.0546012	0.272754	-0.818448	0.24163	-0.603748	0.361463	0.241184	0.305846	-0.289388	0.466302	-0.178812	0.0272482
		YNL200C	-0.730943	0.457512	-0.417825	NaN	-1.13997	-0.883511	-0.685937	0.203013	0.073417	-0.941546	-1.07079	0.586892	-0.0613452	-0.04973	-0.742793	0.0435762	0.00972638	1.68054	1.90781	1.58277	0.28665	1.45486	2.01425	2.01423	0.93256	1.93629	0.424574	1.41092	2.52208	0.299762			YNL200C	-0.768243	0.275376	0.186954	0.143471	0.011627	-0.887653	-0.733031	-0.615817	-1.56617	0.0834533	-0.459313	-0.563446	-0.571129	-0.608815
		GOR1	-0.0935134	2.04603	0.0676016	-0.304081	-0.765573	-0.731508	0.536456	-0.00755397	0.180332	0.865809	1.37399	0.63936	0.335077	0.0571852	0.801527	1.04358	0.299233	2.46998	2.89102	2.2202	2.06158	2.89199	1.8257	2.52333	2.30696	2.49126	0.477042	0.937192	NaN	0.937192			GOR1	0.0391115	1.55666	0.376924	0.102829	-0.573336	0.112347	0.226327	0.343541	NaN	-0.279117	0.370762	0.81095	0.596816	0.55913
	Protien Syntesis Genes:																																	Protien Syntesis Genes:
			Data S6D Fig:																																	Data S6D Fig:
		Pi:	7.3mM	0.06mM Pi																															Pi:	7.3mM	0.06mM Pi
			0	0.25	0.5	0.75	1	1.5	2	2.5	3	3.5	4	4.5	5	5.5	6	6.5	7	7.5	8	8.5	9	9.5	10	10.5	11	11.5	12	24.67h (Mean 2 technical repeats)	Technical repeats (Time point 24.67h):					0	0.25	0.5	0.75	1	1.5	2	2.5	3	3.5	4	4.5	5	5.5
		Time (h)																													1	2			Time (h)
		EFB1	-0.093832	-0.398665	-0.114161	-0.0363204	0.149654	0.0486459	0.042849	-0.0374288	-0.0786297	-0.159908	-0.188928	-0.358094	-0.241107	-0.241983	-0.0772816	-0.0814913	-0.286309	-0.504755	-0.579823	-0.646011	-0.539692	-0.408516	-0.384458	-0.163418	0.350144	-0.391029	-0.543495	0.209737	0.327733	0.0917413			EFB1	-0.0394575	-0.354569	-0.312407	-0.0853074	0.00652006	-0.104533	-0.0788127	-0.0583027	-0.0896934	-0.180601	-0.24642	-0.0678589	-0.186574	-0.215176
		RPL19B	-0.488785	-0.876887	-0.598487	-0.389266	-0.338768	-0.365386	-0.468129	-0.530957	-0.561159	-0.588513	-0.740439	-0.811985	-0.65057	-0.699646	-0.602919	-0.613335	-0.466144	-1.08864	-2.62064	-2.0943	-1.5568	-2.46003	-2.41287	-2.2106	-1.45769	-2.30314	-2.08381	-0.91719	-0.721239	-1.11314			RPL19B	-0.400713	-0.727061	-0.612188	-0.645831	-0.255792	-0.490544	-0.351856	-0.508522	-0.462654	-0.657897	-0.356782	-0.634684	-0.668796	-0.60722
		RPS8A	-0.0928842	-0.134651	-0.173961	-0.324379	-0.3121	-0.265126	-0.172271	-0.293081	-0.224284	-0.206471	-0.391618	-0.47145	-0.412794	-0.470279	-0.261257	-0.457709	-0.161408	-0.749177	-1.94401	-1.55084	-1.40701	-1.63822	-1.57872	-1.9459	-1.26286	-2.0936	-1.41249	-0.121144	-0.349436	0.107148			RPS8A	-0.0370183	-0.210408	-0.250297	-0.276676	-0.0178336	-0.151706	-0.00316257	-0.332843	-0.15524	-0.1427	-0.130208	-0.459754	-0.305729	-0.269459
		RPL23A	-0.151849	-0.452558	-0.280169	-0.0756834	-0.0258412	-0.180359	-0.0788168	-0.508899	-0.237914	-0.313905	-0.478918	-0.442403	-0.276925	-0.312553	-0.332504	-0.277609	-0.125345	-0.863232	-2.16013	-1.58991	-0.96377	-2.10622	-2.11345	-2.07123	-1.31967	-2.14339	-2.09741	-0.751853	-0.97387	-0.529836			RPL23A	-0.104831	-0.30129	-0.231039	-0.24326	-0.00857293	-0.193615	0.0736293	-0.396221	-0.193166	-0.301914	-0.102207	-0.419606	-0.372663	-0.280809
		RPL32	-0.335042	-0.57883	-0.356436	-0.301968	-0.230448	-0.318424	-0.374815	-0.487554	-0.461591	-0.496377	-0.657102	-0.772989	-0.583808	-0.682474	-0.626488	-0.598347	-0.592838	-1.18435	-2.39672	-1.89461	-1.6941	-2.71328	-2.32044	-2.32336	-1.82367	-2.93778	-2.46493	-0.973718	-0.895354	-1.05208			RPL32	-0.288885	-0.576091	-0.276499	-0.453485	-0.167242	-0.258514	-0.310527	-0.607765	-0.400739	-0.363639	-0.378198	-0.606242	-0.624749	-0.511953
		RPS11B	-0.308532	-0.353383	-0.313657	-0.302293	-0.125183	-0.154688	-0.0952301	-0.287355	-0.30611	-0.21971	-0.491891	-0.434842	-0.395045	-0.523577	-0.416385	-0.438545	-0.421887	-0.887619	-2.11487	-1.70763	-1.25499	-2.08531	-2.14195	-2.46411	-1.87133	-2.82718	-1.74739	-1.36681	-1.73432	-0.999299			RPS11B	-0.139043	-0.209866	-0.261212	-0.348542	-0.067287	-0.260834	-0.0755	-0.232861	-0.207684	-0.209228	-0.135118	-0.540445	-0.433644	-0.399244
		GRS1	-0.238462	-0.490021	-0.123697	-0.100866	-0.186279	-0.0640837	-0.0274453	-0.416945	-0.522467	-0.182125	-0.350901	-0.126175	-0.156535	-0.329838	0.0263423	-0.180389	-0.118378	-0.195252	-0.898362	-0.581863	-0.275858	-0.662602	-0.766993	-0.49854	-1.51747	-1.09871	-0.909981	-0.309397	-0.0534857	-0.565309			GRS1	-0.287539	-0.474218	-0.311989	0.102829	0.0303635	-0.350625	-0.13867	-0.36541	-0.221788	-0.629614	-0.177542	-0.240889	-0.202402	-0.309909
		RPS6B	-0.081614	-0.454788	-0.295403	-0.220397	-0.209964	-0.103439	-0.211148	-0.255689	-0.25177	-0.347009	-0.305258	-0.478956	-0.320373	-0.207815	-0.433902	-0.341379	-0.316396	-0.981923	-2.39587	-1.56328	-1.6041	-2.32546	-2.42242	-2.22811	-1.64569	-2.75796	-2.14182	-1.11655	-1.2304	-1.0027			RPS6B	-0.225473	-0.643333	-0.213204	-0.236413	-0.126226	-0.143174	-0.0970195	-0.273111	-0.190528	-0.536321	-0.150691	-0.533431	-0.181257	-0.139416
		RPS9B	-0.119191	-0.43634	-0.163055	0.0206513	0.087548	-0.021664	-0.171482	-0.255481	-0.237836	-0.424202	-0.437085	-0.63273	-0.54489	-0.563799	-0.367867	-0.351133	-0.47954	-1.09484	-2.41134	-1.72612	-1.61335	-2.47235	-2.49078	-2.66687	-1.45699	-2.63768	-1.58646	-0.606202	-0.678435	-0.533969			RPS9B	-0.115818	-0.291951	-0.234687	-0.269213	0.00849667	-0.235056	-0.0279199	-0.395373	-0.244774	-0.519497	-0.130147	-0.574481	-0.53665	-0.403813
		RPL21A	-0.25017	-0.751819	-0.303686	-0.192668	-0.30875	-0.321607	-0.305427	-0.59029	-0.285218	-0.501328	-0.87998	-0.833054	-0.550453	-0.469913	-0.620542	-0.451474	-0.470742	-1.18679	-2.67606	-2.21384	-1.59846	-2.35686	-2.58498	-2.64862	-2.57068	-3.73752	-2.25226	-1.29032	-1.02771	-1.55292			RPL21A	-0.30413	-0.5531	-0.291301	-0.597319	-0.101642	-0.0744028	-0.229061	-0.778117	-0.36645	-0.390489	-0.362379	-0.532032	-0.633922	-0.469923
		RPS14A	-0.267866	-0.451796	-0.384325	-0.239801	-0.271317	-0.318559	-0.369408	-0.449463	-0.444386	-0.426697	-0.509247	-0.661626	-0.608833	-0.672589	-0.437156	-0.497905	-0.521801	-1.0219	-2.14919	-1.72592	-1.40338	-2.09579	-2.15762	-2.17703	-1.24948	-1.98511	-2.16325	-0.633152	-0.826442	-0.439861			RPS14A	-0.181241	-0.23841	-0.354762	-0.404894	-0.191525	-0.318478	-0.221929	-0.542442	-0.422975	-0.310178	-0.374668	-0.576892	-0.545249	-0.757946
		RPS29B	0.0839353	-0.108236	-0.0731879	0.0345944	0.0121444	-0.0329884	0.00916969	0.00951583	-0.117243	-0.0959096	-0.230999	-0.2011	-0.274314	-0.305212	-0.279454	-0.242489	-0.301771	-0.878285	-2.10375	-1.60973	-1.12816	-1.64085	-1.93709	-1.68553	-1.58354	-2.19495	-0.968506	-0.403782	-0.310229	-0.497335			RPS29B	0.0527566	-0.275177	-0.0418145	-0.289458	0.0323712	0.0776687	0.0562438	-0.244549	-0.0885142	-0.183987	-0.22095	-0.263891	-0.306208	-0.27519
		RPL31A	-0.00565949	-0.284634	-0.173527	-0.0706682	-0.0688404	-0.113681	-0.138694	-0.229016	-0.282927	-0.178751	-0.19717	-0.391552	-0.291395	-0.348019	-0.32195	-0.308584	-0.333983	-0.89514	-2.25978	-1.54361	-1.24531	-2.23631	-2.19855	-2.20177	-1.97433	-2.33983	-2.0442	-0.896886	-1.20973	-0.584045			RPL31A	-0.0486006	-0.343051	-0.193545	-0.0855291	-0.00318001	-0.168616	-0.068108	-0.36056	-0.164576	-0.251434	-0.12494	-0.342383	-0.193811	-0.233612
		RPP1A	0.0259219	-0.180512	0.0171119	0.111876	0.108896	0.152299	0.089582	0.176046	0.070331	0.145917	0.0446844	0.0672212	-0.0188206	0.0533635	0.0559485	0.0387975	0.0501828	-0.424089	-1.53117	-0.886718	-0.751247	-1.48127	-1.38219	-1.34688	-0.997899	-1.35917	-1.30057	-0.29561	-0.325919	-0.265301			RPP1A	0.126125	-0.082907	-0.00416571	0.166661	0.1824	0.202949	0.165822	0.17426	0.184753	0.155114	0.180568	0.119072	0.0691605	0.153748
		RPL13A	-0.335876	-0.686987	-0.295184	-0.151918	-0.259476	-0.294562	-0.41815	-0.615927	-0.561388	-0.367467	-0.550104	-0.751269	-0.637291	-0.633814	-0.484789	-0.484315	-0.613776	-1.64892	-2.52247	-1.80755	-1.54645	-2.0757	-2.28641	-2.51902	-1.15184	-2.39916	-1.5916	-0.97054	-1.28281	-0.658265			RPL13A	-0.148232	-0.46385	-0.352658	-0.311476	-0.0614816	-0.379173	-0.253031	-0.376751	-0.393947	-0.39917	-0.357431	-0.941454	-0.577599	-0.824946
		RPS16B	-0.0895592	-0.368745	-0.0982125	-0.034097	-0.0099289	-0.0577073	-0.248441	-0.214347	-0.156364	-0.151843	-0.363165	-0.400817	-0.202584	-0.267715	-0.177811	-0.237986	-0.166012	-0.921228	-2.59559	-1.39315	-1.20948	-2.27853	-1.79446	-1.99818	-1.22252	-2.14987	-2.07073	-1.14354	-1.2853	-1.00179			RPS16B	0.0824716	-0.411978	-0.126622	-0.206301	0.152833	-0.0395549	0.0588751	-0.183084	-0.0870809	-0.118314	-0.24603	-0.10495	0.00269266	-0.0361003
		RPL35B	0.294884	-0.0778658	0.233047	0.146626	0.275834	0.329636	0.25141	0.240512	0.177618	0.0826948	0.0783838	0.111384	0.309094	0.548776	0.162511	0.21243	0.315898	-0.451508	-1.62339	-0.982826	-0.727079	-1.48087	-1.62589	-1.76776	-1.46965	-1.93503	-1.90804	-0.478492	-0.376642	-0.580343			RPL35B	0.213465	-0.269851	0.291088	0.200972	0.20909	0.467712	0.355428	0.271714	0.461752	0.0159481	0.255187	0.389686	0.345959	0.315056
		RPL35A	0.461506	0.0842596	0.151182	0.145647	0.166623	0.36444	0.366545	0.40652	0.402566	-0.10917	0.414151	0.115396	0.320313	0.399908	0.0430775	0.160894	0.330488	-0.279005	-1.59415	-1.25879	-1.04997	-1.71525	-1.52717	-1.54327	-1.90912	-2.60848	-1.85789	-1.30722	-1.38382	-1.23063			RPL35A	0.168962	-0.251323	0.0511125	0.466729	0.280819	0.608967	0.425587	0.232672	0.501278	0.234915	0.465832	0.395656	0.304566	0.446454
		SES1	0.0229724	-0.642024	-0.0555466	-0.153015	-0.255992	0.0216294	-0.20051	-0.268491	0.085473	-0.0826607	-0.28991	-0.0651845	0.00567729	-0.00992896	0.103381	0.0566323	0.14723	-0.30958	-0.501405	-0.747381	-0.616966	-0.814605	-0.490274	-0.583627	-0.304479	-1.12018	-1.13439	-1.06308	-1.03689	-1.08928			SES1	-0.0280027	-0.206776	-0.154783	-0.404269	0.0757573	0.0724542	-0.0346106	0.0540343	0.0745338	0.0163391	0.168718	-0.598851	-0.0857023	0.129898
		RPS11A	-0.0351828	-0.444282	0.161992	0.11859	0.129292	-0.0660437	-0.0854162	-0.26964	-0.206018	-0.452144	-0.584366	-0.846948	-0.347773	-0.265068	-0.242762	-0.177308	-0.50839	-1.08024	-2.12099	-1.61865	-1.10107	-2.16267	-1.849	-2.34053	-1.71965	-1.94265	-1.59472	-0.834462	-1.13013	-0.538795			RPS11A	0.0684172	-0.188812	-0.033847	-0.273828	0.193256	-0.327285	0.0515824	-0.202067	-0.249682	-0.511312	-0.11001	-0.208987	-0.340237	-0.404698
		RPS13	-0.0867345	-0.389311	-0.408453	-0.20337	-0.26844	-0.24189	-0.28678	-0.451678	-0.36693	-0.397813	-0.633161	-0.443794	-0.31847	-0.356873	-0.472006	-0.480261	-0.464286	-0.949179	-2.29367	-1.82154	-1.33461	-2.47806	-2.28444	-2.6953	-2.08419	-3.32147	-2.08316	-1.34386	-1.61015	-1.07758			RPS13	-0.212217	-0.490526	-0.162163	-0.267654	-0.0998158	-0.133745	-0.0822573	-0.417125	-0.306078	-0.362271	-0.165273	-0.252726	-0.343848	-0.459753
		RPP2B	-0.13264	-0.532125	-0.235551	-0.146849	-0.0772838	-0.0667667	-0.11959	-0.268082	-0.27108	-0.113432	-0.472489	-0.515864	-0.441466	-0.52296	-0.201371	-0.312117	-0.377173	-0.867474	-2.0349	-1.57335	-1.11802	-1.85043	-1.85491	-1.83461	-1.22775	-1.82585	-1.48957	-0.598718	-0.449784	-0.747651			RPP2B	-0.0556071	-0.411084	-0.291094	-0.431873	0.153947	-0.0473611	-0.228829	-0.332024	-0.210228	-0.035513	-0.128726	-0.449578	-0.378529	-0.42941
		YDR417C	NaN	NaN	NaN	NaN	NaN	NaN	NaN	NaN	NaN	NaN	NaN	NaN	NaN	NaN	NaN	NaN	NaN	NaN	NaN	NaN	NaN	NaN	NaN	NaN	NaN	NaN	NaN	NaN	NaN	NaN			YDR417C	NaN	NaN	NaN	NaN	NaN	NaN	NaN	NaN	NaN	NaN	NaN	NaN	NaN	NaN
		RPL12B	-0.196483	-0.605497	-0.247198	-0.136873	-0.0536982	-0.196484	-0.24063	-0.310692	-0.482115	-0.177956	-0.53728	-0.811593	-0.505842	-0.493631	-0.388058	-0.383087	-0.552213	-1.1196	-2.49026	-1.73021	-1.35794	-1.80711	-2.16833	-2.42034	-1.61316	-1.80949	-1.5815	-1.02531	-1.00495	-1.04566			RPL12B	-0.0938624	-0.333211	-0.32357	-0.214123	0.0399752	-0.150733	-0.0913088	-0.466103	-0.369235	-0.605125	-0.21887	-0.471144	-0.471321	-0.60409
		RPS17B	0.65615	0.20329	0.539666	0.616881	0.482797	0.69214	0.634426	0.743689	0.806285	0.435713	0.39708	0.362911	0.472209	0.705972	0.31509	0.396611	0.449449	-0.349089	-1.75201	-1.05816	-0.559707	-1.4239	-1.37237	-1.47687	-2.09776	-3.00329	-2.43552	-0.794479	-0.902458	-0.6865			RPS17B	0.627862	0.0730965	0.582741	0.797939	0.639934	0.787729	0.668755	0.738006	0.934444	0.712976	0.476399	0.660557	0.843319	0.792631
		RPS18A	0.565427	0.298458	0.408422	0.48444	0.518962	0.663835	0.640262	0.637624	0.652039	0.492675	0.201774	0.5431	0.670417	0.7392	0.413053	0.48036	0.554632	0.0659802	-1.36246	-0.909804	-0.476737	-1.33723	-1.40361	-1.29267	-2.38712	-2.43561	-2.64478	-0.790252	-0.703203	-0.877301			RPS18A	0.538121	0.115083	0.380418	0.554507	0.508365	0.772737	0.720419	0.713082	0.808313	0.504323	0.575769	0.520726	0.752349	0.774494
		GUK1	-0.291564	-0.711658	-0.454545	-0.369192	-0.2566	-0.241772	-0.422588	-0.213424	-0.490206	-1.09691	-0.226157	-0.960789	-0.543174	-0.625426	-0.373316	-0.414912	-0.534279	-0.774027	-0.939427	-0.829754	-0.51995	-0.578253	-0.648913	-0.786872	-0.174549	-1.04951	-1.12311	-1.08699	-1.0256	-1.14838			GUK1	-0.504894	-0.428609	-0.456588	-0.456677	-0.416055	-0.36705	-0.245717	-0.503248	-0.516066	-0.571143	-0.422032	-0.596554	-0.533848	-0.583029
		RPL27B	0.21288	-0.25021	0.0221823	0.137979	0.0518399	0.185686	0.214519	0.270296	0.191165	-0.0797541	-0.150159	0.15636	0.240011	0.325469	0.0154096	0.107273	-0.00252605	-0.952075	-1.86755	-1.08156	-1.33631	-1.8675	-1.76556	-1.66037	-2.31673	-2.74596	-2.2942	-0.727176	-0.727213	-0.727138			RPL27B	0.201634	-0.409131	0.24994	0.286497	0.15792	0.325606	0.204204	0.337831	0.334284	-0.0048465	0.151743	0.028565	0.404831	0.27879
		RPL37B	-0.151137	-0.358281	-0.410773	-0.202733	-0.236686	-0.125789	-0.185858	-0.200317	-0.0677656	-0.299918	-0.551242	-0.30953	-0.0909701	-0.186954	-0.217207	-0.166438	-0.199113	-0.913892	-2.02248	-1.62916	-1.44276	-1.90788	-1.97043	-2.01115	-2.00568	-2.08942	-1.84624	-0.489636	-0.645646	-0.333626			RPL37B	-0.071986	-0.599723	-0.2462	-0.319276	-0.124136	0.0744614	-0.0968847	-0.281712	-0.102901	-0.187111	-0.195615	-0.0893051	-0.104658	-0.156613
		SNU13	-0.00244377	-0.911211	0.164064	-0.0122838	0.0435352	-0.507363	-0.194766	-0.584863	-0.606072	-0.279389	-0.570099	-0.838414	-0.531739	-0.453009	-0.2421	-0.412981	-0.737508	-1.6278	-2.33692	-2.5795	-1.69505	-1.68971	-1.66084	-1.67288	-1.07771	-1.07398	-1.32266	-0.278575	-0.109679	-0.447472			SNU13	-0.0236242	-0.677442	-0.0748536	-0.31836	0.191748	-0.312959	-0.31034	-0.635131	-0.626905	-0.271463	-0.193723	-1.31068	-0.390256	-0.911264
		RPL12A	0.292804	-0.441562	0.0380392	-0.0458346	0.159688	0.00570079	0.00362864	-0.0934958	-0.221197	-0.18273	-0.650503	-0.373585	-0.324775	-0.339764	-0.20597	-0.341618	-0.234987	-1.41794	-2.39666	-2.22993	-1.60605	-2.07788	-2.24145	-2.28449	-1.23195	-2.62399	-1.50244	-0.40395	-1.1606	0.352705			RPL12A	0.265758	-0.27664	0.108173	-0.148946	0.149033	0.0222938	0.173307	-0.0428912	-0.100821	-0.147052	-0.0449745	-0.405786	-0.276152	-0.200688
		RPS24A	-0.493923	-0.588268	-0.534653	-0.395359	-0.504296	-0.419502	-0.504368	-0.67369	-0.598128	-0.500651	-0.550824	-0.71959	-0.627547	-0.735646	-0.605999	-0.575318	-0.620747	-1.05279	-2.5425	-2.09092	-1.6487	-2.29539	-2.38635	-2.49608	-1.49393	-2.58882	-2.27485	-0.81138	-0.784373	-0.838386			RPS24A	-0.320408	-0.769816	-0.462123	-0.466858	-0.364377	-0.388268	-0.266594	-0.481678	-0.433595	-0.537612	-0.462713	-0.750593	-0.4932	-0.454811
		RPS8B	0.192066	-0.215561	0.0999441	0.194508	0.0724549	0.166242	0.17032	0.157256	0.152077	0.0654583	0.0223705	0.0427961	0.195321	0.0902407	0.0521696	0.11189	0.137092	-0.578674	-2.02455	-1.1827	-0.864188	-1.9484	-2.0468	-1.82712	-0.87065	-2.31969	-1.42825	-0.537865	-1.09375	0.0180219			RPS8B	0.211749	-0.188275	0.111218	0.123298	0.24141	0.252231	0.177566	-0.0224982	0.261162	0.0101702	0.169477	0.185675	0.315769	0.172984
		RPL23B	0.348421	-0.0828275	0.148253	0.284809	0.187788	0.399819	0.34982	0.436531	0.417595	0.239299	0.204829	0.219753	0.428623	0.407814	0.164722	0.255942	0.268619	-0.276124	-1.74063	-1.24539	-0.735806	-1.37806	-1.65167	-1.71667	-1.44899	-2.47896	-1.92108	-1.06547	-1.12105	-1.00989			RPL23B	0.249021	-0.298215	0.240318	0.453898	0.284138	0.454457	0.46252	0.440103	0.530916	0.329488	0.231394	0.270595	0.49086	0.489712
		RPS26B	-0.24879	-0.866083	-0.312681	-0.439194	-0.207609	-0.370294	-0.40721	-0.376756	-0.579246	-0.6418	-0.689829	-0.615955	-0.576306	-0.536148	-0.635893	-0.574399	-0.740472	-1.56965	-2.72394	-2.09438	-2.11681	-2.60953	-3.03802	-2.62898	-1.8214	-3.59528	-2.24192	-1.03937	-0.909952	-1.16879			RPS26B	-0.30107	-0.899666	-0.388688	-0.436377	-0.350798	-0.428514	-0.315904	-0.520035	-0.464753	-0.751408	-0.213435	-0.653885	-0.457242	-0.689613
		RPL30	0.103284	-0.277338	-0.0935532	-0.01212	0.0824242	0.133976	0.0584868	-0.00140923	-0.00812994	-0.151893	-0.186362	-0.127605	0.0731614	0.0305501	-0.116402	-0.0692156	-0.0717012	-0.712848	-1.9731	-1.45963	-1.06715	-1.84648	-2.00544	-1.99604	-1.43001	-2.4146	-1.90323	-0.707299	-0.788653	-0.625945			RPL30	0.116883	-0.298496	0.0336466	0.0153391	0.0990898	0.194972	0.117651	0.0138949	0.0409786	-0.107238	0.0170788	0.0315819	0.127304	0.0839857
		RPL24A	-0.0768963	-0.541996	-0.288659	-0.276484	-0.222691	-0.107141	-0.0914165	-0.217504	-0.0717553	-0.310126	-0.279813	-0.303989	0.00308869	-0.0685537	-0.325556	-0.124532	-0.146001	-0.613048	-2.15146	-1.70573	-1.19029	-2.12625	-2.26119	-2.29354	-2.25162	-3.53704	-2.89321	-0.86804	-0.938167	-0.797913			RPL24A	-0.207997	-0.680562	-0.183791	-0.065928	-0.210856	0.17008	-0.0941453	-0.135735	0.0391665	-0.191098	-0.150996	-0.156227	0.0392453	0.0800473
		RPL7A	-0.149208	-0.477688	-0.228393	-0.173626	0.051684	-0.0303381	-0.0297153	-0.22949	-0.251454	-0.2329	-0.341451	-0.460201	-0.286404	-0.414818	-0.313084	-0.301325	-0.360269	-0.893527	-2.44467	-1.67148	-1.36428	-1.86733	-1.98712	-2.16317	-1.46648	-2.33998	-1.7683	-0.279084	-0.408973	-0.149196			RPL7A	0.0386633	-0.121556	-0.162583	-0.282202	-0.0182813	-0.225218	0.0197808	-0.344735	-0.104591	-0.470648	-0.118814	-0.386467	-0.337985	-0.508544
		RPL28	0.191333	-0.0981732	-0.0965019	0.0571742	0.0712072	0.241691	0.0942154	0.261056	0.229439	0.0888586	0.136403	0.00390016	0.147689	0.224552	0.0420398	-0.0720106	0.113069	-0.286175	-1.56253	-1.26694	-0.935611	-1.80478	-1.71832	-1.72972	-1.55274	-2.32661	-1.82368	-0.926784	-1.07013	-0.783435			RPL28	0.131399	-0.330774	0.0056128	0.217143	0.155986	0.345497	0.213917	0.24128	0.30294	0.221255	0.184674	0.103906	0.275772	0.252228
		RPS2	-0.229288	-0.501556	-0.429361	-0.132478	-0.294391	-0.315622	-0.184282	-0.362497	-0.421704	-0.469235	-0.378915	-0.399679	-0.358628	-0.428764	-0.387058	-0.436898	-0.404876	-1.06394	-2.19826	-1.52988	-1.37197	-2.05561	-2.03447	-2.18462	-1.49545	-2.28818	-2.33358	-0.66355	-0.75065	-0.576449			RPS2	-0.177418	-0.455347	-0.435573	-0.204808	-0.188311	-0.177305	-0.113666	-0.307268	-0.34117	-0.40738	-0.274523	-0.331943	-0.372874	-0.398221
		RPL1B	-0.059929	-0.287139	-0.0313899	0.00492198	-0.0395373	-0.00977055	0.0470824	-0.131371	-0.150136	-0.327179	-0.360582	-0.319559	-0.239274	-0.10319	-0.0844749	-0.1857	-0.100589	-1.05816	-2.30011	-1.59704	-1.01115	-1.9764	-1.9075	-2.26259	-0.593547	-1.81535	-2.13331	-0.230542	-0.179876	-0.281209			RPL1B	0.0486797	-0.318968	0.0158977	0.0157701	0.0326947	0.0169957	0.123727	0.035137	-0.0611941	-0.0735982	-0.0211489	0.0481192	0.102724	0.028895
		RPL9A	0.446623	-0.0539549	0.212053	0.29993	0.34751	0.431931	0.452253	0.360141	0.492564	0.284667	0.166253	0.353586	0.492205	0.453041	0.130796	0.304178	0.292798	-0.393428	-1.80101	-1.13866	-0.738077	-1.72492	-1.62695	-1.76764	-1.85254	-2.89321	-2.57203	-0.940071	-0.768259	-1.11188			RPL9A	0.370056	-0.192417	0.16924	0.251464	0.378247	0.660731	0.542416	0.33934	0.597965	0.344065	0.340821	0.240529	0.543935	0.54345
		RPS25A	0.187258	0.110967	0.115931	0.235082	0.329043	0.275656	0.390338	0.466275	0.381803	0.329204	0.199902	0.00297398	0.296037	0.281821	0.178689	0.238981	0.310018	0.0211395	-0.966343	-0.780818	-0.571301	-1.23094	-1.17901	-1.39316	-1.24443	-1.86658	-1.73772	-1.05088	-1.112	-0.989762			RPS25A	0.236681	0.00757271	0.153352	0.285563	0.297696	0.373128	0.369389	0.403513	0.479726	0.238389	0.215194	0.250836	0.274971	0.428278
		RPL26B	0.336778	0.0848051	0.15975	0.252544	0.266079	0.492547	0.370291	0.617766	0.440537	0.398024	0.501772	0.351632	0.373631	0.448295	0.284843	0.284976	0.303522	-0.167987	-1.4393	-0.868127	-0.404099	-1.44633	-1.45076	-1.59343	-1.29579	-2.42364	-1.64952	-0.381655	-0.790718	0.027407			RPL26B	0.330572	-0.130831	0.276521	0.463384	0.304899	0.563986	0.447439	0.575213	0.547168	0.486173	0.444952	0.568291	0.561657	0.504619
		RPL11B	0.397905	0.0509533	0.369444	0.219883	0.188464	0.404074	0.411864	0.344504	0.253213	0.122125	0.306004	0.0324137	0.389914	0.485468	0.238064	0.362358	0.256442	-0.68383	-1.70342	-1.00657	-0.720165	-1.75471	-1.40032	-1.83228	-1.58946	-2.44953	-2.0521	-0.942186	-0.665796	-1.21858			RPL11B	0.271188	-0.182432	0.434706	0.324405	0.265964	0.59704	0.400692	0.389073	0.58358	0.171007	0.458686	0.276429	0.518141	0.388186
		RPS23A	0.484526	0.317594	0.494362	0.491141	0.435242	0.594707	0.589897	0.656818	0.666177	0.490447	0.14285	0.308791	0.50488	0.566982	0.344487	0.406611	0.360459	-0.0161064	-0.888754	-0.52997	-0.392524	-0.905789	-0.878723	-0.981918	-1.12584	-1.80262	-1.20427	-0.479721	-0.501915	-0.457527			RPS23A	0.52558	0.0603519	0.487061	0.625158	0.487827	0.756959	0.664149	0.854857	0.730535	0.525488	0.468523	0.62645	0.67403	0.639477
		RPL24B	-1.0285	-1.27256	-0.950443	-0.876581	-1.10779	-0.913385	-0.908109	-0.979619	-1.16525	-1.12048	-1.2806	-1.38816	-1.18443	-1.41042	-1.20918	-1.15268	-1.14513	-1.79612	-3.18535	-2.62065	-2.16298	-3.14209	-3.15989	-3.3495	-2.63451	-3.16819	-2.4175	-2.32992	-2.30372	-2.35611			RPL24B	-0.828262	-1.16755	-1.02863	-0.968879	-0.819642	-0.820265	-0.900963	-0.984415	-1.0905	-1.12991	-1.13073	-1.27047	-1.33493	-1.40306
		RPS0A	-0.23741	-0.469117	-0.131289	-0.0393496	-0.0451605	-0.212545	-0.182021	-0.325826	-0.34898	-0.194444	-0.470684	-0.7019	-0.474744	-0.385564	-0.239896	-0.294514	-0.352126	-0.972193	-2.4241	-1.74423	-1.28505	-2.14479	-2.36405	-2.28718	-1.03944	-2.45402	-2.48125	-0.661196	-0.829857	-0.492534			RPS0A	-0.207195	-0.208825	-0.251675	-0.302395	-0.106018	-0.354451	-0.200087	-0.471153	-0.32256	-0.407613	-0.218827	-0.762766	-0.457851	-0.327124
		RPL14B	-0.338122	-0.668261	-0.241763	-0.34118	-0.38987	-0.352135	-0.357045	-0.540558	-0.777649	-0.703828	-0.696766	-1.00656	-0.737221	-0.766534	-0.601787	-0.746104	-0.571267	-1.69361	-2.18885	-1.85258	-1.3431	-1.79745	-1.74258	-1.77701	-0.794218	-1.86115	-1.67617	-0.437493	-0.592707	-0.282278			RPL14B	-0.436168	-0.441074	-0.271664	-0.253876	-0.273455	-0.379713	-0.433283	-0.828426	-0.616368	-0.598459	-0.551053	-0.749924	-0.609385	-0.619675
		RPS20	0.631107	0.18305	0.447265	0.426595	0.43888	0.610448	0.597544	0.492066	0.642031	0.425593	0.515833	0.415719	0.687628	0.603359	0.485826	0.481519	0.596352	0.00599634	-1.58529	-0.536876	-0.976585	-1.43878	-1.33495	-1.79941	-1.56054	-1.95735	-0.827519	-0.00120461	-0.182528	0.180118			RPS20	0.706536	-0.047801	0.432128	0.718415	0.540605	0.838288	0.585899	0.631322	0.773617	0.514624	0.437223	0.3042	0.786193	0.708558
		RPL8A	0.0760115	-0.248401	0.13336	0.118162	0.206834	0.151654	0.249314	-0.219912	-0.055108	-0.185059	-0.167484	-0.538424	0.0518146	-0.286934	-0.0190349	0.168808	-0.0267047	-0.626082	-2.19058	-1.58876	-1.01538	-2.10881	-2.58544	-2.09587	-2.59199	-2.98154	-2.27277	-1.72223	-0.842067	-2.6024			RPL8A	0.14433	-0.239088	-0.0858611	0.0263665	0.504109	-0.0248956	0.183102	-0.0701509	-0.0584947	0.0355254	0.0611223	-0.30066	-0.162844	-0.157679
		RPL27A	0.524414	0.392439	0.462971	0.629211	0.401214	0.626079	0.573908	0.753179	0.616177	0.469716	0.586056	0.270708	0.678896	0.71014	0.471537	0.423938	0.473374	-0.127492	-1.32195	-0.746837	-0.39636	-1.72725	-1.25477	-1.38261	-1.33116	-1.91239	-2.23146	-0.400989	-0.4901	-0.311878			RPL27A	0.660531	0.0838872	0.526404	0.790076	0.6489	0.841251	0.611639	0.616892	0.805701	0.488115	0.413804	0.508441	0.863831	0.804824
		RPS27B	0.668228	0.37437	0.39611	0.533574	0.58104	0.687645	0.617113	0.852756	0.799242	0.538719	0.602764	0.477015	0.719772	0.775899	0.508168	0.576784	0.636666	0.0366887	-1.32665	-0.784964	-0.613046	-1.1957	-1.39145	-1.49073	-1.6524	-2.09613	-1.55632	-0.549775	-0.662346	-0.437204			RPS27B	0.594928	0.0302632	0.520377	0.757003	0.638567	0.804519	0.801777	0.856671	0.834367	0.661989	0.63444	0.516075	0.717065	0.839499
		SSZ1	-0.27935	-0.462576	-0.526947	-0.328166	-0.31049	-0.3275	-0.444561	-0.420682	-0.615129	-0.527106	-0.978281	-0.785264	-0.347345	-0.618977	-0.328353	-0.466908	-0.487211	-0.884806	-1.27531	-1.09339	-0.942766	-0.898192	-0.679839	-0.658527	-0.624021	-0.577222	-1.34351	-0.455488	-0.686579	-0.224398			SSZ1	-0.250926	-0.632112	-0.443628	-0.243184	-0.144629	-0.299509	-0.331191	-0.555014	-0.749294	-0.456826	-0.412316	-0.579458	-0.397317	-0.523289
		GAR1	-0.485467	-1.03144	-0.449189	-0.538155	-0.327452	-0.314146	-0.440461	-0.590191	-0.229544	-0.444531	-0.673314	-0.822984	-0.821163	-0.740507	-0.520401	-0.650093	-0.683942	-1.63622	-2.23903	-1.90111	-0.767082	-1.78391	-1.54353	-1.81273	-0.924775	-0.877976	-0.804729	-0.952401	-0.794688	-1.11011			GAR1	-0.290594	-1.39034	-0.343217	-0.730351	-0.279604	-0.318287	-0.431412	-0.48964	-0.391085	-0.505393	-0.428617	-0.35665	-0.800433	-1.05111
		RPL42B	0.370571	0.0526988	0.182763	0.255191	0.355641	0.501458	0.380803	0.675915	0.56535	0.47499	0.402982	0.340073	0.415052	0.475895	0.220594	0.269045	0.28795	-0.265925	-1.47602	-0.83642	-0.614537	-1.41489	-1.41772	-1.46709	-1.33574	-2.18943	-1.42819	-0.290171	-0.201381	-0.37896			RPL42B	0.373945	-0.124523	0.281658	0.461977	0.311176	0.598533	0.550798	0.640282	0.643056	0.513183	0.394991	0.541487	0.443119	0.543364
		EGD2	-0.310611	-0.620963	-0.36881	-0.328534	-0.191257	-0.363644	-0.514834	-0.692431	-0.777848	-0.466766	-0.569541	-0.885861	-0.320794	-0.604013	-0.386277	-0.262527	-0.610131	-0.583622	-0.912861	-0.839359	-0.760798	-1.18782	-1.17623	-1.02605	-1.93251	-1.19181	-1.63314	-0.839741	-1.02106	-0.658418			EGD2	-0.383015	-0.520916	-0.468664	-0.693693	-0.274936	-0.345759	-0.258252	-0.610523	-0.479957	-0.322186	-0.317958	-0.428516	-0.545429	-0.444138
		RPS4B	-0.326214	-0.510572	-0.128961	-0.0116321	-0.247892	-0.125407	-0.0356323	-0.333114	-0.334324	-0.256001	-0.46172	-0.391797	-0.368941	-0.37187	-0.326847	-0.332402	-0.3525	-0.935187	-1.9685	-1.46256	-1.25836	-1.98123	-1.80095	-2.37	-1.86183	-2.55576	-1.06768	-0.854896	-0.534627	-1.17517			RPS4B	0.0970291	-0.276952	-0.0808968	-0.161193	0.149015	-0.137138	-0.0331081	-0.125085	-0.154791	-0.390368	-0.127158	-0.15039	-0.328676	-0.445747
		RPL2B	-0.168882	-0.524905	-0.171882	-0.0883187	-0.0841237	-0.0409231	-0.118109	-0.516479	-0.304395	-0.268614	-0.21752	-0.480764	-0.421372	-0.399468	-0.323182	-0.452295	-0.453063	-0.882817	-2.25927	-1.72558	-1.41162	-2.0589	-2.11921	-2.21082	-1.26077	-2.3579	-2.04953	-0.677303	-0.753606	-0.601001			RPL2B	-0.121767	-0.265956	-0.290214	-0.24485	0.130137	-0.265514	-0.121921	-0.244068	-0.180754	-0.371912	-0.175693	-0.642657	-0.367851	-0.328956
		RPL34B	0.163282	-0.166188	-0.0385001	0.0672549	-0.000307083	0.116702	0.0516137	0.0357567	-0.0765006	-0.13289	-0.134986	-0.127617	-0.0564044	0.0382719	-0.0209809	-0.0724309	0.00972284	-0.668093	-2.06581	-1.44798	-1.19831	-1.90436	-1.87551	-1.91509	-1.34109	-2.50728	-1.58449	-0.463803	-0.538683	-0.388922			RPL34B	0.0742742	-0.437224	0.0146009	-0.00545163	0.00840547	0.223862	0.0577903	0.0661095	0.169885	-0.0565109	0.0642985	-0.00706118	0.143698	0.0633443
		RPL16A	-0.355642	-0.778803	-0.424365	-0.274355	-0.369325	-0.437987	-0.492839	-0.687657	-0.681505	-0.863925	-0.770779	-0.99445	-0.816268	-0.733949	-0.677245	-0.735067	-0.756534	-1.69806	-3.33649	-1.88895	-1.69462	-2.66987	-2.89097	-2.9102	-1.89671	-2.53934	-2.1823	-1.33339	-1.30719	-1.35958			RPL16A	-0.302892	-0.565209	-0.440682	-0.437871	-0.339595	-0.605414	-0.412554	-0.845174	-0.730105	-0.887835	-0.644727	-1.07079	-0.933699	-0.833222
		RPL40A	0.464485	0.256387	0.291933	0.356182	0.42136	0.542757	0.515125	0.558837	0.482315	0.381055	0.487839	0.323478	0.45341	0.472619	0.402835	0.310234	0.384599	0.0194193	-1.46087	-0.922912	-0.590538	-1.45759	-1.40301	-1.8236	-1.28573	-1.82291	-1.34361	-0.440447	-0.491655	-0.38924			RPL40A	0.37671	0.0594879	0.349635	0.494495	0.427167	0.632577	0.648837	0.58833	0.63022	0.433499	0.517341	0.436539	0.581893	0.530999
		RPS21B	0.200554	-0.0537263	0.118639	0.0475972	0.0527813	0.253699	0.185946	0.267932	0.177275	0.141912	0.221379	0.16101	0.218789	0.261742	0.109681	0.0274554	0.122332	-0.450973	-1.60821	-0.939495	-0.699492	-1.68472	-1.82488	-1.74773	-1.04316	-2.19987	-1.18832	-0.748859	-0.591146	-0.906572			RPS21B	0.21293	-0.252812	0.245539	0.318651	0.182257	0.489519	0.322905	0.355742	0.28811	0.214602	0.284196	0.329838	0.224139	0.223207
		TIF2	0.210519	-0.527957	0.147193	0.154118	0.212872	0.115413	0.086913	0.0375988	-0.105741	-0.133311	-0.434315	-0.116628	-0.207692	-0.202835	-0.0991967	-0.251532	-0.227301	-0.683904	-1.01191	-0.384521	-0.677256	-0.779588	-0.856808	-0.689543	-1.34986	-0.612498	-0.356322	-0.208881	-0.193015	-0.224747			TIF2	0.226137	-0.190804	0.29423	-0.0328004	0.293519	-0.0909379	0.159799	-0.114683	-0.158849	-0.160194	0.0496406	-0.428082	-0.107931	-0.183084
		RPL17B	-0.423165	-0.735956	-0.370742	-0.364268	-0.388436	-0.481643	-0.571851	-0.761603	-0.610256	-0.539194	-1.02222	-0.693069	-0.794057	-0.697423	-0.661558	-0.740329	-0.791575	-1.37544	-2.782	-2.2676	-1.63039	-2.49239	-2.65357	-2.47319	-1.80996	-2.63871	-1.55819	-0.592953	-0.761716	-0.42419			RPL17B	-0.440835	-0.727032	-0.486091	-0.659614	-0.360482	-0.482352	-0.337836	-0.697647	-0.620774	-0.745934	-0.369889	-0.72947	-0.561948	-0.769763
		RPS22A	0.345169	-0.0908737	0.0452685	0.124363	0.267338	0.368687	0.311189	0.355357	0.443441	0.208108	0.00230197	0.0807007	0.358672	0.257573	0.0748172	0.143578	0.151684	-0.527714	-1.89107	-1.15691	-1.09935	-1.88907	-1.87556	-2.09074	-1.70684	-2.73787	-2.62986	-0.988461	-1.16978	-0.807138			RPS22A	0.306758	-0.231233	0.162393	0.305015	0.215892	0.45943	0.446065	0.532132	0.477879	0.303619	0.167812	0.228209	0.513438	0.317611
		RPS14B	0.0597572	0.190562	-0.0552747	0.271366	0.441526	-0.100201	-0.0813422	-0.252948	-0.0885941	-0.0138972	-0.59681	-0.346359	-0.176261	-0.351839	-0.0243775	-0.0421346	-0.13897	-1.54992	-2.62032	-1.43426	-0.877891	-1.76581	-1.9454	-2.17909	-2.04799	-2.13273	-1.58015	-0.0900955	-0.459829	0.279638			RPS14B	0.21117	0.174816	0.253825	-0.14138	0.4042	0.179338	0.193988	-0.233818	-0.123249	-0.372338	-0.00718594	-0.300644	-0.572801	-0.281636
		RPS5	-0.0488554	-0.404369	-0.225349	-0.151539	-0.0770163	-0.00772344	-0.0576068	-0.0887531	-0.159609	-0.241627	-0.224302	-0.401863	-0.159988	-0.148373	-0.197892	-0.170936	-0.115541	-0.70524	-2.13109	-1.36404	-1.20013	-1.99035	-1.92372	-2.04145	-1.15829	-2.5254	-1.66628	-0.639718	-0.775226	-0.504211			RPS5	-0.0956852	-0.421787	-0.11591	-0.167072	-0.09894	0.0152972	-0.0331126	-0.178099	-0.0624761	-0.219411	0.0566138	-0.379292	-0.00917738	-0.0540178
		RPS4A	-0.0532714	-0.380741	-0.0176526	0.12729	0.125707	-0.0976517	-0.0908519	-0.146386	-0.178421	-0.0688498	-0.306144	-0.479247	-0.327944	-0.330383	-0.0436525	-0.200245	-0.223031	-0.807422	-2.36248	-1.74405	-1.3035	-2.04633	-2.11399	-2.28517	-1.92856	-2.57785	-2.18969	-0.660411	-0.889204	-0.431617			RPS4A	0.042864	-0.269663	-0.211476	-0.203915	0.0985569	-0.11729	0.0967677	-0.360894	-0.120666	-0.18125	-0.00663632	-0.175146	-0.191562	-0.28262
		RPL14A	0.155154	-0.296509	-0.118007	0.00738927	0.0923624	0.033984	0.0535953	-0.00907537	0.00182164	-0.225595	-0.0743545	-0.420222	-0.220948	-0.119011	-0.126861	-0.0493486	-0.0903669	-0.592025	-1.88079	-1.47909	-1.22462	-1.95318	-2.02348	-2.12172	-1.97804	-2.73757	-1.65375	-0.630072	-0.724968	-0.535175			RPL14A	0.170479	-0.353777	-0.0557801	-0.15145	0.0599893	0.0427033	0.0802837	0.0669299	0.0733878	-0.0537254	0.192891	-0.077209	-0.141653	-0.00660502
		MRT4	0.127637	-0.373207	-0.00365704	0.29816	0.261974	0.233302	-0.0836963	0.165843	-0.0654242	-0.299777	-0.24616	0.2416	-0.100651	0.0040739	-0.201953	-0.141639	0.158249	-1.91956	-1.43748	-1.07803	-0.355036	-1.54579	-1.19499	-1.4076	0.101841	-0.993965	-0.268641	-1.04557	0.176786	-2.26792			MRT4	-0.227403	-0.484954	0.341735	0.330674	-0.0780103	0.196739	0.142228	-0.376147	0.0755976	-0.114997	0.119843	-0.192531	-0.308739	0.0286151
		TMA19	0.241622	0.0231689	0.176029	0.270652	0.418995	0.465367	0.466791	0.595578	0.586703	0.506898	0.504849	0.317153	0.605037	0.558767	0.247558	0.263418	0.436147	0.222574	-0.207414	-0.114609	0.000508539	-0.219274	-0.0282846	-0.222004	-0.441203	-0.437472	-0.405253	-0.126901	-0.271223	0.0174222			TMA19	0.335393	-0.110233	0.171861	0.371428	0.31425	0.597296	0.481536	0.545659	0.592686	0.407016	0.364197	0.312847	0.519842	0.542742
		RPS27A	0.368863	0.163013	0.253646	0.240967	0.172745	0.32375	0.303896	0.478452	0.297056	0.0695557	0.249513	-0.12729	0.41846	0.488342	0.196159	0.240268	0.350977	-0.828635	-1.52535	-0.998148	-0.294266	-1.54215	-1.4638	-1.48082	-1.62034	-2.37845	-1.36934	-1.35378	-1.92391	-0.783654			RPS27A	0.393101	-0.116878	0.431863	0.307983	0.176138	0.488363	0.305949	0.19962	0.427228	0.205152	0.209611	-0.00943169	0.527205	0.395232
		RPL17A	-0.224865	-0.484201	-0.168298	0.00764814	-0.00547196	-0.132548	-0.18848	-0.463562	-0.386647	-0.416167	-0.721813	-0.744467	-0.330623	-0.527502	-0.408585	-0.396413	-0.431476	-1.17788	-2.57713	-1.80427	-1.56509	-2.64013	-2.65098	-2.4928	-1.3997	-2.34771	-1.69319	-0.483911	-0.628425	-0.339398			RPL17A	0.0146362	-0.344716	-0.286788	-0.396435	0.0139343	-0.206976	-0.0970158	-0.596791	-0.232043	-0.425489	-0.26978	-0.28915	-0.433546	-0.581741
		PRS1	-0.164596	-0.360611	-0.000569863	0.245575	0.199608	0.149403	-0.28624	-0.596962	-0.212679	-0.323669	-0.585366	-0.458196	-0.437639	-0.183823	0.086588	-0.0480543	-0.15466	-1.09558	-1.1108	-0.384318	-1.08037	-0.991483	-0.65328	-0.87273	-0.407984	-1.12672	-1.05347	0.657323	0.529458	0.785188			PRS1	0.0391115	-0.431843	0.173574	-0.188898	0.218078	-0.552469	-0.0411535	-0.10291	-0.371793	-0.072666	-0.0893638	-0.719565	-0.148712	-0.567488
		RPS21A	0.442931	0.182264	0.303433	0.322254	0.44894	0.488082	0.593807	0.513621	0.618604	0.442669	0.458343	0.331302	0.603672	0.656373	0.336095	0.405921	0.34881	-0.124589	-1.35631	-0.968887	-0.62042	-1.13942	-0.945153	-1.31346	-1.81549	-2.06258	-1.37886	-1.48352	-1.61829	-1.34875			RPS21A	0.494875	-0.230273	0.278905	0.533265	0.1802	0.602987	0.475618	0.656937	0.626064	0.446651	0.401729	0.365249	0.518922	0.629835
		TIF1	-0.321581	-0.469345	-0.31678	-0.476795	-0.21815	-0.308841	-0.263936	-0.440726	-0.426998	-0.245593	-0.512793	-0.807236	-0.421481	-0.474092	-0.312271	-0.348277	-0.582947	-0.611968	-1.44716	-0.810136	-0.982796	-1.16969	-0.924404	-0.940669	-0.364235	-0.786017	-1.06793	-0.287263	-0.341587	-0.232939			TIF1	-0.367566	-0.276541	-0.552922	-0.457246	-0.246026	-0.406211	-0.45648	-0.576455	-0.313464	-0.549502	-0.315304	-0.714802	-0.55032	-0.307098
		RPL40B	0.334287	0.0412595	0.211723	0.202107	0.256015	0.350985	0.219706	0.358661	0.311001	0.0599357	0.098336	0.391185	0.193623	0.221257	0.167689	0.188797	0.228998	-0.267129	-1.57072	-1.02011	-0.635891	-1.51482	-1.49805	-1.6448	-1.79686	-2.30294	-2.24165	-1.12812	-1.05442	-1.20181			RPL40B	0.26422	-0.093001	0.204465	0.186454	0.228256	0.398582	0.314494	0.346473	0.308227	0.290085	0.411187	0.419151	0.29273	0.297865
		RPL8B	-0.222241	-0.769455	-0.513838	-0.308726	-0.211485	-0.344581	-0.357035	-0.66363	-0.535876	-0.574537	-0.898214	-0.565165	-0.687567	-0.697486	-0.588688	-0.57923	-0.710004	-1.17432	-2.49848	-1.88148	-1.66596	-2.62567	-2.22403	-2.52361	-1.62315	-2.45103	-1.91352	-0.605978	-0.904337	-0.307619			RPL8B	-0.295089	-0.569184	-0.502984	-0.465025	-0.105623	-0.302055	-0.231032	-0.548837	-0.482968	-0.708237	-0.354982	-0.77105	-0.60089	-0.856935
		RPL15A	-0.231882	-0.574857	-0.315338	-0.220411	-0.156058	-0.0752267	-0.0816299	-0.195906	-0.208334	-0.289197	-0.406244	-0.590796	-0.307964	-0.350221	-0.309956	-0.289164	-0.21988	-0.800568	-2.10699	-1.85222	-1.30493	-2.12959	-2.04101	-2.09959	-1.08739	-2.18319	-1.36711	-0.16471	-0.457229	0.12781			RPL15A	-0.208392	-0.494528	-0.228924	-0.301857	-0.070022	-0.110828	-0.0235299	-0.246396	-0.134674	-0.337858	-0.158652	-0.278049	-0.225922	-0.197204
		RPS0B	-0.936887	-1.29262	-0.815838	-0.828183	-0.785546	-0.914079	-0.731994	-1.047	-1.05934	-1.02603	-1.47682	-1.17294	-1.31551	-1.37938	-1.09448	-1.14489	-1.13646	-1.97456	-3.21462	-2.51523	-2.54383	-2.86266	-3.13004	-3.18266	-2.44475	-3.15151	-2.79893	-0.8	-1.16631	-0.433687			RPS0B	-0.913322	-1.0572	-0.762663	-1.06729	-0.644919	-0.964332	-0.633391	-0.888203	-1.1356	-1.07852	-1.00666	-1.46886	-1.24065	-1.07414
		RPL22A	0.220508	-0.0636723	-0.0095887	0.16129	0.157358	0.184645	0.147535	0.0286233	0.0671212	-0.122268	-0.0608587	-0.346162	-0.153964	-0.0792951	-0.050611	0.0427178	-0.0182318	-0.822535	-1.88128	-1.21305	-1.00843	-1.84989	-1.85141	-1.82803	-2.0053	-2.47468	-2.21787	-0.708805	-0.946789	-0.470821			RPL22A	0.232227	-0.0637621	0.155868	-0.127556	0.251365	0.187313	0.276784	-0.0347412	0.0704297	0.0678778	0.0116636	-0.291803	-0.132096	-0.0197318
		RPL10	-0.0583281	-0.246483	-0.0824049	-0.0732164	-0.00452003	-0.0834864	-0.0769689	-0.0671394	-0.154448	-0.0548059	-0.140214	-0.13509	-0.206166	-0.153955	-0.242573	-0.234754	-0.16661	-0.745075	-1.97745	-1.60298	-0.969045	-1.86815	-1.7624	-1.82289	-1.62364	-2.61991	-1.7357	-0.750077	-1.0726	-0.427554			RPL10	0.0238153	-0.250306	-0.0672004	-0.0177054	0.0157706	-0.0530896	-0.0772184	-0.176774	0.0679698	-0.0624663	-0.0806954	-0.20267	-0.0060263	-0.0335675
		STM1	0.0298007	0.0266354	-0.0724058	0.310362	0.298848	-0.00980061	0.186636	0.0993017	-0.084371	0.0822325	-0.305749	-0.339941	-0.224151	-0.120055	0.109714	-0.0601352	-0.071755	-0.405159	-1.51	-1.55265	-1.4531	-1.55227	-1.72851	-1.39945	-1.10975	-1.53898	-1.2027	-0.0201947	-0.29784	0.257451			STM1	0.325582	0.22175	0.104001	0.070787	0.249424	0.193419	0.10322	0.232643	0.123968	-0.162998	0.0776019	-0.103256	0.011051	-0.115994
		RPS31	0.695765	0.435096	0.505916	0.612786	0.645745	0.795644	0.726773	0.871334	0.810267	0.612342	0.562874	0.586507	0.782694	0.788051	0.571137	0.604552	0.643766	0.0742622	-1.29819	-0.668289	-0.327872	-1.33921	-1.24878	-1.50016	-1.73755	-2.57155	-1.90994	-0.811662	-0.785466	-0.837858			RPS31	0.716099	0.214054	0.503033	0.774279	0.70114	0.884365	0.818096	0.939448	0.943624	0.765014	0.660103	0.721744	0.822451	0.810817
		CBF5	-0.716312	-1.10367	-0.503458	-0.399112	-0.479918	-0.616551	-0.577559	-0.793158	-0.75705	-0.795448	-0.843268	-0.770545	-0.841963	-0.894582	-0.541903	-0.655401	-0.845506	-1.80178	-2.59772	-1.61652	-1.38395	-1.8909	-1.51854	-1.48056	-0.924449	-1.55631	-1.33622	-0.397179	-0.607949	-0.186409			CBF5	-0.631484	-0.918013	-0.695146	-0.611516	-0.410055	-0.64016	-0.728632	-0.80333	-0.676685	-0.824181	-0.710195	-0.723846	-0.783618	-1.18478
		RPL37A	-0.248277	-0.668988	-0.435753	-0.315364	-0.356085	-0.553166	-0.347705	-0.553986	-0.613748	-0.585614	-0.92354	-0.95003	-0.78833	-0.806851	-0.624982	-0.770685	-0.78479	-1.37224	-2.73974	-1.77966	-1.62451	-2.2658	-2.72791	-2.76964	-2.41172	-2.50752	-2.65667	-1.19409	-1.48116	-0.907012			RPL37A	-0.300031	-0.669362	-0.532932	-0.66553	-0.303222	-0.452255	-0.402135	-0.520532	-0.454443	-0.467538	-0.437063	-0.837333	-0.731729	-0.736914
		NOP56	-0.127437	-0.807399	-0.0517871	0.0215627	-0.142575	-0.161203	-0.264404	-0.336661	-0.268074	-0.317196	-0.247897	-0.338673	-0.309949	-0.220507	-0.21629	-0.178382	-0.109662	-1.37623	-2.08872	-1.36607	-0.865932	-1.48748	-1.22882	-1.18141	-0.499358	-1.60928	-1.46678	-0.380594	-0.561917	-0.199271			NOP56	-0.219762	-0.846136	-0.3897	-0.0182576	-0.234836	-0.0618161	-0.0794165	-0.383046	-0.104374	-0.200566	-0.278435	-0.0624779	-0.0587567	-0.323576
		YEF3	-0.55122	-1.09629	-0.661437	-0.468961	-0.47242	-0.500517	-0.572682	-0.706128	-0.762457	-0.748313	-0.78277	-0.982467	-0.774707	-0.746566	-0.503246	-0.572468	-0.757252	-1.47552	-2.31548	-1.65773	-1.30196	-1.58801	-1.51165	-1.52259	-1.14147	-1.24434	-1.23442	-0.27231	-0.212867	-0.331754			YEF3	-0.517577	-0.829032	-0.774451	-0.575719	-0.467788	-0.532843	-0.465845	-0.770682	-0.761957	-0.646626	-0.587185	-0.726484	-0.723279	-0.909357
		RPS28B	-0.575665	-1.51649	-0.584475	0.18402	NaN	-1.34294	-0.338014	-0.618989	-0.471744	-0.593623	-1.72287	-1.65015	0.286578	-0.817284	-1.07294	-0.830893	-0.127777	-1.14146	-1.32922	-1.06931	-0.687355	-1.36715	NaN	NaN	NaN	NaN	NaN	0.647685	NaN	0.647685			RPS28B	-0.835358	-1.3767	-0.787051	0.29875	-0.27788	0.46027	-0.215183	0.0540343	-0.410893	0.431377	-0.11139	-0.800485	-0.808168	0.269623
		RPL38	0.0546932	-0.244803	0.0238329	0.142234	-0.0114039	0.245992	0.189092	0.249308	0.225799	0.141109	0.217804	0.0459039	0.246467	0.232404	-0.0243454	0.0108747	0.0432081	-0.578942	-2.03434	-1.15087	-1.01237	-1.73523	-1.76585	-1.77202	-2.19339	-2.97626	-3.05501	-1.39316	-1.26945	-1.51686			RPL38	0.145917	-0.429425	0.0420611	0.371243	0.211184	0.373584	0.284568	0.358552	0.313258	0.1413	0.140457	0.148985	0.356787	0.324128
		RPS25B	-0.039175	-0.61716	-0.103551	-0.134649	-0.152512	0.0573498	-0.0176211	-0.156122	-0.139888	-0.133379	-0.44137	-0.241981	-0.166484	-0.0328222	-0.287536	-0.150756	-0.104748	-0.815882	-2.25498	-2.16115	-1.06987	-1.85705	-1.56926	-2.02982	-1.12794	-2.30838	-2.27721	-0.85075	-1.02544	-0.676057			RPS25B	-0.115527	-0.565042	-0.22346	-0.224095	-0.0613918	0.103326	0.0309475	0.0593102	0.0370694	-0.102682	-0.209103	-0.249944	-0.0207329	-0.212911
		RPP0	-0.0413323	-0.370318	-0.203063	0.00646472	0.0813366	-0.0787992	-0.0664203	-0.336293	-0.295775	-0.293825	-0.587542	-0.604666	-0.412503	-0.399395	-0.198255	-0.264287	-0.528176	-1.05148	-2.4172	-1.89637	-1.64768	-2.24458	-2.13731	-2.28678	-1.41165	-2.01887	-1.91963	-0.54207	-0.675286	-0.408855			RPP0	0.0713639	-0.273022	-0.126663	-0.322464	0.056581	-0.171493	-0.0636147	-0.216631	-0.197604	-0.306556	-0.148517	-0.384089	-0.425009	-0.50771
		RPL26A	0.104277	-0.298428	-0.0963235	-0.0688266	-0.0906558	-0.0653118	-0.0447521	-0.071369	-0.255076	0.0123639	-0.121085	-0.586918	-0.235881	-0.262721	-0.180378	-0.331611	-0.164578	-1.3157	-2.18631	-1.51006	-1.26575	-2.13859	-2.00944	-2.00374	-1.07338	-2.03705	-1.42845	-0.301501	-0.151067	-0.451936			RPL26A	0.0885201	-0.446722	0.0608422	-0.0639627	0.00839588	0.0368171	0.0487172	-0.220825	-0.136586	-0.134467	-0.0518629	-0.0397222	-0.163469	-0.242627
		RPS22B	0.637734	0.754654	0.772496	0.791689	0.861423	0.845289	0.561824	0.822975	0.890098	0.510488	0.233189	0.549917	1.00768	1.10761	0.598599	0.696339	0.839913	0.288704	-0.746935	-0.600428	-0.383139	-1.23778	-1.24845	-1.28084	-3.03909	-2.62032	-2.22515	-1.86457	-1.64222	-2.08693			RPS22B	0.705839	0.408633	0.721278	0.732076	0.715504	0.783787	0.593036	0.540781	0.729085	0.393086	0.557476	0.165345	0.714766	0.760234
		SUR4	-0.171935	-0.519852	-0.254326	-0.349854	-0.190035	-0.412536	-0.35065	-0.322787	-0.491045	-0.524832	-0.28371	-0.447055	-0.483454	-0.462189	-0.729435	-0.245185	-0.588719	-0.983962	-1.5519	-1.27061	-1.27568	-1.2185	-1.62703	-1.4368	-0.785886	-1.26758	-1.7793	-0.918722	-1.19637	-0.641076			SUR4	-0.489913	-0.485553	-0.451322	-0.439814	-0.129236	-0.416677	-0.281552	-0.775295	-0.600119	-0.252523	-0.324863	-0.879793	-0.62661	-0.611053
		RPS29A	0.570573	0.127798	0.356241	0.44433	0.469164	0.558679	0.413947	0.496813	0.508976	0.394773	0.327274	0.0246107	0.571162	0.647609	0.341236	0.27512	0.286009	-0.440946	-1.84084	-1.25882	-0.60792	-1.58769	-1.51123	-1.6653	-1.90132	-2.45494	-1.99267	-0.656769	-0.858131	-0.455408			RPS29A	0.595823	-0.165157	0.268253	0.398927	0.498671	0.62668	0.549282	0.653311	0.641576	0.415262	0.337398	0.385198	0.51167	0.601178
		RPS1A	-0.128126	-0.374543	-0.212568	-0.188639	-0.184067	0.0174492	-0.0417586	-0.231485	-0.0962574	-0.115921	-0.14117	-0.0684474	-0.0319383	-0.0711797	-0.123619	-0.164924	-0.111111	-0.698563	-2.03462	-1.54289	-1.01119	-1.89923	-1.73595	-1.85224	-2.1931	-2.93303	-2.24165	-1.37383	-1.38119	-1.36647			RPS1A	-0.0230001	-0.362444	-0.178485	0.0121653	-0.0785	0.154723	-0.0258008	-0.0514787	0.115571	-0.100867	0.00437776	-0.00728115	0.0401769	0.0666926
		RPL6B	-0.293517	-0.758026	-0.305694	-0.335173	-0.215367	-0.325752	-0.405671	-0.663379	-0.557539	-0.45117	-0.745032	-0.731861	-0.639759	-0.582693	-0.4988	-0.670053	-0.493903	-1.24916	-2.42522	-2.02544	-1.29953	-2.31694	-2.2944	-2.27293	-1.0314	-2.25688	-2.07672	-0.767464	-1.0496	-0.485324			RPL6B	-0.329803	-0.542269	-0.22316	-0.288659	-0.20814	-0.378971	-0.20962	-0.540584	-0.489256	-0.574552	-0.499914	-0.785498	-0.605093	-0.591139
		APT1	0.130859	-0.435573	-0.125043	-0.0272406	-0.0481599	0.0884742	-0.071227	-0.245287	-0.253321	-0.747168	0.321525	-0.0838002	-0.0401599	-0.151401	-0.176446	-0.18113	0.297971	-1.03197	-1.44095	-0.181034	-0.680436	-1.10565	-1.30626	-1.11152	-1.22356	-3.54176	-2.46851	-0.821201	-1.37101	-0.271395			APT1	-0.286289	-0.530246	-0.15359	-0.226051	-0.134224	0.112347	0.0881295	0.163523	0.0643059	-0.00227662	0.107033	0.00290122	0.223842	0.0560959
		RPS17A	0.476315	0.0558157	0.112663	0.370219	0.153088	0.476622	0.476298	0.459181	0.472837	0.310594	0.278541	0.205655	0.559356	0.555606	0.287904	0.415893	0.442382	-0.116486	-1.45115	-1.08739	-0.591877	-1.60266	-1.58587	-1.42745	-1.49054	-2.05608	-2.38643	-0.759664	-0.972193	-0.547135			RPS17A	0.359616	-0.201276	0.213502	0.300564	0.262173	0.650121	0.51153	0.278696	0.570836	0.192817	0.341876	0.312667	0.565853	0.650619
		RPS18B	0.578419	0.132839	0.249157	0.500125	0.475676	0.580521	0.461989	0.537941	0.610592	0.598244	0.553601	0.390981	0.504414	0.593138	0.360092	0.330287	0.340105	-0.230932	-1.42664	-0.773964	-0.514617	-1.42039	-1.47587	-1.48637	-1.56818	-1.99121	-1.67227	-0.57978	-0.751652	-0.407907			RPS18B	0.535714	0.0312402	0.415999	0.605051	0.485671	0.696926	0.628886	0.769634	0.694725	0.647394	0.487639	0.569866	0.701661	0.733533
		RPS1B	0.187425	-0.114054	0.0419603	0.14505	0.085879	0.230509	0.146685	0.203695	0.164656	0.0202586	0.192577	0.0311401	0.122205	0.283383	0.12022	0.135718	0.15047	-0.465694	-1.82016	-1.18014	-0.914108	-1.85749	-1.70103	-1.94365	-1.64479	-2.56045	-2.10387	-0.951529	-1.08037	-0.822691			RPS1B	0.150933	-0.256454	0.0798443	0.283203	0.142339	0.384853	0.183953	0.199146	0.329106	0.0708145	0.179821	0.268006	0.292744	0.281016
		RPL6A	0.202364	-0.135028	0.0318526	0.196172	0.186611	0.113255	0.202183	0.0922502	0.0177551	0.131733	-0.108402	0.0172861	-0.0317634	-0.0661302	-0.0296684	-0.0571971	0.0214552	-0.676565	-2.06104	-1.30632	-1.10125	-1.65444	-1.7314	-2.02566	-1.17485	-1.71464	-1.32365	-0.567415	-0.845061	-0.28977			RPL6A	0.377492	0.0239394	0.075529	0.112361	0.298669	0.173417	0.287102	0.138857	0.0768855	0.0190134	0.133236	0.0762353	0.00614041	-0.0784788
		URA5	-0.365098	-0.469188	-0.69139	-0.0504451	-0.207082	-0.157076	-0.0600288	-0.811634	-0.297247	-0.160663	-0.65248	-0.448513	-0.487862	-0.574427	-0.102088	-0.0653582	-0.0851328	-0.719224	-1.40322	-0.391237	-0.687355	-0.601611	-0.690573	-0.929402	-0.626408	-0.622677	-2.13439	0.133074	0.133036	0.133112			URA5	-0.282817	-0.32359	-0.0645852	-0.660608	-0.0282658	-0.402226	-0.0346106	-0.380369	-0.330723	-0.190112	-0.35803	-0.598851	-0.1759	-0.293313
		ASC1	-0.105399	-0.385814	-0.251081	-0.100338	0.0805662	0.0577496	-0.188031	-0.273488	-0.239044	-0.284751	-0.214157	-0.408782	-0.381275	-0.392301	-0.301195	-0.129834	-0.35364	-0.847501	-2.09652	-1.53922	-1.67995	-2.14025	-2.14671	-2.32355	-1.53993	-3.27316	-2.14745	-1.15378	-1.39787	-0.909692			ASC1	-0.0528842	-0.299872	-0.181198	-0.237317	0.035565	0.0341381	-0.0886552	-0.354951	-0.236466	-0.365188	-0.154194	-0.49988	-0.406187	-0.271659
		RPL13B	-0.425291	-0.675384	-0.505852	-0.35274	-0.213991	-0.338791	-0.247571	-0.465013	-0.449775	-0.393328	-0.505574	-0.641933	-0.601648	-0.589127	-0.478184	-0.509365	-0.467863	-0.990458	-2.25423	-1.77339	-1.48398	-2.21838	-2.20367	-2.2215	-1.43778	-2.1332	-1.7628	-0.962067	-1.05391	-0.870222			RPL13B	-0.215562	-0.407106	-0.441531	-0.399964	-0.138488	-0.390535	-0.267909	-0.470534	-0.3738	-0.63033	-0.309562	-0.568347	-0.591412	-0.682532
		RPL36A	0.387565	0.047295	0.230976	0.209889	0.184929	0.457425	0.402263	0.275298	0.344107	0.22686	-0.00958409	0.0466845	0.438113	0.319514	0.189902	0.298096	0.366753	-0.681131	-1.56379	-1.26053	-0.570642	-1.57523	-1.30869	-1.4991	-1.79137	-2.04171	-2.65136	-0.917136	-1.89377	0.0594967			RPL36A	0.306001	-0.398597	0.315107	0.447652	0.289263	0.650761	0.361704	0.105536	0.638087	0.166165	0.255708	0.438834	0.325151	0.298262
		GUA1	-0.0804572	-1.10146	-0.128796	0.118432	0.0998063	0.00755421	-0.530659	-0.643236	-0.365811	-0.350766	-0.675564	-1.46957	-0.662541	-0.426494	-0.0443727	-0.172999	-1.07119	-1.48763	-2.53568	-1.27576	-1.50678	-1.64955	-1.37069	-1.16859	-0.626408	-0.838406	-0.471428	-0.0498488	-0.16242	0.0627224			GUA1	-0.0143277	-1.2175	-0.00277996	-0.225671	0.0376222	-0.323238	-0.142251	-0.474345	-0.0483229	-0.738548	-0.433318	-0.459448	-0.518662	-0.556347
		RPS10B	0.439722	0.319856	0.282808	0.333866	0.451594	0.504875	0.453654	0.593265	0.527108	0.360533	0.312493	0.253933	0.523661	0.598137	0.324285	0.206533	0.306541	-0.123965	-1.4124	-1.02696	-0.609535	-1.23728	-1.34166	-1.41313	-1.22838	-2.65764	-2.31959	-0.77287	-1.04911	-0.496628			RPS10B	0.4394	-0.150635	0.429892	0.412675	0.499101	0.655814	0.641084	0.663415	0.616684	0.272781	0.438273	0.547045	0.596547	0.640584
		RPL20A	-0.298522	-0.802184	-0.232431	-0.282229	-0.198177	-0.268577	-0.318691	-0.687097	-0.593503	-0.701973	-0.568474	-0.819002	-0.760163	-0.853441	-0.543696	-0.536539	-0.801344	-1.25894	-2.75137	-1.75729	-1.90258	-2.43135	-2.53658	-2.66878	-2.76079	-2.36121	-2.38807	-0.83337	-1.17127	-0.495468			RPL20A	-0.379494	-0.494259	-0.431896	-0.607521	-0.342265	-0.366404	-0.304511	-0.655743	-0.598664	-0.704821	-0.33411	-0.763891	-0.661462	-0.751679
		RPL9B	0.426304	0.169707	0.512035	0.591957	0.582144	0.479371	0.40787	0.434766	0.5012	0.220919	0.279578	0.112583	0.632031	0.644613	0.461031	0.468135	0.616097	-0.010383	-1.1209	-0.897395	-0.393083	-1.38182	-1.3741	-1.19474	-2.30993	-2.03319	-1.91103	-1.63542	-1.91306	-1.35777			RPL9B	0.2284	0.0281198	0.631067	0.641707	0.438782	0.490048	0.387841	0.326526	0.440874	0.346119	0.255129	0.0918587	0.507114	0.607751
		RPL16B	-0.558209	-0.822837	-0.606859	-0.52106	-0.486358	-0.581242	-0.564631	-0.822522	-0.639734	-0.752068	-0.795158	-1.13052	-0.761785	-0.676169	-0.742793	-0.751179	-0.791315	-1.36807	-2.8096	-2.60627	-1.78071	-2.70666	-2.58048	-2.75854	-1.16336	-2.54296	-2.18592	-1.69225	-1.43634	-1.94817			RPL16B	-0.367514	-0.802627	-0.732648	-0.489746	-0.453692	-0.645255	-0.327516	-0.529844	-0.486172	-0.345715	-0.648347	-1.0271	-0.697427	-0.83027
		RPS7B	0.115211	-0.316976	-0.0426736	0.0721697	0.0789282	-0.228271	-0.312858	-0.174782	-0.195962	-0.228637	-0.660514	-1.07906	-0.347018	-0.28978	-0.206851	-0.288962	-0.203778	-1.37653	-2.02287	-2.05928	-1.63425	-1.76104	-2.04337	-1.74052	-0.970619	-2.01962	-1.58955	-0.524264	-0.279919	-0.768609			RPS7B	0.0112949	-0.248123	-0.105699	-0.306869	0.106246	-0.0949787	-0.0301691	-0.31445	-0.398848	-0.124986	-0.413903	-0.229701	-0.402921	-0.384832
		RPL42A	0.254143	-0.0751994	0.193064	0.211734	0.346795	0.427718	0.339341	0.541768	0.502325	0.281965	0.414035	0.225866	0.373324	0.428277	0.242473	0.371586	0.385741	-0.174285	-1.53304	-0.880103	-0.54316	-1.38036	-1.4185	-1.63379	-1.60003	-2.49715	-2.04867	-1.02973	-1.02637	-1.03308			RPL42A	0.275928	-0.225207	0.285079	0.372145	0.328869	0.573845	0.522435	0.53392	0.574982	0.385985	0.394274	0.32179	0.422266	0.44506
		RPS3	0.0899865	-0.17929	0.0446891	0.307055	0.30525	0.190338	0.177885	0.00632111	0.0992956	0.100274	-0.0549678	-0.271752	-0.0580849	0.0722606	0.0292787	0.0252754	0.0993271	-0.634328	-1.99643	-1.52742	-1.10037	-1.96123	-2.19875	-1.96249	-1.28043	-2.21257	-2.24785	-0.849225	-0.864945	-0.833505			RPS3	0.154122	-0.255581	0.0567862	0.119404	0.342017	0.189073	0.12202	-0.0666553	0.134268	0.121834	0.260579	0.0309156	-0.0035582	0.0103143
		SSB2	-0.513534	-1.08681	-0.630083	-0.396687	-0.478416	-0.541259	-0.542452	-0.868789	-0.783788	-0.578826	-1.11795	-1.02412	-0.884304	-0.964366	-0.649504	-0.691426	-0.935301	-1.23433	-2.402	-1.95641	-1.71116	-1.98151	-1.87605	-1.80918	-1.22538	-1.56777	-1.75012	-0.720007	-0.841753	-0.59826			SSB2	-0.521432	-0.740776	-0.676916	-0.849389	-0.418134	-0.758849	-0.426976	-0.786902	-0.877246	-0.978784	-0.54994	-0.706831	-0.986456	-0.970409
		RPA49	-0.345821	-1.12315	-0.217128	-0.39289	-0.398702	-0.627673	-0.485239	-0.903718	-0.49344	-1.11282	-0.629087	-0.556365	-0.528666	-0.96451	-0.716125	-0.267626	-0.275003	-2.90012	-2.47645	-3.67597	-1.48666	-1.55877	-2.35997	-1.27553	-0.326175	-0.585479	-2.41912	0.152186	-0.321619	0.62599			RPA49	-0.472389	-1.176	-0.334815	-0.360375	-0.0320944	-0.461889	-0.406803	-0.787089	-0.824905	-0.853353	-0.881546	-0.407142	-0.999788	-0.752072
		RPL18B	0.235067	0.0742568	0.269886	0.310746	0.480946	0.0781738	0.139749	-0.234272	0.0939593	-0.0378269	-0.0563217	0.174482	-0.136214	0.00937153	0.267332	0.233928	0.12685	-0.821327	-1.4012	-1.28921	-0.93901	-1.44115	-1.06499	-1.44242	-1.54741	-2.16066	-1.04793	-0.55915	-1.07196	-0.0463449			RPL18B	0.282795	0.0698089	0.0938985	0.146483	0.363317	0.192637	0.393801	0.283094	0.112592	0.0579026	0.117715	0.0526358	-0.104509	0.0106227
		RPS19B	-0.400507	-0.632297	-0.418638	-0.363754	-0.425864	-0.3225	-0.37968	-0.621229	-0.549057	-0.401368	-0.638481	-0.806624	-0.617603	-0.456303	-0.58666	-0.633661	-0.635824	-1.2966	-2.48972	-2.18614	-1.65351	-2.23202	-2.8265	-2.47288	-2.08652	-2.68366	-1.87014	-0.768167	-0.663388	-0.872946			RPS19B	-0.347889	-0.69623	-0.41936	-0.392248	-0.302478	-0.268821	-0.289623	-0.809145	-0.526176	-0.585129	-0.557822	-0.56916	-0.775742	-0.723217
		RPP2A	-0.370332	-0.690063	-0.543192	-0.304581	-0.259558	-0.415423	-0.387526	-0.395731	-0.593806	-0.544639	-0.634115	-0.93208	-0.607006	-0.889764	-0.626954	-0.717649	-0.822689	-1.24611	-2.79738	-1.90003	-1.4147	-2.37606	-2.31642	-2.50283	-0.913987	-2.22513	-1.92664	-0.561922	-0.847147	-0.276696			RPP2A	-0.331566	-0.409521	-0.452103	-0.674194	-0.231886	-0.3942	-0.272578	-0.636938	-0.532955	-0.321777	-0.382096	-0.586563	-0.823315	-0.749854
		RPS15	-0.114059	-0.28357	-0.209866	-0.0976299	0.156642	-0.0715011	-0.00114855	-0.318103	-0.337664	-0.403768	-0.496752	-0.597796	-0.364399	-0.495501	-0.153485	-0.312481	-0.514516	-0.769488	-2.5988	-1.85346	-1.47151	-2.34198	-1.99118	-2.27298	-1.00846	-2.40683	-1.81901	-0.859609	-0.540932	-1.17829			RPS15	-0.0276918	-0.14293	-0.205962	-0.212585	0.0332246	-0.19174	-0.00621969	-0.209784	-0.292478	-0.312132	-0.149184	-0.238185	-0.369926	-0.49876
		WRS1	-0.534546	-0.608077	-0.832863	-0.748866	-0.581973	-0.393186	-0.913347	-1.09244	-0.568129	-1.06708	-0.333827	-1.41311	-0.618827	-0.452489	-0.261667	-0.567382	-0.549701	-1.22635	-1.86979	-1.41723	-1.62024	-1.63707	-1.04876	-1.08093	-3.23737	-1.8186	-0.937996	-0.674043	-0.647847	-0.700238			WRS1	-0.495225	-0.665731	-0.497545	-0.271566	-0.314601	-0.756409	-0.460013	-0.293889	-0.793582	-1.38603	-0.897434	-0.485443	-0.741054	-1.0783
		RPL18A	-0.536071	-0.84574	-0.642306	-0.452522	-0.373768	-0.438606	-0.530182	-0.603443	-0.696461	-0.627339	-0.713526	-0.827149	-0.798693	-0.747179	-0.67327	-0.693319	-0.654368	-1.28791	-2.59504	-1.80916	-1.70845	-2.61565	-2.55829	-2.59914	-1.42737	-2.23198	-1.77349	-0.285956	-0.439232	-0.13268			RPL18A	-0.404118	-0.713441	-0.58918	-0.653763	-0.361195	-0.463368	-0.407465	-0.584527	-0.57461	-0.637321	-0.412175	-0.799332	-0.709872	-0.777903
		RPS19A	0.0891223	-0.188231	0.153442	0.116264	0.156596	0.0305959	-0.0298687	0.068254	-0.0735438	-0.121653	-0.268061	-0.524281	-0.164423	-0.0504079	0.00657641	-0.284997	-0.170524	-0.881281	-1.89756	-1.62496	-1.35023	-1.98865	-1.82514	-1.83791	-1.65856	-2.83714	-2.24385	-1.07103	-1.11617	-1.02588			RPS19A	0.0969777	-0.222793	0.0354773	-0.119808	0.221427	0.0431769	-0.00558679	0.0725643	-0.0982125	-0.157165	0.0260769	-0.331719	0.0048049	-0.0442619
		RPL25	0.44277	0.00870258	0.166543	0.361293	0.26352	0.533751	0.377758	0.498713	0.533969	0.169815	0.11553	0.259512	0.444938	0.411983	0.310926	0.398374	0.406842	-0.131104	-1.72852	-0.862265	-0.685131	-1.70324	-1.47573	-1.46799	-1.41231	-2.3067	-1.78599	-0.68116	-0.970889	-0.391431			RPL25	0.306592	-0.0705924	0.34127	0.368089	0.322829	0.701262	0.570524	0.324717	0.601773	0.210756	0.493925	0.326591	0.430354	0.458052
		CDC33	0.288121	0.588859	0.587414	0.641382	0.414841	0.527541	0.513113	0.228713	0.742721	0.404404	0.306811	1.03332	0.500746	0.621454	0.448259	0.431846	0.533292	0.0270024	0.394605	0.389251	0.431326	0.352403	0.56499	0.220539	1.18488	0.503699	0.8863	1.46117	1.23671	1.68563			CDC33	0.380988	0.571377	0.508054	0.901193	0.618594	0.435454	0.559692	0.398703	0.594091	0.796727	0.512072	1.01637	0.557494	0.570955
		RPL3	0.0491902	-0.235308	0.120551	0.156711	0.167017	0.00437822	0.0567219	-0.0545693	-0.0100921	-0.0486207	-0.127916	-0.270678	-0.0982741	-0.108597	-0.109388	0.00574661	0.0425396	-0.661225	-1.82788	-1.23161	-1.10759	-1.65381	-1.6673	-1.7237	-1.24256	-2.04801	-1.93696	-0.78845	-0.942549	-0.63435			RPL3	0.156582	-0.104148	0.0967223	0.0305201	0.127184	0.0935561	0.115225	-0.0506965	0.0328967	0.165435	-0.0308554	-0.0894729	0.0919997	0.0492107
		RPS7A	0.390802	0.124635	0.225962	0.39238	0.347591	0.39697	0.485433	0.49515	0.443333	0.265919	0.0692512	0.0747197	0.411808	0.377271	0.21408	0.424074	0.413796	-0.134688	-1.83547	-1.39623	-0.624764	-1.47428	-1.54926	-1.57968	-1.06649	-2.1717	-2.36541	-0.957056	-0.604862	-1.30925			RPS7A	0.472336	-0.00719014	0.244847	0.531019	0.442884	0.570115	0.4725	0.49216	0.578009	0.472659	0.25189	0.311536	0.540826	0.590937
		RPS28A	0.183019	0.0121411	-0.00912415	0.0897607	0.168872	0.249544	0.184673	0.344633	0.321228	0.139818	0.195471	0.0275656	0.324325	0.299961	0.233848	0.123242	0.230476	-0.207313	-0.907645	-0.644783	-0.464758	-0.917326	-0.869291	-0.828032	-1.08867	-1.55233	-1.21605	-0.425354	-0.445713	-0.404995			RPS28A	0.177399	-0.200563	0.139629	0.17404	0.183467	0.397012	0.313452	0.467922	0.385984	0.131964	0.260887	0.191229	0.387079	0.403585
		RPB8	-0.0337713	-0.354448	0.265541	0.100309	-0.0277587	0.0734199	0.14248	-0.292824	-0.415278	-0.363673	-0.44401	-0.577738	-0.341453	-0.262093	-0.308656	-0.149069	-0.0443135	-1.06905	-1.53099	-0.743144	-0.993458	-0.936283	-0.718375	-0.776074	-1.12516	-1.19181	-0.270571	-0.597028	-0.535637	-0.658418			RPB8	0.0705898	-0.184553	0.219124	-0.0922424	0.0739112	0.122916	0.136608	0.104075	-0.0649194	-0.322186	-0.261374	-0.180589	-0.0786475	-0.200867
		RPL33B	0.432913	0.00185225	0.180354	0.289156	0.172871	0.201226	0.333706	0.303381	0.281145	-0.0698019	-0.0291238	0.128488	0.239242	0.307751	0.177314	0.0747984	0.188331	-0.89915	-2.22044	-1.06352	-1.0994	-1.69789	-2.1584	-2.15077	-1.53965	-3.23636	-2.74808	-0.723322	-0.480647	-0.965998			RPL33B	0.221498	-0.46214	0.378876	0.330571	0.252954	0.465497	0.407202	0.30429	0.489997	0.311683	0.285195	0.109394	0.416092	0.334012
		CAF20	0.219016	-0.294101	0.0582029	-0.0893562	0.315484	0.325435	0.272484	-0.0340262	-0.167591	0.122584	-0.0707928	-0.457502	0.270637	0.329558	-0.0832838	0.0805704	0.342853	-0.375922	-0.241761	-0.706739	-0.0352785	-0.609716	-0.540764	-0.556848	-1.78991	-1.1081	-0.61982	-1.25603	-1.93735	-0.574707			CAF20	0.0202525	-0.195371	-0.102553	-0.249871	0.111163	-0.0669768	0.182577	0.0540343	0.0187913	0.0834533	-0.141137	0.0645856	0.165837	0.128151
		RPS10A	0.609967	0.279326	0.472046	0.535554	0.627627	0.618773	0.68634	0.757282	0.744297	0.543072	0.320034	0.403687	0.664562	0.743311	0.397396	0.445943	0.522441	-0.176119	-1.52759	-1.01522	-0.463749	-1.33285	-1.57095	-1.54522	-2.06574	-2.39037	-1.84676	-0.913441	-0.75561	-1.07127			RPS10A	0.570512	0.085492	0.546354	0.613462	0.542843	0.819565	0.632883	0.794604	0.872351	0.515259	0.49685	0.473498	0.798396	0.652869
		YOR309C	-0.496884	-1.06742	-0.387696	-0.154059	-0.324594	-0.442343	-0.360562	-0.526948	-0.57627	-0.581955	-0.921125	-0.731589	-0.729769	-0.758603	-0.417419	-0.596833	-0.888574	-2.00326	-2.5102	-2.18317	-1.26065	-1.89605	-1.70211	-2.18077	-1.01979	-1.03274	-1.52778	-0.107638	-0.33406	0.118784			YOR309C	-0.481863	-0.938769	-0.315952	-0.496938	-0.236465	-0.346733	-0.527951	-0.711906	-0.690807	-0.8689	-0.409891	-0.715569	-0.811608	-1.13019
		NOP58	-0.616603	-1.17303	-0.478437	-0.23843	-0.415335	-0.545308	-0.439807	-0.589538	-0.630253	-0.650328	-1.01187	-0.71427	-0.806435	-0.8542	-0.496664	-0.645263	-0.894573	-2.07214	-2.65341	-2.14838	-1.2853	-1.87468	-1.83238	-2.27151	-1.01432	-1.07401	-1.56961	-0.0689802	-0.291534	0.153574			NOP58	-0.60054	-0.996343	-0.406693	-0.51443	-0.363648	-0.495421	-0.631291	-0.855114	-0.724866	-0.934979	-0.500632	-0.849811	-0.86241	-1.24574
		RPL20B	0.294636	-0.12782	0.159086	0.139528	-0.00672008	0.279415	0.187661	0.175643	0.185711	0.0110417	-0.113998	-0.00329553	0.240295	0.47597	0.00270529	0.0820991	0.207078	-0.52143	-1.8363	-1.21887	-1.2993	-1.8872	-1.57404	-1.51489	-2.55648	-2.74995	-2.55678	-1.58484	-1.77432	-1.39537			RPL20B	0.251674	-0.564555	-0.0902703	0.118632	0.117001	0.485569	0.134606	0.17526	0.3504	0.0169636	0.194189	0.274079	0.446204	0.30457
		RPS12	0.670636	0.28457	0.492587	0.610688	0.586032	0.748149	0.696048	0.813831	0.774057	0.68378	0.708415	0.757905	0.723642	0.784779	0.581393	0.667925	0.673127	0.147522	-1.11293	-0.570492	-0.282429	-1.04266	-1.04726	-1.06818	-1.17832	-1.80585	-1.56966	-0.403733	-0.351303	-0.456162			RPS12	0.631338	0.150427	0.546781	0.83315	0.678354	0.881201	0.795077	0.842038	0.959191	0.852897	0.703647	0.758633	0.824059	0.844019
		EGD1	-0.0417437	-0.010723	-0.0127557	-0.0297765	0.0651978	-0.0657971	-0.0608676	-0.121534	-0.00681922	-0.1865	-0.450589	-0.0923876	-0.280045	-0.333795	-0.112875	-0.188122	-0.110754	-0.240687	-0.615346	-0.58863	-0.474781	-0.689609	-0.556626	-0.745906	-0.541213	-0.474157	-0.520427	-0.149785	-0.0975454	-0.202025			EGD1	-0.0634373	-0.028472	-0.129278	-0.0195137	-0.031831	-0.135219	-0.0982794	-0.417164	-0.207054	-0.461402	0.0267249	-0.41573	-0.291385	-0.203083
		RPL21B	0.338467	0.0915956	0.279425	0.272632	0.186386	0.327902	0.36023	0.391213	0.253084	0.0929278	0.224081	0.159745	0.198265	0.248349	0.140283	0.229015	0.304794	-0.348362	-1.78955	-0.731971	-1.01705	-1.4453	-1.50697	-1.61383	-2.33049	-2.58569	-2.14216	-0.962057	-1.11282	-0.81129			RPL21B	0.425752	-0.040439	0.245781	0.165684	0.393737	0.228341	0.518865	0.315475	0.458978	0.264907	0.334107	0.189061	0.40957	0.548527
		RPS9A	0.446478	1.34114	0.697127	1.01634	0.820009	0.663552	0.782652	0.453849	0.416036	0.703921	0.51809	0.674877	0.951426	0.831482	0.86757	0.99503	0.935301	-0.736998	-0.849477	-0.427811	-0.136055	-1.03308	-1.11668	-1.23778	0.462549	-0.430627	-0.308471	1.15093	0.969606	1.33225			RPS9A	0.186279	1.42497	0.74079	0.630011	0.8358	0.419944	0.703849	0.236101	0.434138	0.374255	0.573177	0.320181	0.646916	0.575678
		RPS6A	0.0208679	-0.212211	-0.147386	0.0120745	-0.174605	0.0712461	0.00309257	-0.0199042	-0.0592969	-0.148448	-0.0456981	0.0332478	0.0427581	0.0186646	-0.147027	-0.0391182	0.019333	-0.593537	-2.07096	-1.42908	-1.23919	-2.07731	-1.70141	-2.02507	-1.78314	-2.5573	-2.19971	-0.822698	-0.853411	-0.791985			RPS6A	-0.0203007	-0.328923	-0.0750059	0.0667299	-0.0258099	0.198758	-0.0152633	-0.0290155	0.117359	0.0469255	0.0647802	-0.0966154	0.18536	0.118699
		RPL5	0.148471	-0.291201	0.123759	0.114646	0.086114	0.0618987	0.0649084	-0.214147	-0.150397	-0.0464022	-0.272704	-0.260735	-0.262113	-0.20548	-0.143738	-0.19928	-0.309434	-1.00951	-2.2598	-1.38617	-1.09564	-2.00382	-2.0843	-2.04756	-0.523489	-1.54361	-1.26177	0.149283	-0.0573532	0.355919			RPL5	0.132105	-0.0608817	0.0706961	-0.0289958	0.257317	-0.0476832	0.130481	-0.0689128	-0.120068	-0.0225623	0.02954	-0.263731	-0.141998	-0.346944
		RPL33A	-0.226066	-0.468435	-0.273992	-0.332751	-0.165914	-0.243523	-0.232428	-0.585948	-0.255795	-0.509732	-0.620363	-0.597827	-0.374365	-0.443839	-0.394544	-0.479811	-0.40058	-0.843226	-2.2769	-1.61708	-1.30547	-2.27702	-2.31605	-2.31644	-1.90241	-2.60918	-2.49286	-1.34805	-1.57593	-1.12017			RPL33A	-0.269316	-0.547429	-0.288123	-0.418483	-0.114816	-0.184206	-0.222229	-0.399128	-0.306627	-0.382286	-0.218998	-0.523949	-0.446744	-0.297808
		RPL1A	-0.09299	-0.241743	-0.179257	0.0263326	0.0845549	0.114466	0.200681	0.111291	0.00436812	-0.0970996	-0.0763717	-0.129873	-0.176818	-0.170298	-0.0577207	-0.0114869	0.0108048	-0.351454	-1.16301	-0.931066	-0.865247	-1.28504	-1.6151	-1.50954	-1.76355	-1.78353	-1.83074	-0.909896	-0.755644	-1.06415			RPL1A	-0.0326687	-0.358645	-0.175909	-0.0208519	0.156427	0.0999342	0.204569	0.180185	0.122615	0.0890057	0.0055455	-0.178361	-0.0797981	0.185938
		SUI3	-0.144615	-0.577894	-0.078947	-0.324127	-0.300192	-0.13349	-0.208731	-0.618989	-0.129352	-0.639426	-0.400941	-0.25783	-0.165934	-0.0713295	-0.245123	-0.235946	-0.330764	-0.708497	-0.601304	-0.425453	-0.733159	-0.444314	-0.637831	-0.577727	-1.98255	-0.798249	-1.81246	-0.629961	-0.907606	-0.352315			SUI3	-0.322288	-0.422505	-0.105227	-0.241819	-0.0469252	-0.0342018	-0.205199	-0.409913	-0.141432	-0.222849	-0.098566	0.0324052	-0.0712027	-0.0732645
		RPL11A	0.391611	-0.0410725	0.0827775	0.161618	0.26963	0.392304	0.33581	0.294188	0.283966	0.0232302	0.145162	0.152109	0.283573	0.252493	0.240231	0.298024	0.256123	-0.0669128	-1.26992	-1.24531	-0.831144	-1.50067	-1.38276	-1.58747	-1.62428	-2.40004	-1.62546	-0.213563	-0.650262	0.223135			RPL11A	0.125737	-0.207831	0.188241	0.150568	0.242118	0.452333	0.271694	0.142678	0.321635	0.15417	0.311806	0.177244	0.394299	0.408108
		RPC40	-0.989177	-1.96395	-0.493514	-0.502626	-0.34334	-0.983047	-0.846873	-0.844055	-0.852089	-1.23373	-0.755291	-1.36064	-1.12435	-1.22521	-1.03497	-1.02201	-0.867417	-2.10349	-2.66121	-1.29438	-2.13481	-1.89707	-1.49622	-1.46997	-0.751938	-1.91813	-1.25992	-0.747383	-0.747383	NaN			RPC40	-0.808885	-1.70868	-0.703996	-1.01746	-1.08791	-0.953241	-0.745104	-1.21285	-0.965267	-1.27912	-0.863704	-0.926016	-1.25563	-1.33395
		RPS23B	0.154067	-0.0803622	-0.0621051	0.0913269	0.0675433	0.222519	0.145183	0.328192	0.242698	0.157962	0.075366	0.0581155	0.23582	0.268898	0.0602088	0.0655592	0.12653	-0.326236	-1.52815	-1.23111	-0.875564	-1.56592	-1.65807	-1.819	-2.12142	-2.69014	-2.4503	-1.07516	-0.980515	-1.1698			RPS23B	0.122686	-0.318733	-0.0303171	0.237811	0.189978	0.295352	0.226905	0.307192	0.376426	0.192834	0.16518	0.174584	0.373699	0.324081
		RPL19A	-0.110922	-0.346983	-0.0941408	-0.134622	-0.0854278	-0.149895	-0.294993	-0.426935	-0.341551	-0.327301	-0.579293	-0.555389	-0.486355	-0.530536	-0.330834	-0.357779	-0.472854	-1.09219	-2.06508	-1.34656	-1.29674	-1.99408	-1.93513	-2.02197	-1.315	-1.8684	-1.307	-0.204325	-0.357002	-0.0516475			RPL19A	-0.106093	-0.200912	-0.165196	-0.274136	-0.0344768	-0.21867	-0.109283	-0.437994	-0.268092	-0.40934	-0.349749	-0.565411	-0.396483	-0.48469
		RPL34A	-0.0479636	-0.287141	-0.152576	-0.0764947	-0.0548985	-0.161485	-0.0461162	-0.384119	-0.188298	-0.311321	-0.324107	-0.891806	-0.37002	-0.60474	-0.320852	-0.407869	-0.374846	-1.01205	-2.29727	-1.43066	-1.47536	-2.31477	-2.26656	-2.31165	-1.49068	-2.55734	-1.70428	-0.883783	-1.3603	-0.40727			RPL34A	-0.0545535	-0.357278	-0.0905905	-0.433738	-0.0448735	-0.130005	-0.0391007	-0.381704	-0.338082	-0.391915	-0.202179	-0.367687	-0.321044	-0.417423
		RPL2A	-0.227365	-0.58796	-0.238265	-0.288706	-0.126039	-0.261037	-0.253576	-0.516106	-0.421506	-0.482413	-0.3766	-0.631649	-0.526599	-0.592485	-0.396774	-0.54298	-0.54063	-1.10552	-2.71162	-2.3357	-1.32672	-2.1829	-2.23167	-2.39928	-1.86252	-2.6279	-1.62403	-0.789992	-0.989687	-0.590296			RPL2A	-0.230291	-0.40842	-0.293913	-0.596365	-0.176142	-0.215651	-0.18721	-0.452416	-0.451152	-0.389425	-0.250628	-0.472288	-0.622607	-0.609183
[truncated: 47 more columns]

## Sheet: Fig 4B, and S4H (Recovery)
Recovery into 20mM Pi:
		Data for Fig 4B and S4H (recovery from 0.2mM Pi):
		Experiment 1:
		Wild-type cells (with PHO84p-Venus reporter) recovered after 24.7h (t=0) of growth in low Pi levels: no-Pi, 0.06mM, 0.2mM, and 0.5mM Pi.
		Shown is the log2 expression normalised to the WT initial time point (t=0,7.3mM Pi of this Experiment) before transfer to low Pi levels.
PHO Genes:
		Recovered from:	0mM Pi:									0.06mM Pi									0.2mM Pi									0.5mM Pi
		Time (h)	0	1	2	3	4	5	6	7.5	9	0	1	2	3	4	5	6	7.5	9	0	1	2	3	4	5	6	7.5	9	0	1	2	3	4	5	6	7.5	9
		SPL2	2.62067	-0.0121482	-0.126845	0.018476	-0.226869	-0.646673	0.142536	-0.311141	0.41044	2.30676	-1.07375	-0.464723	-0.115933	-1.7167	-0.274848	-1.32827	-0.557963	-1.45534	2.23495	-0.387745	-0.690309	-0.62667	-1.45594	-1.34189	-1.1082	-0.93115	-1.01907	2.60748	-1.38749	0.114668	0.359314	-0.088215	-0.352097	-0.273135	-0.0734167	-0.778507
		PHO8	4.17096	-0.0836276	-0.475859	0.236503	-0.099444	0.196959	0.20856	0.141906	-0.523536	2.74718	0.18492	0.260264	-0.345365	-0.272169	-0.156357	0.12478	-0.0444796	0.347648	2.09239	-0.26032	-0.138858	-0.0460726	-0.0679909	0.02369	-1.62714	0.217336	-0.252607	2.05202	0.571617	0.0875832	-0.0892351	0.193538	-0.0516075	0.377852	0.589585	-0.242997
		PHM2	2.31015	-0.0473376	0.349864	0.272793	0.166852	0.122218	0.356211	-0.587339	-0.11285	1.95593	0.0736523	0.146529	-0.473545	-0.303189	-0.315987	-0.715496	-0.465397	-0.58959	1.45179	0.0618287	-0.276793	-0.327265	-0.756841	-0.881126	-1.02381	-0.32689	-0.826154	0.920692	-0.0660608	0.353879	0.230303	0.226856	0.087776	0.0400762	-0.0363302	-0.165736
		PHO12	2.98782	-0.713472	-0.481355	-1.224	-1.37627	-0.730406	-0.343723	-0.492383	-1.52191	1.66874	-0.368421	-0.490294	-1.4406	-0.938357	-1.0615	-1.33589	-0.737794	-1.49588	1.10424	-1.99329	-1.28472	-1.19213	-1.41035	-1.49651	-1.52637	-1.88247	-1.53195	0.906209	-0.494796	-0.644862	-0.866811	-0.709949	-0.6156	-1.57751	-0.400813	-0.558362
		PHO84	1.7154	-0.955565	-0.101817	-0.381677	-0.890461	-0.579559	-0.597104	-0.838453	-0.658507	1.8593	0.182398	-0.47081	-0.563392	-0.865506	-0.928758	-1.04321	-1.44693	-1.22473	2.00114	-0.572169	-0.911259	-1.55956	-1.31844	-1.7032	-2.02959	-0.993584	-0.994042	1.27105	-0.131344	-0.139019	-0.147039	-0.27264	-0.494701	-0.427812	-0.657449	-0.618977
		PHM4	1.71175	-0.664225	-0.200846	-0.71849	-0.226869	-0.14175	-0.454499	-0.500619	-0.452056	1.44426	-0.32039	-0.71265	-0.607786	-0.646316	-0.506174	-0.891203	-1.07254	-0.661793	1.06433	-0.400345	-0.488675	-0.849062	-0.870981	-0.8407	-0.979467	-0.770685	-0.640559	1.1235	-0.494407	-0.288396	-0.218453	-0.194414	-0.335223	-0.770634	-0.621621	-0.671592
		PHO86	1.43726	0.235779	-0.207982	0.0628701	0.232563	0.327332	0.132482	-0.0602962	-0.130128	0.79266	0.222183	-0.299022	-0.163461	0.00576106	-0.078451	-0.247347	0.0567472	-0.371419	0.801295	-0.0943231	-0.230877	0.11287	-0.53708	-0.190585	-0.346206	-0.559181	-0.0360774	0.236837	-0.487488	0.217956	0.666742	0.11746	-0.520696	-0.150738	-0.10875	0.189938
		PHM3	1.74903	-0.105258	-0.207982	-0.0773076	-0.0815456	-0.103825	-0.282555	-0.529781	-0.670697	1.61121	-0.29239	0.0135678	-0.366994	-0.648464	-0.303518	-0.711294	-0.973	-0.536479	0.936455	-0.28195	-0.444281	-0.944846	-0.627278	-0.882463	-1.00107	-0.7012	-0.537272	0.663847	-0.0915593	-0.255975	-0.748295	-0.173589	-0.520696	-0.398666	-0.264401	-0.495953
		SDT1	2.80231	0.0703139	0.415048	0.264914	-0.208537	0.0878661	0.68443	0.115275	0.589764	1.63808	0.0758267	-0.170757	-0.106534	-0.759774	-0.165914	0.320542	0.331854	-0.913448	0.950872	-0.954375	0.192622	-0.155165	0.0859507	0.236525	0.189768	-0.154791	0.330178	0.701916	0.221516	0.159063	0.57928	-0.38504	-0.312703	0.683797	0.251246	-0.35209
		PHO81	2.17899	0.250886	-0.124271	-1.42898	0.0226615	-0.316524	-0.35739	-0.452614	-0.0894864	1.46698	0.0340065	0.289924	-0.255269	-0.953597	-0.591063	-0.255615	-0.709966	-0.317838	1.3076	-0.352339	-0.0527319	-0.348989	-1.03833	-1.31987	-0.778052	-0.296147	-1.10396	1.26675	-0.372845	-0.882758	-0.140612	-0.603738	-0.939486	-0.695059	-0.527539	-0.39391
		ISC10	3.45237	1.83585	0.917549	0.892945	0.672475	0.931403	0.695077	0.51824	0.355298	1.3618	1.01129	1.46925	0.851646	0.771296	0.277693	0.278722	0.512427	0.589052	2.11496	0.133087	1.41067	-0.296521	-0.148515	0.265094	1.16681	0.610744	0.703395	1.65187	0.334974	-0.162865	0.08178	0.380494	1.45283	0.564809	0.601744	0.413444
		SNA3	1.49252	0.0780496	0.248755	0.148202	-0.233968	-0.36383	-0.0545481	-0.166496	-0.0843247	1.31449	0.253487	-0.163021	-0.321191	-0.424873	-0.324828	-0.690582	0.0728035	-0.0921256	1.37959	-0.0931884	0.325888	-0.374201	0.0034885	-0.666734	0.141196	-0.0457719	0.28058	1.89145	-0.460793	-0.509731	-0.348854	-0.197326	0.1742	0.0649907	-0.182528	-0.530768
		YNL208W	1.33552	-0.779702	-1.38434	-1.019	-0.736625	-0.719839	-0.595972	-0.80513	-0.863735	1.59878	-1.04239	-1.33627	-1.06743	-1.03517	-0.702269	-0.676578	-0.904053	-0.225044	1.14013	-1.28532	-1.3333	-0.954555	-0.781343	-0.62643	-0.538111	-0.759051	-0.469212	0.724664	-0.786762	-0.706188	-0.651827	-0.550558	-0.747682	-0.669794	-0.611709	-0.852957
		PHM4	1.21009	-0.287783	-0.0210507	-0.630617	0.0434201	-0.172383	-0.284164	-0.294352	-0.483765	0.880056	-0.623307	-0.776781	-0.613022	-1.05837	-0.235885	-0.478127	-0.150787	-0.173697	0.170818	-0.765984	-0.988905	-0.797715	-0.432611	-0.748912	-0.378782	-0.59089	-0.382762	0.329947	-0.400996	-0.0914808	-0.119854	-0.351654	-0.596799	-0.636825	-0.391304	-0.185525
		YLR346C	3.51126	NaN	-0.667414	-1.27698	0.124039	-0.842593	-0.345565	-1.13711	-0.715091	2.33323	-0.421673	-0.838181	-1.41139	-0.579201	-0.570304	-0.569275	-1.14293	-0.580873	2.5789	-0.229483	NaN	-0.82259	-0.581474	0.00206004	-0.818694	-0.336789	NaN	2.74498	-1.32038	0.159063	-0.503183	0.41702	NaN	-0.176273	-1.15314	0.395523
		PHO11	2.66476	-0.570015	-1.60712	-0.763705	-0.934543	-1.8955	-1.29292	-0.982134	-0.776616	1.30456	-1.00943	-2.44575	-1.67917	-2.07226	-1.44343	-1.2568	-2.12534	-1.92276	0.0832772	-1.00306	-1.55721	-1.13109	-1.29374	-1.14637	-1.88362	-0.95714	-1.9406	-0.335413	-1.3586	-1.95853	-0.596498	-1.42304	-0.719026	-1.18167	-1.89505	-1.48032
		VIP1	2.51126	0.485351	0.152014	0.12741	0.0138556	0.00540396	0.25147	-0.147759	-0.0476662	0.968232	0.883182	0.0516358	0.334039	-0.911777	-0.487842	0.176152	-0.153572	-0.0833731	0.739368	0.293552	0.114619	-0.361616	-0.499012	0.162525	-1.2508	-0.739753	0.107785	-0.0570764	0.0840123	0.159063	-0.00568285	-0.178589	-0.482628	-0.316203	0.0167811	-0.35209
		PHO5	3.70587	-1.42035	-3.08062	-2.50682	-2.52084	-2.42005	-2.12186	-2.48499	-3.38007	2.93933	-1.33895	-1.9827	-2.70381	-2.78701	-2.16244	-3.11693	-2.10361	-2.42203	2.30031	-1.68599	-2.89397	-2.69016	-2.78812	-2.69293	-2.23213	-2.62552	-2.46131	0.644011	-1.59375	-2.29223	-2.09637	-2.08643	-2.12457	-2.46612	-1.96031	-2.55929
		MAF1	2.18933	0.835849	-1.40438	-0.107055	0.293964	-0.731562	-0.134998	-0.704152	-0.130128	1.7979	NaN	-0.668256	NaN	NaN	-0.30727	-0.136316	0.405511	-0.510483	1.71641	NaN	0.16966	-0.711559	-0.511085	-0.99794	-0.292625	-1.29615	-0.12668	1.17794	-0.150453	-0.840937	0.08178	0.00198281	0.0902612	-0.550669	-0.497792	-0.434552
		PCA1	2.18933	NaN	0.595621	NaN	-0.0279646	0.683476	NaN	0.295848	-0.452056	1.08169	-0.158639	-0.405222	-0.148354	0.683833	0.500085	-0.306241	NaN	0.489517	1.84194	0.618514	0.517584	0.288441	-0.31844	1.00206	0.707375	0.0257814	0.288358	1.59298	0.527619	0.422097	NaN	-0.319945	0.604834	NaN	0.864778	NaN
		DUR3	4.01715	2.42081	0.595621	NaN	-0.0279646	-0.316524	NaN	NaN	-0.452056	2.66665	1.16329	1.00982	NaN	NaN	0.0146584	0.278722	NaN	NaN	1.71641	0.618514	0.032157	NaN	NaN	NaN	NaN	NaN	NaN	1.46745	1.11258	0.422097	NaN	NaN	0.282906	NaN	-0.305147	-0.171518
		PHM6	2.30481	-1.78976	-2.44502	-1.95505	-2.291	-2.57956	-3.34556	-1.88918	-1.59961	2.21424	-1.68471	-2.37875	-1.99635	-2.35681	-1.98534	-3.15424	-2.33557	-2.07837	2.45337	-1.94937	-3.33041	-2.44408	-2.16644	-2.99794	-2.55566	-2.68471	-1.82267	0.846522	-1.61994	-2.10397	-2.08815	-1.84601	-2.10566	-2.28319	-2.24625	-1.43455
		ATG19	3.99669	1.25089	-0.0824512	1.15598	-1.02796	-0.146599	NaN	-0.967187	-0.452056	2.52226	0.648716	0.00981566	-0.148354	NaN	-0.722307	NaN	-0.125003	0.489517	2.34444	-0.866913	0.410669	-0.974593	-0.996512	-0.734906	-1.29263	0.0257814	0.0253232	2.00802	0.112581	-1.5779	-1.24015	-0.319945	-0.132131	0.186297	-0.497792	-0.434552
		PHM8	2.15016	-2.23454	-1.56788	NaN	NaN	NaN	NaN	-1.77454	-1.93748	2.32807	-1.64407	-1.66826	-2.04882	NaN	-1.7927	NaN	NaN	-1.63334	2.47199	-2.67427	-2.7752	-2.78195	NaN	NaN	-2.77805	-2.45965	-2.19707	1.25051	NaN	-1.84094	-0.725575	NaN	-2.20252	-1.62106	-2.79057	-1.91998
		ICY1	3.84227	0.132242	-0.523024	-1.77002	-0.953964	-1.9206	-0.771491	-0.630152	-1.05613	3.10322	-0.499675	-0.594256	NaN	-1.92024	-1.23327	-1.64728	-1.41357	-1.92191	4.01046	-1.79291	-1.04585	-2.22252	-1.24444	-0.923939	-1.8967	NaN	-0.763173	3.23177	-1.39838	-0.91894	-2.16615	-1.07602	NaN	-1.25428	-1.64618	-1.09752
		PLC1	3.11825	-0.542663	0.124	-0.63757	-0.706036	-0.302718	-0.435507	-0.860272	-0.50864	2.06575	0.270205	-0.461805	-0.719511	-0.787788	-0.293464	-0.984313	-0.585977	-0.448422	1.92286	0.0176102	0.139072	-0.675033	0.0034885	-0.238948	-0.278819	-0.767768	-0.282799	1.87743	-0.26593	-0.29345	0.08178	-0.306139	0.226323	-0.344218	-0.0986961	0.0349328
		HPF1	2.44699	-2.27128	-0.119192	-0.581917	-1.55013	-0.638552	-0.253099	0.100942	-0.881114	2.63353	-0.417772	-0.369394	-1.38101	-0.725382	-0.20195	-0.233462	-0.767852	-0.918936	1.13853	-0.497229	-0.566826	-0.599162	-0.97083	-0.594108	-0.204551	-0.738956	-0.266744	1.21679	0.201849	-0.0079005	-0.353733	-0.0378838	-0.411442	-0.613404	-0.469762	-0.258748
		GDE1	3.07686	0.835849	-0.404379	-0.428983	-0.612927	-0.901487	-0.567957	-0.0667225	-0.452056	1.8593	-0.421673	-0.767792	-0.032877	-0.441698	-0.0848772	-1.08385	-0.709966	-0.443369	1.62621	-1.18884	-0.552806	-1.88148	-0.581474	-0.904831	-0.292625	-1.55918	-1.07421	0.882488	-0.472381	-1.16287	-0.825111	-0.445476	-0.494701	-0.550669	0.197353	-0.756481
		YBR287W	1.42128	-1.0461	-0.923753	-0.725965	-0.67287	-0.897299	-0.40926	-0.145524	-0.234465	0.977353	-0.941047	-0.924596	-1.00476	-0.896942	-1.01929	-0.951146	-0.269982	-0.292892	1.78199	-0.769615	-0.809145	-0.493967	-0.963345	-1.03189	-0.642074	-0.446287	-0.542961	1.27872	-0.876278	-0.74364	-0.885053	-0.90072	-0.733968	-0.432613	-0.409484	-0.10593
		ATG22	1.83505	-1.05945	-0.866723	-1.73932	-1.85288	-1.48936	-1.76727	-0.83392	-1.7624	0.889994	-2.20594	-1.62245	-2.45869	-2.36347	-1.35458	-2.13115	-1.60527	-2.62818	1.29713	-0.821109	-2.92204	-2.12143	-1.95071	-1.36717	-1.75497	-1.34345	-2.34391	0.733302	-1.78272	-1.3357	-2.87242	-1.49278	-1.7644	-1.44597	-1.13006	-2.06682
		KCS1	1.58788	-1.88662	-0.126845	-1.34409	-0.290999	-1.23164	-0.567957	-0.488019	0.073405	0.681152	-0.180665	-2.12769	-0.548892	-1.03863	-1.12285	-0.569275	-1.55796	-0.133414	0.704434	-0.210867	-1.20488	-0.931524	-0.648588	-1.23498	-0.767164	-0.211258	-0.375215	-0.190885	-0.872919	-1.07798	-0.792689	0.0450515	-1.6322	-1.15766	-0.779685	-0.778507
		PHO89	3.77429	-1.30165	-0.541883	-0.244558	-1.35811	-1.45403	-0.741987	-0.519728	-0.782205	1.5631	-0.974214	-0.668256	-0.826426	-1.13174	-1.12285	-0.121816	-1.26251	-0.754902	1.76333	-2.00442	-1.25735	-0.62667	-1.28602	-1.65002	-0.729689	-0.43365	-0.849146	1.89288	0.297006	-0.212906	-0.0557235	-0.369986	-0.532669	-0.951207	-0.635296	-1.30902
		DDP1	1.83088	0.38839	-0.556382	0.0564438	-0.179968	0.0619875	-0.304923	-1.61104	-0.60406	1.41184	-0.158639	-0.0641849	-0.88532	-0.390168	-0.541735	-0.628169	-0.916417	-0.116205	0.979441	-0.810329	-0.704809	-0.530987	-0.39244	-0.641796	0.192802	-0.0945128	-0.53107	0.544072	-0.209347	-0.577903	-0.392151	0.265017	0.282906	-0.287634	-0.379148	-0.171518
Stress Genes:
		Recovered from:	0mM Pi									0.06mM Pi									0.2mM Pi									0.5mM Pi
		Time (h)	0	1	2	3	4	5	6	7.5	9	0	1	2	3	4	5	6	7.5	9	0	1	2	3	4	5	6	7.5	9	0	1	2	3	4	5	6	7.5	9
		PRX1	0.674759	-0.749114	-0.819417	-1.84402	-2.02796	-0.994596	-1.49757	-0.588675	-0.452056	1.55974	-1.15864	-1.18283	-0.826426	-1.50881	-0.722307	-0.39935	-1.70997	-0.410948	1.87168	-0.866913	-1.28977	-1.29652	-0.859008	-0.512513	-0.385734	-1.48879	-0.296605	2.45096	0.228059	-0.840937	-1.65519	-0.734983	-1.39517	-0.435191	-0.604707	-0.0560409
		YBR053C	0.282441	-0.0121482	-1.40438	0.571017	-0.612927	0.00540396	-0.71996	-0.704152	-1.03702	0.9373	0.256399	-0.575147	-1.14835	-0.0937746	-0.722307	-0.306241	-0.179451	-0.202361	0.372452	NaN	-1.87473	-1.07413	-0.202962	-0.445399	-0.418156	-0.0737543	-0.0742125	1.00802	0.527619	-1.16287	-0.0177557	-0.445476	0.505299	-0.0201539	-0.305147	-0.019515
		TPS1	1.53172	-0.427186	-1.56788	-1.32945	-0.513391	-0.278389	-0.205387	-2.18958	-0.478052	2.26464	0.443397	-0.890649	-1.04882	-0.994239	-0.14884	-0.984313	0.126536	0.326018	1.83764	0.183713	-0.687735	-0.389631	-1.2189	-0.717832	-0.0776122	-0.389256	-0.694569	1.77052	0.29012	-0.188861	-0.403647	-0.557445	-0.115058	0.0227982	0.209426	-0.335017
		SSE2	1.18933	-0.234541	-0.567878	-0.592482	-0.706036	-0.801951	-0.620425	-0.774542	-0.937483	2.67155	-0.0591029	-0.890649	-1.31185	-0.479666	-0.792696	-0.621743	0.0269999	-0.99591	2.77155	-0.866913	-1.45327	-1.19699	-0.481938	-1.48337	-0.31862	-0.0811338	-0.782032	2.84452	-0.150453	NaN	-0.403647	-0.22041	-0.880592	-0.813703	-0.0901341	NaN
		OM14	0.452366	-1.01215	-0.989342	-0.206591	-0.805572	-0.579559	-0.189446	-0.173638	-0.452056	1.04692	-0.284169	-0.575147	-0.563392	-0.257273	-0.432801	-0.367641	-0.420459	0.267124	2.17981	-0.866913	-0.626806	-0.794021	-0.511085	-0.512513	-0.292625	0.163285	0.0253232	3.42306	-0.356904	-0.4999	-0.240148	-0.445476	-0.395166	-1.13563	0.109891	-0.434552
		GLK1	1.42938	0.107151	-1.13308	-0.717108	-1.39409	-2.04522	-1.03362	-1.57724	-0.666181	2.30814	-0.372763	-1.52624	-2.22498	-1.76476	-1.5954	-1.52037	-1.24602	-0.461574	1.78701	-1.26546	-1.43351	-1.24761	-2.04714	-2.04857	-1.02132	-1.51027	-0.832658	2.15145	-0.201079	-1.11396	-1.96885	-0.998017	-1.44579	-1.42376	-1.03384	-0.833102
		RTN2	NaN	NaN	NaN	NaN	NaN	NaN	NaN	NaN	NaN	NaN	NaN	NaN	NaN	NaN	NaN	NaN	NaN	NaN	NaN	NaN	NaN	NaN	NaN	NaN	NaN	NaN	NaN	NaN	NaN	NaN	NaN	NaN	NaN	NaN	NaN	NaN
		NTH1	1.09203	-0.950748	-1.28409	-0.823262	-1.64464	-1.19623	-0.921594	-0.583858	-0.65369	1.56455	-1.36027	-1.38446	-2.02806	-2.19587	-0.508904	-0.807435	-0.9116	-0.432009	1.5789	-1.58312	-0.906442	-0.913193	-0.613183	-1.19957	-0.686904	-0.59089	-0.690884	1.63927	-0.352087	-0.557144	-1.85682	-0.714224	-1.11137	-0.877833	-0.806341	-0.636186
		TPS2	1.12222	NaN	-0.95692	-1.56649	0.15646	-0.454028	-0.442426	0.0328132	-0.0045975	1.38476	-0.71118	-1.54273	-0.96393	-0.131742	-0.637418	0.643719	-0.110504	0.936976	1.87436	-0.326344	-0.25735	NaN	0.351412	-0.872409	-0.260204	-0.111722	-0.11218	1.11844	-1.02492	-0.978441	0.622348	-0.650094	-0.269635	-0.688172	-0.635296	-0.309022
		HSP42	1.71985	-0.597111	NaN	-0.692017	-1.291	-1.16452	-0.15292	-0.552149	NaN	3.09876	NaN	NaN	NaN	-0.579201	NaN	-0.569275	-0.33557	0.534604	3.93254	NaN	NaN	-0.82259	-0.581474	0.00206004	0.029303	-0.336789	-0.337247	4.05484	0.00155009	-1.01086	-0.503183	-0.167942	0.0198719	-0.398666	-1.15314	-0.604477
		GRX2	-0.341183	-0.0572361	-0.934894	-0.737105	-0.268973	-0.289043	-0.12272	0.20027	-0.1983	0.983286	-0.859078	-0.690624	-0.422529	-0.431644	-0.174819	-0.0997899	0.154379	-0.0640818	1.24304	-0.334692	-0.435622	-0.473399	-0.375023	0.0457814	-0.18571	0.232232	0.152702	0.994079	-0.713389	-0.135385	0.0594122	-0.0431051	0.00873134	0.251392	-0.333161	0.565448
		GLC3	3.04731	NaN	-0.0824512	NaN	-0.121074	NaN	NaN	NaN	NaN	3.50315	0.748252	NaN	NaN	NaN	NaN	NaN	NaN	NaN	4.33379	NaN	NaN	NaN	NaN	NaN	NaN	NaN	0.347251	4.9593	0.849547	-0.255975	NaN	0.00198281	NaN	NaN	0.0167811	0.15041
		PIC2	1.15617	-1.30165	-2.54188	-1.98152	-1.84354	-1.64667	-1.85746	-2.10469	NaN	0.891719	-1.71118	NaN	-1.4785	NaN	-2.44477	-2.44374	NaN	-2.13341	1.20693	NaN	-1.61992	-2.43402	-2.45594	-2.13544	-2.1082	-2.11172	-1.43411	2.74088	-2.60988	-2.30037	-1.79269	-1.87249	-2.26963	-2.27313	-1.44265	-1.08663
		RGI1	1.05183	NaN	-1.54188	-1.56649	NaN	NaN	NaN	NaN	-0.58956	2.49438	NaN	NaN	-1.28586	NaN	NaN	-1.44374	-0.625077	NaN	2.64303	-1.32634	NaN	-1.43402	NaN	-1.45737	NaN	-1.11172	0.0253232	4.22807	NaN	-1.30037	NaN	-1.45745	-0.854597	-0.46578	-1.44265	NaN
		SPI1	1.14869	NaN	-1.66741	-2.27698	-1.291	-1.84259	-1.83099	NaN	-2.30005	2.18123	NaN	NaN	NaN	-2.16416	-2.15527	-1.83231	-1.55796	-0.843907	3.62815	NaN	-1.55281	NaN	-1.58147	-2.16786	-2.14062	NaN	NaN	4.34985	-0.735416	-1.68893	-2.08815	-1.58298	NaN	-0.983628	-2.15314	-0.604477
		HSP12	0.905189	-1.05302	-1.28086	-1.54648	-1.76359	-1.72352	-1.44444	-0.807146	-0.221627	2.38391	-1.0726	-1.24518	-1.58232	-2.05179	-1.58651	-1.40204	-0.871853	0.59709	2.82471	-1.28464	-1.77923	-1.70352	-1.41424	-1.6744	-1.13258	-0.402752	0.234994	3.67665	-1.42482	-1.21623	-0.878474	-1.64894	-1.20656	-0.137647	-0.109483	0.97645
		HXK1	1.39097	0.0582411	-1.40438	-0.428983	-0.568533	-1.50917	-1.135	-1.96719	-1.45206	3.55974	-1.15864	-0.668256	-1.56339	-1.99424	-0.847838	-1.98431	-0.207465	0.489517	4.13349	-0.603878	-0.83034	NaN	-1.31844	-0.99794	-1.48527	-0.0482192	-0.12668	3.00802	-0.150453	-0.703434	-0.655186	-1.73498	-0.547169	-0.328276	-0.305147	0.330982
		PNC1	0.597797	-1.20855	-1.54188	-1.18797	-0.963834	-1.1321	-0.810158	-0.941192	-0.519171	1.74564	-0.61807	-1.20169	-1.21547	-0.821402	-0.30727	-0.150963	-0.625077	0.00408973	1.91648	-1.25595	-1.04876	-1.17099	-0.970516	-0.457372	-0.0241362	0.0517766	0.0253232	1.47932	-0.931813	-0.86741	-1.37765	-0.779377	-0.784208	-0.0715008	-0.120722	-0.408557
		STF2	0.51126	-1.06462	-2.30484	-2.32945	-1.6065	-1.10151	-0.836153	-0.820345	-0.937483	2.20676	-0.644065	-1.47561	-1.63378	-1.71413	-1.54477	-0.791668	-0.973	0.0296248	2.10246	-1.67427	-1.60527	-1.13809	-1.7164	-0.898404	-1.31862	-0.974219	-0.612107	2.32995	-1.37285	-1.40036	-0.725575	-1.34594	-0.810203	-0.86617	-0.983219	-0.287711
		UGA1	0.643898	0.277358	-1.51541	-1.05459	-0.653569	-0.164521	-0.278451	-0.914719	-0.563088	2.0312	-1.26967	-1.25322	-1.12188	-1.16416	-1.03979	-0.0387605	-1.26846	0.00408973	1.21633	-1.81445	-1.2633	-0.642018	-0.944044	-1.16786	-0.403656	-0.481179	0.0253232	1.12965	-0.583412	-0.688934	-0.088145	-0.846014	-1.3427	-0.568591	-1.56818	-0.489
		CTT1	2.22175	-0.886617	-0.219955	-1.56649	NaN	NaN	-1.44243	-1.10469	NaN	3.80926	-0.71118	-1.12769	NaN	NaN	-1.44477	NaN	NaN	-1.45534	4.68171	-1.00442	NaN	NaN	NaN	-1.45737	-1.43013	-1.43365	NaN	4.91491	0.390115	-1.71541	NaN	NaN	-1.26963	NaN	NaN	NaN
		SOL4	1.95487	0.250886	-0.404379	NaN	NaN	NaN	NaN	NaN	NaN	3.59626	NaN	NaN	NaN	NaN	NaN	NaN	NaN	0.00408973	3.68324	-0.188841	NaN	NaN	-0.31844	0.265094	NaN	0.0257814	NaN	3.65187	1.11258	NaN	NaN	NaN	-0.132131	-0.550669	NaN	NaN
		AIM17	1.32684	0.250886	NaN	-0.428983	NaN	NaN	NaN	0.51824	0.869872	1.73377	0.426324	0.00981566	NaN	0.00576106	0.500085	0.501114	0.290034	0.852087	2.5049	0.133087	0.032157	NaN	NaN	0.00206004	NaN	NaN	0.51075	3.49987	0.527619	NaN	NaN	NaN	-0.132131	0.186297	0.0167811	0.565448
		GRE3	1.23664	-0.0121482	-0.989342	-0.0139455	0.0875126	-0.901487	0.28004	-0.289115	0.132906	2.27433	0.0637538	-0.990184	-0.148354	-0.0937746	-1.30727	-1.08385	0.207572	0.00408973	2.02956	0.133087	0.212729	-0.711559	-0.581474	-0.204391	0.292337	0.0257814	-0.0742125	1.00802	-0.0573436	0.252172	-1.24015	0.0950922	-0.717094	0.279406	0.0167811	0.358997
		OM45	1.97521	-0.115242	-0.618504	-0.795111	-1.75666	-1.04522	-1.03362	-1.50324	-0.666181	2.94774	-1.37276	-1.52624	-1.09944	-1.15178	-0.595395	-1.38286	-0.307419	-0.39446	3.33563	-0.554969	-0.825824	-1.24761	-1.15405	-1.27096	-0.305116	-1.51027	-0.58473	5.19135	-0.101543	-0.998479	-0.968846	-0.53407	-0.668184	-0.971244	-0.317638	-0.044606
		FMP33	1.18933	NaN	-0.0824512	NaN	0.615892	NaN	NaN	NaN	NaN	1.91819	NaN	NaN	NaN	NaN	NaN	NaN	NaN	NaN	1.5789	NaN	NaN	NaN	0.0034885	NaN	NaN	0.347709	NaN	2.65187	NaN	NaN	NaN	0.00198281	NaN	NaN	0.0167811	NaN
		YJR096W	0.899825	-0.886617	0.458117	-1.56649	-1.16547	-0.646673	-0.442426	-0.841656	-0.267632	2.45876	0.025786	-0.542725	-0.285858	0.131292	0.362582	-0.121816	-0.432432	0.245098	2.95236	-1.00442	NaN	-0.62667	-0.648588	0.00206004	-0.622774	0.47324	0.150854	2.7285	-0.287957	-0.715407	NaN	-0.135521	0.730365	0.53422	-0.44265	0.106016
		YKL091C	NaN	NaN	NaN	NaN	NaN	NaN	NaN	NaN	NaN	NaN	NaN	NaN	NaN	NaN	NaN	NaN	NaN	NaN	NaN	NaN	NaN	NaN	NaN	NaN	NaN	NaN	NaN	NaN	NaN	NaN	NaN	NaN	NaN	NaN	NaN	NaN
		LAP4	0.60437	0.30978	0.332586	0.115338	0.516356	0.120881	-0.567957	0.14829	0.744341	2.09876	0.16329	-0.931291	-0.411389	0.420799	0.130136	0.0156873	0.442037	0.50659	1.45337	0.00755653	-0.967843	0.247799	-0.996512	0.224452	0.029303	0.141259	0.1408	0.832447	0.586513	-0.840937	-0.181254	0.586945	0.3418	-0.0767374	0.0167811	0.680925
		MCR1	-0.0380785	-0.552717	-0.860059	-0.522092	-0.647143	-0.824671	-1.0444	-0.422866	-0.255659	1.14058	-0.962241	-1.44586	-1.16346	-1.40928	-0.985342	-0.524881	-0.651072	-0.410948	1.69438	-0.808019	-0.423523	-0.859116	-0.881034	-0.453619	-0.468197	-0.804294	-0.350186	2.28414	-0.735416	-0.782044	-0.333258	-0.775625	-0.336272	-0.150738	-0.568181	-0.21216
		HSP104	0.55052	-0.584727	-1.08245	-1.15768	-0.706036	-1.01969	-0.555574	0.0574753	-0.496256	1.93304	-0.939804	-1.27831	-0.75367	-0.921483	-0.843323	-0.318732	-0.130541	0.222924	2.34297	-1.40297	-1.04446	-0.855294	-1.18207	-0.747397	-0.561891	-0.262344	-0.118412	2.74109	-1.05424	-0.816275	-0.688738	-0.429733	-0.445792	-0.386282	-0.753737	-0.16325
		YLR149C	NaN	NaN	NaN	NaN	NaN	NaN	NaN	NaN	NaN	NaN	NaN	NaN	NaN	NaN	NaN	NaN	NaN	NaN	NaN	NaN	NaN	NaN	NaN	NaN	NaN	NaN	NaN	NaN	NaN	NaN	NaN	NaN	NaN	NaN	NaN	NaN
		TFS1	1.74573	-1.51465	-0.584952	-0.387163	-1.7935	-0.381619	-0.485495	-0.595218	-1.21759	3.49748	-0.924173	-1.17076	-2.32893	-1.49674	-0.902879	-1.07178	-0.360023	0.00408973	2.98329	-0.253936	NaN	-1.06206	-1.27662	-0.384963	-0.888235	-0.254327	-0.602708	3.78164	0.221516	-0.468969	-1.00568	-1.27813	-0.482628	-1.57924	-0.485719	-1.52202
		SYM1	NaN	NaN	NaN	NaN	NaN	NaN	NaN	NaN	NaN	NaN	NaN	NaN	NaN	NaN	NaN	NaN	NaN	NaN	NaN	NaN	NaN	NaN	NaN	NaN	NaN	NaN	NaN	NaN	NaN	NaN	NaN	NaN	NaN	NaN	NaN	NaN
		YLR252W	NaN	NaN	NaN	NaN	NaN	NaN	NaN	NaN	NaN	NaN	NaN	NaN	NaN	NaN	NaN	NaN	NaN	NaN	NaN	NaN	NaN	NaN	NaN	NaN	NaN	NaN	NaN	NaN	NaN	NaN	NaN	NaN	NaN	NaN	NaN	NaN
		GSY2	1.77429	NaN	-0.404379	NaN	NaN	0.490831	-0.304923	-0.289115	0.132906	2.66665	-0.158639	NaN	-0.148354	-0.316167	NaN	NaN	0.0269999	0.267124	1.84194	NaN	NaN	-0.296521	NaN	NaN	NaN	0.703853	NaN	2.91491	0.527619	NaN	NaN	-0.319945	0.604834	0.186297	0.279816	-0.171518
		DCS1	1.32684	-0.749114	-1.40438	-0.84402	-0.22061	-0.731562	-0.982995	0.170317	0.717869	1.44426	-0.573676	-0.668256	-1.14835	-0.731205	-0.985342	-0.136316	0.405511	0.682162	2.01186	NaN	-0.967843	-0.489166	-0.733477	-0.319868	-0.1227	-0.296147	-0.296605	2.43428	0.527619	NaN	-0.240148	-0.998017	0.452831	-0.135631	-0.720184	0.243519
		TMA10	0.954867	NaN	-0.404379	NaN	-1.443	NaN	NaN	-1.28911	-0.867094	2.52226	NaN	-0.990184	NaN	NaN	NaN	-0.306241	-0.973	-0.732876	3.99844	NaN	NaN	-0.711559	NaN	NaN	-0.48527	0.0257814	-0.711642	5.50387	-0.472381	NaN	NaN	-0.51259	-1.13213	NaN	-0.305147	-0.756481
		TSL1	0.629905	-1.23454	-0.889806	-0.91441	NaN	-0.801951	NaN	0.0328132	0.384445	2.24834	-0.644065	NaN	-1.63378	-1.80159	-0.792696	-0.791668	-0.458427	-1.80327	2.1291	-1.35234	-0.605273	-0.974593	-1.80387	-1.80529	-0.456124	-0.781574	-0.3226	2.07718	-1.37285	-0.478367	-1.14061	NaN	-0.617558	-1.0361	-1.20561	0.0800207
		MSC1	1.53329	-0.805697	-1.46096	-1.48557	-1.40648	-2.69504	-1.87608	-1.20819	-1.02321	2.72871	-1.95219	-1.56134	-1.52687	-2.69468	-2.10082	-1.36282	-1.08848	-0.526425	2.72395	-1.56735	-1.34635	-1.86768	-1.8896	-1.37645	-2.08617	-0.587195	-0.587654	3.73803	-1.52896	-2.21945	-2.61866	-2.69846	-2.09561	-0.706788	-2.0987	-0.965067
		YMR090W	1.68119	-0.842223	-2.08245	-1.10705	-0.706036	-0.994596	-1.17564	-0.382224	-1.13013	2.40362	-0.514782	-0.498331	-0.504498	NaN	-1.40038	-1.17696	-0.388038	-0.410948	3.20826	0.133087	-0.160488	-1.16724	-1.67458	-1.19059	0.029303	0.273709	-0.274237	3.16284	0.549987	-1.03358	-0.110865	-0.297577	-0.0732375	-0.228741	-0.983219	0.372802
		PGM2	1.31486	0.113383	-0.541883	-0.981524	-1.16547	-0.646673	-1.44243	-0.841656	-1.0046	3.11411	-0.296142	-0.127688	-0.96393	-1.13174	-1.12285	NaN	-0.847469	0.352013	3.52886	-1.00442	-1.42727	-0.62667	NaN	-0.872409	0.154834	-0.263725	-0.264183	3.51437	-1.02492	-0.978441	-1.37765	-0.872486	-0.854597	NaN	-1.44265	0.690978
		HFD1	1.11894	-0.497575	-0.015337	-0.499372	-1.09835	-0.686474	-0.287849	0.0999274	-0.0630142	0.788908	0.230404	-0.475611	-0.518304	-0.216631	0.0146584	0.0828015	-0.905886	-0.300765	1.35651	-0.451875	-0.45327	-0.366911	-1.58147	-0.14233	-0.0410863	-0.366536	0.156568	2.41336	-1.22084	-0.4259	-0.725575	-0.930903	-0.980128	-0.0360954	-0.568181	-0.367438
		GAD1	2.02222	NaN	NaN	-0.785127	-0.898682	-2.18724	-1.81307	-0.645259	-0.8082	2.74601	0.16329	0.238634	NaN	NaN	NaN	-0.89685	-0.449438	-0.536479	1.99439	-0.713107	-1.96784	NaN	-1.41155	-2.19059	-0.970697	-0.804294	-0.804752	2.75621	0.019472	-1.38151	-1.33326	-1.19066	-0.694726	-1.49177	-0.813294	-0.84959
		YNL200C	1.33617	-0.649578	-1.88981	NaN	-1.92843	-1.48002	-1.79035	NaN	-1.35252	1.64689	-0.322137	-1.15368	NaN	NaN	NaN	-1.79167	-1.78036	-1.2183	2.2634	-1.08931	NaN	NaN	NaN	-1.22033	-0.31862	-0.974219	-1.78203	2.19502	0.212117	-0.648292	-0.725575	-1.22041	-0.395166	-0.813703	-1.20561	-0.919979
		GOR1	1.01941	-0.597111	-0.667414	NaN	-0.554033	-0.357166	NaN	0.447851	NaN	1.59626	NaN	NaN	NaN	NaN	-0.570304	0.0156873	0.0269999	-0.35848	1.73091	-0.0368376	-0.137768	-1.14452	-0.581474	NaN	-0.555659	0.315288	0.0253232	1.32995	-0.320378	-0.0108624	-0.503183	-0.167942	NaN	0.601334	-0.345789	0.395523
Protien Syntesis Genes:
		Recovered from:	0mM Pi									0.06mM Pi									0.2mM Pi									0.5mM Pi
		Time (h)	0	1	2	3	4	5	6	7.5	9	0	1	2	3	4	5	6	7.5	9	0	1	2	3	4	5	6	7.5	9	0	1	2	3	4	5	6	7.5	9
		EFB1	-0.3517	-0.0172551	0.139213	0.302876	0.207297	0.187175	0.13209	0.232451	0.229039	-0.267625	0.0739137	0.203894	0.262535	0.153424	0.187413	0.0156873	0.130269	0.0142496	-0.266547	0.39994	0.220654	0.260127	0.0900514	0.131197	0.149087	0.126676	0.0778816	-0.831718	0.122741	0.221419	0.338001	0.176997	0.177853	-0.0726649	-0.0725947	0.0682477
		RPL19B	-1.02321	-0.224626	0.0743752	-0.0636585	-0.117029	-0.122619	-0.202812	-0.034153	0.0693407	-1.12215	0.0853802	-0.0845492	-0.0189631	-0.112623	-0.214377	-0.0908001	-0.032708	-0.0868931	-0.815338	0.0966237	0.036702	-0.0718042	0.0132122	0.0197077	0.00424269	0.0305169	0.00093579	-1.02275	-0.014873	-0.0544069	-0.022461	-0.00124383	-0.0947203	-0.110919	-0.000628672	-0.1261
		RPS8A	-1.06924	0.051631	0.227088	0.25798	0.334958	0.264752	0.228595	0.356501	0.163278	-0.422115	0.447013	0.303892	0.31213	0.367932	0.25151	0.259207	0.146536	0.347815	-0.750659	0.405588	0.391492	0.32594	0.356557	0.237367	0.131682	0.0939343	0.0331675	-1.02578	0.405439	0.296433	0.14035	0.238777	0.204983	0.0435106	0.296221	0.175661
		RPL23A	-1.21743	-0.101911	-0.235911	0.0915918	-0.0662226	-0.0390203	0.0250174	-0.00149649	-0.0897618	-1.11958	-0.204248	-0.154499	0.079307	0.0161895	-0.0591243	0.0540042	0.126306	-0.0386299	-0.682607	-0.0544306	0.0667011	0.155491	0.0360779	0.195897	-0.0318675	0.0785152	-0.147723	-1.0981	-0.10011	-0.00967846	-0.0533876	-0.0471203	-0.0345392	0.123242	-0.100115	-0.220613
		RPL32	-1.15224	0.0184777	0.213403	0.155531	0.239102	0.194343	0.129581	0.0355023	-0.0981855	-0.958074	-0.0604493	0.134477	0.180287	0.219282	0.0829956	0.167556	0.028345	4.66762e-05	-0.629205	0.147816	0.196088	0.217884	0.225112	0.195714	0.159201	0.284998	0.205975	-1.12881	0.0361232	0.184409	0.175562	0.109571	0.112392	0.17549	0.19029	0.173551
		RPS11B	-1.35441	0.173566	-0.00688023	0.231966	0.0976518	0.0400554	0.0766393	0.0564296	0.050044	-0.907336	0.0968267	0.110326	0.21236	0.143178	0.0733311	-0.0243408	0.019487	0.0821139	-0.897434	0.191513	0.226434	0.0128892	0.049353	-0.0396195	-0.165389	-0.0302836	-0.12236	-1.21057	-0.0087334	0.208316	0.215381	0.101069	-0.0304698	-0.00507775	-0.026413	-0.0106568
		GRS1	-0.608624	-0.19272	0.230017	-0.0245927	0.0252604	0.22375	0.134657	-0.247295	-0.158698	-0.616731	-0.236117	0.129638	0.247103	0.105925	-0.0728044	-0.0818292	-0.0209346	-0.124015	-0.678485	-0.00535936	0.0415557	0.337875	0.155492	0.1793	-0.0186315	0.108244	-0.0823176	-1.19952	0.0515908	-0.0759574	0.0723197	0.00198281	0.0339471	-0.0376679	-0.0706817	-0.0337288
		RPS6B	-1.07812	0.173587	0.240115	0.191231	0.173346	0.146792	0.128536	-0.289067	-0.0111214	-0.907163	0.0311545	0.236671	0.255357	0.217908	0.124507	0.0941281	0.08321	0.0240462	-0.899906	0.306097	0.291427	0.230141	0.229818	0.204261	0.192053	0.0786626	0.0642947	-1.28689	0.171602	0.187461	0.0146149	0.158872	0.0774631	0.135222	0.197108	-0.180269
		RPS9B	-1.56055	0.0966698	0.310723	0.337667	0.213589	0.126828	0.103835	-0.112853	0.0606044	-0.990648	0.372764	0.28139	0.308169	0.233031	0.131766	-0.0424419	0.0102341	0.0229278	-1.0824	0.48237	0.422617	0.257753	0.225737	0.00357567	0.0407496	-0.0560041	-0.0251671	-1.28248	0.255046	0.276853	0.0100462	0.0477375	-0.00626232	-0.0828321	-0.134592	-0.076131
		RPL21A	-1.40619	-0.160517	-0.0359972	0.0931829	0.128889	-0.12315	0.0633378	-0.187578	-0.372331	-1.29629	-0.131352	-0.00964104	0.201512	-0.0172983	-0.0959983	0.0226015	-0.0217163	-0.0276281	-0.963888	0.0927266	0.216043	0.0847901	-0.019808	0.151046	0.164965	0.0429546	-0.0712361	-1.17584	-0.06396	-0.0865231	-0.0659556	-0.131348	-0.164765	0.00677147	-0.0722093	-0.29166
		RPS14A	-1.08238	0.279698	0.270435	0.310294	0.229042	0.166449	0.119692	0.0746556	0.147617	-0.741385	0.308047	0.278977	0.243577	0.255196	0.118634	-0.0147067	0.0338847	0.118444	-0.740888	0.423939	0.436015	0.284063	0.257211	0.110415	0.0402469	0.0225948	0.106527	-1.02175	0.25564	0.28155	0.30117	0.152872	0.112012	-0.0970663	0.00450136	0.0554021
		RPS29B	-1.13835	0.0586481	0.253586	0.0678621	0.140384	0.0681167	0.0745585	0.0784949	0.0366487	-0.691715	0.100874	0.094258	0.0985553	0.0440728	-0.0573626	0.0677199	0.114484	0.0340737	-0.820713	0.0949746	0.143934	0.0564221	0.13237	0.0701987	-0.111536	0.0596967	0.0135944	-0.986648	0.149218	0.032439	0.0065852	0.12003	-0.104122	0.00740563	-0.0141254	0.135934
		RPL31A	-1.2721	0.0892478	0.274939	0.061299	0.127856	0.124048	-0.0566455	-0.491111	-0.216428	-1.13407	0.201344	0.237873	0.148086	0.120727	-0.0409149	0.0653502	-0.0341117	-0.181544	-0.955045	0.222036	0.211947	0.207543	0.153629	0.137252	0.0253085	0.012423	0.106751	-1.36122	0.0812172	0.138978	-0.178332	0.0499333	0.0727159	0.0423969	0.079234	-0.19836
		RPP1A	-0.619694	0.220025	0.126796	0.146086	0.232563	0.137519	0.102221	0.0806728	0.176452	-0.567236	0.187887	0.102657	0.194414	0.214183	0.171805	0.110763	0.147752	0.124842	-0.432593	0.25647	0.237271	0.111522	0.0869045	0.111359	0.109112	0.164845	0.0536678	-0.681549	0.0686643	0.186471	0.233783	0.170211	0.203724	0.165151	0.174783	0.126033
		RPL13A	-1.15142	0.253317	0.0323173	0.241877	0.032106	0.0831105	0.155161	0.285525	0.0413119	-1.01071	0.273843	0.0576566	0.236832	0.0510696	0.0559314	0.122861	0.0625807	0.0616115	-0.710219	0.0606828	0.191428	0.130823	-0.0614664	0.0401777	-0.170958	-0.0740414	0.0023736	-1.35819	0.161897	0.0917183	0.0921308	-0.120815	-0.22301	-0.1196	-0.0889888	0.0670473
		RPS16B	-1.34353	-0.312282	0.334311	0.239065	0.0842499	0.173597	0.00843925	-0.124615	0.118423	-1.06172	0.143615	0.199866	0.105235	0.0429224	-0.0165573	0.0461318	0.00645485	0.0489654	-1.01716	0.195506	0.320531	0.0991491	0.0937347	0.106908	0.0748106	0.0154322	0.0138749	-1.18629	0.0677627	0.17364	0.0282511	0.0812841	0.0753948	-0.0657079	-0.152731	-0.129079
		RPL35B	-1.03737	0.172145	0.0813008	0.266435	0.20612	0.156579	0.212341	0.299437	0.0973369	-0.634972	0.498059	0.207059	0.259425	0.13111	0.111559	0.1152	0.246417	0.0265792	-0.705208	0.140297	0.234983	0.339455	0.215731	0.188939	-0.158691	0.294712	0.261306	-1.04936	0.291249	0.0905874	0.262407	0.164228	0.251688	0.325664	0.277574	0.162893
		RPL35A	-0.882856	0.0568828	0.0217728	0.188373	0.16233	0.168588	0.154831	0.276389	0.175342	-0.715594	-0.246436	0.0357222	0.182295	0.153328	0.111566	0.308598	0.0783658	0.0533495	-0.455496	0.175151	0.121571	0.117342	-0.0227871	0.115326	0.320743	0.16736	0.130522	-0.912558	-0.184241	0.217088	0.167572	0.177597	0.0825272	0.396619	0.0805861	0.0799983
		SES1	-0.2701	0.0393821	-0.471494	-0.215989	0.0361658	0.094409	0.0685355	-0.209388	0.197036	-0.254359	0.136817	-0.279691	0.133681	-0.0207111	0.0277146	0.404253	0.0529951	0.00408973	-0.344476	-0.326344	0.0581522	0.174784	0.0423077	0.127591	0.190458	0.0899117	0.186478	-0.696525	-0.0989227	0.223193	0.000859992	0.242991	0.408437	0.0342939	-0.0641389	0.14164
		RPS11A	-1.54564	-0.0241456	0.233163	0.118654	0.00216796	0.0138198	-0.0467595	-0.194967	-0.190042	-0.944281	0.252336	0.35803	0.071371	0.111808	-0.0432866	-0.190983	-0.186923	0.118559	-0.918359	0.326686	0.294374	0.108402	-0.00485737	-0.0731857	-0.12257	0.0511835	-0.140353	-1.58737	0.107896	0.129157	-0.214347	-0.0709205	-0.024517	-0.233738	-0.111752	-0.229854
		RPS13	-1.18419	0.0803183	0.228268	0.128292	0.220118	0.21811	0.129994	-0.0994111	-0.13897	-0.99902	-0.00480022	0.220301	0.309474	0.164214	0.150558	0.270865	0.0560874	-0.248989	-0.738624	0.26765	0.217991	0.249477	0.221256	0.173616	0.219007	0.14284	0.0500848	-1.02467	0.0723591	0.208168	0.0400462	0.0750281	0.151084	0.20527	0.109248	-0.00562523
		RPP2B	-0.343508	0.219177	0.142008	0.0924095	0.0941781	0.0942852	0.178147	-0.0567622	0.121603	-0.601676	0.0651318	0.148488	0.217919	0.11175	0.151138	0.0954664	0.121918	0.267928	-0.455274	0.218941	0.347314	0.0944936	-0.0489194	-0.0255444	-0.00254539	0.0385912	0.0221029	-0.943742	0.0433978	0.154229	-0.0267445	0.0163859	0.1223	-0.101067	0.169267	-0.00511191
		YDR417C	NaN	NaN	NaN	NaN	NaN	NaN	NaN	NaN	NaN	NaN	NaN	NaN	NaN	NaN	NaN	NaN	NaN	NaN	NaN	NaN	NaN	NaN	NaN	NaN	NaN	NaN	NaN	NaN	NaN	NaN	NaN	NaN	NaN	NaN	NaN	NaN
		RPL12B	-1.23913	0.192668	0.056949	0.135008	0.0790031	0.109413	-0.0698252	-0.1221	-0.273236	-0.964142	0.141936	0.223723	0.192084	0.208983	0.197022	0.0648914	-0.121089	0.0464714	-0.827945	0.206919	0.350016	0.183454	0.109649	0.156421	-0.106201	-0.0125368	-0.0677294	-1.125	0.190662	0.158664	-0.162994	0.04596	-0.0588145	-0.201938	-0.103152	-0.208355
		RPS17B	-1.16634	-0.105053	-0.233558	-0.0971268	-0.230391	-0.12645	0.0106789	0.438302	0.262393	-0.513106	-0.180506	-0.165804	0.0221158	-0.0938502	-0.0067963	0.0399436	0.367873	-0.0696179	-0.720792	-0.237949	-0.141638	-0.000681453	-0.0940795	0.0213129	-0.0919641	0.121511	-0.00979773	-1.01452	-0.269907	0.0143857	0.179862	-0.0432796	-0.0201934	0.327811	0.17606	0.247759
		RPS18A	-1.09262	0.00682092	-0.0465335	0.0299051	-0.00141852	0.0128601	-0.00635288	0.2236	0.0643763	-0.770511	-0.0988209	-0.0830339	0.120772	0.074579	-0.0707976	0.160966	0.0903166	-0.0524005	-0.943661	-0.050926	0.0665236	0.234836	-0.118541	0.20956	-0.0239879	0.0192552	-0.0479954	-1.02135	-0.123333	0.0538275	0.00675967	0.125797	0.130006	0.289786	0.0805742	0.109551
		GUK1	-0.517732	-0.481053	-0.411953	-0.292166	-0.164524	-0.495209	-0.380515	-0.446584	-0.517733	-0.41131	-0.741714	-0.245685	-0.327039	-0.162277	-0.324366	-0.342573	-0.210579	-0.413468	-0.808701	-0.421974	-0.205422	-0.332853	-0.190236	-0.385544	-0.319307	-0.247867	-0.159788	-1.1182	0.0270057	-0.0874493	-0.451255	-0.209124	-0.114613	-0.314316	-0.101216	-0.0347014
		RPL27B	-1.27237	-0.150714	-0.311648	-0.481877	-0.0484375	-0.173342	-0.142956	0.406525	-0.0478372	-0.927293	-0.288495	-0.0884438	-0.166758	-0.273904	-0.23311	-0.0375194	-0.109997	-0.324636	-0.503742	-0.0491074	-0.172851	-0.0675426	-0.199329	-0.135723	-0.135895	-0.0922657	-0.232582	-1.08284	-0.0812556	-0.0906341	-0.00524021	-0.122148	-0.104476	0.0559601	0.000503622	-0.133647
		RPL37B	-1.02207	0.255069	0.466492	0.286402	0.12446	0.107669	0.0680164	-0.0809134	-0.149973	-0.84039	0.180781	0.302117	0.347642	0.186057	0.147467	0.228138	-0.00644605	-0.147453	-0.618509	0.364122	0.382603	0.275516	0.0471207	0.156531	0.178488	0.207187	0.0745833	-1.04787	0.204451	0.239074	0.123635	0.212838	0.17645	0.151594	0.204505	-0.129968
		SNU13	-0.990217	-0.123794	0.220941	0.171246	-0.0222206	-0.182863	-0.102955	-0.753591	-0.399315	-1.37336	-0.0875186	0.228366	0.0113025	-0.147948	-0.0163685	-0.37903	-0.357664	-0.528131	-1.30326	0.163461	0.205489	0.0557805	-0.0753669	0.0173268	-0.385734	-0.119417	-0.262479	-1.342	-0.197247	-0.0204868	-0.691449	-0.444082	-0.0190171	-0.425777	-0.377936	-0.546198
		RPL12A	-1.31158	0.253279	0.522631	0.180972	0.261406	0.101541	0.196128	-0.0683283	0.111351	-1.40409	0.298639	0.444039	0.313492	0.188767	0.154539	0.0333427	0.122947	0.12222	-0.752944	0.393164	0.386589	0.34456	0.335384	0.165607	0.146508	0.0531812	0.0847834	-1.34201	0.379289	0.306285	0.0709397	0.121542	0.204773	0.0313804	0.114614	0.116301
		RPS24A	-1.35972	0.097502	0.20941	0.205965	0.0978598	0.0743754	-0.0691122	-0.0744179	-0.0803358	-0.947468	0.116537	0.168555	0.190207	0.130821	0.0445325	0.0289158	-0.0309916	-0.131695	-0.965456	0.25192	0.250948	0.282302	0.139378	0.0595276	0.0144529	0.0156088	0.0669473	-1.16219	0.00742377	0.104293	0.124811	-0.0944218	-0.0876836	-0.0482784	-0.0902579	-0.0906457
		RPS8B	-1.2933	-0.0736306	-0.361114	-0.218019	-0.170459	-0.159828	-0.272546	-0.193851	-0.0204504	-1.11357	-0.286314	-0.160779	-0.122469	-0.0514816	-0.133991	-0.0615266	-0.0587109	-0.202027	-0.744069	-0.0367788	-0.159974	0.046861	-0.103369	0.0586008	-0.12667	-0.117502	-0.0792472	-1.02781	-0.295447	-0.0110253	0.202029	-0.0316356	-0.0316636	-0.0258409	-0.140887	-0.07788
		RPL23B	-1.24247	-0.0662116	-0.324854	-0.131367	-0.179798	-0.12912	-0.0444819	0.146471	-0.0851918	-0.808033	-0.149689	-0.281698	-0.143593	-0.184197	-0.261807	0.0907978	0.118319	-0.0542196	-0.672615	-0.144656	-0.214499	-0.0356036	-0.0307532	-0.0165206	0.0655566	0.0643121	0.0311944	-1.17693	-0.161658	0.0132458	-0.0809528	-0.0949626	0.0210556	0.152477	-0.082178	-0.230465
		RPS26B	-1.38328	0.0298509	0.0543662	0.115959	0.0737478	-0.0692861	-0.139617	0.0657748	0.0639278	-1.17046	0.0340914	0.159826	0.122414	0.129136	-0.0665461	0.0430732	-0.0303589	-0.141839	-1.15995	-0.0106563	0.155161	0.124436	0.135263	0.0863782	0.104146	0.0927069	0.126975	-1.22915	0.0741855	0.198929	0.0838927	0.117301	-0.102341	0.0998886	0.0860931	0.0669979
		RPL30	-0.975105	0.16363	0.2639	0.264447	0.202417	0.105233	0.135187	0.128532	0.0834402	-0.711441	0.132167	0.166485	0.297821	0.231919	0.110377	0.194059	0.108932	-0.103164	-0.637393	0.34792	0.351737	0.277649	0.243989	0.197177	0.226979	0.115313	0.125836	-1.06375	0.165599	0.227775	0.168553	0.217447	0.0674614	0.223208	0.0973279	0.0720817
		RPL24A	-1.08281	0.166261	0.125853	0.0897783	0.0701318	0.0648969	0.0619797	0.114685	0.130963	-0.83424	0.0169188	0.105509	0.159652	0.0762241	0.117888	0.251065	0.180559	-0.053454	-0.670538	0.139602	0.237251	0.122023	0.104098	0.180992	0.118209	0.204774	0.105013	-0.867774	0.0910555	0.136663	-0.0172717	0.180406	0.189472	0.2123	0.27617	-0.0555338
		RPL7A	-1.20026	0.327299	0.499957	0.243158	0.221452	0.13341	0.0191787	-0.441331	-0.175275	-0.818379	0.231872	0.30397	0.321777	0.220842	0.101202	0.0282528	-0.0662547	-0.0131475	-0.896323	0.371712	0.455241	0.168987	0.132332	-0.0353282	0.0188057	-0.0442836	-0.0528565	-1.25809	0.350841	0.293608	-0.101558	0.0451664	0.048713	-0.0849737	-0.0410903	-0.304582
		RPL28	-0.933393	0.0782886	0.0269969	0.100141	0.0743071	0.131811	0.0443495	0.240009	0.0861479	-0.605897	0.0967073	0.0928254	0.162357	0.109716	0.0283954	0.129394	0.21124	0.00802793	-0.683474	0.0651279	0.118266	0.126913	0.063985	0.177015	0.146044	0.0944483	0.0558885	-0.798515	0.0882782	0.107544	0.0758524	0.0843719	0.141454	0.198079	0.166482	0.138751
		RPS2	-0.914874	0.0554407	0.403908	0.217743	0.116348	0.0440499	-0.0857982	-0.320461	-0.00873786	-0.813128	0.34808	0.25258	0.190448	0.145044	-0.0196931	-0.0579698	-0.146193	-0.150091	-0.749568	0.435827	0.344391	0.206747	0.161615	0.104118	0.130144	0.0231678	-0.00635669	-1.02166	0.201196	0.20405	-0.0168234	0.0558018	-0.0111408	0.0436926	0.0413768	-0.173696
		RPL1B	-0.958558	0.223823	0.408181	0.101941	0.114085	0.0336503	0.0243387	0.00843293	-0.0495321	-1.03997	0.26985	0.331194	0.101614	0.160182	-0.0625985	-0.144537	-0.105014	0.0375136	-0.905571	0.414178	0.224324	0.174291	-0.0288287	0.0865999	0.0168761	-0.0102013	-0.0167331	-1.25066	0.401067	0.2205	0.205202	0.021312	-0.0270175	-0.112918	-0.0725979	0.169727
		RPL9A	-1.5491	-0.0406665	-0.304376	-0.0595957	0.014008	0.068967	-0.0132564	-0.0470708	0.0116187	-1.2631	-0.0701323	-0.118098	0.0413772	0.0764774	-0.0548763	0.148083	0.0640456	-0.154863	-1.07377	-0.00051807	0.0982642	0.0396614	0.0371337	0.043785	0.118008	0.0517441	-0.0433215	-1.36254	-0.0140577	0.0156958	0.0564295	0.160658	0.0606445	0.15719	0.0383061	0.0360099
		RPS25A	-1.06908	0.202914	0.0868173	0.100091	0.1121	0.105059	0.131735	0.260033	0.182088	-0.693528	0.0567471	0.152262	0.157927	0.15298	0.195104	0.187295	0.279959	0.112429	-0.721313	0.218868	0.267202	0.233047	0.123728	0.133197	0.134861	0.233352	0.0836814	-0.937498	0.23468	0.198327	0.18353	0.133549	0.14329	0.183013	0.13946	0.141022
		RPL26B	-1.07896	0.226779	0.0271227	0.128082	0.131704	0.0119372	0.129345	0.3478	0.3823	-0.606745	0.211797	0.0353266	0.151357	0.146779	0.0388619	0.237333	0.11485	-0.0141847	-0.61395	0.0709832	0.194796	0.0997093	0.000314431	0.183617	0.0921187	0.0798973	0.114932	-0.90308	0.189543	0.180455	0.351995	0.0516122	0.147154	0.292068	0.097053	0.298401
		RPL11B	-1.18594	0.260319	0.466553	0.261863	0.153214	0.240443	0.295938	0.163669	0.244389	-0.775108	0.230112	0.258713	0.279675	0.169306	0.182955	0.250564	0.202529	0.115977	-0.583907	0.343343	0.38139	0.338634	0.240654	0.217159	0.235231	0.233362	0.186536	-0.991647	0.438799	0.215309	0.213531	0.279651	0.217818	0.38426	0.197185	0.0557343
		RPS23A	-0.893127	0.207178	0.124322	0.189826	0.153613	0.191409	0.190882	0.41143	0.318937	-0.574827	0.149575	0.0280732	0.210655	0.24527	0.134757	0.270174	0.23688	0.0675574	-0.456885	0.138388	0.21122	0.28215	0.143734	0.368316	0.203538	0.238344	0.200993	-0.702805	0.205576	0.28373	0.375701	0.22843	0.217809	0.348229	0.198715	0.315997
		RPL24B	-1.01708	0.205062	0.344791	0.387245	0.263695	0.312525	0.222041	-0.197078	-0.0199334	-0.831088	0.323223	0.214105	0.32444	0.29609	0.179293	0.160396	0.159346	-0.0173941	-0.866958	0.12795	0.286883	0.250275	0.382585	0.19458	0.0707777	0.215791	0.23012	-1.0617	0.143072	0.293288	-0.038749	0.144596	0.374348	0.0503205	0.123248	-0.162358
		RPS0A	-1.11867	-0.00551373	0.121668	0.124971	0.00683014	-0.0232423	-0.0568678	-0.140174	-0.183789	-0.966731	0.185057	0.0794572	0.0263556	0.0177824	-0.0351825	-0.138748	-0.167397	-0.00752988	-0.81825	0.130687	0.338539	0.176726	0.177693	0.113321	0.00462334	0.200629	0.0531352	-1.28658	0.0924493	0.155331	0.0309177	0.0297632	-0.00465668	-0.051447	-0.0566021	-0.163662
		RPL14B	-0.923569	0.12919	0.233497	0.334317	0.254866	0.289827	0.29845	0.210429	-0.0517805	-0.361992	0.412148	0.382984	0.236737	0.192889	0.184467	-0.0322981	0.121125	0.136572	-0.452874	0.569806	0.496144	0.148221	0.357728	0.166744	-0.118817	0.0848872	0.0907859	-0.856532	0.316709	0.246199	0.137656	0.0327618	0.102654	-0.1241	0.0224943	0.00905264
		RPS20	-0.690973	0.304779	0.250418	0.160963	-0.00444521	0.0831437	0.127482	0.110553	-0.00127332	-0.843953	0.439575	0.291244	0.424913	0.0500039	0.0295573	0.171678	0.155855	-0.137413	-0.788668	0.675838	0.407978	0.15882	-0.0681494	0.240762	-0.0215014	0.103521	-0.0515704	-0.974614	0.274534	0.212956	-0.0597227	0.0510588	0.0148712	0.215942	0.10395	-0.0472357
		RPL8A	-1.35771	0.161365	0.468191	0.205225	0.286761	0.353874	0.409328	0.152477	0.0790411	-1.03987	0.352055	0.575246	0.318185	0.347601	0.146768	0.308875	0.27257	0.14461	-0.94034	0.359518	0.350711	0.294645	0.262942	0.174899	0.00788036	0.0841194	0.245867	-1.22975	0.248084	0.202268	0.265216	0.216002	0.146544	0.164439	0.241309	0.166459
		RPL27A	-1.53935	-0.196402	-0.269877	-0.127501	-0.0648269	-0.175493	-0.162587	0.36514	0.242169	-0.915094	-0.100427	-0.126578	-0.125356	-0.189671	-0.189063	-0.0327524	0.243448	-0.0509697	-0.878057	-0.273647	-0.255583	-0.0600925	-0.282481	-0.108182	0.0145445	0.0927986	-0.055442	-0.834234	-0.318073	-0.0536929	0.203353	-0.0770049	0.11759	0.172433	0.0634736	0.253075
		RPS27B	-1.077	0.266261	0.0920465	0.114159	0.032577	-0.0707677	0.0616491	0.380884	0.15337	-0.860595	0.16329	0.144975	0.144428	0.120604	0.0492766	0.271835	0.335677	0.0567044	-0.672636	0.274333	0.0926985	0.136438	-0.0130944	0.0958134	0.227348	0.310972	0.168437	-0.981713	0.195997	0.0521474	0.0900005	0.114921	0.125167	0.308733	0.283246	0.158631
		SSZ1	-0.0156497	-0.0957348	0.0454662	0.326966	0.0328387	0.0243871	0.0312659	0.216473	0.238797	-0.422973	0.104794	0.0591233	0.144623	-0.145181	-0.0588394	0.0856216	0.0600581	-0.0103133	-0.693717	-0.133774	0.032157	0.0631265	-0.105633	-0.00752601	-0.0192772	-0.0178665	0.0583814	-0.897231	0.218473	0.0602092	0.359075	0.1299	0.160846	-0.0408805	0.122672	0.403858
		GAR1	0.133989	0.761576	1.21128	0.990411	0.842268	0.665917	0.591589	0.123011	0.428745	-0.876807	0.890917	1.16327	0.834087	0.761223	0.751624	0.264431	0.56999	0.371822	-0.656475	0.984098	1.07796	0.690819	0.447323	0.657658	0.561607	0.36314	0.497392	-1.18684	0.694092	0.653327	0.323981	0.351567	0.853578	0.486342	0.538318	0.14523
		RPL42B	-0.732561	0.348764	0.281429	0.200072	0.142165	0.0179662	0.0527809	0.442441	0.368003	-0.492741	0.284224	0.218435	0.136592	0.0998159	0.0719899	0.261016	0.252751	0.120787	-0.355821	0.265005	0.205052	0.20931	0.0599677	0.176631	0.167103	0.23244	0.141739	-0.63091	0.227813	0.27047	0.446815	0.157155	0.242525	0.283005	0.227006	0.402041
		EGD2	-0.99124	-0.0389151	-0.0406311	0.0628701	-0.277799	0.0264656	-0.193941	-0.347291	-0.263395	-0.847344	-0.251748	-0.0975076	0.0973383	-0.0537958	-0.0615771	-0.117579	-0.183946	-0.276018	-1.16871	-0.28195	-0.00545732	0.00940636	-0.129778	-0.0967181	-0.175517	-0.333761	-0.0621397	-1.04327	-0.0983645	-0.0457572	-0.291437	-0.119696	-0.0150229	-0.214665	-0.237792	-0.567819
		RPS4B	-1.15633	0.341485	0.2982	0.29579	0.228573	0.29127	0.114101	-0.118048	0.1873	-0.859156	0.154952	0.141993	0.284513	0.25178	0.130613	-0.00238457	0.120711	0.0750216	-0.797182	0.426402	0.396192	0.0410946	0.188475	0.0561726	0.0726437	-0.166362	0.0579639	-1.5146	0.0965664	0.341249	-0.18135	0.220441	0.179248	-0.0933537	0.0397796	-0.143597
		RPL2B	-1.11928	0.0967132	0.262573	0.192098	0.145832	0.125492	0.0968971	-0.271565	-0.0890149	-0.79727	0.300561	0.215321	0.227135	0.121299	0.153621	-0.0257415	0.00319188	-0.0551687	-0.748412	0.417602	0.230579	0.136433	0.10966	-0.0374692	-0.0938918	-0.0693145	-0.0143872	-1.20741	0.203672	0.131468	-0.184686	0.0931098	-0.00234024	-0.0254405	-0.0464945	-0.0944453
		RPL34B	-1.06002	0.252167	0.361363	0.286773	0.153745	0.136067	0.111157	0.259006	0.0230339	-0.624288	0.238833	0.228636	0.227587	0.193378	0.107002	0.135369	0.0964918	-0.0471513	-0.702533	0.384944	0.309889	0.309004	0.220764	0.198013	0.123721	0.244152	0.110026	-0.94592	0.357925	0.304283	0.22833	0.17781	0.161012	0.249041	0.126483	0.152493
		RPL16A	-1.34926	0.311229	0.408034	0.32241	0.0794037	0.27567	0.138604	-0.111958	0.12199	-0.985079	0.265086	0.230395	0.240853	0.320421	0.175695	0.130607	-0.0246623	-0.108973	-1.00244	0.19343	0.355534	0.31656	0.240308	0.275328	0.174038	0.160646	0.19927	-1.15693	0.137735	0.182419	-0.00795017	0.110192	0.187378	0.189917	0.181056	-0.134539
		RPL40A	-1.00966	0.18082	0.24471	0.136591	0.0960499	0.10607	0.0620399	0.0866608	0.124901	-0.804674	0.401969	0.16274	0.283819	0.183606	-0.0211317	0.194112	0.061912	-0.174234	-0.616117	0.30397	0.0819857	0.176479	0.15396	0.0760799	0.0953416	0.136466	0.103868	-1.03697	0.201209	0.166905	0.205051	0.0594722	0.0767698	0.152198	0.136602	0.0187618
		RPS21B	-1.07352	0.609674	0.571406	0.395052	0.255524	0.169105	0.14464	0.222103	0.379134	-0.694032	0.521591	0.323871	0.214423	0.170149	0.084765	0.166567	0.175049	-0.0794017	-0.621606	0.31726	0.14457	0.179427	0.124124	0.0578387	0.157572	0.293061	0.186165	-0.708499	0.280881	0.21375	0.435356	0.184148	0.248786	0.238849	0.112356	0.211486
		TIF2	-0.633746	-0.223692	-0.435994	-0.22165	-0.14626	-0.144908	-0.392317	0.0482869	-0.0596667	-0.894224	-0.323879	-0.182215	-0.0864716	-0.168016	-0.237287	-0.00796599	-0.23507	0.0282274	-1.29721	-0.544236	-0.283722	-0.0491332	-0.111776	-0.316999	-0.135312	-0.251512	-0.371427	-1.07813	-0.491322	-0.292843	-0.393649	-0.370935	-0.269336	-0.372719	-0.310872	-0.220301
		RPL17B	-1.09317	0.348309	0.481416	0.256477	0.220686	0.166185	0.0300625	0.0118701	0.11088	-0.901492	0.461948	0.275403	0.331007	0.159474	0.147605	-0.00775156	-0.0154352	-0.0137088	-1.02682	0.31798	0.293904	0.20882	0.235727	0.168973	0.155325	0.170777	0.153685	-1.0583	0.294534	0.231397	0.131402	0.2195	0.206447	0.0454374	-0.0283807	0.123011
		RPS22A	-1.33343	0.0146616	-0.0671297	-0.0789137	-0.0476161	-0.0530171	-0.057139	0.273219	0.256496	-0.779619	0.0856515	-0.0209825	0.103827	0.102705	0.034072	0.197511	0.155293	-0.0699843	-0.764717	0.181172	0.0283869	0.116286	-0.0182259	0.152234	0.0201566	-0.0246113	-2.40188e-05	-1.05532	-0.0794587	0.0588952	0.160677	-0.0164544	0.066402	0.279362	0.239646	0.0968745
		RPS14B	-0.780229	0.56323	0.240876	0.0860409	-0.0284752	0.163226	0.118038	0.126356	-0.0985242	-1.06841	0.61528	0.394837	0.378945	0.0992182	0.169826	0.280025	0.257364	0.0540491	-0.380731	0.504207	0.426726	0.627799	0.378949	0.372195	0.36785	0.311599	0.222333	-0.690205	0.357776	0.228148	0.18732	0.296616	0.185869	0.187448	0.13967	0.0351082
		RPS5	-1.41904	0.041977	0.133707	0.179017	0.123676	0.113494	-0.0152843	0.0172479	0.0910194	-0.874339	-0.0168312	0.177697	0.226767	0.17278	0.0669185	0.153982	0.0289338	-0.040123	-0.790734	0.108692	0.197452	0.187246	0.178243	0.150867	0.0759531	0.142821	0.128016	-1.08283	0.06237	0.147404	0.0235312	0.192086	0.175209	0.190162	0.0940196	0.062302
		RPS4A	-1.23326	0.078285	0.035501	0.183015	0.0530801	0.0547104	0.0434035	-0.0651441	0.0613224	-0.977131	0.0780725	0.196555	0.289815	0.188672	0.168627	0.135601	0.0111099	0.0411567	-0.931301	0.159513	0.224247	0.174235	0.125488	0.0575467	-0.0254558	0.038908	-0.00260312	-0.920386	0.0639438	0.186684	-0.0252708	0.0940326	0.0153437	0.0775795	0.0643575	-0.0128517
		RPL14A	-1.19121	0.150829	0.0742625	0.11052	0.125688	0.0437233	-0.0240735	-0.0585417	0.0892751	-1.04328	0.091953	0.0567904	0.204841	0.0365749	0.104959	0.113104	0.0889135	0.0271188	-0.797791	0.129518	0.220979	0.11144	0.171783	0.189263	0.262657	0.223155	0.118362	-1.19379	0.0307227	0.192836	0.169369	0.130055	0.0561041	0.189299	0.284635	0.0502349
		MRT4	-0.631119	0.657206	0.00194095	0.0724945	0.0274485	0.153926	0.314391	0.212363	0.24972	-0.421225	0.214515	0.146529	0.47096	0.0569864	0.0990506	0.179807	0.206549	-0.201025	-0.548209	0.357961	0.343618	0.470546	0.228362	0.459911	0.340764	0.265452	0.189443	-0.652775	0.118364	0.307585	0.099058	0.241653	-0.0697653	0.303111	0.423101	0.319691
		TMA19	-0.287203	0.0393234	0.168641	0.188318	0.0530568	0.117962	0.0802627	0.34085	0.26187	-0.275793	-0.089524	0.111765	0.194603	0.0880993	-0.0329446	0.160873	0.130247	0.170294	-0.175636	-0.0296088	0.0749961	0.170593	-0.0372172	0.227634	0.184536	0.0740219	-0.00851799	-0.385623	0.0968876	0.0223393	0.075075	0.101072	0.0905797	0.176228	0.111701	0.0432089
		RPS27A	-0.964473	-0.188674	-0.0824512	-0.156524	0.0943545	-0.0398769	-0.0408757	0.24358	-0.090162	-0.97258	0.0274061	0.0991843	0.0465686	-0.0105408	0.026765	0.0907006	0.0630191	-0.118497	-0.767547	0.0667449	0.0681762	0.0415265	0.0434549	0.0498886	0.0414096	-0.183165	-0.062393	-0.614405	-0.0870276	0.0142461	0.0406748	-0.00614507	-0.00671289	0.2302	-0.0538108	0.049716
		RPL17A	-1.2486	0.254166	0.44946	0.165671	0.131172	0.0916773	0.0725867	-0.0757676	-0.0682323	-1.01277	0.185853	0.363099	0.106647	0.168681	0.164415	0.00769559	0.0439653	0.118526	-1.10323	0.359009	0.27268	0.0471815	-0.00069265	-0.221435	-0.18129	-0.11061	-0.0678755	-1.24264	0.33947	0.0483954	-0.148922	0.0259022	-0.0783341	-0.152112	-0.162085	-0.00872571
		PRS1	-0.585108	-0.0920015	0.217109	-0.0001397	-0.189245	-0.0057366	0.071453	-0.234667	0.0763225	-0.782249	0.310847	0.320603	0.0937206	-0.0977435	-0.0304295	0.00454673	0.0490262	-0.0757636	-0.443465	0.240003	0.209462	-0.00827629	-0.064683	-0.0203078	-0.0157849	0.00341358	-0.00835997	-1.20057	0.13096	0.326519	-0.0336972	-0.319945	-0.417533	-0.177859	0.0924454	0.128042
		RPS21A	-1.04701	0.15688	-0.147597	-0.0265133	0.171057	0.0569704	0.117086	0.617165	0.289268	-0.717807	0.00189256	-0.0232387	0.0989378	0.083662	-0.0325959	0.279246	0.222836	-0.0553814	-0.730834	0.106614	0.163105	0.11258	0.16024	0.110032	0.103833	0.28139	0.178502	-0.863864	0.00825142	0.290499	0.330183	0.158225	0.127769	0.363492	0.324779	0.38032
		TIF1	-0.871631	0.164929	0.172155	0.112698	0.154526	0.120336	0.153288	-0.015243	-0.104611	-0.580187	0.0836928	0.101903	0.174101	0.152174	-0.0696641	-0.159334	0.0489875	-0.0205249	-0.338999	0.00337062	0.287285	0.0529994	0.129026	0.0875127	0.0117873	0.0255879	0.0388311	-0.791043	0.115735	0.104664	0.279776	0.263261	0.0363536	-0.0972232	0.0635127	0.0677187
		RPL40B	-1.18052	0.249911	0.345369	0.413953	0.287353	0.117702	0.119634	0.10949	0.168019	-0.799259	0.259651	0.249665	0.177363	0.145222	0.147027	0.185252	0.0912888	-0.0775638	-0.670021	0.192603	0.236294	0.24382	0.20384	0.141041	0.165411	0.12262	0.0684338	-0.993621	0.286307	0.256546	0.298407	0.190757	0.190852	0.166278	0.136533	0.123938
		RPL8B	-1.06893	0.200787	0.499811	0.32998	0.280215	0.212842	0.0258695	-0.17771	-0.12813	-1.15242	0.29648	0.417565	0.30628	0.265804	0.0902726	-0.0428345	-0.0318183	-0.0334967	-0.947374	0.453163	0.452226	0.313183	0.322585	0.13039	-0.0332175	0.0356625	-0.0874425	-1.16018	0.387824	0.340778	0.0489011	0.13238	-0.000653856	-0.0485565	-0.145281	-0.0568189
		RPL15A	-1.27082	0.119752	0.17144	0.0309757	0.0227156	-0.00987787	-0.0647341	0.0317149	0.118246	-0.89381	0.228296	0.11219	0.168059	0.101402	-0.0296904	0.0242607	0.0312839	0.0563993	-0.754145	0.459129	0.1432	0.212081	0.0786986	0.106042	0.123096	0.163825	0.0594353	-1.0905	0.103476	0.179614	0.23336	0.0917011	0.0451611	0.0409116	0.0930829	0.0235101
		RPS0B	-1.29015	-0.0149647	0.330143	0.0754524	0.153182	0.194805	0.00650217	0.0679997	0.180401	-0.934601	0.307922	0.21811	0.389664	0.235589	0.155024	0.0428718	-0.012998	0.161747	-0.995499	0.439086	0.384055	0.223824	0.110642	0.0581722	0.00483909	0.029284	-0.236154	-1.18624	0.204847	0.196547	0.205434	0.0734643	0.0855965	-0.0319812	0.00305451	-0.0885765
		RPL22A	-1.31871	0.143204	0.0441365	-0.000597473	0.130779	-0.0664859	0.0322834	0.0172594	0.0178818	-0.953893	0.115142	0.0977303	0.127451	0.157753	0.0227914	-0.0597816	0.0306202	0.0857476	-0.943933	0.167803	0.197817	0.211236	0.0776068	0.0474603	0.0371194	0.179378	0.139874	-1.17225	0.0662319	0.157249	0.121112	-0.000212413	-0.00163259	-0.147056	-0.0137442	0.130874
		RPL10	-1.12983	0.0659271	-0.0783075	0.066094	0.058603	0.0556961	0.0280287	0.0217048	0.0983767	-0.726357	0.000952224	-0.0473213	0.122898	0.0318057	0.123844	0.0403728	0.0297636	0.0274148	-0.640265	-0.010793	0.128462	0.173809	0.108822	0.2199	0.0553476	0.170435	0.152352	-0.935025	-0.105514	0.163206	0.286478	0.144131	0.151958	0.084586	0.106602	-0.028534
		STM1	-1.09555	0.0689234	0.19028	-0.0338885	0.088154	0.192828	0.0980768	0.183147	0.12873	-0.793971	0.154926	0.310743	0.198377	0.193185	0.111412	-0.0137995	0.115934	0.10862	-0.542842	0.206254	0.294496	0.322098	0.187246	0.225643	-0.0654752	-0.180028	0.114257	-0.914857	0.122278	0.0819864	0.239609	-0.027504	0.0528492	-0.00515726	-0.100434	0.254941
		RPS31	-1.10539	0.057828	-0.0397227	0.0929439	0.0349711	-0.0211673	0.0535455	0.173605	0.138677	-0.832519	0.0654824	-0.0164424	0.175885	0.060787	0.0628472	0.178979	0.193153	0.00554977	-0.708742	0.231838	0.160027	0.189215	0.0467783	0.208087	0.122232	0.14064	0.141253	-0.997775	0.0882849	0.196167	0.0257746	0.135011	0.114008	0.26506	0.170629	-0.0854732
		CBF5	0.20976	0.310328	0.535137	0.340456	0.379723	0.266101	0.242984	-0.00906888	0.0569837	-0.605055	0.67807	0.645015	0.339484	0.315339	0.223309	0.225549	0.202062	0.209742	-0.355133	0.514655	0.438538	0.330355	0.268644	0.202979	0.0697001	0.0863909	-0.0130121	-0.947602	0.522729	0.45392	0.123622	0.27112	0.253383	0.0274252	0.12682	-0.024178
		RPL37A	-1.42995	0.218533	0.333314	0.149474	0.140829	0.134099	0.0846254	-0.296034	-0.290272	-1.22363	0.202492	0.285052	0.0943733	0.176028	0.0435208	-0.0348525	0.0688695	-0.101923	-0.918258	0.271144	0.262044	0.257172	0.159753	0.0815688	0.0708185	-0.0480659	0.0107999	-1.25479	0.141416	0.135172	-0.0879337	0.156383	0.0916987	-0.17253	-0.0592603	-0.359304
		NOP56	-0.129994	0.407439	0.588441	0.415828	0.319773	0.351093	0.346207	0.343237	0.0690124	-0.653293	0.61179	0.656793	0.355601	0.284336	0.129735	0.205726	0.191707	0.164143	-0.46875	0.435087	0.449796	0.321056	0.218421	0.301946	0.237489	0.220378	0.161879	-0.970014	0.500676	0.269322	0.307888	0.20339	0.364536	0.282008	0.14383	0.233065
		YEF3	-0.414262	-0.00901397	0.208139	0.28266	0.248059	0.112409	0.027634	-0.0746331	0.100755	-0.747161	0.0679611	0.241769	0.263582	0.19322	0.0987582	-0.0276287	-0.0430757	-0.0932513	-0.751837	0.148691	0.361721	0.236369	0.0810616	0.0538325	-0.0355121	-0.108964	-0.144994	-1.08029	0.0392082	0.200506	0.0961415	0.0101177	0.13588	-0.169922	-0.142982	-0.0856434
		RPS28B	-0.685137	0.435311	0.0430796	0.603438	NaN	-0.454028	0.258013	-0.841656	-1.58956	-0.278206	1.28882	0.0422371	0.414582	0.131292	0.0146584	1.01569	0.889496	0.129621	-0.295566	-0.156419	-0.427275	0.266415	0.713982	0.127591	0.029303	0.736275	0.0253232	-0.807557	0.19747	0.787094	-0.792689	0.242991	0.467331	-0.46578	0.727275	0.427944
		RPL38	-0.894671	0.0932265	-0.176279	0.0925022	0.163525	0.0686638	0.12381	0.433538	0.287985	-0.617431	-0.0539797	0.0410391	0.264565	0.156224	0.0526463	0.308689	0.253127	-0.0766526	-0.508367	0.0359692	0.0716437	0.207427	0.0218475	0.139983	0.126065	0.225339	0.171618	-0.71541	-0.0139296	0.206021	0.292024	0.120182	0.317892	0.425527	0.216338	0.397446
		RPS25B	-1.02234	0.410105	0.297536	0.411445	0.309022	0.295651	0.265269	0.397803	0.298143	-0.861196	0.173	0.319182	0.499018	0.484466	0.320792	0.363349	0.31733	0.183933	-0.495501	0.118816	0.316218	0.434831	0.361056	0.63343	0.336821	0.426335	0.383676	-0.832523	0.193191	0.419592	0.110073	0.408423	0.395754	0.469332	0.312331	0.0207504
		RPP0	-1.39346	0.237781	0.5337	0.263826	0.265416	0.122302	0.0870321	-0.218311	-0.155353	-1.0842	0.416871	0.566046	0.243601	0.252596	0.165247	-0.0949962	-0.00821642	0.0051765	-1.01041	0.597551	0.502125	0.182836	0.216376	-0.0888043	-0.0725041	-0.100244	-0.186238	-1.41465	0.355178	0.129406	0.0828668	-0.0111228	0.0285433	-0.177827	-0.139214	-0.146727
		RPL26A	-1.2478	0.435615	0.491668	0.344018	0.369505	0.374632	0.150707	0.207841	0.155676	-0.819919	0.513976	0.44444	0.316369	0.351213	0.25398	0.163432	0.0362724	0.0114229	-0.689688	0.404403	0.372472	0.414413	0.30455	0.197889	0.116194	0.171201	0.0584479	-1.01677	0.52264	0.332465	0.289324	0.179826	0.297877	0.202941	0.0855127	0.24731
		RPS22B	-0.878915	0.00123438	-0.0809365	0.190028	0.141556	0.111324	0.380002	0.479848	0.248123	-0.5611	0.00547441	0.145798	0.200047	0.31462	0.218613	0.291294	0.444497	0.183354	-0.514984	0.310875	0.24954	0.412264	0.254532	0.368506	0.282344	0.302608	0.184578	-0.603594	0.490889	0.36361	0.214579	0.324402	0.240172	0.298797	0.380597	0.150365
		SUR4	-1.29207	-0.109289	0.0641737	0.0636155	-0.141346	-0.242943	-0.0238285	-0.411599	-0.503282	-0.866528	0.196456	-0.0327448	-0.107013	-0.0913801	-0.111483	-0.256772	-0.320314	-0.524935	-1.21509	0.0215192	0.116854	0.097393	-0.0167839	0.0612221	-0.424269	-0.321532	-0.153014	-1.37385	-0.313683	-0.0655683	-0.17456	-0.222648	-0.132131	-0.178192	-0.347707	-0.349855
		RPS29A	-1.17767	0.0536791	0.114909	0.0744038	0.161933	0.000658831	0.0901382	0.752672	0.248389	-0.867697	0.216176	0.182708	0.146949	0.0750561	0.0479609	0.268858	0.168621	-0.106583	-0.782931	0.233417	0.00433717	0.165301	-0.0525899	0.118093	0.193164	0.299611	0.20377	-0.931029	0.302505	0.236908	0.267514	0.0807433	0.162438	0.287078	0.147198	0.452652
		RPS1A	-1.02454	0.0982351	0.00412498	0.0561372	0.0730626	0.0796547	0.0954514	0.193171	0.249275	-0.79217	0.0536423	0.0294897	0.201739	0.147921	0.12165	0.321569	0.212992	0.0388626	-0.470138	-0.0183299	0.111489	0.186694	0.184737	0.250442	0.172958	0.154169	0.1386	-0.892975	0.0637374	0.18287	0.223929	0.191024	0.22524	0.221056	0.195138	0.225631
		RPL6B	-1.09742	0.00377675	-0.0625948	0.0925377	0.0430476	0.0172322	0.0670283	0.270397	0.20629	-1.22961	-0.0632401	-0.0587066	0.074844	0.149282	0.0854681	0.0390939	0.123941	0.070986	-0.807701	0.0160531	0.190103	-0.00244441	0.0962046	0.035223	0.0476812	0.0141011	0.0388385	-1.06427	-0.0304282	0.160348	0.150931	-0.012609	0.107	-0.164502	0.0109114	0.151116
		APT1	-0.867252	0.00165758	0.124	0.0504864	-0.121074	0.0328847	-0.0110092	-0.241362	0.235521	-0.612324	-0.289223	-0.011144	0.355777	-0.186884	-0.146622	0.0156873	0.0269999	-0.172788	-0.536574	-0.263572	-0.0833202	0.0114676	-0.142362	0.0430873	0.149042	-0.00223298	-0.232173	-0.726637	-0.0180027	-0.049524	-0.00394989	-0.0260316	-0.0956053	0.227324	0.198984	0.168789
		RPS17A	-1.30632	-0.0785984	-0.245565	-0.0434237	0.00738474	0.0236848	0.0781522	0.494496	0.307562	-0.880077	-0.166073	-0.203517	-0.0461945	0.0268479	-0.0792491	0.221508	0.191646	-0.172372	-0.671498	-0.00971865	-0.0498608	0.0568618	0.071353	0.22191	0.159221	0.243805	0.181856	-1.01083	-0.277997	0.132626	0.326289	0.19343	0.0811396	0.269435	0.178142	0.287295
		RPS18B	-1.0899	0.154867	-0.0622506	-0.0659677	-0.0194608	0.0374262	0.0237496	0.170626	0.199421	-0.773519	0.0246378	0.112543	0.0776272	0.0384712	-0.036848	0.161832	0.216294	0.0817805	-0.444377	0.0465328	0.121079	0.0945063	0.00307125	0.174262	0.180933	0.156247	0.029239	-0.753679	-0.00812719	0.125646	0.31923	0.100767	0.0760574	0.120013	0.211032	0.171378
		RPS1B	-1.32228	0.0906186	-0.00885996	0.0111452	0.0564491	0.00126495	0.022687	0.2589	0.12534	-0.935795	0.0697113	-0.0219419	0.0228348	0.0938993	0.00457562	0.113338	0.187015	-0.0365282	-0.820107	-0.0460172	-0.0301275	0.10816	0.0467208	0.118134	0.16608	0.131662	0.0598709	-1.0099	-0.111213	0.0221429	0.194911	0.0321527	0.138917	0.203309	0.0953028	0.108132
		RPL6A	-1.19312	0.236575	0.277956	0.221942	0.177173	0.220582	0.0949503	0.029963	0.130149	-0.983717	0.269753	0.317904	0.280182	0.276152	0.155414	0.144431	0.0193498	0.159483	-0.694986	0.384318	0.296932	0.135801	0.194008	0.091464	-0.0188154	0.0936567	-0.0430923	-1.10752	0.29971	0.285027	0.144096	0.0822787	0.118019	0.00591452	0.140287	0.159076
		URA5	0.16286	0.376417	0.458117	0.261333	-0.0950788	0.154782	0.0936265	-0.444766	-0.0785981	0.154753	0.21482	0.420749	0.311077	0.0188172	0.140189	0.0545065	0.116005	-0.119059	-0.158063	0.374096	0.327613	0.0895372	0.288218	-0.07886	-0.108201	-0.0973668	0.320779	-0.593432	0.35359	0.11917	0.107775	0.115441	-0.0472423	0.159825	-0.00969107	-0.285175
		ASC1	-1.49955	-0.208778	0.228667	0.176871	0.0320427	0.0275147	0.0409433	0.067667	0.0395903	-1.03972	-0.0809293	0.229819	0.208428	0.292734	0.205678	0.00450355	0.0269999	0.0133437	-0.86805	0.353091	0.365551	0.345477	0.245639	0.253599	0.162242	0.308181	0.132636	-1.27747	0.321918	0.245542	0.0536564	0.194628	0.175491	0.0803812	0.0425442	0.0564339
		RPL13B	-0.918564	-0.00196957	0.010428	0.0307814	0.0345172	0.0484311	0.0489783	0.0712243	0.0560397	-0.84256	0.139535	0.130557	0.00776329	-0.00371974	0.0625625	0.01237	0.00503031	0.0857924	-0.717502	0.151782	0.16755	0.0990288	0.0871684	-0.0100087	0.0169578	0.126285	0.0446415	-1.115	0.0947095	0.169271	0.0818642	0.0104269	0.063927	-0.118636	0.051173	-0.0090823
		RPL36A	-1.20271	0.0375533	0.205321	0.0872176	-0.0793194	0.0433523	0.149731	0.135809	-0.0620324	-1.24904	-0.0389317	-0.0377101	0.0676549	-0.00736436	0.0269591	0.360853	0.179429	-0.0553946	-0.690736	0.0355929	0.00732779	0.127299	0.0692229	0.229284	0.162045	0.303119	0.175508	-0.846038	-0.0135603	0.0804185	-0.156696	0.115368	0.255777	0.261749	0.184225	-0.243343
		GUA1	-0.435523	0.113383	0.670168	0.53785	0.175569	0.246412	0.0685355	0.125923	0.0581383	-0.937169	0.426324	0.644902	0.472588	0.155139	0.148182	0.125099	0.000527641	0.23768	-1.11499	0.697503	0.400544	0.198243	0.351412	0.1593	0.146797	0.0517766	0.0852657	-0.970286	0.224692	0.30844	0.000859992	0.127514	0.347037	-0.000116145	-0.027613	0.16491
		RPS10B	-1.01103	0.161576	-0.0705624	0.0133877	0.207161	-0.0365695	0.0557132	0.413425	0.0404994	-0.783043	0.109967	0.13397	0.176259	-0.0123733	0.0597767	0.34409	0.204909	0.116445	-0.710349	0.137615	0.148438	0.185291	0.00782889	0.181991	-0.0959421	0.0556814	0.111454	-0.748731	0.0884512	0.0820767	0.0710023	0.0557768	0.0232982	0.228697	0.197945	0.269964
		RPL20A	-1.68472	-0.180695	-0.0892882	-0.163294	-0.0334026	-0.231253	-0.129052	-0.434785	-0.406428	-1.28093	-0.142679	-0.110671	0.0620769	-0.019155	-0.124793	0.0341318	-0.218637	-0.393795	-1.54219	0.0182486	0.0458373	0.0435504	0.0652641	-0.0474338	0.061947	0.0940301	-0.0213957	-1.29552	-0.114668	0.0568551	-0.462862	-0.0814083	0.0370317	-0.161928	-0.132611	-0.486998
		RPL9B	-0.668845	-0.147531	-0.0505565	-0.0615064	0.169614	0.323377	0.37715	0.485158	0.368672	-0.306621	0.0909276	-0.162169	0.131997	0.261227	0.21024	0.363999	0.524797	0.169145	-0.29408	-0.0329292	0.145274	0.381678	0.520557	0.451762	0.411338	0.498954	0.378112	-0.733614	0.0434593	0.3498	0.400415	0.37806	0.228466	0.662364	0.484688	0.525614
		RPL16B	-1.5561	0.102494	-0.0543679	-0.125248	0.0799833	0.0411161	-0.00852989	-0.0760503	-0.0492741	-0.935458	-0.0220287	0.113564	0.237233	0.0694197	0.0074087	-0.144777	-0.0320445	-0.0511927	-0.851889	0.100173	0.163402	0.119872	0.0497441	0.0999074	-0.0410863	-0.0484095	-0.0913598	-1.34451	-0.00279538	0.203581	0.0113907	-0.0570615	-0.0696263	0.0890839	0.0976354	0.0596289
		RPS7B	-1.24806	0.245821	0.343906	0.513955	0.49344	0.301955	0.421301	0.409749	0.567877	-0.88952	0.546959	0.582358	0.38176	0.443812	0.362305	0.344006	0.394928	0.35911	-0.731019	0.4836	0.620656	0.548223	0.318947	0.266941	0.296259	0.343012	0.0870043	-1.03648	0.224157	0.46135	0.508022	0.353791	0.421059	0.00834387	0.290631	0.235685
		RPL42A	-1.00607	0.263314	0.143609	0.307508	0.0790525	0.0700619	0.115913	0.274604	0.255149	-0.670499	0.275787	0.19258	0.168403	0.16728	0.0646193	0.20522	0.294841	-0.04936	-0.597042	0.142895	0.0955815	0.200657	0.0294693	0.163056	0.136013	0.210806	0.0871341	-0.857059	0.325882	0.176274	0.19275	0.139219	0.156415	0.225571	0.156606	0.200372
		RPS3	-1.20963	-0.0366013	0.0283555	0.147874	0.0662573	0.111994	0.0749287	-0.00246978	-0.0562794	-0.889164	0.148055	0.132154	0.128943	0.227287	0.124061	0.186959	0.186108	-0.0111448	-0.804162	0.133087	0.163863	0.322882	0.170717	0.240384	0.272757	0.287047	0.173533	-0.987442	0.129655	0.197936	0.0726586	0.228699	0.0675686	0.245676	0.192084	0.0281818
		SSB2	-0.703421	-0.206588	0.0984838	-0.0066277	-0.0242451	-0.116495	-0.175931	-0.470416	-0.304061	-0.977455	-0.185401	0.148854	-0.100942	-0.0591939	0.0342787	-0.176167	-0.193038	-0.144111	-0.94741	-0.0794027	0.022917	-0.102029	-0.1177	-0.132171	-0.199735	-0.210834	-0.270421	-1.29588	0.0215475	-0.0684931	-0.31228	-0.141599	-0.0596477	-0.389636	-0.17351	-0.513953
		RPA49	-0.969867	0.31408	0.406048	0.253121	0.272268	0.331632	0.236318	0.252126	0.0132358	-1.07751	0.184663	0.43558	0.0847646	0.279522	-0.0741508	-0.167759	0.264691	0.147454	-0.487186	0.236923	0.375459	0.299168	0.146853	0.0234337	0.0506767	0.385957	0.108981	-1.27671	0.483898	0.137368	-0.0301129	0.293446	-0.0689374	0.579639	0.0592164	-0.00878857
		RPL18B	-1.35321	0.389105	0.0843338	-0.0605077	0.295616	0.201688	0.190829	0.188847	0.0386697	-0.958658	0.108803	0.0335996	0.263481	0.244354	0.234241	-0.0684456	0.146398	-0.293488	-0.680228	0.214956	0.222933	0.279082	0.515903	0.0538864	0.39943	0.227557	0.111553	-1.21042	0.0256921	0.0496338	0.32132	0.16489	0.156437	0.213433	0.144162	0.367399
		RPS19B	-1.35329	-0.124959	-0.180985	0.128954	-0.106253	0.0814871	0.0111007	0.00833222	0.0698621	-0.9382	-0.0954946	-0.0585335	0.0891879	-0.0228673	0.0439305	-0.030618	0.0773722	0.128399	-0.822173	-0.0257578	0.0793541	0.030476	-0.0558496	0.0719952	0.123049	0.00618652	0.0382312	-1.19002	-0.077228	0.0806479	0.167935	-0.00939256	0.0726866	0.0747065	-0.109078	-0.0699868
		RPP2A	-1.2833	0.428925	0.496243	0.331312	0.276237	0.262641	0.234212	-0.19149	-0.0415279	-0.900516	0.355806	0.357154	0.341707	0.278805	0.230263	0.0853233	0.089829	0.0949507	-0.928178	0.385509	0.41436	0.149652	0.087886	0.0488341	0.0487225	0.0168178	0.0595535	-1.32052	0.247916	0.309753	-0.179189	0.247331	0.150003	-0.0818349	0.127101	-0.207228
		RPS15	-1.41535	0.0201282	0.439501	0.234326	0.0809698	0.0650808	0.117846	-0.22631	-0.0851409	-1.06236	0.302177	0.36402	0.218561	0.120736	0.175123	-0.0285028	0.0116868	-0.0134242	-1.02578	0.391399	0.262918	0.0275812	0.0859507	-0.099342	-0.0397813	-0.0663129	-0.177617	-1.37049	0.159677	0.0150162	-0.161802	0.0214352	0.0553366	-0.215025	0.0189555	-0.207505
		WRS1	-0.202985	-0.427186	-0.0485039	0.173053	-0.121074	-0.120127	-0.0177602	-0.074102	-0.164894	-0.548127	-0.585172	-0.0161795	-0.0689964	0.0228346	0.207304	-0.186806	-0.00776557	0.379957	-0.603961	-0.109483	-0.0563797	0.00812885	0.181027	0.148901	-0.0592337	-0.157083	0.0253232	-0.933088	-0.220842	0.226177	0.244051	-0.34594	-0.232894	0.0793818	-0.146718	0.281655
		RPL18A	-1.18408	0.190172	0.34453	0.357149	0.191774	0.165683	0.0248591	-0.130772	0.0352951	-0.941292	0.457469	0.349714	0.137474	0.196404	0.0735942	-0.0275727	-0.0220449	-0.0974453	-0.868625	0.409449	0.365398	0.3044	0.168331	0.173978	0.0500837	0.0108996	-0.0450395	-1.06795	0.2665	0.220601	0.0911216	0.0842486	0.0925571	-0.0322388	0.00243944	-0.028967
		RPS19A	-1.4203	-0.13831	0.107065	0.0724814	0.23984	0.149396	0.0897638	-0.148066	-0.00137275	-0.792232	0.0324512	0.108365	0.115967	0.125966	0.175875	0.0383364	0.104691	0.222484	-0.825123	0.0617904	0.212396	0.397231	0.182934	0.174538	0.0752599	0.15385	0.132093	-0.891551	-0.0911319	0.243811	0.270151	0.200453	-0.0316007	0.11886	0.206879	-0.114921
		RPL25	-1.38675	0.313338	0.0453043	0.165349	0.113985	0.0376935	0.0964132	0.212599	0.122479	-0.881466	0.111921	0.146712	0.211657	0.167085	0.0940664	0.301546	0.391053	0.0891058	-0.814528	0.327216	0.197457	0.216938	0.103816	0.215519	0.226024	0.330989	0.138058	-0.936654	0.151147	0.239875	0.0877048	0.243333	0.0957637	0.312693	0.248052	-0.0239746
		CDC33	-0.316135	0.165098	-0.190607	0.225362	0.236433	-0.112602	0.260156	-0.0434941	-0.0696183	-0.280514	0.229433	0.0309425	0.298884	0.0708164	0.153827	0.333796	0.210382	0.0386755	-0.226428	0.0611091	0.0468456	0.223534	0.355578	0.234702	0.400529	0.275177	-0.0312796	-0.328176	-0.523319	0.166844	-0.0263762	0.26183	0.228482	0.129294	0.271911	-0.0358487
		RPL3	-0.669492	0.111047	0.00311906	0.269621	0.145528	0.088039	0.114257	0.310295	0.29987	-0.680737	0.0985933	0.140135	0.251303	0.252979	0.167076	0.110028	0.136801	0.157441	-0.61983	0.247687	0.33256	0.186199	0.183634	0.0649723	0.0550019	0.0916693	0.0180447	-0.723943	0.198803	0.278444	0.427776	0.137505	0.0743197	0.0606718	-0.0199841	0.273288
		RPS7A	-1.21561	0.0156841	-0.348454	-0.233146	0.0174818	-0.168501	-0.0374222	0.186853	0.0584887	-0.957872	-0.295092	-0.324733	-0.0568887	0.00822652	-0.228083	-0.0597506	-0.0881164	0.0705632	-0.549554	-0.122368	0.00663192	0.00138749	-0.0702236	0.0763309	-0.0232111	0.0113737	-0.000291028	-1.12017	-0.11546	-0.0748471	0.0575452	-0.0576687	0.00683779	0.106511	0.0576028	0.0549821
		RPS28A	-0.807797	0.1787	0.162751	0.157416	0.098853	0.222449	0.226614	0.501101	0.129549	-0.462391	0.160413	0.244371	0.272151	0.225277	0.126594	0.299172	0.19884	0.0521369	-0.509997	0.120097	0.0940364	0.252308	0.199363	0.171346	0.216369	0.289055	0.160997	-0.681595	0.0603978	0.240087	0.374679	0.172546	0.129146	0.223182	0.360387	0.367043
		RPB8	-0.374569	0.367994	0.830086	0.390445	0.730063	0.248858	0.529455	0.552681	0.321568	-0.281747	0.599389	0.736134	0.648353	0.554923	0.419049	0.285776	0.486431	0.35957	-0.554363	0.54547	0.732597	0.364209	0.358969	0.33245	0.199228	0.223721	0.321565	-0.587591	0.154402	0.366221	0.386635	0.398336	0.231617	0.154117	0.313023	0.372802
		RPL33B	-1.11279	0.0695234	-0.00457144	0.0369388	0.126992	0.0501038	0.0913426	0.293506	0.407006	-1.06396	-0.0403195	0.0480322	0.145078	0.00211553	0.0037796	0.239834	0.176512	-0.149771	-0.747324	0.00987424	0.0846246	0.138967	0.0632387	0.262701	0.0593629	0.0543226	0.0924226	-1.27927	-0.0840497	0.114047	-0.10647	0.0909931	0.230128	0.350211	0.187585	-0.219348
		CAF20	-1.29609	-0.524047	-0.889806	-0.443104	-0.358113	-0.152858	-0.183692	-0.35133	-0.168096	-0.942603	-0.375577	-0.33513	-0.435001	-0.0226207	-0.345238	-0.46974	-0.432432	-0.534776	-0.687884	-0.475488	-0.201207	-0.186097	-0.165266	-0.156202	0.163396	0.151312	-0.219096	-1.15548	-0.58435	-0.188861	-0.352117	-0.209521	-0.252561	-0.126293	-0.379641	-0.361489
		RPS10A	-0.835446	0.00795598	-0.116361	-0.0266321	-0.0322912	0.00754012	-0.0702135	0.396428	0.188984	-0.799397	-0.0698559	-0.0614308	0.0155519	-0.0580779	-0.051793	0.2791	0.306128	0.140048	-0.601534	0.0230655	0.0300383	0.086683	-0.155915	0.137657	-0.0408363	0.25655	0.1429	-0.794555	-0.110954	0.0488379	0.105991	0.0584359	0.0933479	0.312593	0.145814	0.17752
		YOR309C	0.0262176	0.389652	0.920722	0.545755	0.345304	0.327255	0.345377	-0.574593	-0.107964	-0.845503	0.805705	0.902365	0.395871	0.318235	0.31835	-0.068717	-0.0385064	-0.0960188	-1.03255	0.728477	0.599789	0.348811	0.244163	0.0947177	0.173561	0.0556736	-0.0543636	-1.3739	0.668959	0.183179	-0.218541	0.093901	0.285467	-0.115558	-0.00782185	-0.227826
		NOP58	0.070804	0.441721	0.917946	0.553212	0.364566	0.338597	0.350128	-0.579792	-0.11954	-0.807474	0.797276	0.892762	0.383258	0.328152	0.314224	-0.063428	-0.0479862	-0.0677973	-0.964075	0.731265	0.602594	0.35388	0.241594	0.113383	0.143824	0.0385675	-0.0768794	-1.29549	0.651263	0.189339	-0.22368	0.115014	0.338546	-0.107866	-0.0328362	-0.195114
		RPL20B	-1.15768	0.00326033	-0.143872	-0.20112	-0.280448	-0.243864	-0.208727	-0.0848505	-0.083181	-1.14906	-0.361123	-0.0919382	-0.0381348	-0.255704	-0.132757	-0.0390708	-0.32944	-0.491836	-0.90937	-0.0750921	-0.154222	-0.157097	-0.340686	-0.0655172	-0.156352	-0.0326023	-0.121357	-1.14878	-0.223451	-0.15732	-0.427578	-0.212442	-0.0153008	-0.135464	-0.0408736	-0.646298
		RPS12	-0.797917	0.286234	0.196814	0.210195	0.296974	0.186419	0.135551	0.290186	0.33634	-0.650441	0.147381	0.214885	0.345924	0.235775	0.136669	0.268009	0.317397	0.225082	-0.536323	0.318084	0.278775	0.264385	0.206923	0.221759	0.263806	0.277471	0.21891	-0.793463	0.235284	0.31663	0.258136	0.27378	0.221342	0.328928	0.28733	0.167138
		EGD1	-0.988104	-0.397526	0.228303	0.19678	0.0317851	0.092615	0.112254	-0.281643	0.0201613	-0.681401	0.0613055	0.110065	0.103399	0.253012	0.229078	-0.0455271	0.039786	-0.000197629	-0.688419	-0.213669	-0.0380183	0.136597	0.188084	0.148487	0.112478	0.229089	0.183307	-1.14779	-0.0156763	-0.0183736	-0.0480383	0.188461	0.00912951	0.125083	0.0918516	-0.0432547
		RPL21B	-1.2306	0.148386	0.0654022	0.31958	0.301112	0.290197	0.175795	0.0939343	-0.122216	-1.01045	-0.255372	0.098546	0.156183	0.164914	0.159773	-0.0401614	0.051305	0.193262	-0.742445	0.0879907	0.196222	0.230092	0.210304	0.151979	0.0769933	0.239098	0.23818	-1.00726	0.0950721	0.195754	-0.0736282	0.106475	0.186761	0.181799	0.121552	-0.205539
		RPS9A	-0.596727	1.22651	1.29515	0.837395	0.731783	0.678287	0.697743	0.819895	0.752624	-0.15754	1.19754	1.09357	0.982212	0.799815	0.651895	0.55964	0.771828	0.794826	-0.186321	1.30657	0.823291	0.723026	0.731501	0.519673	0.58154	0.790866	0.658045	-0.598473	0.967603	0.683352	1.04381	0.768666	0.305245	0.685213	0.564985	0.613225
		RPS6A	-1.20702	0.0384648	-0.206607	-0.128636	0.0364992	0.0636627	-0.0212624	0.278649	0.19026	-0.849037	-0.00844905	-0.170974	0.137887	0.0205297	-0.0758258	0.154046	0.0420939	-0.0481149	-0.690937	0.00602197	-0.0493371	0.109252	0.0233956	0.199955	0.0473466	-0.0018709	0.00800651	-0.945228	-0.0866948	0.114712	0.10876	0.111861	0.11041	0.0872536	-0.00900973	0.0546578
		RPL5	-1.23994	0.235099	0.607578	0.336334	0.404174	0.244848	0.115186	-0.0845124	0.0222441	-0.888795	0.454978	0.626447	0.374967	0.2914	0.214444	0.0575602	0.0121457	0.0953507	-0.865369	0.671114	0.567636	0.338069	0.362977	0.00943014	0.0567489	0.0276275	0.0418533	-1.14995	0.397715	0.308107	0.260504	0.174164	0.117189	-0.0198697	0.092351	-0.0437312
		RPL33A	-1.18943	-0.0452779	0.0405191	-0.0535012	0.18082	0.128547	0.0694748	-0.15366	-0.276567	-0.650933	-0.0705694	-0.00539618	0.286019	0.0197729	0.0374145	0.11658	0.00820226	-0.264885	-0.616361	0.0528023	0.0853978	0.192142	0.111879	0.166459	0.106426	0.0384205	0.147509	-1.17858	0.136987	0.0628742	-0.127184	0.114411	0.103305	0.22312	0.131686	-0.101108
		RPL1A	-1.2264	-0.14456	0.154504	0.238597	0.278736	0.211983	0.0970762	-0.0226821	0.205168	-0.705186	-0.0110807	0.112162	0.414653	0.178458	0.130859	0.167873	-0.013086	-0.0399915	-0.496858	0.139778	0.179041	0.204079	0.103667	0.23259	0.0277614	0.0263467	-0.0827676	-0.934002	0.0861039	0.172922	0.0564215	0.095769	0.0829903	0.199829	0.178459	-0.10874
		SUI3	-1.08028	-0.0537273	-0.332429	-0.0429246	-0.188188	-0.0446367	-0.067387	-0.10469	-0.214521	-0.596382	-0.230053	-0.635835	0.0804645	-0.244217	-0.0185084	0.0156873	-0.184504	-0.0290771	-0.772004	-0.197061	-0.0963578	-0.0764728	-0.152162	-0.247918	-0.230456	-0.224197	-0.304825	-0.737167	-0.150453	0.10051	-0.269127	0.0423971	-0.269635	0.169809	-0.129768	-0.0236194
		RPL11A	-1.24537	0.0486928	0.129343	0.0665023	0.182778	0.0528258	0.110073	0.114817	-0.0690752	-0.902782	0.195298	0.303843	0.329032	0.203224	0.0404211	0.286754	0.170496	-0.177995	-0.744665	0.311088	0.249741	0.177241	0.223847	0.265518	0.138134	0.206448	0.0114186	-1.23584	0.10285	0.265582	0.218038	0.149325	0.111168	0.325169	0.217092	-0.0018455
		RPC40	-0.419878	0.250886	-0.14804	0.101532	-0.0686066	-0.0270175	0.0329467	0.170317	0.0504439	-0.686137	-0.241101	0.315624	-0.128455	-0.182311	-0.229267	-0.0667749	-0.606872	-0.112724	-1.59102	0.341674	0.254549	-0.0235028	0.140992	0.278391	-0.375087	-0.276247	-0.237711	-1.11751	0.139054	-0.142966	0.290367	-0.0304387	-0.677565	0.137387	-0.0827545	-0.198485
		RPS23B	-0.86213	0.161728	0.0463468	0.12266	0.16275	0.090214	0.0937198	0.399365	0.295903	-0.535872	0.182544	0.0411787	0.138434	0.0657891	0.0540947	0.268166	0.284666	0.11076	-0.482604	0.108266	0.112462	0.0960294	0.00200967	0.260812	0.222521	0.202599	0.196892	-0.670183	0.0593685	0.165781	0.313384	0.179197	0.230173	0.276998	0.211149	0.349455
		RPL19A	-1.17039	0.175479	0.23191	0.15717	0.17222	0.165632	0.187896	0.466259	0.203711	-0.845741	0.160045	0.117451	0.225754	0.196661	0.215908	0.0130213	0.158009	0.161798	-0.459925	0.181652	0.405173	0.35987	0.301932	0.249886	0.0960163	0.226533	0.139195	-0.796143	0.227192	0.361662	0.280537	0.0937422	0.134727	0.0371217	0.166526	0.394288
		RPL34A	-1.46238	0.00873344	0.062093	0.0902184	0.0138547	-0.0678059	-0.108464	0.15159	-0.00654379	-0.954619	0.0500814	0.0740999	-0.0516973	0.109476	-0.0432952	-0.10226	0.00463094	-0.059465	-0.845741	0.022025	0.00597745	0.185122	0.106649	0.0448341	0.0458322	-0.00124035	0.0762256	-1.20404	-0.110338	0.0712866	0.264911	0.0630016	0.000555983	-0.0425687	-0.100916	0.0776855
[truncated: 1 more rows]

## Sheet: Fig 5D and 6E (Recovery)
			Recovery into 7.3mM Pi:
			Data Fig 5D, and 6E:
			Experiment 2:
			The indicated mutants cells recovered after 24.7h (t=0) of growth in low Pi levels of 0.2mM Pi.
[truncated: 244 more rows]
[truncated: 4 more columns]

## Sheet: Fig 6E (Recovery)
	Recovery into 7.3mM Pi:																																							Recovery into 7.3mM Pi:
[truncated: 245 more rows]
[truncated: 25 more columns]

[truncated: 2 more sheets:  S4H Fig (Recovery), S6E Fig (Recovery)]
