# Supplementary material for: Dual role of starvation signaling in promoting growth and recovery
Source: PLoS Biol. 2017 Dec 13;15(12):e2002039. doi: 10.1371/journal.pbio.2002039 (PMC5728490; doi:10.1371/journal.pbio.2002039)
Supplement: S3 Data — (XLSX) [file pbio.2002039.s010.xlsx]

## Sheet: Description  
		Description: Mutant relative abundance and reporter activation dynamics: the competition experiment was performed against a wild-type reference strain BY4741. Wild-type carrying a starvation response reporter (PHO84promptor-Venus) and a constitutive mCherry was competed against Wild-type carrying constitutive GFP. Cells were grown in rich Pi medium of 7.3mM to logarithmic phase (OD600 ~0.4), mixe…

## Sheet: S2B
Compatition of WT +PHO84p-Venus + mCherry vs. WT + GFP (during growth in low Pi):
		Data for figure S2B:
The number of cells with and without mCherry fluorescent protein as measured by flow cytometry (used to calculate the Relative Abandence):
		mCherry strain:
		Pi levels:	Time (h) in low Pi:
			0	0.8	1.9	4.3	9.4	23.9
		7.3mM	24527	24426	24322	24636	13980	25775
		0mM	24527	24483	24497	24651	24788	24996
		0.06mM	24527	24560	24678	24560	23356	25515
		0.2mM	24527	15035	24607	24793	20084	24539
		0.5mM	24527	14797	24228	24415	25788	25781
		non-mCherry strain:
		Pi levels:	Time (h) in low Pi:
			0	0.8	1.9	4.3	9.4	23.9
		7.3mM	24471	24425	24097	24352	12563	23207
		0mM	24471	24683	24656	24458	23830	24412
		0.06mM	24471	24588	24459	24609	20546	23839
		0.2mM	24471	15258	24467	24392	17400	24800
		0.5mM	24471	14522	23982	24257	22204	23510
Relative Abandence:
		Not normalized ratio (WT-reporter+mCherry/WT+GFP):
		Pi levels:	Time (h) in low Pi:
			0	0.8	1.9	4.3	9.4	23.9
		7.3mM	1.00229	1.00004	1.00934	1.01166	1.11279	1.11066
		0mM	1.00229	0.991897	0.993551	1.00789	1.0402	1.02392
		0.06mM	1.00229	0.998861	1.00895	0.998009	1.13677	1.0703
		0.2mM	1.00229	0.985385	1.00572	1.01644	1.15425	0.989476
		0.5mM	1.00229	1.01894	1.01026	1.00651	1.16141	1.0966
		Normalized (to t=0) ratio (in log2) of WT-reporter+mCherry/WT+GFP :
		Pi levels:	Time (h) in low Pi:
			0	0.8	1.9	4.3	9.4	23.9
		7.3mM	0	-0.00323866	0.0101106	0.01343	0.150886	0.148115
		0mM	0	-0.0150351	-0.0126314	0.00804201	0.0535652	0.030809
		0.06mM	0	-0.00494155	0.00956233	-0.0061732	0.181638	0.0947242
		0.2mM	0	-0.0245387	0.00493384	0.0202271	0.203662	-0.0185614
		0.5mM	0	0.0237668	0.0114256	0.00606892	0.212583	0.129736
