# Supplementary material for: Dual role of starvation signaling in promoting growth and recovery
Source: PLoS Biol. 2017 Dec 13;15(12):e2002039. doi: 10.1371/journal.pbio.2002039 (PMC5728490; doi:10.1371/journal.pbio.2002039)
Supplement: S4 Data — (XLSX) [file pbio.2002039.s011.xlsx]

## Sheet: Description
		Description: Mutant relative abundance and reporter activation dynamics: All the competition experiments were performed against a wild-type reference strain BY4741. Wild-type and mutant cells carried a starvation response reporter (PHO84promptor-Venus), and on one of them also harbored a constitutive mCherry to distinguish between the WT and mutant cells in the flow cytometer. The PHO4-SA1234 and…

## Sheet: growth in low Pi
	The number of cells with and without mCherry fluorescent protein as measured by flow cytometry (used to calculate the Mutant Relative Abandence):
	Raw Data used in figures: 2B-C, 3A-B, 3D-F, S2C-J, S3D, S5A, S6B-C
	mutant strain:	WT reference strain:	Pi levels:	Number of mCherry cells:																										Number of non-mCherry cells:
				Time (h) during growth in low and high Pi:																										Time (h) during growth in low and high Pi:
				0	0.5	1	1.75	2	2.5	3.2	4	4.5	5	5.5	6	6.5	7	7.5	8	8.5	9	9.5	10	10.5	11	11.5	12	24.67		0	0.5	1	1.75	2	2.5	3.2	4	4.5	5	5.5	6	6.5	7	7.5	8	8.5	9	9.5	10
	PHO84p-Venus +∆pho4-1	PHO84p-Venus +mCherry	0mM	15315	15224	15325	15428	16054	17307	18064	18969	19603	20153	20464	20738	20970	21160	21191	21413	21620	21636	21584	21694	21239	36550	37533	22053	36608		13283	12281	12179	12182	12118	11349	10266	9328	8790	8409	7909	7704	7446	7309	7367	7156	6932	6994	7191	6884
	PHO84p-Venus +∆pho4-2	PHO84p-Venus +mCherry	0mM	15299	15475	15428	15652	16413	17427	18149	19543	20054	20579	21139	21533	21849	22047	22265	22390	22458	22752	22718	23042	22721	38931	39284	23013	38355		13517	12017	12213	12170	11688	11055	10043	8628	8311	7609	7231	6926	6518	6412	6213	6237	6075	5852	6059	5624
	PHO84p-Venus +∆pho81	PHO84p-Venus +mCherry	0mM	14554	14602	14392	14736	15219	16538	17559	18715	19257	19697	20120	20442	20889	20902	21123	21403	21450	21466	21496	21810	21926	37149	37268	21891	35939		14329	13230	13202	13076	12989	11911	10816	9668	9231	8795	8316	8102	7549	7604	7516	7184	7181	7083	7280	6948
	PHO84c + PHO84p-Venus +∆pho4-mCherry	PHO84p-Venus	0mM	24710	13473	12429	12429	13506	13470	13086	12373	12116	12147	11130	11023	10608	10836	10865	10858	10678	10614	10710	7233	10476	16410	17060	10433	18963		24066	14203	14416	14466	14357	14922	14957	15477	15978	16035	16723	16872	17190	17217	17413	17355	17341	17579	17223	12469
	PHO84p-Venus +∆pho80	PHO84p-Venus +mCherry	0mM	26516	16707	16966	16514	16769	16616	16772	15883	15517	15048	14530	14114	13621	13265	12878	12756	12482	12238	12102	11946	11610	19819	19362	11328	17450		22267	11995	11659	12129	11933	12154	11961	12794	13110	13485	13934	14291	14745	15078	15451	15537	15781	15963	16177	16350
	PHO4-SA12346-GFP +mCherry	PHO84p-Venus	0mM	21867	12214	12095	12856	13375	14036	14288	15242	15726	16250	16455	16768	16841	17022	17264	17338	17365	16811	17684	17613	17557	29895	30146	17732	32203		26857	16196	15968	15461	15121	14459	14072	13021	12717	12235	11863	11532	11495	11288	11185	10995	10926	10567	10815	10642
	PHO4-SA12346-GFP +∆phm3+mCherry	PHO84p-Venus	0mM	25330	14843	14368	15212	15370	14977	14897	14726	15037	15060	14923	14684	14191	14644	14612	14553	14691	14341	14898	14512	14501	24364	24481	14485	25272		23481	13377	13233	12945	13056	13167	13137	13273	13166	13301	13380	13401	13565	13636	13663	13720	13682	13949	13671	13905
	PHO84p-Venus +∆phm3	PHO84p-Venus +mCherry	0mM	24022	14467	14453	14953	15240	15601	15575	15654	15715	15697	15659	15699	15646	15662	15731	15580	15651	15665	15585	15598	15710	26605	26826	15623	25986		24771	14339	14298	13815	13565	13155	13093	13023	12931	12903	12920	12896	13006	13013	12998	13179	13121	13108	13214	13200
	PHO84p-Venus	PHO84p-Venus +mCherry	0mM	24812	14712	14774	14643	14769	14827	15011	14707	14731	14952	14871	14999	14952	14956	15002	14983	14982	14861	14972	15198	14980	25492	25519	14944	25192		23961	14056	14002	14170	14059	13976	13710	13998	13941	13680	13714	13665	13715	13783	13723	13817	13788	13951	13843	13626
	PHO84c + PHO84p-Venus +mCherry	PHO84p-Venus	0mM	24512	14480	14496	14365	14652	14797	14906	14911	14938	14967	14732	14793	14725	14781	14747	14879	14914	14713	14854	14776	14793	25001	25194	15003	25137		24211	14236	14251	14447	14208	13991	13795	13856	13719	13694	13630	13845	13903	13933	14024	13878	13870	14077	13983	14072
	PHO84p-Venus +Pho84-L74F(ttG/ttC)	PHO84p-Venus +mCherry	0mM	25002	14787	14670	14909	14901	14752	14574	14567	14562	14572	14510	14577	14531	14591	14502	14528	14461	14818	14727	14697	14629	24865	25040	14725	24706		23782	13985	14070	13909	13962	14031	14122	14026	14074	14066	14100	13979	14111	14111	14208	14172	14286	13974	14044	14104
	PHO84c + PHO84p-Venus +Pho84-L74F(ttG/ttC) +mCherry	PHO84p-Venus	0mM	14767	13972	14280	14352	14637	14758	14875	15171	15079	15132	15159	15307	15216	15307	15397	15294	15566	15583	15738	15672	15842	26656	26916	15851	27022		14100	14370	14186	14190	14115	14001	13753	13344	13403	13285	13160	13083	13195	13117	13129	13218	12992	13055	12892	13002
	PHO84p-Venus +∆pho4-1	PHO84p-Venus +mCherry	0.06mM	15315	15345	15425	15425	15459	15627	15800	16050	16493	16314	17310	17058	15657	15570	21469	21693	22136	22412	22801	22906	22935	39294	39487	23150	40242		13283	13565	12519	12519	12894	12585	12900	12613	12165	10826	10693	8747	6996	6104	7438	7243	6797	6513	6110	6025
	PHO84p-Venus +∆pho4-2	PHO84p-Venus +mCherry	0.06mM	15299	15391	15482	15482	15678	15711	16012	16287	16600	16784	17305	17632	18440	19117	19647	20645	21492	22005	22702	23127	23458	40218	40224	24109	41979		13517	12392	12370	12370	12340	12572	12348	12205	11869	11825	11500	11199	10399	9736	9311	8308	7473	6946	6246	5810
	PHO84p-Venus +∆pho81	PHO84p-Venus +mCherry	0.06mM	14554	14422	14561	14561	14680	14600	14849	15194	15672	16133	16516	17301	18214	19230	20112	20673	21454	21930	22249	22363	22713	38839	39045	23244	40195		14329	13536	13524	13524	13323	13782	13641	13341	13025	12658	12340	11553	10589	9488	8854	8294	7493	7000	6655	6558
	PHO84c + PHO84p-Venus +∆pho4-mCherry	PHO84p-Venus	0.06mM	24710	13671	13744	13744	13699	14058	14780	14623	15012	13889	14689	14073	11788	11440	13093	12808	12796	12499	12082	12280	12427	20126	20383	11930	19162		24066	14272	14298	14298	14330	14031	13737	13905	13536	12572	14047	14054	12476	12787	15712	16010	16031	16298	16745	16387
	PHO84p-Venus +∆pho80	PHO84p-Venus +mCherry	0.06mM	26516	15769	15648	15648	16310	16866	17630	18293	18347	18342	18117	17762	17173	16797	15982	15133	14643	14083	13620	13104	12997	20846	20420	11839	16903		22267	12943	13073	13073	12453	11894	11188	10412	10522	10419	10746	11020	11600	11955	12891	13737	14171	14680	15161	15694
	PHO4-SA12346-GFP +mCherry	PHO84p-Venus	0.06mM	21867	12419	12897	12897	12874	12641	12229	12227	12375	12607	13305	13879	14720	15214	15584	16073	16509	17058	17178	17640	17898	30250	30007	18307	32635		26857	16074	15686	15686	15696	16048	16481	16495	16371	16101	15403	14822	13945	13329	13233	12694	12277	11734	11590	11183
	PHO4-SA12346-GFP +∆phm3+mCherry	PHO84p-Venus	0.06mM	25330	14950	15307	15307	15775	15727	15777	15908	16030	14964	14469	15520	12144	11801	14817	14820	14769	14518	14444	14753	14908	24892	24915	14833	25703		23481	13595	13197	13197	12837	12961	12964	12562	12750	12511	12510	12997	10792	10755	13994	14038	14083	14291	13964	14132
	PHO84p-Venus +∆phm3	PHO84p-Venus +mCherry	0.06mM	24022	14725	15053	15053	15186	15246	15266	15146	15268	15352	15659	16178	16546	16822	16857	16755	17015	16882	16720	16988	16970	28628	28547	16825	28411		24771	14046	13727	13727	13646	13601	13586	13692	13561	13522	13263	12714	12091	11697	12047	12148	11893	11996	12182	11957
	PHO84p-Venus	PHO84p-Venus +mCherry	0.06mM	24812	14689	14828	14828	14846	15128	14997	15191	15209	15123	14994	15246	14841	15427	15181	14995	14976	15092	15134	15119	15270	25730	25330	15065	25269		23961	14023	13940	13940	13961	13708	13790	13577	13550	13734	11867	13362	12541	12751	13663	13886	13885	13793	13737	13827
	PHO84c + PHO84p-Venus +mCherry	PHO84p-Venus	0.06mM	24512	14224	14285	14285	14522	14645	15054	15058	15266	15288	15231	15020	14837	14672	14274	14058	13709	13892	13675	13605	13686	23020	22737	13417	22708		24211	14332	14391	14391	14256	14135	13672	13748	13549	13520	13651	13884	13960	14036	14604	14839	15162	14952	15215	15279
	PHO84p-Venus +Pho84-L74F(ttG/ttC)	PHO84p-Venus +mCherry	0.06mM	25002	14834	14944	14944	14799	14979	14953	15013	15111	15129	15076	15078	14791	14757	14377	14085	14013	14147	13806	14100	14212	23519	23471	13891	23178		23782	13892	13836	13836	14017	13829	13774	13761	13681	13659	13832	13663	13804	13866	14471	14754	14803	14669	15018	14811
	PHO84c + PHO84p-Venus +Pho84-L74F(ttG/ttC) +mCherry	PHO84p-Venus	0.06mM	14767	13966	13927	13927	14282	14500	14582	15097	15538	15817	16180	16608	13557	12967	17885	17786	17994	18283	18171	18491	18449	30878	30999	18733	31593		14100	14158	14109	14109	14017	14044	13679	13630	13298	13012	12690	12216	9427	8720	10930	11085	10879	10562	10714	10446
	PHO84c + PHO84p-Venus +Pho84-L259P(cTa/cCa) +mCherry	PHO84p-Venus	0.06mM	24099	13520	13621	13621	13612	13641	14095	14636	15182	15546	15876	16364	14841	15463	17408	17456	17814	17775	17966	18046	18159	30640	30464	18338	31205		24646	14637	14449	14449	14578	14428	14340	14160	13663	13276	12971	12389	10187	10128	11452	11446	11064	11132	10939	10899
	PHO84c + PHO84p-Venus + Pho84-V383L(Gtt/Ctt) +mCherry	PHO84p-Venus	0.06mM	24205	13926	13645	13645	13889	14458	14497	14870	15326	15818	16065	16701	15848	17335	17596	17621	17695	17873	18032	18339	18388	30849	30678	18544	31595		24560	14344	14308	14308	14273	13876	13842	13749	13508	13043	12761	12106	10925	11376	11263	11269	11179	10989	10729	10585
	PHO84p-Venus +∆pho4-1	PHO84p-Venus +mCherry	0.2mM	15315	15360	15362	15362	15386	15631	15400	15525	15728	15789	15624	15725	15782	15861	15628	15711	16019	16647	17107	17549	18090	17364	30925	18394	32395		13283	13255	13256	13256	13336	13094	13309	13174	12990	12977	13231	13120	13065	12976	13266	13180	12899	12289	11843	11399
	PHO84p-Venus +∆pho4-2	PHO84p-Venus +mCherry	0.2mM	15299	15568	15602	15602	15540	15540	15721	15618	15854	15786	15860	15953	15989	15996	15954	16009	15958	16099	16123	16354	16610	17289	29630	18219	33158		13517	12991	12945	12945	13036	13105	12921	12973	12817	12925	13000	12884	12857	12822	12970	12890	12934	12800	12773	12545
	PHO84p-Venus +∆pho81	PHO84p-Venus +mCherry	0.2mM	14554	14737	14583	14583	14581	14885	14854	13668	13007	12201	13146	10496	7756	9319	15592	16735	16292	16780	17485	16706	16213	17173	28459	16793	30840		14329	14015	14137	14137	14205	13836	13833	12689	11977	11027	12053	8974	6871	6675	12212	12060	10981	11383	10839	10445
	PHO84c + PHO84p-Venus +∆pho4-mCherry	PHO84p-Venus	0.2mM	24710	14207	14388	14388	14352	14438	14768	14770	14745	15009	14873	14996	15216	15111	15114	15307	15323	14889	14704	14419	14408	14439	23735	13797	22788		24066	14361	14251	14251	14369	14178	13908	13928	13953	13664	13946	13788	13037	13260	13788	13619	13588	13924	14097	14373
	PHO84p-Venus +∆pho80	PHO84p-Venus +mCherry	0.2mM	26516	15894	15946	15946	16715	17211	17927	18360	18787	19017	18688	18724	12498	11700	18310	17713	17515	16874	16503	15999	15889	26498	25938	15380	23378		22267	12911	12848	12848	12130	11655	10953	10493	9962	9610	9238	9387	6134	5898	10642	11185	11371	11957	12381	12905
	PHO4-SA12346-GFP +mCherry	PHO84p-Venus	0.2mM	21867	12843	12989	12989	12951	12431	12034	11774	11595	11529	11591	11744	11874	12308	12372	13163	13754	14025	14468	15138	15035	25772	25530	15635	27108		26857	15860	15766	15766	15851	16398	16753	17005	17200	17254	17144	17134	16980	16563	16545	15710	15076	14774	14417	13731
	PHO4-SA12346-GFP +∆phm3+mCherry	PHO84p-Venus	0.2mM	25330	15231	15382	15382	15473	15509	15619	15795	15852	14469	16174	12342	9000	8443	15564	15390	15358	15047	15215	15154	15130	25124	24593	15122	26118		23481	13541	13458	13458	13392	13337	13245	13036	12741	11646	12660	9344	6397	5635	13387	13540	13416	13737	13664	13690
	PHO84p-Venus +∆phm3	PHO84p-Venus +mCherry	0.2mM	24022	14157	14429	14429	14586	14607	14548	14670	14896	14894	14527	14870	15159	10569	15501	16314	16209	16210	16264	16373	16209	27134	27268	15996	26605		24771	14600	14464	14464	14297	14267	14372	14225	13947	13830	14391	13696	13438	8618	13485	12632	12738	12724	12695	12596
	PHO84p-Venus	PHO84p-Venus +mCherry	0.2mM	24812	14611	14797	14797	14905	14720	15025	15074	15091	15212	15000	15344	14588	14663	15234	15226	15329	15227	15475	15502	15321	25485	25611	15324	25208		23961	14163	14058	14058	13979	14114	13856	13814	13795	13689	13944	13539	11948	12060	13750	13718	13624	13709	13492	13470
	PHO84c + PHO84p-Venus +mCherry	PHO84p-Venus	0.2mM	24512	14468	14386	14386	14461	14744	14839	15007	15168	14698	15237	15659	9993	8388	15630	15686	15826	15669	15603	15603	15737	26091	26311	15618	26202		24211	14183	14390	14390	14381	14061	13929	13810	13609	12655	13668	13055	7915	6762	13324	13255	13093	13251	13361	13369
	PHO84p-Venus +Pho84-L74F(ttG/ttC)	PHO84p-Venus +mCherry	0.2mM	25002	14903	14933	14933	15096	15049	15028	15113	15149	15449	15254	13941	11128	8253	14964	14864	14915	14575	14934	14691	14683	24363	24485	14059	23919		23782	13904	13928	13928	13770	13803	12795	13767	13731	13347	13561	12143	9347	6957	14013	14092	14050	14361	14027	14273
	PHO84c + PHO84p-Venus +Pho84-L74F(ttG/ttC) +mCherry	PHO84p-Venus	0.2mM	14767	14419	14493	14493	14593	14533	14650	14944	14716	15092	14873	15219	15238	14486	15522	15745	16232	16590	16825	17033	16976	28388	28455	16585	29403		14100	14256	13999	13999	14145	14111	13953	13758	14008	13621	13931	13600	13596	12491	13451	13216	12712	12336	12141	11914
	PHO84p-Venus +∆pho4-1	PHO84p-Venus +mCherry	0.5mM	15315	14910	14801	14801	15047	15433	15613	15714	15839	14783	15901	15147	9603	8501	15960	15978	15930	16003	15237	16011	14740	26117	23125	16050	15759		13283	12485	12047	12047	12399	12750	11829	12535	12299	11354	12695	10977	7502	5748	12755	12834	12898	12657	11932	12770
	PHO84p-Venus +∆pho4-2	PHO84p-Venus +mCherry	0.5mM	15299	14798	14774	14774	14880	15396	15643	15866	14195	15878	15998	16152	13053	14133	16214	16201	16384	16322	16475	16345	16350	27137	26827	15808	15927		13517	12199	12137	12137	12107	12652	12307	12438	9869	12412	12657	12465	9865	10332	12589	12569	12425	12455	12352	12486
	PHO84p-Venus +∆pho81	PHO84p-Venus +mCherry	0.5mM	14554	13882	13847	13847	14213	14353	14475	14861	14958	14878	14899	14943	14584	10830	14939	14852	15112	15263	15308	15285	14998	25605	24519	13866	14842		14329	13075	12943	12943	13073	13098	13316	13276	13229	13329	13713	13651	12038	9239	13885	13913	13696	13526	13503	13513
	PHO84c + PHO84p-Venus +∆pho4-mCherry	PHO84p-Venus	0.5mM	24710	13821	13452	13452	14042	14316	14176	14576	14723	14727	14713	14997	8870	8063	14386	15108	15241	15047	15251	15331	15172	24864	25417	14784	14838		24066	13547	13665	13665	13683	13782	12794	13574	13513	12442	13903	12966	7681	6599	14461	13653	13484	13634	13464	13351
	PHO84p-Venus +∆pho80	PHO84p-Venus +mCherry	0.5mM	26516	14706	14887	14887	15546	16573	17122	17267	17153	16638	18029	18156	16231	17243	19832	19866	20008	20192	19993	19909	18239	31868	31897	18008	18182		22267	12828	12369	12369	12129	11445	10689	10134	9513	8855	9477	9153	7902	7833	9069	8987	8921	8750	8922	9007
	PHO4-SA12346-GFP +mCherry	PHO84p-Venus	0.5mM	21867	12369	12610	12610	12370	11957	11653	11538	11467	11404	11144	11179	11218	11278	11047	11081	11600	11234	11781	11823	12181	20145	20618	11451	12453		26857	15001	15104	15104	15479	16153	16584	16848	16835	16902	17521	17443	17374	17253	17837	17791	17275	17610	17112	17045
	PHO4-SA12346-GFP +∆phm3+mCherry	PHO84p-Venus	0.5mM	25330	14453	14572	14572	14965	15282	15417	15396	15529	14375	15206	15505	8884	8191	16158	16114	16310	16161	16090	15966	13800	25449	22835	14223	15309		23481	12963	13125	13125	13098	12925	12910	12969	12826	11800	12564	12352	6828	6304	12621	12714	12342	12690	12765	12677
	PHO84p-Venus +∆phm3	PHO84p-Venus +mCherry	0.5mM	24022	13795	13922	13922	14208	13964	13997	14149	14071	14166	13951	13450	8382	8583	13918	14055	14432	14398	14806	14946	14837	24438	24316	14249	14151		24771	13666	13819	13819	14101	14368	14333	14278	14329	14110	14744	12908	8089	8417	14949	14781	14430	14473	14107	13951
	PHO84p-Venus	PHO84p-Venus +mCherry	0.5mM	24812	13906	13998	13998	14521	14812	14808	14881	15005	15087	15200	14192	9333	9351	15244	15347	15362	15235	15586	15423	15524	25444	24212	15342	14787		23961	12926	13208	13208	13428	13342	13103	13391	12916	13020	13409	11290	8135	8050	13583	13468	13513	13623	13322	13495
	PHO84c + PHO84p-Venus +mCherry	PHO84p-Venus	0.5mM	24512	13228	13602	13602	13897	14245	14467	14532	14675	14608	14920	14982	10186	9205	15083	14954	15337	15233	15612	15602	15600	25361	26166	15775	15163		24211	13295	13430	13430	14007	13681	13637	13727	13537	13372	13693	13487	8808	7945	13723	13843	13482	13600	13258	13303
	PHO84p-Venus +Pho84-L74F(ttG/ttC)	PHO84p-Venus +mCherry	0.5mM	25002	13331	14475	14475	14837	14921	14950	14737	15130	15212	15411	14291	9453	8816	15320	15471	15593	15726	15619	15718	15577	25863	24270	15664	14925		23782	11999	12955	12955	13179	13237	13294	12689	13124	12892	13220	11498	7624	6870	13490	13365	13295	9572	13269	13203
	PHO84c + PHO84p-Venus +Pho84-L74F(ttG/ttC) +mCherry	PHO84p-Venus	0.5mM	14767	13956	13855	13855	14253	14333	14540	14594	14532	14361	14776	13697	10462	8353	14960	15072	15439	13942	15368	15740	15759	26025	26411	15423	15805		14100	13458	13565	13565	13519	13716	13549	13630	13690	12952	13828	11876	9014	5621	13861	13790	13457	12997	13547	13207
	PHO84p-Venus +∆pho4-1	PHO84p-Venus +mCherry	7.3mM	15315	4778	4767	4767	4754	4773	15552	15572	14851	15895	15513	15758	15854	15915	15624	15945	15791	14162	16108	16050	16091	25029	21219	16332	15514		13283	4033	4031	4031	4145	4026	10748	12827	11742	12596	11600	13062	12950	12885	13257	12805	12917	11437	12620	12707
	PHO84p-Venus +∆pho4-2	PHO84p-Venus +mCherry	7.3mM	15299	4816	4763	4763	4801	4848	15918	16010	16128	16247	15035	16009	16104	16196	16264	16114	16001	16130	16505	16290	16381	27358	26204	16401	16002		13517	3987	4069	4069	4079	3953	12475	12450	12313	12341	11663	12757	12683	12607	12537	12666	12788	12630	12266	12477
	PHO84p-Venus +∆pho81	PHO84p-Venus +mCherry	7.3mM	14554	4442	4389	4389	4528	4479	14663	14944	15186	13007	14595	14977	15174	15077	14859	14854	15243	14378	15436	15346	14792	24288	13068	15055	14716		14329	4411	4440	4440	4139	4246	13202	12639	13359	11382	11660	13854	13631	13743	13996	13876	13477	13117	13250	13411
	PHO84c + PHO84p-Venus +∆pho4-mCherry	PHO84p-Venus	7.3mM	24710	4430	4394	4394	4447	4485	14449	14708	14850	14658	13131	14802	14890	14892	15117	15032	15081	14027	15265	15301	14993	25617	15216	15230	14687		24066	4354	4345	4345	4397	4218	13681	11416	13568	12876	10744	13989	13889	13899	13354	13686	13611	12709	13471	13449
	PHO84p-Venus +∆pho80	PHO84p-Venus +mCherry	7.3mM	26516	4928	4946	4946	5235	5099	14882	16118	17385	15320	16720	19338	19537	19300	19536	19340	19461	18955	19012	19605	19037	32470	15219	16465	20563		22267	3920	3773	3773	3601	3516	8760	9225	9172	8536	7478	9440	9212	8798	8618	8697	8606	8202	8048	7956
	PHO4-SA12346-GFP +mCherry	PHO84p-Venus	7.3mM	21867	3835	3820	3820	3837	3850	11762	11834	12070	12017	11341	11583	11677	11875	12099	11869	11756	11770	11927	11965	12126	20228	12107	12120	11450		26857	5024	4986	4986	5016	4982	16721	16625	16500	16615	17494	17247	17148	16965	16747	16906	17008	16545	16886	16845
	PHO4-SA12346-GFP +∆phm3+mCherry	PHO84p-Venus	7.3mM	25330	4525	4728	4728	4712	4744	15335	14505	15413	11696	15789	16023	16015	16259	16408	16259	15868	12833	15735	15849	16125	26358	16270	16391	15736		23481	4363	4165	4165	4163	4129	13097	11755	12276	9126	13072	12855	12846	12593	12481	12516	12914	10375	13017	12949
	PHO84p-Venus +∆phm3	PHO84p-Venus +mCherry	7.3mM	24022	4471	4423	4423	4341	4347	14151	14337	14361	12791	13959	13830	13808	14022	14413	14375	14717	13501	14817	14532	14947	24425	14767	14408	13882		24771	4361	4439	4439	4426	4497	14323	14087	14087	12478	14887	15010	15038	14808	14451	14406	14047	13138	14015	14301
	PHO84p-Venus	PHO84p-Venus +mCherry	7.3mM	24812	4544	4495	4495	4556	4540	14877	14975	13382	14616	14876	15191	15246	15386	15530	15265	15308	14552	15467	15474	15433	25230	15704	15172	14958		23961	4307	4286	4286	4325	4270	13485	13478	11668	12336	13927	13635	13601	13437	13307	13443	13379	13102	13296	13312
	PHO84c + PHO84p-Venus +mCherry	PHO84p-Venus	7.3mM	24512	4437	4432	4432	4377	4608	14852	14847	14946	14746	14873	15137	15078	15121	15587	15569	15384	12479	15226	15332	15469	26053	15772	15726	14991		24211	4368	4447	4447	4481	4199	13506	13469	13172	12513	13895	13668	13720	13707	13155	13119	13306	10874	13089	13446
	PHO84p-Venus +Pho84-L74F(ttG/ttC)	PHO84p-Venus +mCherry	7.3mM	25002	4613	4569	4569	4557	4604	14851	15128	15400	14674	15144	15310	15214	15383	15547	15448	15373	14746	15553	14903	15576	25502	15576	15433	14961		23782	4260	4303	4303	4269	4086	13303	13286	12903	12330	13656	13512	13595	13455	13286	13251	13355	12873	13212	12623
	PHO84c + PHO84p-Venus +Pho84-L74F(ttG/ttC) +mCherry	PHO84p-Venus	7.3mM	14767	4421	4551	4551	4481	4548	14883	14851	14647	12055	15008	15096	15234	15139	15309	15022	15145	14488	15102	14460	15012	24516	12748	14721	14029		14100	4389	4277	4277	4356	4031	13334	13413	12568	10606	13755	13716	13578	13669	13514	13662	13547	13550	13673	11908
	PHO84c + PHO84p-Venus +Pho84-L259P(cTa/cCa) +mCherry	PHO84p-Venus	7.3mM	24099	4334	4393	4393	4339	4352	14201	14243	14467	14427	14187	14465	14456	14688	14693	14515	14444	14283	14514	14351	14443	23569	14000	14204	13565		24646	4467	4456	4456	4531	4438	14042	14121	13852	13923	14585	14319	14358	14093	14116	14164	14264	14444	14202	14435
	PHO84c + PHO84p-Venus + Pho84-V383L(Gtt/Ctt)+ mCherry	PHO84p-Venus	7.3mM	24205	4449	3619	3619	4414	4404	14521	14758	14657	13417	14539	14737	14909	15002	14989	14671	14721	13432	14653	14451	14835	24207	13978	14618	13791		24560	4364	3707	3707	4407	4417	13733	13610	13627	12248	14235	14023	13915	13764	13843	13974	13981	12762	14105	14078
	Raw Data used in figures: 3A-B ,S2F-G, S2J, S5A, S6C
				Number of mCherry cells:																											Number of non-mCherry cells:
	mutant strain:	WT reference strain:	Pi levels:	Time (h) during growth in low and high Pi:																											Time (h) during growth in low and high Pi:
				high Pi	low or high Pi																								t=0 Recovery
				0	0.5	1	1.5	2	2.5	3	3.5	4	4.5	5	5.5	6	6.5	7	7.5	8	8.5	9	9.5	10	10.5	11	11.5	12	24.67		0	0.5	1	1.5	2	2.5	3	3.5	4	4.5	5	5.5	6	6.5	7	7.5	8	8.5	9
	PHO84p-Venus +∆pho80-1	PHO84p-Venus +mCherry	0mM	28516	29455	29543	29201	28085	27859	27240	26237	25020	24091	23692	22403	21768	21017	20506	19888	19487	19196	19172	19077	18833	18419	18665	18400	18475	17419		20110	19334	19213	19618	20642	20961	21535	22554	23814	24666	25089	26441	27019	27781	28263	28891	29346	29397	29613
	PHO84p-Venus +∆pho80-2	PHO84p-Venus +mCherry	0mM	28996	29878	29860	29471	28595	27899	27854	26628	25869	24891	23885	23098	22188	21690	21169	20519	20243	19784	19340	19346	19440	19134	19172	18897	19094	17974		19658	18901	18890	19353	20090	20849	20901	22145	22935	23842	24910	25677	26572	27113	27607	28258	28567	28954	29442
	PHO84c + PHO84p-Venus +mCherry-1	PHO84p-Venus	0mM	25172	25008	25171	24898	24903	25060	24957	24668	24554	24330	24268	24133	24018	23745	23757	23680	23785	23970	23511	23685	23827	23759	23706	24022	24000	23708		23374	23605	23338	23796	23720	23586	23646	23896	24020	24233	24272	24565	24653	24988	24984	25078	25015	24802	25332
	PHO84c + PHO84p-Venus +mCherry-2	PHO84p-Venus	0mM	25103	24953	24976	24942	24969	25204	25012	24996	24819	24796	24668	24579	24458	24341	24369	24457	24335	24242	24401	24288	24343	24539	24387	24594	24553	24530		23427	23628	23500	23693	23575	23489	23550	23570	23820	23763	23894	24050	24208	24387	24344	24305	24442	24507	24423
	PHO84c + PHO84p-Venus +∆pho4-mCherry-1	PHO84p-Venus	0mM	24990	24810	24702	24419	24906	24591	23503	23028	22694	21748	21261	20574	20423	20559	20479	20292	20080	20123	20070	20160	20142	20087	20284	20217	20353	20315		23603	23604	23534	24177	23596	24021	24950	25358	25716	26639	27178	27952	28079	27971	28013	28285	28570	28468	28578
	PHO84c + PHO84p-Venus +∆pho4-mCherry-2	PHO84p-Venus	0mM	24918	24848	24726	24859	25045	24251	23484	22975	22820	22175	21761	21030	20643	20482	20373	20293	20103	19977	19946	19855	19883	20173	20090	19822	20168	20200		23675	23552	23556	23739	23443	24292	24975	25356	25611	26149	26647	27478	27816	28008	28182	28294	28490	28628	28636
	PHO84p-Venus +∆pho80-1	PHO84p-Venus +mCherry	0.06mM	28516	29100	29621	29310	29428	30009	31105	31453	31651	31713	31888	31312	30989	30494	29381	28297	27014	25684	24573	23588	23019	22241	21205	20942	20595	18099		20110	19680	19153	19509	19274	18791	17766	17436	17256	17133	17041	17658	17968	18439	19547	20609	21904	23170	24296
	PHO84p-Venus +∆pho80-2	PHO84p-Venus +mCherry	0.06mM	28996	29334	29712	29646	29551	30135	30957	31527	31970	31815	31579	30868	29686	29018	27191	26064	25059	23502	22457	21812	21315	20772	20367	19947	19979	17906		19658	19408	18967	19147	19153	18636	17885	17335	16953	17084	17341	18054	19246	19861	21712	22842	23835	25357	26401
	PHO84c + PHO84p-Venus +mCherry-1	PHO84p-Venus	0.06mM	25172	24777	25005	24959	24891	25055	25222	25237	25257	25421	25254	24936	25093	24670	24252	23969	23610	23157	22924	23112	23095	22781	22893	22788	23034	21848		23374	23645	23308	23635	23565	23551	23404	23352	23454	23304	23478	23963	23813	24254	24669	24912	25227	25606	25833
	PHO84c + PHO84p-Venus +mCherry-2	PHO84p-Venus	0.06mM	25103	24912	24849	25116	25174	25363	25467	25591	25606	25582	25478	24653	24341	24374	23721	23562	23267	23288	23148	23396	23446	23367	23276	23265	23436	22409		23427	23441	23486	23486	23329	23275	23209	23014	23156	23175	23215	24149	24559	24482	25150	25243	25542	25486	25651
	PHO84c + PHO84p-Venus +∆pho4-mCherry-1	PHO84p-Venus	0.06mM	24990	24722	24399	24702	24881	24900	25352	25607	25305	25679	25808	25117	24389	23625	22642	22362	21935	21415	20656	20842	20643	20547	20038	20100	20056	19688		23603	23601	23696	23754	23415	23560	22950	22626	23112	22779	22711	23612	24350	25113	26058	26294	26724	27165	27974
	PHO84c + PHO84p-Venus +∆pho4-mCherry-2	PHO84p-Venus	0.06mM	24918	24521	24625	24641	24753	25147	25379	25407	25312	25426	25742	25254	24484	23587	22858	22106	21849	21410	21026	20766	20608	20355	20087	20294	20145	19075		23675	23756	23567	23817	23532	23322	22938	22814	23119	22698	22670	23482	24259	25147	25824	26566	26780	27161	27627
	PHO84p-Venus +∆pho80-1	PHO84p-Venus +mCherry	0.2mM	28516	29472	29491	29468	29926	30422	31074	31556	32073	32302	7076	32586	32950	33239	33185	33074	32906	32243	31622	30587	30415	30166	29955	29602	29494	27164		20110	19137	19068	19272	18687	18402	17734	17287	16817	16590	4099	16349	16001	15710	15780	15879	16055	16649	17267
	PHO84p-Venus +∆pho80-2	PHO84p-Venus +mCherry	0.2mM	28996	29494	29823	29783	30194	30871	31920	31866	32315	32621	33036	33068	33374	33602	33640	33460	33456	32552	31987	31131	30534	30200	29973	29805	29547	27182		19658	19035	18679	18954	18437	17893	16870	16958	16548	16252	15828	15858	15576	15347	15321	15502	15506	16378	16899
	PHO84c + PHO84p-Venus +mCherry-1	PHO84p-Venus	0.2mM	25172	25219	24923	24952	24935	25213	25149	25110	25212	25254	25562	25354	25102	25415	25638	25977	26119	26099	26364	25838	26064	25821	25887	26028	26134	25636		23374	23036	23229	23552	23340	23301	23245	23257	23359	23324	23020	23400	23656	23421	23235	22927	22790	22761	22451
	PHO84c + PHO84p-Venus +mCherry-2	PHO84p-Venus	0.2mM	25103	24804	24633	24720	24926	25055	25252	25360	25195	25359	25570	25271	25435	25576	25704	26140	26258	26411	26634	26097	26086	26209	26590	26206	26263	26245		23427	23313	23415	23738	23280	23385	23074	22967	23290	23194	22937	23472	23299	23172	23125	22736	22637	22433	22235
	PHO84c + PHO84p-Venus +∆pho4-mCherry-1	PHO84p-Venus	0.2mM	24990	24507	24397	24555	24729	24886	25100	25142	25403	25678	25625	25436	25340	25563	25735	26073	26307	26751	26443	25305	24935	25087	24874	25020	24989	23550		23603	23612	23637	23793	23486	23533	23161	23106	23030	22754	22814	23124	23165	22908	22702	22393	22284	21932	22300
	PHO84c + PHO84p-Venus +∆pho4-mCherry-2	PHO84p-Venus	0.2mM	24918	24493	24655	24554	24973	24821	25043	25147	25209	25402	25404	25561	25603	25585	26060	25991	26244	26979	26526	25965	25394	25441	25354	25286	25744	23924		23675	23584	23379	23811	23185	23522	23125	22947	23198	22949	22960	23003	22858	22881	22390	22359	22248	21655	22205
	PHO84p-Venus +∆pho80-1	PHO84p-Venus +mCherry	0.5mM	28516	27726	27716	29153	29702	30364	30846	31607	32010	32308	32656	32496	32987	33389	33366	33631	33700	33903	33145	33270	33280	33035	33202	33449	33367	34138		20110	19334	18936	19169	18794	18162	17531	16890	16662	16400	16064	16324	15782	15395	15436	15199	15219	15020	15783
	PHO84p-Venus +∆pho80-2	PHO84p-Venus +mCherry	0.5mM	28996	28346	27984	30022	30222	30932	31420	32021	32391	32944	33091	33310	33515	33631	34096	33736	34053	34443	34070	33890	33686	33682	33498	33741	33642	33204		19658	18241	18549	18280	18144	17514	16877	16348	16225	15679	15640	15528	15222	15168	14715	15091	14758	14470	14864
	PHO84c + PHO84p-Venus +mCherry-1	PHO84p-Venus	0.5mM	25172	23603	23312	24419	24566	24771	24854	24887	24975	25005	25006	24988	24699	25060	25283	25428	25575	25951	25958	26040	26273	26283	26549	26335	26574	25583		23374	21962	22156	23497	23395	23248	22932	22949	23297	23264	23231	23633	23770	23404	23280	23135	22929	22568	22770
	PHO84c + PHO84p-Venus +mCherry-2	PHO84p-Venus	0.5mM	25103	23358	22730	24420	24690	24721	25061	24726	24922	25203	25013	25278	25102	25284	25846	25766	25762	26280	26063	26438	26360	26480	26539	26417	26471	25071		23427	22396	22323	23426	23265	23209	22720	23050	23367	22977	23166	23278	23329	23125	22602	22671	22685	22288	22704
	PHO84c + PHO84p-Venus +∆pho4-mCherry-1	PHO84p-Venus	0.5mM	24990	21957	21999	23891	24306	24236	24964	24704	24927	25225	25243	25336	25369	25336	25712	25893	26153	26337	26533	26475	26378	26563	26458	26475	26419	22820		23603	22477	22369	23774	23468	23649	22738	23035	23313	22997	22943	23210	23047	23100	22774	22564	22296	22174	22109
	PHO84c + PHO84p-Venus +∆pho4-mCherry-2	PHO84p-Venus	0.5mM	24918	22407	21869	24014	24120	24356	24642	24712	25012	25223	25058	25418	25350	25417	25616	26001	25996	26442	26025	26173	25988	26369	26391	26006	26246	23989		23675	22386	22392	23671	23511	23404	23155	23010	23134	22950	23053	23137	23033	22969	22817	22477	22470	21951	22454
	PHO84p-Venus +∆pho80-1	PHO84p-Venus +mCherry	7.3mM	28516	27432	27069	29249	29558	30229	31106	31307	31863	32206	32632	32455	32917	32991	32975	28728	32909	32969	32701	32173	32724	32620	32840	33008	31289	33118		20110	18726	18568	18651	18105	17667	16650	16491	16215	15844	15522	15870	15100	15205	15268	13310	15325	15220	15550
	PHO84p-Venus +∆pho80-2	PHO84p-Venus +mCherry	7.3mM	28996	27112	27102	29577	30076	30575	31488	32099	32516	32848	33326	32990	33229	33783	34000	32878	33493	33777	33627	33734	33461	33618	33550	33725	32856	33756		19658	18652	18131	18140	17458	17003	16046	15540	15570	15250	14797	15263	14733	14339	14305	14514	14756	14304	14623
	PHO84c + PHO84p-Venus +mCherry-1	PHO84p-Venus	7.3mM	25172	23840	23427	24610	24717	25105	25200	25186	25055	25281	25387	24994	25366	25511	25800	25295	25343	25751	25682	25716	25882	25886	26077	25831	24604	25718		23374	21421	20918	22895	22706	22451	22163	22066	22680	22396	22342	23173	22589	22639	22281	22872	22934	22539	22559
	PHO84c + PHO84p-Venus +mCherry-2	PHO84p-Venus	7.3mM	25103	22884	22610	24416	24611	24904	24612	24867	25192	25196	25379	25372	25272	25649	25905	25534	25603	25835	25659	25649	25766	25841	26342	25800	24142	25414		23427	21682	21069	22896	22543	22638	22614	22386	22505	22537	22324	22851	22673	22456	22237	22686	22709	22531	22611
	PHO84c + PHO84p-Venus +∆pho4-mCherry-1	PHO84p-Venus	7.3mM	24990	22566	22611	24235	24630	24743	24898	24931	25299	25518	25796	25359	25396	25603	25870	25679	25934	26011	26283	26153	26140	26315	26445	26098	24598	26010		23603	22146	21749	23198	22734	22775	22593	22330	22535	22410	22127	22921	22639	22628	22465	22627	22451	22321	22045
	PHO84c + PHO84p-Venus +∆pho4-mCherry-2	PHO84p-Venus	7.3mM	24918	21779	22602	24340	24318	24822	24776	24949	25050	25217	25443	25378	25484	25604	25838	25955	25823	26101	26374	26132	26050	26510	26627	26251	25794	25991		23675	21151	21299	22856	22781	22592	22609	22394	22793	22462	22104	22783	22479	22609	22539	22332	22532	22203	21863
				Number of mCherry cells:			Number of non-mCherry cells:
	mutant strain:	WT reference strain:	Pi levels:
				high Pi	t=0 recovery		high Pi	t=0 recovery
				0	24.67		0	24.67
	PHO84c + PHO84p-Venus +Pho84-L74F(ttG/ttC) +mCherry-1	PHO84p-Venus	0.06mM	24700	30419		23946	18534
	PHO84c + PHO84p-Venus +Pho84-L74F(ttG/ttC) +mCherry-2	PHO84p-Venus	0.06mM	24746	30816		23891	18162
	PHO84p-Venus +Pho84-L74F(ttG/ttC) +1	PHO84p-Venus +mCherry	0.06mM	24425	23399		24210	25583
	PHO84p-Venus +Pho84-L74F(ttG/ttC) +2	PHO84p-Venus +mCherry	0.06mM	24391	23122		24288	25866
	PHO84c + PHO84p-Venus +Pho84-L259P(cTa/cCa) + mCherry	PHO84p-Venus	0.06mM	24393	30708		24259	18283
	PHO84c + PHO84p-Venus +Pho84-V383L(Gtt/Ctt) + mCherry	PHO84p-Venus	0.06mM	24545	30110		24124	18876
	PHO84p-Venus +∆pho84-1	PHO84p-Venus +mCherry	0.2mM	26493	41238		22176	7689
	PHO84p-Venus +∆pho84-2	PHO84p-Venus +mCherry	0.2mM	24794	40733		23715	8152
	PHO84p-Venus +∆pho84+∆spl2-1	PHO84p-Venus +mCherry	0.2mM	26291	29190		22465	19743
	PHO84p-Venus +∆pho84+∆spl2-2	PHO84p-Venus +mCherry	0.2mM	26634	29609		21947	19334
	PHO84c + PHO84p-Venus +PHO90c-mCherry-1	PHO84p-Venus	0.2mM	23950	21559		24662	27401
	PHO84c + PHO84p-Venus +PHO90c-mCherry-2	PHO84p-Venus	0.2mM	23415	22010		25164	26956
	PHO84c + PHO84p-Venus +∆spl2-1	PHO84p-Venus +mCherry	0.2mM	26367	26868		22315	22096
	PHO84c + PHO84p-Venus +∆spl2-2	PHO84p-Venus +mCherry	0.2mM	27340	27927		21388	21019
	PHO84c + PHO84p-Venus +Pho84-L74F(ttG/ttC) +mCherry-1	PHO84p-Venus	0.2mM	24700	26877		23946	22077
	PHO84c + PHO84p-Venus +Pho84-L74F(ttG/ttC) +mCherry-2	PHO84p-Venus	0.2mM	24746	27294		23891	21654
	PHO84c + PHO84p-Venus +Pho84-L74F(ttG/ttC) +mCherry-1	PHO84p-Venus	7.3mM	24700	23783		23946	24964
	PHO84c + PHO84p-Venus +Pho84-L74F(ttG/ttC) +mCherry-2	PHO84p-Venus	7.3mM	24746	23680		23891	25102
	PHO84p-Venus +Pho84-L74F(ttG/ttC) +1	PHO84p-Venus +mCherry	7.3mM	24425	24423		24210	24345
	PHO84p-Venus +Pho84-L74F(ttG/ttC) +2	PHO84p-Venus +mCherry	7.3mM	24391	24726		24288	24040
	PHO84c + PHO84p-Venus +Pho84-L259P(cTa/cCa) +mCherry	PHO84p-Venus	7.3mM	24393	23299		24259	25472
	PHO84c + PHO84p-Venus +Pho84-V383L(Gtt/Ctt) + mCherry	PHO84p-Venus	7.3mM	24545	22901		24124	25835
	Raw Data used in figures: S2H-J
	Mutant strain:	WT reference strain:	Pi levels:	Number of mCherry cells:										Number of non- mCherry cells:
				Time (h) in low Pi:										Time (h) in low Pi:
				0	0.67	1.67	3.58	5	6.5	7.5	8.5	21		0	0.67	1.67	3.58	5	6.5	7.5	8.5	21
	PHO84p-Venus + ∆pho84	PHO84p-Venus + mCherry	0mM	20351	12033	12545	27647	30707	32423	32767	33409	21759		27091	14820	14753	19577	16922	15435	15463	14897	9321
	PHO84p-Venus+ ∆pho84+∆spl2	PHO84p-Venus + mCherry	0mM	19698	10799	10907	23255	27505	30332	31695	32278	19446		28089	15206	15845	23330	19703	17230	16298	15831	8801
	PHO84p-Venus + ∆pho84	PHO84p-Venus + mCherry	0.06mM	20351	11993	12566	26947	32266	37975	40359	42293	22556		27091	14658	14618	19939	15459	10337	8252	6415	1860
	PHO84p-Venus+ ∆pho84+∆spl2	PHO84p-Venus + mCherry	0.06mM	19698	10733	10737	19654	21566	24948	27420	30876	28952		28089	15264	16038	26874	25701	22533	20804	17561	7790
	PHO84p-Venus + ∆pho84	PHO84p-Venus + mCherry	0.2mM	20351	12217	13021	25311	28104	32010	34120	36119	44015		27091	14405	14266	21560	19386	15978	14342	12413	4713
	PHO84p-Venus+ ∆pho84+∆spl2	PHO84p-Venus + mCherry	0.2mM	19698	10868	11154	20015	20434	21184	21020	21240	25641		28089	15615	16068	26860	27039	26506	27197	27048	23036
	PHO84p-Venus + ∆pho84	PHO84p-Venus + mCherry	0.5mM	20351	11572	12303	22821	24057	25150	25612	25951	27703		27091	13723	13755	22780	22624	21858	22148	21867	20525
	PHO84p-Venus+ ∆pho84+∆spl2	PHO84p-Venus + mCherry	0.5mM	19698	10158	10902	19675	20186	21330	21367	21508	22893		28089	14718	15094	25760	25909	25859	26300	26286	25347
	PHO84p-Venus + ∆pho84	PHO84p-Venus + mCherry	20mM	20351	12161	12318	22229	22839	23877	23927	24276	24473		27091	14806	14537	24190	24136	22722	23606	23235	23635
	PHO84p-Venus+ ∆pho84+∆spl2	PHO84p-Venus + mCherry	20mM	19698	11022	11306	19982	20515	21535	21399	21576	22585		28089	15598	15407	26206	26444	25559	26134	25985	25640
	Raw Data used in figures: S3E
			Pi levels:	Number of mCherry cells:										Number of non- mCherry cells:
	Mutant strain:	WT reference strain:		Time (h) in low Pi:										Time (h) in low Pi:
				0	0.75	2.16	3.25	5	6.5	7.5	9	23		0	0.75	2.16	3.25	5	6.5	7.5	9	23
	PHO84c + PHO84p-Venus +mCherry	PHO84p-Venus	0mM	25911	15583	15579	15468	15411	25759	25850	26069	26415		21765	12891	12892	13016	12826	22204	22138	22102	22331
	PHO4-SA1234-GFP + GFP	PHO84p-Venus +mCherry	0mM	22075	12537	12528	12556	12799	22071	22202	22111	22035		25850	15871	15867	15779	15296	25781	25801	26073	26708
	PHO84c +PHO4-SA1234-GFP +mCherry	PHO84p-Venus	0mM	21510	12095	12091	11914	10309	17055	16176	16506	17175		26257	15491	15489	16457	17479	30308	30768	31202	31551
	PHO84c + PHO84p-Venus +mCherry	PHO84p-Venus	0.06mM	25911	15708	15709	16015	18157	25949	25041	24090	18232		21765	12664	12661	12426	14233	22287	23166	24040	20722
	PHO4-SA1234-GFP + GFP	PHO84p-Venus +mCherry	0.06mM	22075	12750	12739	12509	20159	20545	20160	20099	12755		25850	15616	15616	15884	25383	27132	27741	27925	19057
	PHO84c +PHO4-SA1234-GFP +mCherry	PHO84p-Venus	0.06mM	21510	12464	12459	14058	19155	21517	19031	17785	9392		26257	15020	15021	14299	19213	26198	28927	29902	17520
	PHO84c + PHO84p-Venus +mCherry	PHO84p-Venus	0.2mM	25911	14236	14230	15914	27270	28080	28707	28351	27982		21765	12561	12560	12277	20757	19780	19312	19944	19738
	PHO4-SA1234-GFP + GFP	PHO84p-Venus +mCherry	0.2mM	22075	12634	12626	12730	21033	20734	20252	19306	18431		25850	15744	15745	15593	26687	27077	27719	28381	28410
	PHO84c +PHO4-SA1234-GFP +mCherry	PHO84p-Venus	0.2mM	21510	13555	13554	14172	24739	25856	26443	25583	21612		26257	14866	14865	14185	23292	22037	21733	22548	22932
	PHO84c + PHO84p-Venus +mCherry	PHO84p-Venus	0.5mM	25911	14403	14404	15865	27095	27642	28278	28310	29270		21765	11818	11815	12284	20679	19986	19483	19671	18852
	PHO4-SA1234-GFP + GFP	PHO84p-Venus +mCherry	0.5mM	22075	12506	12497	12634	21057	20682	20552	19720	18179		25850	15563	15563	15620	26722	27075	27107	27804	29682
	PHO84c +PHO4-SA1234-GFP +mCherry	PHO84p-Venus	0.5mM	21510	12931	12929	14020	24732	25500	26521	26292	26415		26257	14146	14140	14147	23234	22191	21366	21496	21774
	PHO84c + PHO84p-Venus +mCherry	PHO84p-Venus	20mM	25910	13147	12912	14996	26799	27574	27934	27857	27574		21766	10864	10355	11377	19892	19880	19510	19866	20099
	PHO4-SA1234-GFP + GFP	PHO84p-Venus +mCherry	20mM	22053	10265	10754	11063	20273	19668	19204	19415	18476		25871	15361	15669	15588	27348	27412	28285	28096	28753
	PHO84c +PHO4-SA1234-GFP +mCherry	PHO84p-Venus	20mM	21506	12131	13600	13086	24702	25835	25839	26063	26126		26261	12538	13063	11870	22867	21687	21796	21605	21319
[truncated: 7 more columns]

## Sheet: recovery
		The number of cells with and without mCherry fluorescent protein as measured by flow cytometry (used to calculate the Mutant Relative Abandence):
		Raw Data used in figures: 4C-D, 5A-C, 6C-D, S4A, S4F-G, S6F-J
exp 15.2.16		Recovery into 7.3mM Pi to initial OD of 0.05:
		Mutant strain:	WT reference strain:	recovery into high Pi after 24.67h in the indicated Pi:	Number of mCherry cells:														Number of non-mCherry cells:
					Time (h) during recovery into high Pi (7.3mM):														Time (h) during recovery into high Pi (7.3mM):
					0	0.17	0.67	1.67	2.67	3.33	4	5.22	6	7	8	9	23.2		0	0.17	0.67	1.67	2.67	3.33	4	5.22	6	7	8	9	23.2
		PHO84p-Venus +∆pho4-1	PHO84p-Venus +mCherry	0mM	36669	21614	21303	14140	14224	36180	13835	35468	35037	34845	35131	32967	34605		12052	6663	6879	4661	4597	11689	4936	13286	13618	13839	13402	12372	14191
		PHO84p-Venus +∆pho4-2	PHO84p-Venus +mCherry	0mM	38414	22756	22432	14856	14956	38571	14748	37617	37381	37208	37223	36483	36957		10297	5679	6006	4005	3900	9652	4084	11100	11327	11505	11394	10219	11873
		PHO84p-Venus +∆pho81	PHO84p-Venus +mCherry	0mM	35999	10723	9060	9471	11857	15901	13938	35039	34817	34784	34846	34636	34271		12679	3376	3020	2980	3715	5515	4911	13684	13922	13886	13756	13745	14543
		PHO84c + PHO84p-Venus +∆pho4-mCherry	PHO84p-Venus	0mM	18970	10820	9757	6939	7219	19801	7911	20955	21220	21864	21966	21794	22848		29035	17019	17023	11523	11284	27537	10136	27482	27201	26510	26448	26120	25849
		PHO84p-Venus +∆pho80	PHO84p-Venus +mCherry	0mM	17495	10273	10313	6693	7400	19464	NaN	22149	23263	24250	25434	25786	29742		30427	17308	17204	11822	11126	28109	NaN	26616	25451	24406	23259	22709	19120
		PHO4-SA12346-GFP +mCherry	PHO84p-Venus	0mM	32334	18530	17697	11973	11573	28574	NaN	26993	26430	25735	25514	25290	26077		16064	9853	10087	6717	7086	17980	NaN	21493	22133	22752	23016	22983	22714
		PHO4-SA12346-GFP +∆phm3+mCherry	PHO84p-Venus	0mM	25313	14590	13888	9212	9110	22096	NaN	23764	24216	24583	24960	25179	25884		22897	13488	13543	9256	9401	23101	NaN	24901	24404	24011	23676	23075	22831
		PHO84p-Venus +∆phm3	PHO84p-Venus +mCherry	0mM	26053	15502	15355	10058	10417	23397	10281	26093	25946	25633	25801	25707	25606		22312	12647	12820	8663	8295	18709	8608	22623	22819	23078	22689	22584	23237
		PHO84p-Venus	PHO84p-Venus +mCherry	0mM	25282	14477	14446	9577	9547	24913	9674	24943	24916	25285	25257	25427	25322		23132	13540	13600	9102	9110	23179	8721	23738	23789	23384	23417	22947	23572
		PHO84c + PHO84p-Venus +mCherry	PHO84p-Venus	0mM	25214	14706	14372	9910	9796	25238	9173	22433	21859	21386	20883	20311	20379		23273	13370	13684	8792	8892	22829	9721	26100	26811	27205	27707	26882	28549
		PHO84p-Venus +Pho84-L74F(ttG/ttC)	PHO84p-Venus +mCherry	0mM	24780	14466	14117	9737	9949	25666	10057	25186	25210	25356	25334	24672	25000		23432	13443	13253	8854	8640	22245	8824	23445	23429	23293	23212	22976	23908
		PHO84c + PHO84p-Venus +Pho84-L74F(ttG/ttC) +mCherry	PHO84p-Venus	0mM	27136	15704	15524	10430	10485	27697	10813	27630	27508	27592	27605	27808	26200		21179	12314	12578	8222	8188	20364	8083	21026	21206	21039	21074	20524	22691
		PHO84p-Venus +∆pho4-1	PHO84p-Venus +mCherry	0.06mM	40242	24133	24003	15898	15959	40759	15658	40293	40221	40062	40005	39717	39557		8668	4460	4171	2953	2870	7587	3272	8413	8521	8633	8697	8249	9322
		PHO84p-Venus +∆pho4-2	PHO84p-Venus +mCherry	0.06mM	41981	25108	25187	16432	16629	42463	16274	41899	41741	41811	41903	41789	41506		6925	3559	3386	2472	2177	5992	2602	6897	7016	6931	6794	6593	7374
		PHO84p-Venus +∆pho81	PHO84p-Venus +mCherry	0.06mM	40196	24117	24068	15916	15869	40822	15607	40352	40253	40071	40341	40146	40028		8698	4557	4366	2977	2923	7512	3338	8496	8550	8544	8348	8219	8867
		PHO84c + PHO84p-Venus +∆pho4-mCherry	PHO84p-Venus	0.06mM	19163	10991	9456	6633	7165	18488	7913	20246	20275	21110	21160	21003	21663		29553	16793	15687	11508	11138	26772	10913	28098	27795	27155	27099	26643	27137
		PHO84p-Venus +∆pho80	PHO84p-Venus +mCherry	0.06mM	16912	10155	10164	6703	7288	16832	7953	22256	23043	24271	25348	26058	30062		31780	17274	17737	11683	11108	24942	10958	26484	25675	24335	23127	22403	18851
		PHO4-SA12346-GFP +mCherry	PHO84p-Venus	0.06mM	32651	19028	16573	12126	11895	26927	11496	28401	27890	27155	26128	26111	26540		16036	9259	9101	6299	6700	15516	7388	20236	20663	21329	21746	22077	22291
		PHO4-SA12346-GFP +∆phm3+mCherry	PHO84p-Venus	0.06mM	25710	14308	13061	9405	8931	19468	8999	23576	24161	24288	24536	24621	25429		23113	13099	12826	8854	9322	20717	9892	25035	24213	24234	23962	23650	23435
		PHO84p-Venus +∆phm3	PHO84p-Venus +mCherry	0.06mM	28416	15778	15016	10876	11123	25004	10743	27420	27190	27231	27197	27359	27114		20510	10862	10516	7812	7624	17932	8173	21373	21558	21350	21528	21190	21808
		PHO84p-Venus	PHO84p-Venus +mCherry	0.06mM	25277	14658	14648	9599	9810	24431	9644	25249	25188	25256	25329	25794	25388		23603	13286	13178	9010	8785	22365	9282	23419	23523	23378	23344	22651	23528
		PHO84c + PHO84p-Venus +mCherry	PHO84p-Venus	0.06mM	22711	13318	12929	8874	8681	21088	8305	20326	19390	19109	18530	18915	18222		26154	14517	14413	9681	9837	24059	10604	28233	29247	29406	29536	29338	30684
		PHO84p-Venus +Pho84-L74F(ttG/ttC)	PHO84p-Venus +mCherry	0.06mM	23179	13847	14012	9131	9534	24458	9473	24304	23901	24039	23814	23806	24145		25717	13748	14095	9369	8904	23410	9427	24390	24802	24502	24433	24412	24753
		PHO84c + PHO84p-Venus +Pho84-L74F(ttG/ttC) +mCherry	PHO84p-Venus	0.06mM	31598	18621	18683	12243	12452	32695	12579	32406	32526	32369	32397	32367	31104		17276	9534	9675	6446	6214	15633	6367	16326	16165	16279	16285	15661	17807
		PHO84c + PHO84p-Venus +Pho84-L259P(cTa/cCa) +mCherry	PHO84p-Venus	0.06mM	31207	18158	18272	12063	12235	32003	12625	32281	32403	32704	32658	32567	31350		17717	10035	10228	6672	6495	16233	6320	16490	16414	16033	15943	16012	17578
		PHO84c + PHO84p-Venus + Pho84-V383L(Gtt/Ctt) +mCherry	PHO84p-Venus	0.06mM	31602	13939	12394	11993	12078	19386	12575	32048	32177	32314	32518	32130	31703		17243	7179	6653	6589	6540	9738	6334	16733	16536	16379	16105	16350	17212
		PHO84p-Venus +∆pho4-1	PHO84p-Venus +mCherry	0.2mM	32402	15596	16321	13248	14188	30681	14921	39285	39797	39851	39905	40003	39611		16445	7262	7405	5465	4550	8991	4033	9530	8953	8812	8659	8547	9280
		PHO84p-Venus +∆pho4-2	PHO84p-Venus +mCherry	0.2mM	33161	18524	17734	13405	14168	36020	14765	38458	38741	38801	39073	39247	38839		15714	7929	7504	5346	4567	10574	4197	10364	10064	9797	9467	9320	9996
		PHO84p-Venus +∆pho81	PHO84p-Venus +mCherry	0.2mM	30836	16544	15649	12642	13705	29199	15152	40738	41287	41536	42023	42242	42194		18034	8771	8309	6058	5031	8917	3816	8138	7608	7227	6662	6458	6701
		PHO84c + PHO84p-Venus +∆pho4-mCherry	PHO84p-Venus	0.2mM	22793	11377	10725	8057	7152	15406	6987	17310	17205	17264	17292	17634	18394		25994	12830	13293	10324	11093	24486	11893	31139	31285	31028	30837	30442	30457
		PHO84p-Venus +∆pho80	PHO84p-Venus +mCherry	0.2mM	23404	13133	13703	9128	9669	NaN	9987	26889	27966	28224	29548	30358	33068		25445	13760	14227	9558	9005	NaN	8953	21943	20821	20269	19104	18307	15855
		PHO4-SA12346-GFP +mCherry	PHO84p-Venus	0.2mM	27121	14866	15020	10276	9900	4649	9925	25089	24416	23594	23662	23535	24101		21721	11713	12345	8207	8427	4395	8984	23553	24246	24897	24798	24915	24793
		PHO4-SA12346-GFP +∆phm3+mCherry	PHO84p-Venus	0.2mM	26121	13530	13546	9476	9069	NaN	9092	23793	23559	23677	23616	24071	25156		22763	11385	11849	8699	9109	NaN	9810	24873	25102	24843	24873	24370	23677
		PHO84p-Venus +∆phm3	PHO84p-Venus +mCherry	0.2mM	26612	12892	12682	10285	10236	NaN	9908	25769	25470	25843	25676	25724	25765		22274	10692	10724	8475	8465	NaN	9050	22947	23333	22861	22900	22908	23165
		PHO84p-Venus	PHO84p-Venus +mCherry	0.2mM	25212	12650	12813	9786	9728	9680	9913	25116	25372	25380	25746	25698	25338		23692	11561	11779	8934	8903	8846	9030	23593	23382	23260	22782	22848	23549
		PHO84c + PHO84p-Venus +mCherry	PHO84p-Venus	0.2mM	26207	13002	13434	9720	8850	8278	7940	19167	18916	18370	18468	18588	17946		22707	11309	11613	8925	9694	10484	10956	29428	29747	30167	30091	29813	30976
		PHO84p-Venus +Pho84-L74F(ttG/ttC)	PHO84p-Venus +mCherry	0.2mM	23926	10264	10507	9147	9021	8955	8875	22578	22835	22880	23212	23161	23221		24950	10092	10485	9384	9491	9748	10017	26077	25864	25733	25404	25398	25711
		PHO84c + PHO84p-Venus +Pho84-L74F(ttG/ttC) +mCherry	PHO84p-Venus	0.2mM	29408	15978	15742	11582	11784	12232	12152	31434	31656	31498	31411	30841	30223		19447	10049	10158	7142	6908	6620	6794	17359	17152	17210	17231	16157	18673
		PHO84p-Venus +∆pho4-1	PHO84p-Venus +mCherry	0.5mM	15758	15549	15635	10125	10056	10000	9925	25769	25947	26003	26514	26837	26181		13034	11257	11964	7815	7942	8666	8976	22815	22627	22430	21739	21505	22700
		PHO84p-Venus +∆pho4-2	PHO84p-Venus +mCherry	0.5mM	15932	15674	15590	10330	10179	10141	10210	26320	26224	26640	26668	27216	26410		12729	11333	12158	7755	7820	8557	8685	22174	22330	21745	21496	21170	22465
		PHO84p-Venus +∆pho81	PHO84p-Venus +mCherry	0.5mM	14840	14546	14469	9541	9565	9488	9480	24445	24624	24770	25087	25551	25022		13881	11968	13245	8409	8531	9179	9395	24127	23840	23639	23213	22752	23864
		PHO84c + PHO84p-Venus +∆pho4-mCherry	PHO84p-Venus	0.5mM	14852	15232	14323	9116	9649	10256	10366	26715	26785	26896	26683	27221	27425		13670	12685	13116	8555	8321	8459	8523	21773	21586	21431	21332	20816	21457
		PHO84p-Venus +∆pho80	PHO84p-Venus +mCherry	0.5mM	18195	16271	18399	11471	13075	13346	13595	36513	37258	37728	38587	38995	39883		10588	8640	10031	6649	5581	5505	5356	12368	11594	11073	10209	9789	9049
		PHO4-SA12346-GFP +mCherry	PHO84p-Venus	0.5mM	12481	11718	12079	7781	7333	7384	7235	17633	16941	16642	16128	16628	17714		16244	14464	15345	10323	10717	11294	11654	30989	31627	31861	31489	31715	31168
		PHO4-SA12346-GFP +∆phm3+mCherry	PHO84p-Venus	0.5mM	15329	14132	15126	9788	9775	9992	10017	25400	25334	25312	25332	23510	26762		13349	12362	12694	8157	8235	8676	8865	23260	23355	23349	23066	20633	22121
		PHO84p-Venus +∆phm3	PHO84p-Venus +mCherry	0.5mM	14163	14216	8901	8981	8814	8662	8614	22365	22462	22696	22747	22898	22484		14562	13604	9620	9470	9582	10045	10283	26387	26307	26009	25831	25482	26436
		PHO84p-Venus	PHO84p-Venus +mCherry	0.5mM	14804	14896	9686	9840	9762	9674	9746	25171	25355	25417	25647	25814	25486		13981	12851	8829	8689	8651	8920	9179	23574	23386	23252	22954	22780	23456
		PHO84c + PHO84p-Venus +mCherry	PHO84p-Venus	0.5mM	15174	15234	9823	9808	9420	9342	9144	22604	22424	22497	22271	22174	21895		13564	12554	8686	8729	8956	9364	9781	26116	26290	26150	26222	25916	27033
		PHO84p-Venus +Pho84-L74F(ttG/ttC)	PHO84p-Venus +mCherry	0.5mM	14947	14485	9684	9751	9548	9446	9535	24581	24746	24857	24909	25290	24600		13865	12449	8767	8726	8806	9255	9359	24115	23993	23796	23642	23170	24332
		PHO84c + PHO84p-Venus +Pho84-L74F(ttG/ttC) +mCherry	PHO84p-Venus	0.5mM	15811	15762	10204	10290	10236	10125	10350	26608	26882	27087	26679	27059	25581		12976	12098	8324	8271	8172	8433	8570	22123	21872	21611	21883	21208	23345
		PHO84p-Venus +∆pho4-1	PHO84p-Venus +mCherry	7.3mM	15529	15049	10110	10222	10084	10164	10037	10134	10272	26801	27145	26770	26659		13011	10972	8123	8033	7916	8542	8831	8673	8575	21551	20932	21354	22142
		PHO84p-Venus +∆pho4-2	PHO84p-Venus +mCherry	7.3mM	16016	15272	10440	10261	10235	10405	10526	10536	10481	26993	27354	27384	27271		12612	10635	7642	7964	7740	8328	8366	8296	8328	20776	20645	20926	21353
		PHO84p-Venus +∆pho81	PHO84p-Venus +mCherry	7.3mM	14728	14129	9654	9657	9642	9770	9736	9695	9756	25329	24777	25074	25158		13891	11910	8413	8536	8338	8924	9132	9127	9085	22986	21916	23301	23664
		PHO84c + PHO84p-Venus +∆pho4-mCherry	PHO84p-Venus	7.3mM	14698	13035	9245	9399	9447	9699	9732	9648	9729	25422	25392	25793	25536		13933	12519	8582	8673	8522	8952	9149	9200	9058	22899	22376	22426	23288
		PHO84p-Venus +∆pho80	PHO84p-Venus +mCherry	7.3mM	20573	21388	13528	13871	14820	15332	15630	15941	16025	42186	41973	41784	43160		8020	6644	4900	4707	3807	3543	3281	2956	2850	6444	6208	6311	5647
		PHO4-SA12346-GFP +mCherry	PHO84p-Venus	7.3mM	11462	10412	7178	6884	6374	6179	5781	5687	5386	13985	14064	14445	15932		17046	15541	10816	11171	11595	11992	13068	13157	13436	34358	34024	34025	32921
		PHO4-SA12346-GFP +∆phm3+mCherry	PHO84p-Venus	7.3mM	15738	15785	9981	10204	9933	10024	10026	10048	10023	26438	25651	23247	28130		12930	11879	8085	8080	8164	8711	8875	8808	8862	22011	20349	18162	20718
		PHO84p-Venus +∆phm3	PHO84p-Venus +mCherry	7.3mM	13889	13171	8874	8760	8850	8814	8755	8812	8593	22552	22321	22603	22452		14841	13718	9326	9445	9335	9881	10153	10068	10301	25970	25512	25905	26385
		PHO84p-Venus	PHO84p-Venus +mCherry	7.3mM	14968	14201	9577	9743	9593	9708	9697	9734	9770	25402	25299	25219	25301		13786	12554	8562	8487	8481	8992	9185	9156	9089	23073	22579	23201	23478
		PHO84c + PHO84p-Venus +mCherry	PHO84p-Venus	7.3mM	15002	14381	9653	9696	10013	9903	10014	10019	10002	26024	25885	26430	26699		13630	12450	8488	8535	8317	8548	8865	8866	8868	22366	21726	22068	22170
		PHO84p-Venus +Pho84-L74F(ttG/ttC)	PHO84p-Venus +mCherry	7.3mM	14973	14533	9688	9667	9649	9893	9835	9791	9790	25387	25155	25047	25160		13743	12472	8433	8501	8653	8795	9072	9080	9084	23126	22577	22938	23670
		PHO84c + PHO84p-Venus +Pho84-L74F(ttG/ttC) +mCherry	PHO84p-Venus	7.3mM	14039	13002	8922	8808	8688	8687	8670	8321	8343	21772	21752	21953	20721		14463	13144	9140	9382	9367	9962	10216	10524	10501	26679	26067	26510	28108
		PHO84c + PHO84p-Venus +Pho84-L259P(cTa/cCa) +mCherry	PHO84p-Venus	7.3mM	13576	12839	8598	8649	8380	3930	4023	8211	8279	21315	21251	21471	20385		14933	13551	9417	9537	9630	4631	4926	10600	10566	27010	26520	26880	28424
		PHO84c + PHO84p-Venus + Pho84-V383L(Gtt/Ctt)+ mCherry	PHO84p-Venus	7.3mM	13798	13221	8883	8728	8622	4044	4054	8195	8357	21622	21386	21802	20987		14764	13424	9130	9436	9389	4822	4896	10684	10481	26778	26233	26640	27840
		Raw Data used in figures: 4G,4I, 5B-C, 6D, S4C-D, S6J
		Recovery into 7.3mM Pi to initial OD of 0.05:
					Number mCherry cells			Number non-mCherry cells
		Mutant strain:	WT reference strain:	recovery into high Pi after 24.67h in the indicated Pi:
					Recovery times			Recovery times
					0h	9h		0h	9h
		PHO84p-Venus +∆pho80-1	PHO84p-Venus +mCherry	0mM	17443	24661		31496	24283
		PHO84p-Venus +∆pho80-2	PHO84p-Venus +mCherry	0mM	17991	24822		30970	24107
		PHO84c + PHO84p-Venus +mCherry-1	PHO84p-Venus	0mM	23718	22182		25251	26704
		PHO84c + PHO84p-Venus +mCherry-2	PHO84p-Venus	0mM	24538	22750		24443	26133
		PHO84c + PHO84p-Venus +∆pho4-mCherry-1	PHO84p-Venus	0mM	20348	22933		28639	25729
		PHO84c + PHO84p-Venus +∆pho4-mCherry-2	PHO84p-Venus	0mM	20238	22891		28739	25760
		PHO84p-Venus +∆pho80-1	PHO84p-Venus +mCherry	0.06mM	18120	25097		30843	23841
		PHO84p-Venus +∆pho80-2	PHO84p-Venus +mCherry	0.06mM	17930	25753		31013	23195
		PHO84c + PHO84p-Venus +mCherry-1	PHO84p-Venus	0.06mM	21855	19294		27131	29542
		PHO84c + PHO84p-Venus +mCherry-2	PHO84p-Venus	0.06mM	22420	19542		26571	29339
		PHO84c + PHO84p-Venus +∆pho4-mCherry-1	PHO84p-Venus	0.06mM	19921	21417		29070	27193
		PHO84c + PHO84p-Venus +∆pho4-mCherry-2	PHO84p-Venus	0.06mM	19349	21306		29628	27309
		PHO84p-Venus +∆pho80-1	PHO84p-Venus +mCherry	0.2mM	27212	30949		21648	17988
		PHO84p-Venus +∆pho80-2	PHO84p-Venus +mCherry	0.2mM	27217	31068		21609	17864
		PHO84c + PHO84p-Venus +mCherry-1	PHO84p-Venus	0.2mM	25645	18388		23321	30424
		PHO84c + PHO84p-Venus +mCherry-2	PHO84p-Venus	0.2mM	26250	19680		22729	29132
		PHO84c + PHO84p-Venus +∆pho4-mCherry-1	PHO84p-Venus	0.2mM	23741	18021		25240	30621
		PHO84c + PHO84p-Venus +∆pho4-mCherry-2	PHO84p-Venus	0.2mM	24120	17967		24854	30643
		PHO84p-Venus +∆pho80-1	PHO84p-Venus +mCherry	0.5mM	34228	39634		14512	9332
		PHO84p-Venus +∆pho80-2	PHO84p-Venus +mCherry	0.5mM	33277	39260		15419	9702
		PHO84c + PHO84p-Venus +mCherry-1	PHO84p-Venus	0.5mM	25771	21694		22738	27160
		PHO84c + PHO84p-Venus +mCherry-2	PHO84p-Venus	0.5mM	25235	21744		23322	27121
		PHO84c + PHO84p-Venus +∆pho4-mCherry-1	PHO84p-Venus	0.5mM	23137	25289		25497	23240
		PHO84c + PHO84p-Venus +∆pho4-mCherry-2	PHO84p-Venus	0.5mM	24369	25652		24206	22834
		PHO84p-Venus +∆pho80-1	PHO84p-Venus +mCherry	7.3mM	33463	40298		15416	8192
		PHO84p-Venus +∆pho80-2	PHO84p-Venus +mCherry	7.3mM	34086	41225		14770	7251
		PHO84c + PHO84p-Venus +mCherry-1	PHO84p-Venus	7.3mM	25848	26060		22918	22341
		PHO84c + PHO84p-Venus +mCherry-2	PHO84p-Venus	7.3mM	25560	26259		23265	22169
		PHO84c + PHO84p-Venus +∆pho4-mCherry-1	PHO84p-Venus	7.3mM	26172	27183		22637	21256
		PHO84c + PHO84p-Venus +∆pho4-mCherry-2	PHO84p-Venus	7.3mM	26145	27504		22605	20859
		PHO84c + PHO84p-Venus +Pho84-L74F(ttG/ttC) +mCherry-1	PHO84p-Venus	0.06mM	30428	31156		18551	17721
		PHO84c + PHO84p-Venus +Pho84-L74F(ttG/ttC) +mCherry-2	PHO84p-Venus	0.06mM	30811	31618		18168	17285
		PHO84p-Venus +Pho84-L74F(ttG/ttC) +1	PHO84p-Venus +mCherry	0.06mM	23398	23731		25588	25142
		PHO84p-Venus +Pho84-L74F(ttG/ttC) +2	PHO84p-Venus +mCherry	0.06mM	23121	23749		25869	25115
		PHO84c + PHO84p-Venus +Pho84-L259P(cTa/cCa) + mCherry	PHO84p-Venus	0.06mM	30699	32016		18292	16892
		PHO84c + PHO84p-Venus +Pho84-V383L(Gtt/Ctt) + mCherry	PHO84p-Venus	0.06mM	30105	30881		18882	18032
		PHO84p-Venus +∆pho84-1	PHO84p-Venus +mCherry	0.2mM	41250	315714		7679	5109
		PHO84p-Venus +∆pho84-2	PHO84p-Venus +mCherry	0.2mM	40746	357541		8147	5160
		PHO84p-Venus +∆pho84+∆spl2-1	PHO84p-Venus +mCherry	0.2mM	29196	37273		19740	11657
		PHO84p-Venus +∆pho84+∆spl2-2	PHO84p-Venus +mCherry	0.2mM	29618	37641		19331	11308
		PHO84c + PHO84p-Venus +PHO90c-mCherry-1	PHO84p-Venus	0.2mM	21555	19968		27400	28878
		PHO84c + PHO84p-Venus +PHO90c-mCherry-2	PHO84p-Venus	0.2mM	22010	19737		26958	29116
		PHO84c + PHO84p-Venus +∆spl2-1	PHO84p-Venus +mCherry	0.2mM	26873	29875		22087	19026
		PHO84c + PHO84p-Venus +∆spl2-2	PHO84p-Venus +mCherry	0.2mM	27930	30894		21008	18011
		PHO84c + PHO84p-Venus +Pho84-L74F(ttG/ttC) +mCherry-1	PHO84p-Venus	0.2mM	26876	29538		22083	19343
		PHO84c + PHO84p-Venus +Pho84-L74F(ttG/ttC) +mCherry-2	PHO84p-Venus	0.2mM	27300	27835		21651	21059
		PHO84c + PHO84p-Venus +Pho84-L74F(ttG/ttC) +mCherry-1	PHO84p-Venus	7.3mM	23890	22330		25005	26188
		PHO84c + PHO84p-Venus +Pho84-L74F(ttG/ttC) +mCherry-2	PHO84p-Venus	7.3mM	23758	21996		25159	26489
		PHO84p-Venus +Pho84-L74F(ttG/ttC) +1	PHO84p-Venus +mCherry	7.3mM	24525	24166		24387	24414
		PHO84p-Venus +Pho84-L74F(ttG/ttC) +2	PHO84p-Venus +mCherry	7.3mM	24834	24463		24082	24076
		PHO84c + PHO84p-Venus +Pho84-L259P(cTa/cCa) +mCherry	PHO84p-Venus	7.3mM	23392	22330		25508	26111
		PHO84c + PHO84p-Venus +Pho84-V383L(Gtt/Ctt) + mCherry	PHO84p-Venus	7.3mM	23004	21453		25908	27033
		Recovery into 20mM Pi to initial OD of 0.05:
		Mutant strain:	WT reference strain:	recovery into high Pi after 24.67h in the indicated Pi:	number of strains with mCherry:			number of strains without mCherry:
					Recovery times			Recovery times
					0h	9h		0h	9h
		PHO84c + PHO84p-Venus +mCherry-1	PHO84p-Venus	0.2mM	25654	20126		23326	28661
		PHO84c + PHO84p-Venus +mCherry-2	PHO84p-Venus	0.2mM	26260	20887		22725	27947
		PHO84p-Venus +∆pho84-1	PHO84p-Venus +mCherry	0.2mM	41291	168011		7645	3953
		PHO84p-Venus +∆pho84-2	PHO84p-Venus +mCherry	0.2mM	40794	171221		8100	4724
		PHO84p-Venus +∆pho84+∆spl2-1	PHO84p-Venus +mCherry	0.2mM	29217	37120		19723	11812
		PHO84p-Venus +∆pho84+∆spl2-2	PHO84p-Venus +mCherry	0.2mM	29636	37129		19324	11805
		PHO84c + PHO84p-Venus +PHO90c-mCherry-1	PHO84p-Venus	0.2mM	21577	19273		27393	29541
		PHO84c + PHO84p-Venus +PHO90c-mCherry-2	PHO84p-Venus	0.2mM	22035	19283		26936	29533
		PHO84c + PHO84p-Venus +∆spl2-1	PHO84p-Venus +mCherry	0.2mM	26889	29535		22087	19402
		PHO84c + PHO84p-Venus +∆spl2-2	PHO84p-Venus +mCherry	0.2mM	27947	30643		21022	18297
		Raw Data used in figures: 4F, 4H
		Recovery into 20mM Pi to initial OD of 0.01:
		Mutant strain:	WT reference strain:	recovery into high Pi after 21h in the indicated Pi:	Number of mCherry cells:									Number of non-mCherry cells:
					Time (h) during recovery:									Time (h) during recovery:
					0	1.08	2.5	4.08	5.25	7.17	8.75	9.83		0	1.08	2.5	4.08	5.25	7.17	8.75	9.83
		PHO84p-Venus + ∆pho84	PHO84p-Venus + mCherry	0mM	21761	19727	20674	38576	40033	41787	11870	18246		9267	8235	7490	9550	8361	6791	1576	2021
		PHO84p-Venus+ ∆pho84+∆spl2	PHO84p-Venus + mCherry	0mM	19448	16903	19808	35160	36114	35863	9090	13852		8763	7865	8245	12840	12192	12426	3008	4713
		PHO84p-Venus + ∆pho84	PHO84p-Venus + mCherry	0.06mM	22556	25597	26723	46496	47050	47655	47412	47721		1855	2008	1533	1770	1450	1125	951	880
		PHO84p-Venus+ ∆pho84+∆spl2	PHO84p-Venus + mCherry	0.06mM	28953	22059	22967	40259	40860	41076	40865	41052		7782	5728	5184	7795	7464	7379	7094	7165
		PHO84p-Venus + ∆pho84	PHO84p-Venus + mCherry	0.2mM	44018	25916	26676	46611	46945	47029	47552	47816		4708	2258	1751	1969	1780	1321	1088	923
		PHO84p-Venus+ ∆pho84+∆spl2	PHO84p-Venus + mCherry	0.2mM	25649	15255	16267	29738	30214	30140	30916	31055		22974	12743	11913	18267	17976	17287	16844	16678
		PHO84p-Venus + ∆pho84	PHO84p-Venus + mCherry	0.5mM	27712	16740	18812	33497	35399	36094	38532	39170		20505	11227	9439	14571	12983	11640	9676	9130
		PHO84p-Venus+ ∆pho84+∆spl2	PHO84p-Venus + mCherry	0.5mM	22914	13195	13648	23668	23830	23776	24369	24864		25310	14702	14363	24037	24093	23352	22978	22635
		PHO84p-Venus + ∆pho84	PHO84p-Venus + mCherry	20mM	24486	13622	14404	24940	25262	23672	24277	25937		23602	13424	13154	22109	22473	20662	20269	21316
		PHO84p-Venus+ ∆pho84+∆spl2	PHO84p-Venus + mCherry	20mM	22615	12903	13998	24507	24950	23781	24259	25578		25568	14122	13434	22445	22948	20798	20936	21785
		Raw Data used in figures: S4E,S5C-D
		Recovery into 20mM Pi to initial OD of 0.05:
		Mutant strain	WT reference strain:	Pi level:	Number of mCherry cells:										Number of non-mCherry cells:
					Recovery time (h) into 20mM after 23h in the indicated low Pi:										Recovery time (h) into 20mM after 23h in the indicated low Pi:
					0	1.16	2.5	4.25	6.5	8	9	11	24.75		0	1.16	2.5	4.25	6.5	8	9	11	24.75
		PHO84c + PHO84p-Venus +mCherry	PHO84p-Venus	0mM	26394	20288	15164	10617	15440	15033	24902	22940	24975		22325	17259	13435	8507	13053	13442	23125	21273	22323
		PHO4-SA1234-GFP + GFP	PHO84p-Venus +mCherry	0mM	22009	21106	13249	13156	13417	13553	22962	22120	19534		26709	25599	15289	15250	14618	14463	24890	25566	26767
		PHO84c +PHO4-SA1234-GFP +mCherry	PHO84p-Venus	0mM	17118	12355	8729	9898	10687	10569	19807	20820	22188		31554	26751	18939	17247	16815	16448	27853	26570	24333
		PHO84c + PHO84p-Venus +mCherry	PHO84p-Venus	0.06mM	18225	22731	13864	13434	13190	12767	21318	20560	21363		20724	25564	14700	14964	15110	15580	26516	27255	26016
		PHO4-SA1234-GFP + GFP	PHO84p-Venus +mCherry	0.06mM	12735	11520	11161	10468	10389	10158	11987	16518	15307		19069	16967	17383	17843	17725	18044	21187	30962	31014
		PHO84c +PHO4-SA1234-GFP +mCherry	PHO84p-Venus	0.06mM	9335	8489	9537	10861	11086	11896	20253	21218	22100		17519	19160	18251	16555	16442	16296	26909	26365	24619
		PHO84c + PHO84p-Venus +mCherry	PHO84p-Venus	0.2mM	27982	16868	16451	15823	15108	14900	21192	24978	25328		19739	11836	12283	12672	13327	13516	19811	22883	21330
		PHO4-SA1234-GFP + GFP	PHO84p-Venus +mCherry	0.2mM	18380	11067	10390	9817	10012	10051	16619	16050	15174		28404	17415	18218	18430	18272	18191	31114	31404	31070
		PHO84c +PHO4-SA1234-GFP +mCherry	PHO84p-Venus	0.2mM	21532	12208	12725	13643	13107	14788	25272	25639	26202		22938	14997	14582	13911	13672	13474	22621	22129	20517
		PHO84c + PHO84p-Venus +mCherry	PHO84p-Venus	0.5mM	29267	16772	16037	15050	14758	14500	24373	24588	24603		18846	11333	12360	13358	13628	13901	23584	23272	22477
		PHO4-SA1234-GFP + GFP	PHO84p-Venus +mCherry	0.5mM	18159	10216	9915	9731	10018	10206	16437	15800	14887		29669	17662	18365	18469	18241	18079	31383	31762	31728
		PHO84c +PHO4-SA1234-GFP +mCherry	PHO84p-Venus	0.5mM	26252	14426	15819	16487	17261	18310	30545	31881	31309		21775	12402	11142	10420	10401	10189	17552	16205	15554
		PHO84c + PHO84p-Venus +mCherry	PHO84p-Venus	20mM	27566	15906	16497	16251	16550	16767	28150	16964	28509		20121	11693	11747	11539	11396	11619	19682	11291	18902
		PHO4-SA1234-GFP + GFP	PHO84p-Venus +mCherry	20mM	18468	10393	10471	10536	10393	10202	17330	9600	16160		28774	16911	17730	17439	17333	18038	30402	18278	30870
		PHO84c +PHO4-SA1234-GFP +mCherry	PHO84p-Venus	20mM	26121	13341	15763	16180	16442	16924	28732	17876	29814		21333	11817	11990	11513	11313	11476	19231	10452	17392

## Sheet: Fig 2B-C, S2C, S2F-J  (low Pi)
Compatition of ∆pho4+ PHO84p-Venus vs. WT + PHO84p-Venus +mCherry (during growth in low Pi):
			Data for figure 2B -C and S2F-J:																													Data for figure 2C and S2C and S2F-I:
			Relative Abandence (Log2( ∆pho4/WT)):																													WT PHO regulon reporter activation (during compatition of: ∆pho4/WT):
			The ratios are normalised to the ratio of the first time point:																													(Log10(median Venus)):
		Pi levels:	repeats:	time (H):																												Pi levels:	repeats:	time (H):
				0	0.5	1	1.75	2	2.5	3.2	4	4.5	5	5.5	6	6.5	7	7.5	8	8.5	9	9.5	10	10.5	11	11.5	12	24.67						0	0.5	1	1.75	2	2.5	3.2	4	4.5	5	5.5	6	6.5	7	7.5	8
		7.3mM	1	0	-0.0391891	-0.0365795	NaN	0.00759455	-0.0401848	-0.327668	-0.0744061	-0.133518	-0.130243	-0.213989	-0.0653443	-0.0865304	-0.0993303	-0.0316452	-0.111032	-0.0844671	-0.102952	-0.146701	-0.131585	-0.135039	-0.165381	-0.214509	-0.255747	-0.04648				7.3mM	1	1.75435	1.78958	1.78958	NaN	1.7839	1.76042	1.78958	1.77232	1.7839	1.77815	1.76641	1.76042	1.75435	1.77815	1.82737	1.7839
		7.3mM	2	0	-0.0938694	-0.0485339	NaN	-0.0564571	-0.115779	-0.172957	-0.184165	-0.210723	-0.218052	-0.187724	-0.148932	-0.165861	-0.18275	-0.196828	-0.168691	-0.144709	-0.174229	-0.249576	-0.206053	-0.220696	-0.195716	-0.280728	-0.250252	-0.162735				7.3mM	2	1.76641	1.7839	1.78958	NaN	1.78958	1.76042	1.78958	1.7839	1.77815	1.77815	1.76641	1.74819	1.75435	1.75435	1.77232	1.76042
		0.5mM	1	0	-0.0507201	-0.0916564	NaN	-0.0738878		-0.195055	-0.120724	-0.159576	-0.175374	-0.119493	-0.259184	-0.150846	-0.359208	-0.118033	-0.110752	-0.0992345	-0.133043	-0.147379	-0.120941	-0.176391	-0.104435	-0.131772	-0.163731	-0.0687531				0.5mM	1	1.75435	1.91593	1.93651	NaN	1.90309	1.85248	1.84261	1.82737	1.83759	1.83251	1.82737	1.82737	1.82737	1.87157	1.95617	2.14114
		0.5mM	2	0	-0.099977	-0.104986	NaN	-0.118871	-0.104528	-0.167376	-0.172522	-0.345745	-0.176631	-0.159294	-0.195168	-0.225328	-0.273286	-0.186414	-0.187551	-0.220379	-0.21143	-0.236871	-0.209876	-0.216106	-0.191003	-0.217728	-0.207224	-0.1439				0.5mM	2	1.76641	1.92012	1.9345	NaN	1.92428	1.85733	1.85733	1.83759	1.56585	1.83251	1.82737	1.8169	1.8169	1.82217	1.83251	1.85733
		0.2mM	1	0	-0.0072772	-0.0073562	NaN	-0.000927857	-0.0501398	-0.00516383	-0.0315355	-0.0705694	-0.0775986	-0.0344774	-0.055928	-0.0672086	-0.0842737	-0.0310354	-0.0480603	-0.107161	-0.23253	-0.325188	-0.417117	-0.530007	-0.552018	-0.583611	-0.695236	-0.771442				0.2mM	1	1.75435	2.40278	2.77873	NaN	2.81425	2.9284	3.04906	3.12057	3.21569	3.31099	3.39919	3.44641	3.47787	3.51978	3.55018	3.54486
		0.2mM	2	0	-0.0824088	-0.0906736	NaN	-0.0748229	-0.0672068	-0.104313	-0.0890352	-0.128126	-0.109819	-0.108219	-0.129585	-0.135863	-0.140428	-0.120077	-0.133969	-0.124449	-0.152165	-0.15736	-0.203869	-0.250515	-0.389006	-0.448417	-0.600133	-0.897635				0.2mM	2	1.76641	2.45332	2.78704	NaN	2.81558	2.91761	2.99335	3.04438	3.13887	3.23875	3.33413	3.3881	3.43788	3.47735	3.52354	3.5226
		0.06mM	1	0	0.0274847	-0.0957868	NaN	-0.0563828	-0.106971	-0.0871891	-0.142297	-0.233753	-0.386246	-0.489575	-0.758224	-0.956841	-1.14558	-1.3239	-1.37721	-1.49806	-1.57751	-1.69449	-1.72133	-1.72603	-1.83266	-1.89646	-1.86056	-2.0094				0.06mM	1	1.75435	2.62076	3.23674	NaN	3.39529	3.50482	3.57101	3.57804	3.60526	3.62001	3.64656	3.66764	3.73643	3.80937	3.87802	3.90174
		0.06mM	2	0	-0.134016	-0.145084	NaN	-0.166737	-0.142898	-0.196214	-0.237586	-0.305322	-0.326584	-0.410893	-0.476164	-0.647731	-0.794793	-0.898639	-1.13456	-1.34538	-1.48491	-1.68315	-1.81431	-1.91838	-2.03358	-2.07322	-2.171	-2.42049				0.06mM	2	1.76641	2.67394	3.24393	NaN	3.39669	3.51418	3.57588	3.59187	3.61057	3.62337	3.65019	3.65598	3.65874	3.70614	3.69904	3.72283
		0mM	1	0	-0.104555	-0.126127	-0.135436	-0.200417	-0.403426	-0.609879	-0.81864	-0.951775	-1.05562	-1.16616	-1.22323	-1.28842	-1.32823	-1.31894	-1.3759	-1.43566	-1.42388	-1.38033	-1.45061	-1.28623	-1.41755	-1.579	-1.53726	-1.39441				0mM	1	1.75435	2.68124	3.16649	3.37394	3.63152	3.77554	3.82162	3.87682	3.90087	3.92054	3.93794	3.96394	3.96369	4.0071	4.02261	4.05501
		0mM	2	0	-0.1862	-0.158471	-0.184355	-0.311149	-0.477963	-0.675037	-1.00089	-1.09213	-1.25673	-1.36898	-1.45779	-1.5664	-1.60307	-1.66275	-1.66527	-1.70761	-1.78033	-1.72802	-1.85594	-1.74715	-1.84763	-1.90744	-1.85617	-1.71391				0mM	2	1.76641	2.70312	3.1754	3.38346	3.60947	3.74532	3.79003	3.84351	3.88189	3.91152	3.93543	3.95505	3.9619	3.99433	4.01361	4.04212
			Means of the 2 repeats:																														Means of the 2 repeats:
			Pi levels:	time (H):																													Pi levels:	time (H):
				0	0.5	1	1.75	2	2.5	3.2	4	4.5	5	5.5	6	6.5	7	7.5	8	8.5	9	9.5	10	10.5	11	11.5	12	24.67						0	0.5	1	1.75	2	2.5	3.2	4	4.5	5	5.5	6	6.5	7	7.5	8
			7.3mM	0	-0.0665293	-0.0425567	NaN	-0.0244313	-0.0779821	-0.250312	-0.129286	-0.17212	-0.174147	-0.200856	-0.107138	-0.126196	-0.14104	-0.114236	-0.139862	-0.114588	-0.138591	-0.198139	-0.168819	-0.177868	-0.180548	-0.247618	-0.252999	-0.104608					7.3mM	1.76038	1.78674	1.78958	NaN	1.78674	1.76042		1.77811	1.78103	1.77815	1.76641	1.75431	1.75435	1.76625	1.79985	1.77216
			0.5mM	0	-0.0753485	-0.0983213	NaN	-0.0963793	-0.0873423	-0.181216	-0.146623	-0.25266	-0.176003	-0.139393	-0.227176	-0.188087	-0.316247	-0.152224	-0.149151	-0.159807	-0.172237	-0.192125	-0.165408	-0.196248	-0.147719	-0.17475	-0.185477	-0.106327					0.5mM	1.76038	1.91803	1.93551	NaN	1.91368	1.85491	1.84997	1.83248	1.70172	1.83251	1.82737	1.82214	1.82214	1.84687	1.89434	1.99923
			0.2mM	0	-0.044843	-0.0490149	NaN	-0.0378754	-0.0586733	-0.0547384	-0.0602853	-0.0993477	-0.0937088	-0.0713481	-0.0927564	-0.101536	-0.112351	-0.0755564	-0.0910144	-0.115805	-0.192348	-0.241274	-0.310493	-0.390261	-0.470512	-0.516014	-0.647685	-0.834539					0.2mM	1.76038	2.42805	2.78288	NaN	2.81491	2.923	3.02121	3.08248	3.17728	3.27487	3.36666	3.41726	3.45788	3.49856	3.53686	3.53373
			0.06mM	0	-0.0532654	-0.120435	NaN	-0.11156	-0.124935	-0.141701	-0.189942	-0.269538	-0.356415	-0.450234	-0.617194	-0.802286	-0.970185	-1.11127	-1.25588	-1.42172	-1.53121	-1.68882	-1.76782	-1.8222	-1.93312	-1.98484	-2.01578	-2.21495					0.06mM	1.76038	2.64735	3.24033	NaN	3.39599	3.5095	3.57345	3.58495	3.60792	3.62169	3.64838	3.66181	3.69758	3.75775	3.78853	3.81229
			0mM	0	-0.145378	-0.142299	-0.159896	-0.255783	-0.440694	-0.642458	-0.909766	-1.02195	-1.15618	-1.26757	-1.34051	-1.42741	-1.46565	-1.49085	-1.52058	-1.57163	-1.6021	-1.55418	-1.65327	-1.51669	-1.63259	-1.74322	-1.69672	-1.55416					0mM	1.76038	2.69218	3.17094	3.3787	3.6205	3.76043	3.80583	3.86016	3.89138	3.91603	3.93668	3.9595	3.96279	4.00072	4.01811	4.04856
			Standard error (SE) of the 2 repeats																														Standard error (SE) of the 2 repeats
			Pi levels:	time (H):																													Pi levels:	time (H):
				0	0.5	1	1.75	2	2.5	3.2	4	4.5	5	5.5	6	6.5	7	7.5	8	8.5	9	9.5	10	10.5	11	11.5	12	24.67						0	0.5	1	1.75	2	2.5	3.2	4	4.5	5	5.5	6	6.5	7	7.5	8
			7.3mM	0	0.0273402	0.0059772	NaN	0.0320258	0.0377973	0.0773553	0.0548795	0.0386026	0.0439043	0.0131325	0.0417937	0.0396651	0.04171	0.0825912	0.0288294	0.030121	0.0356387	0.0514374	0.0372338	0.0428284	0.0151673	0.0331097	0.00274732	0.0581276					7.3mM	0.00603226	0.00283858	0	NaN	0.00283858	0	0	0.00579093	0.00287616	0	0	0.00611724	0	0.0119015	0.0275238	0.0117405
			0.5mM	0	0.0246284	0.00666494	NaN	0.0224915	0.0171854	0.0138398	0.0258987	0.0930844	0.000628577	0.0199005	0.0320082	0.0372413	0.0429612	0.0341903	0.0383995	0.0605724	0.039194	0.0447464	0.0444675	0.0198576	0.0432845	0.0429777	0.0217465	0.0375734					0.5mM	0.00603226	0.00209807	0.00100765	NaN	0.0105946	0.00242624	0.00736163	0.00510958	0.13587	0	0	0.00523274	0.00523274	0.0247024	0.0618298	0.141902
			0.2mM	0	0.0375658	0.0416587	NaN	0.0369475	0.00853347	0.0495745	0.0287499	0.0287782	0.0161102	0.0368707	0.0368284	0.0343274	0.0280769	0.044521	0.0429541	0.00864423	0.0401827	0.0839137	0.106624	0.139746	0.0815061	0.0675967	0.0475512	0.0630961					0.2mM	0.00603226	0.0252706	0.00415263	NaN	0.000665086	0.00539266	0.0278574	0.0380955	0.0384098	0.036121	0.0325285	0.0291558	0.019998	0.0212113	0.0133205	0.0111304
			0.06mM	0	0.0807502	0.0246486	NaN	0.055177	0.0179636	0.0545123	0.0476444	0.0357847	0.0298309	0.039341	0.14103	0.154555	0.175393	0.212633	0.121325	0.0763411	0.0462991	0.00566795	0.0464888	0.0961753	0.100461	0.0883802	0.15522	0.205547					0.06mM	0.00603226	0.0265908	0.00359589	NaN	0.000697999	0.00467578	0.00243533	0.00691135	0.00265652	0.00168114	0.00181519	0.00582827	0.0388461	0.051617	0.0894882	0.0894552
			0mM	0	0.0408226	0.016172	0.0244599	0.0553658	0.0372684	0.0325793	0.091126	0.0701793	0.100554	0.101411	0.11728	0.138989	0.137422	0.171908	0.144685	0.135976	0.178225	0.173844	0.202661	0.230458	0.215038	0.164223	0.159456	0.15975					0mM	0.00603226	0.0109391	0.00445324	0.00475749	0.0110293	0.0151065	0.0157933	0.0166556	0.00949143	0.00451044	0.00125614	0.00444322	0.000898977	0.00638204	0.00449872	0.00644632
Compatition of ∆pho4 + PHO84c +PHO84p-Venus +mCherry vs. WT + PHO84p-Venus (during growth in low Pi):
		Data for figure S2F-G:																														Data for figure S2F-G:
		Relative Abandence (Log2(∆pho4+PHO84c/WT)):																														WT PHO regulon reporter activation( during compatition of: ∆pho4+PHO84c/WT)):
		The ratios are normalised to the ratio of the first time point:																														(Log10(median Venus)):
		repeat 1																													repeat 1
		Pi levels:	time (H):																												Pi levels:	time (H):
			0	0.5	1	1.75	2	2.5	3.2	4	4.5	5	5.5	6	6.5	7	7.5	8	8.5	9	9.5	10	10.5	11	11.5	12	24.67					0	0.5	1	1.75	2	2.5	3.2	4	4.5	5	5.5	6	6.5	7	7.5	8	8.5	9
		7.3mM	0	-0.0131333	-0.0219199	NaN	-0.0217858	0.0504503	0.0406973	0.327445	0.0921562	0.148905	0.251347	0.0434006	0.0623024	0.0614578	0.140801	0.0972375	0.10986	0.104257	0.142272	0.148028	0.0995107	0.142616	0.190644	0.17694	0.0370036				7.3mM	1.77815	1.7839	1.78958	NaN	1.77815	1.74819	1.77815	1.78958	1.75435	1.74819	1.75435	1.74194	1.74819	1.77232	1.82217	1.76042	1.77232	1.79518
		0.5mM	0	-0.00921004	-0.0607634	NaN	-0.000734782	0.0167445	0.109884	0.0646503	0.085625	0.205147	0.0435966	0.171842	0.169541	0.250971	-0.0456004	0.107996	0.13861	0.104168	0.141698	0.161405	0.211232	0.135377	0.211163	0.109747	0.0783917				0.5mM	1.77815	1.90741	1.92012	NaN	1.87622	1.84757	1.84757	1.82217	1.82737	1.83251	1.8169	1.8169	1.8169	1.85248	1.95231	2.20412	2.43965	2.6536
		0.2mM	0	-0.0536529	-0.0242957	NaN	-0.0398065	-0.0118818	0.0484608	0.0465831	0.0415518	0.0973493	0.0547457	0.0830659	0.184879	0.15042	0.0943737	0.130472	0.135267	0.0585745	0.0227219	-0.0334887	-0.0324803	-0.0421894	-0.0902686	-0.115556	-0.228391				0.2mM	1.77815	2.42292	2.83097	NaN	2.90179	3.04328	3.16649	3.26188	3.32617	3.38596	3.45209	3.48322	3.51311	3.55291	3.63294	3.68649	3.76139	3.81168
		0.06mM	0	-0.100167	-0.0951101	NaN	-0.103067	-0.0353251	0.0674807	0.0345369	0.111216	0.10563	0.0263755	-0.0361495	-0.119935	-0.198689	-0.30117	-0.360027	-0.36327	-0.420981	-0.50897	-0.45434	-0.438668	-0.533964	-0.512503	-0.528268	-0.663302				0.06mM	1.77815	2.662	3.25295	NaN	3.39627	3.51492	3.56951	3.59044	3.61633	3.67669	3.76766	3.82394	3.88452	3.92544	3.9691	3.97401	3.99623	4.01167
		0mM	0	-0.114223	-0.252059	-0.257054	-0.126252	-0.18579	-0.230895	-0.361029	-0.437272	-0.438723	-0.625479	-0.652213	-0.734516	-0.7061	-0.718575	-0.714692	-0.737644	-0.765983	-0.723477	-0.823778	-0.812179	-0.937526	-0.846082	-0.756751	-0.653152				0mM	1.77815	2.73624	3.18571	3.38952	3.6505	3.79295	3.8391	3.88973	3.9238	3.94578	3.95816	3.98289	3.98981	4.02759	4.04419	4.05166	4.05565	4.059
		repeat 2																													repeat 2
			time (H):																													time (H):
			0	0.5	1	1.5	2	2.5	3	3.5	4	4.5	5	5.5	6	6.5	7	7.5	8	8.5	9	9.5	10	10.5	11	11.5	12	24.67				0	0.5	1	1.5	2	2.5	3	3.5	4	4.5	5	5.5	6	6.5	7	7.5	8	8.5
		7.3mM	0	-0.0552761	-0.0263049	-0.019289	0.0331844	0.0371887	0.0577733	0.0765768	0.0845323	0.104992	0.138959	0.0634472	0.0834104	0.0958231	0.12122	0.100163	0.125684	0.13834	0.171298	0.158527	0.156572	0.166524	0.185145	0.131057	0.167296	0.122151			7.3mM	1.79518	1.88986	1.85733	1.83759	1.82217	1.81158	1.78958	1.7839	1.77232	1.76641	1.75435	1.716	1.716	1.74194	1.74194	1.7356	1.75435	1.7839
		0.5mM	0	-0.116149	-0.106443	-0.0752981	-0.0317631	-0.0470082	0.0523631	0.0185364	0.0141939	0.0510279	0.0554487	0.0440616	0.056107	0.0509153	0.0926735	0.116159	0.147811	0.165841	0.180773	0.168445	0.150818	0.172908	0.160919	0.164754	0.160341	-0.25239			0.5mM	1.79518	2.05538	2.19312	2.23553	2.22531	2.23955	2.20194	2.17026	2.15106	2.1284	2.10721	2.07335	2.05231	2.03981	2.03981	2.05843	2.16554	2.47943
		0.2mM	0	-0.028707	-0.0367238	-0.036901	-0.00797778	-0.00173155	0.0336092	0.0394512	0.0591038	0.092032	0.0852519	0.0551002	0.0470892	0.075825	0.0985317	0.137128	0.157058	0.204175	0.163461	0.0500861	0.00786568	0.0239817	-0.0118985	0.0106826	0.00907852	-0.182594			0.2mM	1.79518	2.22324	2.67321	2.89916	2.97534	3.08293	3.17771	3.24768	3.31756	3.38252	3.43033	3.49638	3.52187	3.55165	3.59253	3.62794	3.67768	3.75691
		0.06mM	0	-0.0154332	-0.0402022	-0.0259233	0.00523077	-0.00257446	0.0612248	0.096176	0.0483997	0.0905039	0.102046	0.00676325	-0.0800718	-0.170501	-0.285106	-0.316065	-0.367282	-0.425508	-0.519906	-0.48766	-0.514613	-0.529807	-0.589186	-0.585793	-0.578741	-0.644893			0.06mM	1.79518	2.47943	3.01953	3.28744	3.36489	3.46072	3.51893	3.54733	3.56858	3.59382	3.61422	3.71252	3.78598	3.84609	3.89897	3.93081	3.95845	3.97937
		0mM	0	-0.0104903	-0.0124994	-0.0680118	-0.00442964	-0.0485465	-0.168576	-0.221433	-0.262736	-0.375038	-0.43661	-0.52451	-0.541677	-0.526542	-0.534332	-0.561507	-0.591122	-0.582876	-0.592245	-0.577233	-0.580552	-0.589104	-0.565998	-0.577217	-0.559419	-0.577968			0mM	1.79518	2.58614	3.147	3.47724	3.63294	3.75269	3.82141	3.87353	3.90372	3.92794	3.95872	3.97425	3.99948	4.00996	4.01636	4.03672	4.0573	4.06279
		repeat 3																													repeat 3
			time (H):																													time (H):
			0	0.5	1	1.5	2	2.5	3	3.5	4	4.5	5	5.5	6	6.5	7	7.5	8	8.5	9	9.5	10	10.5	11	11.5	12	24.67				0	0.5	1	1.5	2	2.5	3	3.5	4	4.5	5	5.5	6	6.5	7	7.5	8	8.5
		7.3mM	0	-0.031612	0.0118409	0.0169324	0.0203697	0.0619835	0.0582223	0.0820459	0.0623959	0.0930864	0.129137	0.0817968	0.10719	0.105648	0.123247	0.143076	0.122857	0.159527	0.196801	0.164687	0.159827	0.199215	0.208794	0.159501	0.197152	0.133558			7.3mM	1.80072	1.90741	1.86213	1.84757	1.82217	1.82217	1.79518	1.78958	1.77815	1.75435	1.74194	1.70927	1.70927	1.74194	1.75435	1.7356	1.74819	1.76641
		0.5mM	0	-0.0724711	-0.10792	-0.0530688	-0.0369298	-0.0163018	0.0159717	0.0291269	0.0387818	0.0624219	0.0464929	0.0618249	0.0644596	0.0722819	0.0931122	0.136294	0.136466	0.194721	0.139102	0.140169	0.115684	0.159461	0.164657	0.115987	0.149054	-0.0957873			0.5mM	1.80072	2.09061	2.25527	2.30621	2.30276	2.30103	2.26102	2.22324	2.20629	2.16791	2.13862	2.11528	2.08493	2.07041	2.07918	2.09342	2.21484	2.56301
		0.2mM	0	-0.0192628	0.00284318	-0.029494	0.0333536	0.00372666	0.0411302	0.0582569	0.0461146	0.0726869	0.0721092	0.0782984	0.0897898	0.0873243	0.145159	0.143333	0.164488	0.243313	0.182699	0.136993	0.0804915	0.077732	0.059685	0.0463538	0.0943719	-0.129888			0.2mM	1.80072	2.25527	2.68913	2.90998	2.98408	3.10531	3.17143	3.26064	3.32789	3.37862	3.4179	3.48742	3.51258	3.54822	3.58079	3.61683	3.66242	3.73973
		0.06mM	0	-0.028098	-0.0104682	-0.0247547	-0.000844407	0.0348709	0.0720718	0.0814828	0.0569187	0.0899155	0.109516	0.0311328	-0.0605047	-0.166218	-0.249837	-0.338967	-0.367413	-0.417076	-0.467728	-0.489174	-0.510626	-0.542139	-0.573605	-0.550255	-0.565172	-0.70954			0.06mM	1.80072	2.49748	3.0197	3.28276	3.36773	3.45307	3.50737	3.54178	3.5666	3.58699	3.60474	3.68535	3.75618	3.8241	3.88584	3.92745	3.94537	3.97416
		0mM	0	0.00345631	-0.00388956	-0.00731475	0.0215416	-0.0762609	-0.16263	-0.216086	-0.240289	-0.311646	-0.366052	-0.459652	-0.504086	-0.525306	-0.541939	-0.553338	-0.576869	-0.592911	-0.595554	-0.606628	-0.60349	-0.56937	-0.583311	-0.616192	-0.573274	-0.58288			0mM	1.80072	2.57241	3.14439	3.48253	3.63581	3.7553	3.8196	3.87511	3.89912	3.92634	3.9577	3.97834	3.99574	4.01198	4.02578	4.05351	4.06338	4.06871
		Means of the 3 repeats:																													Means of the 3 repeats:
			time (H):																													time (H):
			0	0.5	1	2	2.5	4	4.5	5	5.5	6	6.5	7	7.5	8	8.5	9	9.5	10	10.5	11	11.5	12	24.67							0	0.5	1	2	2.5	4	4.5	5	5.5	6	6.5	7	7.5	8	8.5	9	9.5	10
		7.3mM	0	-0.0333405	-0.012128	0.0105894	0.0498742	0.158124	0.0967449	0.139	0.132197	0.0780004	0.0879246	0.101975	0.128013	0.11526	0.135909	0.157452	0.155162	0.154809	0.155083	0.178852	0.160401	0.180463	0.0975711						7.3mM	1.79135	1.86039	1.83635	1.8075	1.79398	1.78002	1.75837	1.74816	1.72654	1.7224	1.74402	1.7562	1.76446	1.75432	1.77421	1.78956	1.79327	1.79878
		0.5mM	0	-0.0659434	-0.091709	-0.0231426	-0.0155218	0.0392087	0.0663583	0.102363	0.0498277	0.0974695	0.0975795	0.145585	0.0689506	0.130758	0.166391	0.141348	0.150104	0.142636	0.1812	0.153651	0.163968	0.139714	-0.0899285						0.5mM	1.79135	2.0178	2.12284	2.13476	2.12938	2.05984	2.04123	2.02611	2.00184	1.98472	1.97571	1.99049	2.03472	2.19483	2.49403	2.77807	3.00859	3.16461
		0.2mM	0	-0.0338742	-0.0193921	-0.00481024	-0.00329555	0.0506005	0.0687569	0.0849035	0.0627147	0.073315	0.116009	0.13137	0.124945	0.150673	0.194252	0.134912	0.0699337	0.0182895	0.0230778	0.00186568	-0.0110774	-0.00403525	-0.180291						0.2mM	1.79135	2.30048	2.7311	2.95373	3.07717	3.30244	3.36244	3.4114	3.47863	3.50589	3.53766	3.57541	3.6259	3.67553	3.75268	3.81948	3.88708	3.9286
		0.06mM	0	-0.0478995	-0.0485935	-0.0328934	-0.00100955	0.0466184	0.0972118	0.105731	0.0214238	-0.0589087	-0.152218	-0.244544	-0.318734	-0.364907	-0.401951	-0.469539	-0.495268	-0.493193	-0.503538	-0.565585	-0.549517	-0.557394	-0.672578						0.06mM	1.79135	2.54631	3.09739	3.3763	3.47624	3.57521	3.59905	3.63189	3.72184	3.7887	3.85157	3.90341	3.94245	3.95928	3.98325	4.00582	4.02846	4.0366
		0mM	0	-0.0404191	-0.0894827	-0.0363802	-0.103532	-0.288018	-0.374652	-0.413795	-0.536547	-0.565992	-0.595455	-0.594124	-0.61114	-0.627561	-0.63781	-0.651261	-0.635779	-0.669273	-0.656884	-0.695612	-0.67983	-0.629815	-0.604666						0mM	1.79135	2.63159	3.15903	3.63975	3.76698	3.89752	3.92603	3.95407	3.97025	3.9927	4.00391	4.02325	4.04481	4.05745	4.06238	4.06757	4.07946	3.95667
		Standard error (SE) of the 3 repeats																													Standard error (SE) of the 3 repeats
			time (H):																													time (H):
			0	0.5	1	2	2.5	4	4.5	5	5.5	6	6.5	7	7.5	8	8.5	9	9.5	10	10.5	11	11.5	12	24.67							0	0.5	1	2	2.5	4	4.5	5	5.5	6	6.5	7	7.5	8	8.5	9	9.5	10
		7.3mM	0	0.0121962	0.0120511	0.0166049	0.00716344	0.0849012	0.00413228	0.00570648	0.05981	0.018612	0.0131213	0.0202671	0.0139407	0.00904801	0.0143888	0.0275975	0.00668583	0.0035182	0.0293451	0.0193613	0.0172074	0.00879682	0.0304622						7.3mM	0.00679035	0.0385784	0.0234247	0.0146723	0.0230978	0.00506891	0.00402151	0.00358227	0.0140391	0.00995901	0.00208298	0.0088196	0.0288564	0.00353182	0.0051369	0.00325657	0.0049473	0.00659882
		0.5mM	0	0.0310427	0.0154786	0.0113027	0.018408	0.0145671	0.0101794	0.0514569	0.00600009	0.0372643	0.0365058	0.0526928	0.0575697	0.0118426	0.0162	0.0221425	0.00918105	0.013818	0.0155096	0.0092004	0.0274779	0.0153338	0.0955334						0.5mM	0.00679035	0.0561236	0.102934	0.131192	0.142019	0.1199	0.107535	0.0972255	0.093259	0.0844327	0.0798914	0.069935	0.0424256	0.0149705	0.0363506	0.0634997	0.0625865	0.0335036
		0.2mM	0	0.0102583	0.0116822	0.0211788	0.00457312	0.00425381	0.0147043	0.00728829	0.0077925	0.0132558	0.0345943	0.0164893	0.0153901	0.0103255	0.0315823	0.0385704	0.0344477	0.0333135	0.0318188	0.0302031	0.0409127	0.0609547	0.0284589						0.2mM	0.00679035	0.0619158	0.0501462	0.0260966	0.0181341	0.0204996	0.0181672	0.0132147	0.0135179	0.0116489	0.0123132	0.0117493	0.00476062	0.0070326	0.0066003	0.00541904	0.00759144	0.00506612
		0.06mM	0	0.0263884	0.0247916	0.0351304	0.020279	0.00652214	0.00700418	0.00215683	0.00745783	0.0127044	0.0161887	0.0250862	0.0109924	0.00244046	0.0194931	0.0285716	0.00686489	0.0194605	0.0326297	0.016438	0.0211603	0.0150803	0.0192298						0.06mM	0.00679035	0.0580825	0.0777785	0.0100205	0.0194668	0.00763822	0.00886299	0.0225699	0.0242149	0.0196089	0.0176568	0.0116457	0.0133583	0.00827916	0.00666084	0.00368058	0.00353143	0.00446137
		0mM	0	0.037121	0.0813263	0.0455573	0.0418996	0.0370763	0.0362658	0.0238793	0.0482469	0.0444551	0.0695313	0.0560312	0.0537694	0.0437592	0.0500009	0.0573691	0.0446622	0.0775358	0.0778559	0.121061	0.0838837	0.0635939	0.0242841						0mM	0.00679035	0.0524716	0.0133614	0.00543902	0.0130074	0.00411734	0.00120571	0.00415242	0.00615992	0.00502505	0.0070782	0.00348054	0.00485486	0.00338308	0.00377325	0.00441729	0.000429412	0.125096
	Compatition of ∆pho84 +PHO84p-Venus vs. WT + PHO84p-Venus +mCherry (during growth in low Pi):																			Compatition of ∆pho84+∆spl2 +PHO84p-Venus vs. WT + PHO84p-Venus +mCherry (during growth in low Pi):																	Compatitions (during growth in low Pi) of:
																																					∆pho84 +PHO84p-Venus vs. WT + PHO84p-Venus +mCherry
																																					∆pho84+∆spl2 +PHO84p-Venus vs. WT + PHO84p-Venus +mCherry
																																					∆pho4 +PHO84p-Venus vs. WT + PHO84p-Venus +mCherry
				Data for figure S2H-I:																			Data for figure S2H-I:
																																						Data for figure S2J:
		Relative Abandence (Log2(∆pho84/WT)):																			Relative Abandence (Log2(∆pho84+∆spl2 /WT)):																	Relative Abandence (Log2(Mutant/WT)):
		The ratios are normalised to the ratio of the first time point:																			The ratios are normalised to the ratio of the first time point:																	Cells in deep stationary phase grown low Pi (after 21-24.67h in low Pi of 0.2mM)
		Pi levels:	time (H):																		Pi levels:	time (H):																repeat	∆pho84 /WT	∆pho84 +∆spl2 /WT	∆pho4 /WT
			0	0.67	1.67	3.58	5	6.5	7.5	8.5	21											0	0.67	1.67	3.58	5	6.5	7.5	8.5	21
		20mM	0	-0.128797	-0.173753	-0.290734	-0.333013	-0.484225	-0.432181	-0.475925	-0.46296										20mM	0	-0.0109976	-0.0654708	-0.120755	-0.145689	-0.264797	-0.223562	-0.243694	-0.32891
		0.5mM	0	-0.166758	-0.251763	-0.41529	-0.501295	-0.615085	-0.622331	-0.659721	-0.845338										0.5mM	0	0.022987	-0.0425886	-0.123183	-0.151852	-0.234164	-0.212268	-0.222525	-0.365032								1 (after 24.7h)	-2.16649	-0.337243	-0.771442
		0.2mM	0	-0.175035	-0.280965	-0.644094	-0.948434	-1.41509	-1.66301	-1.95353	-3.6357										0.2mM	0	0.0108715	0.0146554	-0.0875749	-0.107881	-0.188604	-0.140265	-0.163211	-0.66649								2 (after 24.7h)	-2.25678	-0.33565	-0.897635
		0.06mM	0	-0.123223	-0.194492	-0.847209	-1.47422	-2.28983	-2.70263	-3.1334	-4.01212										0.06mM	0	-0.00389443	0.0669247	-0.0605658	-0.258879	-0.658813	-0.910285	-1.32601	-2.40577								3 (after 21h)	-3.6357	-0.66649	NaN
		0mM	0	-0.11217	-0.178818	-0.910638	-1.27233	-1.48346	-1.49607	-1.57786	-1.63566										0mM	0	-0.01823	0.0267979	-0.507289	-0.993192	-1.32782	-1.47145	-1.53969	-1.65558								means:	-2.68633	-0.446461	-0.834539
																																						standard error	0.475403	0.110015	0.0630961
		PHO regulon reporter activation( during compatition of: Log2(∆pho84 /WT)):																			PHO regulon reporter activation( during compatition of: Log2(∆pho84+∆spl2 /WT)):																	PHO regulon reporter downregulation (during compatition of: Log2(∆pho84 /WT)):
		WT PHO regulon activation																			WT PHO regulon activation																		WT PHO regulon downregulation
		(Log10(median Venus)):																			(Log10(median Venus)):																		(Log10(median Venus)):
		Pi levels:	time (H):																		Pi levels:	time (H):																	repeat	∆pho84 /WT	∆pho84 + ∆spl2/WT
			0	0.67	1.67	3.58	5	6.5	7.5	8.5	21											0	0.67	1.67	3.58	5	6.5	7.5	8.5	21
		20mM	1.77641	1.77034	1.7824	1.75793	1.74515	1.77641	1.73199	1.73862	2.00544										20mM	1.78831	1.7824	1.7824	1.76418	1.75159	1.7824	1.74515	1.74515	2.01599
		0.5mM	1.77641	2.08045	2.04941	1.9683	1.9234	1.9234	1.90135	1.86847	3.77186										0.5mM	1.78831	2.0558	2.02288	1.96047	1.93192	1.9234	1.8968	1.86847	3.79535									1 (after 24.7h)	4.4529	4.41779
		0.2mM	1.77641	2.72594	2.90853	3.14568	3.31213	3.41163	3.48101	3.51983	4.07393										0.2mM	1.78831	2.65707	2.87284	3.10575	3.32442	3.44399	3.50713	3.55921	4.09177									2 (after 24.7h)	4.44098	4.4217
		0.06mM	1.77641	2.76911	3.27587	3.46882	3.53587	3.57055	3.68683	3.8195	4.1273										0.06mM	1.78831	2.75603	3.25434	3.47272	3.54532	3.57971	3.62357	3.73343	4.11381									3 (after 21h)	4.07393	4.09177
		0mM	1.77641	2.76356	3.32952	3.6222	3.80483	3.89831	3.9571	3.98786	4.26392										0mM	1.78831	2.73199	3.34412	3.55827	3.75679	3.88038	3.93757	3.94743	4.21863
																																							Mutant PHO regulon downregulation
		∆pho84 (PHO regulon activation)																			∆pho84+∆spl2 (PHO regulon activation)																		(Log10(median Venus)):
		(Log10(median Venus)):																			(Log10(median Venus)):																		repeat	∆pho84 /WT	∆pho84 + ∆spl2/WT
		Pi levels:	time (H):																		Pi levels:	time (H):
			0	0.67	1.67	3.58	5	6.5	7.5	8.5	21											0	0.67	1.67	3.58	5	6.5	7.5	8.5	21
		20mM	1.92768	1.8968	1.88287	1.82217	1.79414	1.79989	1.75793	1.75159	2.02629										20mM	1.79989	1.78831	1.78831	1.76418	1.75793	1.77641	1.74515	1.74515	1.97598									1 (after 24.7h)	4.36454	4.32804
		0.5mM	1.92768	2.40763	2.26347	2.08045	1.99463	1.94438	1.91908	1.87812	3.83983										0.5mM	1.79989	2.0125	1.99096	1.94027	1.91471	1.90135	1.88287	1.8586	3.87888									2 (after 24.7h)	4.30292	4.33498
		0.2mM	1.92768	3.11415	3.45272	3.68172	3.74554	3.81841	3.87059	3.89502	4.19687										0.2mM	1.79989	2.61016	2.88121	3.13313	3.32237	3.43349	3.55204	3.64893	4.22486									3 (after 21h)	4.19687	4.22486
		0.06mM	1.92768	2.98391	3.58348	3.84578	3.94667	4.00658	4.05785	4.09142	4.27046										0.06mM	1.79989	2.76665	3.35849	3.74376	3.85418	3.92776	4.00269	4.0497	4.29513
		0mM	1.92768	2.97023	3.59842	3.86297	3.96175	4.02588	4.08164	4.10121	4.33011										0mM	1.79989	2.7685	3.52211	3.84318	3.94773	4.01769	4.0841	4.06728	4.32383
[truncated: 36 more columns]

## Sheet: Fig S2D-E (low Pi)
Compatition of ∆pho81 +PHO84p-Venus vs. WT + PHO84p-Venus +mCherry (during growth in low Pi):
			Data for figure S2D-E:
			Relative Abandence (Log2(∆pho81/WT)):
			The ratios are normalised to the ratio of the first time point:
			Pi levels:	time (H):
				0	0.5	1	1.75	2	2.5	3.2	4	4.5	5	5.5	6	6.5	7	7.5	8	8.5	9	9.5	10	10.5	11	11.5	12	24.67
			7.3mM	0	0.0123742	0.0391452	NaN	-0.107114	-0.0545945	-0.128946	-0.219206	-0.162452	-0.170056	-0.301429	-0.0899683	-0.132232	-0.111175	-0.0638447	-0.075782	-0.15517	-0.109947	-0.197829	-0.171968	-0.151122	-0.178132	-0.270406	-0.232282	-0.0593041
			0.5mM	0	-0.0639267	-0.0749236	NaN	-0.0981431	-0.109528	-0.0979248	-0.140233	-0.154735	-0.136134	-0.0971935	-0.107985	-0.254313	-0.206747	-0.0830786	-0.0717459	-0.119462	-0.151826	-0.158528	-0.155291	-0.20976	-0.152718	-0.190083	-0.126684	-0.0743041
			0.2mM	0	-0.0499933	-0.0223338	NaN	-0.015213	-0.0829545	-0.0802596	-0.084746	-0.0965439	-0.123481	-0.102754	-0.203539	-0.152315	-0.45893	-0.330029	-0.450161	-0.546676	-0.537384	-0.667408	-0.655076	-0.723384	-0.71306	-0.736658	-0.769921	-0.751526
			0.06mM	0	-0.068992	-0.0841097	NaN	-0.117455	-0.0607053	-0.0999386	-0.165157	-0.244428	-0.327487	-0.398044	-0.56011	-0.760004	-0.996705	-1.16118	-1.29513	-1.49515	-1.625	-1.71875	-1.74731	-1.84559	-1.92539	-1.99212	-2.03037	-2.18595
			0mM	0	-0.119875	-0.102033	-0.149946	-0.206105	-0.451012	-0.676566	-0.930428	-1.03835	-1.14074	-1.25219	-1.31271	-1.44591	-1.43633	-1.4683	-1.55248	-1.55624	-1.57714	-1.53958	-1.62784	-1.65073	-1.6981	-1.71209	-1.67298	-1.47779
		PHO regulon reporter activation (during compatition of: ∆pho81/WT):
		Data for figure S2E:
		WT PHO regulon activation
		(Log10(median Venus)):
		Pi levels:	time (H):
			0	0.5	1	1.75	2	2.5	3.2	4	4.5	5	5.5	6	6.5	7	7.5	8	8.5	9	9.5	10	10.5	11	11.5	12	24.67
		7.3mM	1.79518	1.77815	1.78958	NaN	1.80072	1.77232	1.7839	1.7839	1.77815	1.76641	1.76641	1.76042	1.76042	1.79518	1.82737	1.77815	1.7839	1.80618	1.84261	1.83251	1.85733	1.84757	1.87622	1.88536	1.98945
		0.5mM	1.79518	1.92012	1.94052	NaN	1.89432	1.86688	1.85248	1.83251	1.82737	1.83251	1.8169	1.82217	1.82737	1.83506	1.84261	1.88081	2.0461	2.25334	2.4606	2.58704	2.79183	3.00826	3.19954	3.32502	3.76003
		0.2mM	1.79518	2.4216	2.804	NaN	2.8554	3.00104	3.14613	3.26548	3.33606	3.40099	3.471	3.50482	3.53499	3.60319	3.69513	3.72975	3.79824	3.83179	3.91169	3.94557	3.99091	4.00959	4.0171	4.05095	4.22786
		0.06mM	1.79518	2.66276	3.24729	NaN	3.39766	3.51757	3.57269	3.58496	3.60784	3.62308	3.64246	3.64652	3.66479	3.71877	3.80482	3.83975	3.88022	3.91723	3.94559	3.9802	4.01412	4.02785	4.04127	4.05852	4.24567
		0mM	1.79518	2.70174	3.17202	3.36996	3.61507	3.76217	3.79835	3.85921	3.88865	3.92237	3.92745	3.96053	3.9668	4.00761	4.00911	4.03743	4.04057	4.04829	4.0699	4.06437	4.08227	4.09735	4.12102	4.09816	4.29598
		∆pho81 (OFF cells) PHO regulon activation
		(Log10(median Venus)):
		Pi levels:	time (H):
			0	0.5	1	1.75	2	2.5	3.2	4	4.5	5	5.5	6	6.5	7	7.5	8	8.5	9	9.5	10	10.5	11	11.5	12	24.67
		7.3mM	1.77815	1.7839	1.78958	NaN	1.80072	1.75435	1.77232	1.76641	1.75435	1.75435	1.75435	1.74819	1.75435	1.77815	1.8169	1.75435	1.76042	1.77232	1.80072	1.7839	1.80072	1.78958	1.8169	1.80618	1.88081
		0.5mM	1.77815	1.86688	1.88536	NaN	1.84757	1.82217	1.81158	1.79518	1.79518	1.7839	1.77815	1.77815	1.77815	1.76641	1.77815	1.74819	1.76641	1.75435	1.81158	1.7839	1.80072	1.74819	1.77815	1.76641	1.91593
		0.2mM	1.77815	1.84757	1.83759	NaN	1.83251	1.8169	1.80618	1.81158	1.80072	1.80072	1.79518	1.82737	1.87622	1.94052	1.93651	1.90309	1.91593	1.88986	1.93651	1.93247	1.94052	1.94448	1.9284	1.91593	2.04922
		0.06mM	1.77815	1.89873	1.91593	NaN	1.94448	1.92012	1.9284	1.9284	1.93247	1.94841	1.95231	1.94841	1.95231	1.94052	1.93651	1.89873	1.88986	1.90309	1.89873	1.9284	1.94448	1.94052	1.95231	1.96379	2.08207
		0mM	1.77815	1.9284	1.95999	1.993	2.03019	2.02036	2.00689	1.98945	1.97497	1.97864	1.97864	1.98945	1.98227	2	1.99651	2.01368	2.00689	2.00689	2.00689	2.01368	2.01368	2.03981	2.05843	2.03663	2.10992

## Sheet: Fig 3A-B (low Pi)
Compatition of ∆pho80 +PHO84p-Venus vs. WT + PHO84p-Venus +mCherry (during growth in low Pi):
				Data for figure 3A-B:																															Data for figure 3B:
				Relative Abandence (Log2(∆pho80/WT)):																															WT PHO regulon reporter activation (during compatition of: ∆pho80/WT):
				The ratios are normalised to the ratio of the first time point:																															(Log10(median Venus)):
																																		repeat 1
				repeat 1																														Pi levels:	time (H):
				Pi levels:	time (H):																														0	0.5	1	1.5	2	2.5	3	3.5	4	4.5	5	5.5	6	6.5	7
					0	0.5	1	1.5	2	2.5	3	3.5	4	4.5	5	5.5	6	6.5	7	7.5	8	8.5	9	9.5	10	10.5	11	11.5	12	24.67				0mM	1.81158	2.49859	3.10857	3.45782	3.64076	3.76193	3.81706	3.88209	3.91464	3.93255	3.97807	3.99892	4.0087	4.04485	4.03244
				0mM	0	-0.103514	-0.116875	-0.0699813	0.0596415	0.0934226	0.164815	0.285639	0.432587	0.537888	0.586514	0.742943	0.815624	0.9064	0.966727	1.04258	1.09451	1.11872	1.13109	1.14122	1.17084	1.22503	1.19525	1.22575	1.21912	1.36038				0.06mM	1.81158	2.42292	2.99016	3.24954	3.34541	3.45344	3.50308	3.53857	3.56015	3.58767	3.66659	3.75667	3.82269	3.87195	3.91178
				0.06mM	0	-0.0604304	-0.125191	-0.0833946	-0.106675	-0.171495	-0.304169	-0.34727	-0.371294	-0.384438	-0.400145	-0.322535	-0.282468	-0.221906	-0.0840778	0.0464839	0.201346	0.355247	0.487503	0.601689	0.666894	0.759023	0.884436	0.915137	0.957208	1.27462				0.2mM	1.81158	2.23754	2.68413	2.89476	2.9619	3.08693	3.16316	3.25691	3.31689	3.38966	3.47123	3.51049	3.55315	3.58306	3.63845
				0.2mM	0	-0.119122	-0.125263	-0.108784	-0.175506	-0.221394	-0.305331	-0.364368	-0.42758	-0.457451	-0.283804	-0.491191	-0.538258	-0.577335	-0.568576	-0.554719	-0.531469	-0.449692	-0.369053	-0.237374	-0.218477	-0.187184	-0.160934	-0.119903	-0.110581	0.18457				0.5mM	1.81158	2.0461	2.20194	2.21696	2.21696	2.2335	2.19312	2.17493	2.15351	2.13862	2.14114	2.07918	2.06446	2.07335	2.10175
				0.5mM	0	-0.0162408	-0.0457289	-0.101011	-0.156429	-0.23758	-0.311317	-0.400216	-0.438103	-0.474337	-0.519658	-0.489409	-0.559759	-0.613052	-0.608221	-0.641957	-0.643016	-0.67067	-0.566561	-0.582174	-0.58445	-0.549478	-0.57032	-0.60565	-0.602295	-0.716029				7.3mM	1.81158	1.90741	1.87622	1.84757	1.83759	1.84261	1.81158	1.82737	1.80072	1.79518	1.81158	1.7356	1.72916	1.74194	1.74819
				7.3mM	0	-0.0469585	-0.0399646	-0.145276	-0.203302	-0.271018	-0.397812	-0.420948	-0.470695	-0.519534	-0.568114	-0.52828	-0.620426	-0.613668	-0.607003	-0.606088	-0.598737	-0.611283	-0.568562	-0.530033	-0.577017	-0.548471	-0.582216	-0.600437	-0.570557	-0.59587
																																		repeat 2
				repeat 2																														Pi levels:	time (H):
				Pi levels:	time (H):																														0	0.5	1	1.5	2	2.5	3	3.5	4	4.5	5	5.5	6	6.5	7
					0	0.5	1	1.5	2	2.5	3	3.5	4	4.5	5	5.5	6	6.5	7	7.5	8	8.5	9	9.5	10	10.5	11	11.5	12	24.67				0mM	1.81158	2.51268	3.09982	3.44554	3.61431	3.75103	3.80302	3.86768	3.89732	3.92893	3.96788	3.98972	4.01311	4.03321	4.03301
				0mM	0	-0.0998837	-0.0998541	-0.0460014	0.051452	0.140502	0.146425	0.294774	0.387064	0.498618	0.621357	0.713446	0.820865	0.882692	0.943818	1.02244	1.05766	1.11017	1.16703	1.16398	1.15172	1.19015	1.1865	1.22152	1.19725	1.34681				0.06mM	1.81158	2.45454	2.99651	3.26293	3.35626	3.44567	3.50569	3.54407	3.59227	3.67313	3.76084	3.83361	3.88975	3.91464	3.95308
				0.06mM	0	-0.035185	-0.0868169	-0.0699818	-0.0648992	-0.13261	-0.230778	-0.302163	-0.354441	-0.336324	-0.304041	-0.213056	-0.0644867	0.0137275	0.236101	0.370368	0.48849	0.670338	0.794165	0.866971	0.92578	0.992966	1.04232	1.09294	1.09052	1.35503				0.2mM	1.81158	2.20844	2.6505	2.86261	2.93772	3.05415	3.12917	3.23127	3.29667	3.37482	3.42357	3.49136	3.53362	3.57241	3.61448
				0.2mM	0	-0.0710296	-0.114271	-0.0912494	-0.150921	-0.22612	-0.359263	-0.349315	-0.40481	-0.444446	-0.500823	-0.499488	-0.538662	-0.569853	-0.57393	-0.549246	-0.548701	-0.43025	-0.35981	-0.250121	-0.176417	-0.133476	-0.105838	-0.0875274	-0.0574159	0.239433				0.5mM	1.81158	2.0461	2.19089	2.20629	2.21059	2.22943	2.19756	2.17725	2.15106	2.13609	2.13098	2.08493	2.07628	2.08493	2.08493
				0.5mM	0	-0.075223	-0.0325234	-0.155017	-0.175369	-0.259854	-0.335887	-0.409167	-0.436637	-0.510445	-0.520461	-0.540346	-0.577912	-0.588023	-0.651578	-0.599863	-0.645547	-0.690409	-0.635942	-0.609305	-0.58194	-0.579313	-0.554984	-0.589314	-0.581001	-0.533612				7.3mM	1.81158	1.90309	1.88536	1.84757	1.82737	1.83759	1.8169	1.8169	1.80618	1.78958	1.79518	1.716	1.7356	1.74194	1.74819
				7.3mM	0	0.0211361	-0.0192035	-0.144564	-0.223987	-0.285826	-0.411851	-0.485805	-0.501644	-0.546259	-0.610606	-0.551253	-0.612654	-0.675616	-0.688278	-0.61894	-0.621821	-0.678885	-0.640643	-0.640794	-0.620539	-0.6373	-0.631232	-0.643461	-0.618273	-0.627348
																																		repeat 3
				repeat 3																														Pi levels:	time (H):
				Pi levels:	time (H):																														0	0.5	1	1.75	2	2.5	3.2	4	4.5	5	5.5	6	6.5	7	7.5
					0	0.5	1	1.75	2	2.5	3.2	4	4.5	5	5.5	6	6.5	7	7.5	8	8.5	9	9.5	10	10.5	11	11.5	12	24.67					0mM	1.78958	2.72981	3.20347	3.4302	3.70627	3.826	3.85641	3.91075	3.94314	3.95304	3.96826	3.97087	4.01067	4.03918	4.04937
				0mM	0	-0.226064	-0.289246	-0.193273	-0.238884	-0.199186	-0.235761	-0.0600601	0.00877399	0.0937397	0.191531	0.269936	0.366349	0.436776	0.514748	0.536488	0.590295	0.63532	0.670655	0.704719	0.775918	0.754152	0.774332	0.762972	1.05564					0.06mM	1.78958	2.64972	3.25643	NaN	3.40401	3.52354	3.5807	3.6272	3.7073	3.78379	3.86151	3.89111	3.93667	3.96979	4.00336
				0.06mM	0	-0.0329632	-0.00743207	NaN	-0.137307	-0.251928	-0.404124	-0.561089	-0.550179	-0.563978	-0.501588	-0.436714	-0.314061	-0.238633	-0.0581278	0.112325	0.204686	0.311853	0.406594	0.512162	0.537805	0.671105	0.716235	0.762099	1.16316					0.2mM	1.78958	2.41896	2.82217	NaN	2.91593	3.11046	3.28149	3.38439	3.45	3.50024	3.59267	3.67815	3.77165	3.83534	3.89134
				0.2mM	0	-0.0479255	-0.0596948	NaN	-0.210608	-0.310426	-0.458852	-0.555183	-0.663271	-0.732725	-0.764504	-0.744197	-0.774841	-0.736255	-0.530907	-0.411287	-0.371276	-0.244991	-0.162645	-0.0580956	-0.0334604	0.00737975	0.0459158	0.0470916	0.37549					0.5mM	1.78958	1.91593	1.94841	NaN	1.90309	1.87622	1.88536	1.85733	1.85248	1.85733	1.83759	1.84757	1.86688	1.88986	2.02036
				0.5mM	0	0.0548473	-0.0153682	NaN	-0.106127	-0.282161	-0.427768	-0.516858	-0.598533	-0.657962	-0.675861	-0.736174	-0.786506	-0.886418	-0.876859	-0.892434	-0.913344	-0.954473	-0.9121	-0.892346	-0.879722	-0.779902	-0.788173	-0.763347	-0.526491					7.3mM	1.78958	1.7839	1.80072	NaN	1.80072	1.7839	1.82217	1.80618	1.78958	1.81158	1.7839	1.7839	1.77232	1.77815	1.80618
				7.3mM	0	-0.0781926	-0.138594	NaN	-0.287836	-0.284323	-0.51261	-0.553096	-0.670579	-0.591828	-0.908895	-0.782624	-0.832667	-0.881397	-0.928754	-0.901042	-0.925215	-0.956575	-0.988252	-1.04915	-1.06238	-1.09801	-1.08058	-0.998394	-1.10462
					Means of 3 repeats: Relative Abandence (of Log2(∆pho80/WT))																															Means of the 3 repeats:
					Pi levels:	time (H):																														Pi levels:	time (H):
						0	0.5	1	2	2.5	4	4.5	5	5.5	6	6.5	7	7.5	8	8.5	9	9.5	10	10.5	11	11.5	12	24.67									0	0.5	1	2	2.5	4	4.5	5	5.5	6	6.5	7	7.5
					7.3mM	0	-0.0346717	-0.0659208	-0.238375	-0.280389	-0.508478	-0.578791	-0.590183	-0.662809	-0.671901	-0.707317	-0.725559	-0.717928	-0.7072	-0.738461	-0.721927	-0.719693	-0.748902	-0.749383	-0.770487	-0.774826	-0.729075	-0.775947								7.3mM	1.80424	1.8648	1.8541	1.82189	1.82137	1.80436	1.79145	1.80611	1.74517	1.74956	1.75207	1.75818	1.75266
					0.5mM	0	-0.0122055	-0.0312069	-0.145975	-0.259865	-0.463866	-0.527772	-0.566027	-0.568539	-0.624615	-0.662527	-0.715406	-0.706226	-0.726999	-0.758141	-0.718992	-0.701193	-0.686246	-0.669504	-0.635069	-0.661046	-0.648881	-0.592044								0.5mM	1.80424	2.00271	2.11375	2.11021	2.11305	2.05397	2.04239	2.04315	2.00057	1.9961	2.00839	2.02551	2.11484
					0.2mM	0	-0.079359	-0.0997428	-0.179011	-0.252646	-0.462524	-0.521723	-0.505784	-0.585061	-0.607039	-0.640677	-0.626253	-0.544957	-0.497153	-0.417072	-0.324618	-0.216713	-0.150997	-0.11804	-0.0864641	-0.0538384	-0.0403017	0.266498								0.2mM	1.80424	2.28832	2.71893	2.93851	3.08385	3.33265	3.40483	3.46501	3.53151	3.58831	3.64237	3.69609	3.76766
					0.06mM	0	-0.0428595	-0.0731468	-0.102961	-0.185344	-0.428941	-0.423647	-0.422721	-0.345727	-0.261223	-0.17408	-0.0288702	0.119575	0.267387	0.41009	0.531174	0.625085	0.701612	0.763265	0.865955	0.908103	0.93661	1.26427								0.06mM	1.80424	2.50906	3.08103	3.36856	3.47422	3.5932	3.65603	3.73708	3.81726	3.86785	3.90775	3.94488	3.97902
					0mM	0	-0.143154	-0.168659	-0.0425968	0.0115796	0.253197	0.348427	0.43387	0.549307	0.635475	0.718481	0.782441	0.859921	0.896221	0.939728	0.977811	0.991952	1.00909	1.0637	1.0453	1.07387	1.05978	1.25428								0mM	1.80424	2.58036	3.13728	3.65378	3.77965	3.90757	3.93487	3.96633	3.98563	3.99756	4.02958	4.03487	4.0562
					Standard error (SE) of 3 repeats (of Log2(∆pho80/WT)																															Standard error (SE) of the 3 repeats
					Pi levels:	time (H):																														Pi levels:	time (H):
						0	0.5	1	2	2.5	4	4.5	5	5.5	6	6.5	7	7.5	8	8.5	9	9.5	10	10.5	11	11.5	12	24.67									0	0.5	1	2	2.5	4	4.5	5	5.5	6	6.5	7	7.5
					7.3mM	0	0.0293245	0.0368276	0.0254412	0.00470568	0.0240314	0.046538	0.0122939	0.123221	0.0554067	0.0651762	0.0813746	0.105479	0.09715	0.0953944	0.119155	0.138034	0.150649	0.158584	0.164373	0.153381	0.135362	0.164589								7.3mM	0.00733143	0.0404683	0.026821	0.0109906	0.0187877	0.00182096	0.00186796	0.00546348	0.0201767	0.0172741	0.0101275	0.00998774	0.0268265
					0.5mM	0	0.0376022	0.00878906	0.0206607	0.0128695	0.0264993	0.036884	0.045968	0.0556394	0.0560251	0.0624091	0.0864173	0.0861773	0.0827206	0.0778105	0.119432	0.105744	0.103053	0.105461	0.0725517	0.0637383	0.0575621	0.0620264								0.5mM	0.00733143	0.0433925	0.0827297	0.103577	0.118421	0.0983206	0.0949602	0.0929542	0.0815066	0.0743431	0.0708339	0.0679996	0.0568805
					0.2mM	0	0.0209703	0.0202738	0.0173191	0.0289219	0.0467933	0.0708737	0.129616	0.0897534	0.0685789	0.0671171	0.0550224	0.00720075	0.0432198	0.0235761	0.0399029	0.0272836	0.0480111	0.0450424	0.0495442	0.0507452	0.0463135	0.0567509								0.2mM	0.00733143	0.0658618	0.0525226	0.0132759	0.0163259	0.0265209	0.0229896	0.0223481	0.0310742	0.0452749	0.0647103	0.0699675	0.0622622
					0.06mM	0	0.00880882	0.0346745	0.0209848	0.0351332	0.0662525	0.0647728	0.0758817	0.0840954	0.107976	0.0975994	0.139796	0.128982	0.113499	0.13719	0.140933	0.133413	0.120656	0.131411	0.107559	0.108801	0.095366	0.0556289								0.06mM	0.00733143	0.0709217	0.0877167	0.0180002	0.0247635	0.0193631	0.0355773	0.0358584	0.0313498	0.0225836	0.019	0.0172416	0.0146832
					0mM	0	0.0414682	0.0604938	0.098172	0.106256	0.157179	0.170204	0.170362	0.179091	0.182776	0.176199	0.172959	0.172685	0.180181	0.174734	0.17156	0.160783	0.152287	0.144241	0.145597	0.149773	0.14854	0.0993946								0mM	0.00733143	0.0748365	0.0331882	0.0273353	0.0233847	0.00524696	0.00426279	0.00726613	0.00908413	0.0134062	0.0100329	0.00215704	0.0051181
[truncated: 38 more columns]

## Sheet: Fig 3D-F, S3D-E (low Pi)
Compatition of PHO4-SA12346-GFP +mCherry vs. WT + PHO84p-Venus (during growth in low Pi):
			Data for figure 3D and S3D:																												Data for figure 3D:
																															WT PHO regulon reporter activation (during compatition of: PHO4-SA12346/WT):
			Relative Abandence (Log2(PHO4-SA12346/WT)):																												(Log10(median Venus)):
			The ratios are normalised to the ratio of the first time point:
			Pi levels:	time (H):																											Pi levels:	time (H):
				0	0.5	1	1.75	2	2.5	3.2	4	4.5	5	5.5	6	6.5	7	7.5	8	8.5	9	9.5	10	10.5	11	11.5	12	24.67				0	0.5	1	1.75	2	2.5	3.2	4	4.5	5	5.5	6	6.5	7	7.5	8	8.5	9
			0mM	0	-0.110559	-0.10423	0.0303511	0.119528	0.253707	0.318519	0.523755	0.602936	0.705968	0.7686	0.836611	0.847514	0.889154	0.922744	0.953633	0.96496	0.966383	1.00595	1.02341	1.01314	1.05588	1.10049	1.09221	1.29078			0mM	1.76042	2.73239	3.19579	3.43175	3.71319	3.81441	3.84831	3.91572	3.95126	3.97124	3.98343	4.00672	4.02162	4.05578	4.06595	4.08063	4.08018	4.0963
			0.06mM	0	-0.0756371	0.0141009	NaN	0.0106063	-0.0477401	-0.133954	-0.135415	-0.107171	-0.0563824	0.0853	0.201706	0.374573	0.487374	0.532468	0.637035	0.723838	0.836296	0.864224	0.954086	1.00818	1.0122	1.01197	1.10931	1.32039			0.06mM	1.76042	2.64816	3.26064	NaN	3.39724	3.50694	3.57869	3.66689	3.76719	3.83031	3.8978	3.91386	3.95555	3.98638	4.02185	4.0018	4.02112	4.0313
			0.2mM	0	-0.00786768	0.0170165	NaN	0.00503249	-0.103035	-0.18076	-0.233812	-0.272363	-0.285121	-0.268156	-0.248395	-0.219488	-0.131825	-0.122774	0.041348	0.16414	0.221483	0.301637	0.437281	0.416754	0.459585	0.445723	0.548675	0.615241			0.2mM	1.76042	2.44217	2.84954	NaN	2.92469	3.10202	3.24591	3.37262	3.44722	3.49815	3.56684	3.64871	3.72933	3.80171	3.87325	3.89178	3.93019	3.94417
			0.5mM	0	0.018213	0.0361805	NaN	-0.0269239	-0.137404	-0.212548	-0.249641	-0.257433	-0.271111	-0.356275	-0.345314	-0.334572	-0.316793	-0.394676	-0.386517	-0.278018	-0.35198	-0.242004	-0.23121	-0.158673	-0.199536	-0.144413	-0.23045	-0.0895327			0.5mM	1.76042	1.9284	1.9284	NaN	1.90309	1.86688	1.86213	1.85733	1.87622	1.87157	1.83759	1.84261	1.88536	2.05843	2.59062	3.04953	3.32502	3.48821
			7.3mM	0	-0.093067	-0.0877674	NaN	-0.0900157	-0.0753237	-0.210985	-0.193874	-0.154497	-0.170867	-0.328769	-0.277794	-0.257828	-0.218091	-0.172472	-0.213794	-0.236273	-0.194738	-0.205054	-0.196957	-0.164683	-0.178803	-0.139463	-0.157598	-0.278727			7.3mM	1.76042	1.79518	1.7839	NaN	1.77815	1.75435	1.80072	1.79518	1.80618	1.78958	1.7356	1.72916	1.7356	1.74819	1.78958	1.74194	1.75435	1.7839
Compatition of PHO4-SA12346-GFP +∆phm3 +mCherry vs. WT + PHO84p-Venus (during growth in low Pi):
			Data for figure 3E:																												Data for figure 3E:
			Relative Abandence (Log2(PHO4-SA12346-∆phm3/WT)):																												WT PHO regulon reporter activation (during compatition of: PHO4-SA12346-∆phm3/WT):
			The ratios are normalised to the ratio of the first time point:																												(Log10(median Venus)):
			Pi levels:	time (H):																											Pi levels:	time (H):
				0	0.5	1	1.75	2	2.5	3.2	4	4.5	5	5.5	6	6.5	7	7.5	8	8.5	9	9.5	10	10.5	11	11.5	12	24.67				0	0.5	1	1.75	2	2.5	3.2	4	4.5	5	5.5	6	6.5	7	7.5	8	8.5	9
			0mM	0	0.0406749	0.00936586	0.123462	0.126051	0.0764688	0.0720327	0.0405179	0.0823464	0.0698338	0.0481063	0.0225511	-0.044266	-0.00646405	-0.0124739	-0.0243171	-0.00669976	-0.0693693	0.0146467	-0.0477106	-0.0508782	-0.0448703	0.00146124	-0.008394	0.0309503			0mM	1.76042	2.7356	3.20607	3.44367	3.71241	3.82018	3.85067	3.91883	3.94616	3.96299	3.99535	4.00038	4.00184	4.05197	4.06064	4.05742	4.07448	4.074
			0.06mM	0	0.0277161	0.104628	NaN	0.187979	0.169713	0.173959	0.231333	0.220924	0.148946	0.10053	0.146597	0.0609282	0.0245484	-0.0269082	-0.0311452	-0.0407358	-0.0866174	-0.0605952	-0.0473105	-0.0132213	-0.0490509	-0.0342398	-0.016354	0.0435045			0.06mM	1.76042	2.67761	3.27379	NaN	3.4036	3.51332	3.56561	3.59075	3.62416	3.69147	3.79222	3.84405	3.89407	3.93494	3.97383	3.97907	4.00274	4.00717
			0.2mM	0	0.0603232	0.0834258	NaN	0.0990283	0.108318	0.128501	0.167613	0.205833	0.203777	0.244046	0.292111	0.383176	0.473987	0.108027	0.0754123	0.0856825	0.0220557	0.0457612	0.037223	0.0309373	0.0328321	0.071133	0.075978	0.088747			0.2mM	1.76042	2.43584	2.82033	NaN	2.88762	3.05994	3.198	3.29824	3.36534	3.41216	3.46716	3.51962	3.55213	3.63306	3.70859	3.76298	3.80943	3.85355
			0.5mM	0	0.0476161	0.0415283	NaN	0.0828925	0.132316	0.14668	0.138135	0.16654	0.175422	0.165992	0.218636	0.270393	0.268419	0.247069	0.232543	0.292827	0.239471	0.224618	0.223436	0.188728	0.108577	0.165493	0.19073	0.0862432			0.5mM	1.76042	1.91593	1.92428	NaN	1.88081	1.85248	1.85248	1.83251	1.82737	1.8169	1.81158	1.80072	1.80072	1.80618	1.85248	1.8169	1.91169	1.98588
			7.3mM	0	-0.0567559	0.0735603	NaN	0.0693628	0.0909584	0.118239	0.193923	0.218954	0.248607	0.163087	0.208461	0.208751	0.259263	0.285313	0.268112	0.187831	0.197394	0.164227	0.182198	0.267862	0.25947	0.348826	0.361466	0.173993			7.3mM	1.76042	1.77815	1.78958	NaN	1.77232	1.74819	1.77815	1.76042	1.74819	1.74819	1.7356	1.7356	1.74194	1.74819	1.78958	1.74194	1.76641	1.7839
Compatition of ∆phm3 + PHO84p-Venus vs. WT + PHO84p-Venus +mCherry (during growth in low Pi):
			Data for figure 3F:																													Data for figure 3F:
			Relative Abandence (Log2(∆phm3/WT)):																													WT PHO regulon reporter activation (during compatition of: ∆phm3/WT):
			The ratios are normalised to the ratio of the first time point:																													(Log10(median Venus)):
			Pi levels:	time (H):																												Pi levels:	time (H):
				0	0.5	1	1.75	2	2.5	3.2	4	4.5	5	5.5	6	6.5	7	7.5	8	8.5	9	9.5	10	10.5	11	11.5	12	24.67					0	0.5	1	1.75	2	2.5	3.2	4	4.5	5	5.5	6	6.5	7	7.5	8	8.5
			0mM	0	-0.0571172	-0.0598515	-0.158495	-0.21227	-0.290323	-0.294732	-0.309765	-0.325604	-0.327078	-0.321682	-0.328045	-0.310912	-0.311611	-0.319617	-0.28575	-0.298673	-0.301393	-0.282387	-0.285119	-0.304321	-0.31273	-0.365202	-0.341322	-0.260981				0mM	1.78958	2.74507	3.19997	3.42397	3.68771	3.7973	3.82737	3.90758	3.94322	3.94865	3.97128	3.97926	4.00872	4.04535	4.06434	4.08231	4.07341
			0.06mM	0	-0.112404	-0.177331	NaN	-0.19856	-0.209014	-0.212497	-0.189899	-0.215343	-0.227414	-0.283881	-0.391911	-0.496845	-0.568507	-0.52897	-0.508169	-0.56099	-0.537228	-0.50112	-0.550956	-0.546414	-0.539248	-0.536511	-0.527187	-0.513996				0.06mM	1.78958	2.66577	3.25334	NaN	3.38796	3.50089	3.56396	3.58015	3.60513	3.63528	3.71198	3.77688	3.84041	3.8897	3.94235	3.94231	3.97202
			0.2mM	0	0.000156951	-0.0408006	NaN	-0.0731677	-0.0782737	-0.0618558	-0.0887361	-0.139266	-0.151226	-0.0578658	-0.162946	-0.218152	-0.33871	-0.245302	-0.413323	-0.391952	-0.393628	-0.401718	-0.422649	-0.396149	-0.36199	-0.388041	-0.40262	-0.300179				0.2mM	1.78958	2.45332	2.82269	NaN	2.88762	3.02563	3.15375	3.27802	3.33925	3.39891	3.45709	3.50753	3.56129	3.64589	3.71339	3.75724	3.81996
			0.5mM	0	-0.0578503	-0.0550091	NaN	-0.0552018	-0.00314885	-0.0100729	-0.031202	-0.0180828	-0.0500103	0.0354636	-0.103637	-0.095629	-0.0724717	0.0588012	0.0283646	-0.0444958	-0.0368003	-0.114067	-0.143687	-0.123233	-0.052347	-0.0365443	-0.153308	-0.00160498				0.5mM	1.78958	1.94052	1.91593	NaN	1.87622	1.84757	1.85248	1.84261	1.84261	1.83759	1.82217	1.82217	1.83759	1.85733	1.88081	1.94052	2.06145
			7.3mM	0	-0.0802344	-0.0390864	NaN	-0.0163198	0.00464695	-0.0268661	-0.0696746	-0.0720876	-0.0800382	0.0485616	0.073827	0.0788125	0.0343888	-0.0404972	-0.041188	-0.111517	-0.0836164	-0.124577	-0.0674131	-0.147615	-0.0652984	-0.149656	-0.0841942	0.0524658				7.3mM	1.78958	1.79518	1.7839	NaN	1.80072	1.74819	1.78958	1.77815	1.77815	1.77815	1.76042	1.76641	1.77815	1.82737	1.87622	1.80618	1.81158
Compatition of PHO4-SA1234-GFP + GFP vs. WT + PHO84p-Venus +mCherry (during growth in low Pi):
			Data for figure S3E:
			Relative Abandence (Log2(PHO4-SA1234/WT)):												WT PHO regulon reporter activation (during compatition of: PHO4-SA1234/WT):
			The ratios are normalised to the ratio of the first time point:												(Log10(median Venus)):
			Pi levels:	time (H):											Pi levels:	time (H):
				0	0.75	2.16	3.25	5	6.5	7.5	9	23				0	0.75	2.16	3.25	5	6.5	7.5	9	23
			0mM	0	0.112435	0.113108	0.101864	0.0293636	-0.00359448	-0.011013	0.0100411	0.0497223			0mM	1.76313	3.65263	3.65235	3.82023	3.92972	4.00735	4.02996	4.07399	4.28975
			0.06mM	0	0.0647656	0.0660108	0.116842	0.104682	0.17345	0.232763	0.246672	0.351479			0.06mM	1.76313	3.42093	3.42079	3.53823	3.76413	3.90255	3.95927	4.0133	4.21667
			0.2mM	0	0.0897268	0.0907322	0.064904	0.115727	0.157312	0.22505	0.328111	0.396496			0.2mM	1.76313	3.17421	3.17372	3.35621	3.50884	3.58967	3.73582	3.83703	4.18162
			0.5mM	0	0.0877358	0.0887743	0.0783198	0.115972	0.160828	0.171628	0.26787	0.479543			0.5mM	1.76313	2.08264	2.07962	2.00346	1.94131	1.902	2.02465	2.90063	3.84226
			20mM	0	0.351141	0.312646	0.264304	0.201506	0.248585	0.328255	0.302819	0.407681			20mM	1.75679	1.89741	1.88332	1.82737	1.75035	1.74382	1.75035	1.79351	1.902
[truncated: 8 more columns]

## Sheet: Fig S5A and S6B-C (low Pi)
Compatition of PHO84c +PHO84p-Venus +mCherry vs. WT + PHO84p-Venus (during growth in low Pi):
			Data for figure S6B (see repeat 3) :																													Data for figure S5A:
																																PHO regulon reporter activation (during compatition of: PHO84c/WT):
			Relative Abandence (Log2(PHO84c/WT)):																													WT PHO regulon activation
			The ratios are normalised to the ratio of the first time point:																													(Log10(median Venus)):
			repeat 1																													repeat 1
			Pi levels:	time (H):																												Pi levels:	time (H):
				0	0.5	1	1.5	2	2.5	3	3.5	4	4.5	5	5.5	6	6.5	7	7.5	8	8.5	9	9.5	10	10.5	11	11.5	12	24.67				0	0.5	1	1.5	2	2.5	3	3.5	4	4.5	5	5.5	6	6.5	7	7.5	8
			7.3mM	0	0.0474432	0.0565121	-0.00270311	0.0155149	0.0542798	0.0783554	0.0838817	0.0367627	0.0678972	0.0774164	0.00222177	0.0603604	0.065394	0.104642	0.0383545	0.0371841	0.0852897	0.0801392	0.0873016	0.113695	0.0954601	0.118819	0.0824225	0.103022	0.067399			7.3mM	1.80072	1.88536	1.86688	1.83759	1.82217	1.80618	1.77815	1.78958	1.77232	1.76042	1.76641	1.70927	1.716	1.7356	1.74819	1.72263	1.74819
			0.5mM	0	-0.0029544	-0.0335399	-0.0513877	-0.0364525	-0.0153697	0.00920067	0.0100458	-0.00657471	-0.00279777	-0.000692161	-0.0264825	-0.0516045	-0.00828391	0.0121614	0.0294257	0.0506456	0.0945964	0.0821297	0.0829466	0.109067	0.111914	0.138952	0.113105	0.144699	0.0484566			0.5mM	1.80072	2.03981	2.19312	2.24155	2.2335	2.23553	2.19976	2.16791	2.15351	2.12581	2.10175	2.08778	2.07628	2.05843	2.06446	2.08778	2.16791
			0.2mM	0	0.0237056	-0.00536451	-0.0236093	-0.0115476	0.00686071	0.00666541	0.00368181	0.00321685	0.00778148	0.0441977	0.00878964	-0.021319	0.0109624	0.0350689	0.073272	0.0897835	0.0905154	0.124874	0.0614472	0.0873122	0.0553615	0.0629889	0.0790622	0.0998839	0.0282042			0.2mM	1.80072	2.2667	2.70174	2.91803	2.98731	3.10721	3.19246	3.26614	3.33009	3.3886	3.42788	3.49371	3.52109	3.54802	3.59293	3.65468	3.70497
			0.06mM	0	-0.0394488	-0.00552381	-0.0282799	-0.0279367	-0.017605	0.00101235	0.0050791	-6.59069e-05	0.018528	-0.0017128	-0.0494937	-0.0313796	-0.0823802	-0.131511	-0.162586	-0.202486	-0.251949	-0.279272	-0.251427	-0.256493	-0.295986	-0.282452	-0.296431	-0.269403	-0.419941			0.06mM	1.80072	2.38881	2.98155	3.25585	3.34963	3.43826	3.49671	3.53636	3.5533	3.57514	3.58883	3.62375	3.6505	3.70432	3.78499	3.84611	3.87848
			0mM	0	-0.023618	0.0021664	-0.0416044	-0.0366997	-0.0194596	-0.0290668	-0.0610436	-0.0751933	-0.101152	-0.107153	-0.132512	-0.144562	-0.180527	-0.179567	-0.189668	-0.179657	-0.156142	-0.21454	-0.188846	-0.172143	-0.182848	-0.190614	-0.152841	-0.157301	-0.198624			0mM	1.80072	2.56773	3.12892	3.46787	3.629	3.75395	3.81616	3.87464	3.90333	3.92852	3.967	3.97911	3.99211	4.01397	4.02202	4.04427	4.05873
																																repeat 2
			repeat 2																													Pi levels:	time (H):
			Pi levels:	time (H):																													0	0.5	1	1.5	2	2.5	3	3.5	4	4.5	5	5.5	6	6.5	7	7.5	8
				0	0.5	1	1.5	2	2.5	3	3.5	4	4.5	5	5.5	6	6.5	7	7.5	8	8.5	9	9.5	10	10.5	11	11.5	12	24.67			7.3mM	1.78958	1.88986	1.88081	1.84261	1.8169	1.81158	1.78958	1.7839	1.76641	1.76042	1.74819	1.70927	1.716	1.7356	1.74194	1.72263	1.74819
			7.3mM	0	-0.0218462	0.00215158	-0.00695628	0.0269362	0.0379434	0.0224581	0.0519481	0.0630325	0.0612117	0.0853521	0.0512924	0.056877	0.092114	0.120581	0.0709297	0.0733611	0.097728	0.0827526	0.0799588	0.0993869	0.0969109	0.151609	0.0854362	0.0936577	0.0341761			0.5mM	1.78958	2.05538	2.22115	2.2667	2.26293	2.26293	2.22427	2.19312	2.17493	2.14613	2.11793	2.0835	2.07335	2.07041	2.08778	2.12057	2.20629
			0.5mM	0	-0.0390119	-0.0736208	-0.039735	-0.0139219	-0.00863483	0.0417936	0.00157455	-0.00674024	0.0337175	0.0109816	0.0192276	0.00599028	0.0290838	0.093803	0.084933	0.0838184	0.138011	0.0993691	0.138783	0.126175	0.138757	0.145443	0.130188	0.140582	-0.00908875			0.2mM	1.78958	2.22324	2.67834	2.89165	2.97239	3.09174	3.18241	3.26651	3.32944	3.39291	3.43623	3.49941	3.52634	3.55558	3.59222	3.63532	3.69189
			0.2mM	0	-0.0102494	-0.0265283	-0.0412072	-0.00112724	-0.00017246	0.030442	0.0433048	0.0137392	0.0290586	0.0570879	0.00685441	0.0268595	0.0427205	0.052852	0.101593	0.114387	0.135829	0.160749	0.0974423	0.0938585	0.108572	0.152342	0.108089	0.120409	0.107123			0.06mM	1.78958	2.48968	3.03342	3.2935	3.36743	3.46371	3.52051	3.5563	3.5763	3.59355	3.61049	3.70291	3.77097	3.83445	3.89672	3.93543	3.94974
			0.06mM	0	-0.0118808	-0.0183008	-0.00288187	0.0101224	0.0242567	0.0342571	0.0534372	0.0454083	0.0428722	0.0345072	-0.0698878	-0.112551	-0.106066	-0.184081	-0.199109	-0.234274	-0.229806	-0.247815	-0.215127	-0.210053	-0.222427	-0.233546	-0.236373	-0.216698	-0.346113			0mM	1.78958	2.52218	3.1262	3.45975	3.61868	3.73884	3.81451	3.8657	3.89646	3.92349	3.95588	3.9688	3.98375	4.00962	4.01182	4.03838	4.04473
			0mM	0	-0.0209718	-0.0118059	-0.0255713	-0.0168073	0.00197985	-0.0127942	-0.0149421	-0.040416	-0.0382971	-0.0536952	-0.0682982	-0.084865	-0.102411	-0.0982068	-0.0906933	-0.106017	-0.115373	-0.100988	-0.109396	-0.105661	-0.0822984	-0.102879	-0.0778778	-0.0843289	-0.0952108
			repeat 3																													repeat 3
			Pi levels:	time (H):																												Pi levels:	time (H):
				0	0.5	1	1.75	2	2.5	3.2	4	4.5	5	5.5	6	6.5	7	7.5	8	8.5	9	9.5	10	10.5	11	11.5	12	24.67					0	0.5	1	1.75	2	2.5	3.2	4	4.5	5	5.5	6	6.5	7	7.5	8	8.5
			7.3mM	0	0.00478616	-0.0227001	NaN	-0.0517039	0.116269	0.119231	0.122703	0.164459	0.21907	0.0803043	0.129452	0.118339	0.123815	0.226907	0.229193	0.191528	0.180794	0.200357	0.171543	0.201648	0.221864	0.329084	0.277605	0.11811				7.3mM	1.77232	1.7839	1.7839	NaN	1.7839	1.72263	1.77815	1.76042	1.75435	1.74819	1.74194	1.74194	1.75435	1.79518	1.82737	1.76641	1.77815
			0.5mM	0	-0.0251144	0.000533959	NaN	-0.0292001	0.0404564	0.0674139	0.0643914	0.0986269	0.109718	0.105983	0.133835	0.191876	0.194545	0.118502	0.0935493	0.168156	0.145768	0.217967	0.212154	0.21121	0.195569	0.236896	0.272443	0.141459				0.5mM	1.77232	1.95617	1.94052	NaN	1.88081	1.83251	1.84757	1.82737	1.82217	1.82737	1.80618	1.81158	1.81158	1.83251	1.91593	2.11261	2.41896
			0.2mM	0	0.0108772	-0.0182266	NaN	-0.00982221	0.0506032	0.0734767	0.102097	0.138644	0.198087	0.138951	0.244564	0.318503	0.293051	0.212465	0.225115	0.255675	0.223986	0.20597	0.205106	0.232086	0.184433	0.214857	0.226049	0.188524				0.2mM	1.77232	2.48855	2.86947	NaN	2.93812	3.08178	3.21421	3.33518	3.39361	3.43712	3.49715	3.54038	3.6075	3.69126	3.76831	3.79541	3.85777
			0.06mM	0	-0.0287383	-0.0284913	NaN	0.00884538	0.0333108	0.121097	0.113483	0.15431	0.159479	0.140178	0.095636	0.0700749	0.0461082	-0.0507994	-0.095828	-0.163162	-0.12391	-0.171779	-0.185239	-0.172988	-0.186887	-0.211295	-0.205314	-0.221822				0.06mM	1.77232	2.73624	3.2736	NaN	3.40715	3.52281	3.55837	3.59479	3.61566	3.62818	3.68449	3.73662	3.80286	3.86589	3.92459	3.93502	3.96599
			0mM	0	0.00669223	0.00676617	-0.0260375	0.0265686	0.0629801	0.0939222	0.0880406	0.104986	0.110416	0.0943422	0.0777241	0.0650459	0.0674124	0.0546981	0.0826524	0.0868739	0.045926	0.069352	0.0526029	0.0589855	0.056658	0.106488	0.147347	0.090048				0mM	1.77232	2.75465	3.17932	3.39683	3.67848	3.80921	3.82881	3.91853	3.94685	3.96535	3.99004	4.01257	4.01519	4.05587	4.07737	4.08207	4.08306
				Means of 3 repeats: Relative Abandence (of Log2(PHO84c/WT))																														Means of the 3 repeats:
				Pi levels:	time (H):																													Pi levels:	time (H):
					0	0.5	1	2	2.5	4	4.5	5	5.5	6	6.5	7	7.5	8	8.5	9	9.5	10	10.5	11	11.5	12	24.67								0	0.5	1	2	2.5	4	4.5	5	5.5	6	6.5	7	7.5	8	8.5
				7.3mM	0	0.0101277	0.0119879	-0.00308427	0.0694975	0.0741661	0.0978561	0.12728	0.0446062	0.0822297	0.091949	0.116346	0.112064	0.113246	0.124849	0.114562	0.122539	0.128208	0.13134	0.164097	0.165647	0.158095	0.0732284							7.3mM	1.78754	1.85304	1.84386	1.80766	1.78013	1.76639	1.7584	1.75426	1.72016	1.72465	1.74185	1.76177	1.75755	1.75426	1.78199
				0.5mM	0	-0.0223602	-0.0355422	-0.0265248	0.00548396	0.0170255	0.0431822	0.0400024	0.0329095	0.029407	0.0708919	0.10017	0.0776202	0.0760044	0.133588	0.109089	0.146565	0.149132	0.15396	0.159988	0.160063	0.185908	0.0602755							0.5mM	1.78754	2.01712	2.11826	2.12575	2.11032	2.05194	2.03137	2.01568	1.99249	1.98707	1.98014	1.99492	2.04143	2.16227	2.41561
				0.2mM	0	0.00811115	-0.0167065	-0.00749901	0.0190972	0.0396843	0.0584948	0.0997908	0.0515317	0.0833682	0.124062	0.126991	0.12911	0.143095	0.160673	0.16987	0.12162	0.128759	0.132007	0.133255	0.134003	0.148781	0.10795							0.2mM	1.78754	2.32616	2.74985	2.96594	3.09358	3.33157	3.39171	3.43374	3.49676	3.52927	3.57037	3.62547	3.6861	3.73076	3.80878
				0.06mM	0	-0.0266893	-0.0174387	-0.00298963	0.0133208	0.0529417	0.0719034	0.0640911	0.00693234	-0.0160982	-0.0394571	-0.0898279	-0.137498	-0.177529	-0.214972	-0.216999	-0.212778	-0.217261	-0.230467	-0.234295	-0.248033	-0.230471	-0.329292							0.06mM	1.78754	2.53824	3.09619	3.37474	3.47493	3.5748	3.59478	3.60917	3.67038	3.71936	3.78054	3.8492	3.90204	3.92108	3.95476
				0mM	0	-0.0126325	-0.000957772	-0.00897946	0.0151668	-0.00918955	-0.0114876	-0.0168109	-0.0354894	-0.0505678	-0.0726308	-0.0701205	-0.0752212	-0.0676738	-0.0615469	-0.0898673	-0.0762968	-0.075067	-0.0687205	-0.0789449	-0.0414103	-0.0314275	-0.067929							0mM	1.78754	2.61486	3.14481	3.64205	3.76733	3.90611	3.93295	3.96275	3.97932	3.99614	4.01293	4.0299	4.05334	4.06184	4.07211
				Standard error (SE) of 3 repeats (of Log2(PHO84c/WT)																														Standard error (SE) of the 3 repeats
				Pi levels:	time (H):																													Pi levels:	time (H):
					0	0.5	1	2	2.5	4	4.5	5	5.5	6	6.5	7	7.5	8	8.5	9	9.5	10	10.5	11	11.5	12	24.67								0	0.5	1	2	2.5	4	4.5	5	5.5	6	6.5	7	7.5	8	8.5
				7.3mM	0	0.0201796	0.0233895	0.0245324	0.0238567	0.0254258	0.0333576	0.0459525	0.0227871	0.0236324	0.0152841	0.00592606	0.0581864	0.0589066	0.0335326	0.0331246	0.0389665	0.0220577	0.0351565	0.0303949	0.0817227	0.0598163	0.0244044							7.3mM	0.00826031	0.0345937	0.0302494	0.0119743	0.02879	0.00343503	0.00202472	0.00607494	0.0108897	0.00864525	0.00624981	0.0168041	0.0349118	0.00607494	0.00191744
				0.5mM	0	0.0104996	0.02143	0.00664013	0.017594	0.023683	0.0296588	0.0350202	0.0388467	0.0547973	0.0614462	0.0527458	0.0259728	0.0129868	0.0213497	0.0190027	0.0391707	0.0318956	0.0296552	0.0178889	0.0387318	0.0432839	0.0438592							0.5mM	0.00826031	0.0308049	0.0892417	0.122761	0.139131	0.112454	0.104764	0.0942729	0.0931622	0.0877504	0.0843515	0.0814822	0.0634602	0.0271901	0.0297521
				0.2mM	0	0.00989908	0.00615655	0.00322458	0.0158833	0.0313537	0.0405427	0.0492887	0.0437133	0.0817891	0.0976518	0.0831888	0.0424718	0.0416205	0.0492693	0.0289723	0.0434362	0.0382204	0.0523442	0.0363338	0.0412864	0.0390859	0.0462821							0.2mM	0.00826031	0.0821577	0.0601897	0.0145613	0.00739853	0.00181414	0.00156671	0.00294314	0.00165809	0.00575895	0.0186939	0.0328947	0.0414821	0.0325441	0.0247477
				0.06mM	0	0.00802386	0.00664415	0.012479	0.0156822	0.0329944	0.0417984	0.0488266	0.0668827	0.0605822	0.0551912	0.0696416	0.0446131	0.0418686	0.026682	0.0474221	0.0230224	0.0208826	0.0357333	0.0275898	0.0252586	0.019741	0.0578072							0.06mM	0.00826031	0.103191	0.0899612	0.0170033	0.0250436	0.0120006	0.0117115	0.0113794	0.0239171	0.0358304	0.0391855	0.0333171	0.028139	0.0217217	0.0160992
				0mM	0	0.00969253	0.00558422	0.0186786	0.0246948	0.0496409	0.060998	0.0654583	0.0675106	0.0664205	0.0724377	0.0726667	0.0709654	0.0781114	0.0751378	0.0753954	0.0763506	0.0666575	0.0701408	0.0723775	0.0770503	0.091836	0.0844416							0mM	0.00826031	0.0711248	0.0172731	0.0184568	0.0213867	0.00652178	0.00709637	0.00346579	0.00613128	0.00855896	0.00169018	0.0133117	0.0121333	0.0108906	0.00571486
Compatition of PHO84c + PHO84p-Venus +Pho84-L74F(ttG/ttC) +mCherry vs. WT + PHO84p-Venus (during growth in low Pi):
			Data for figure S6B:
			Relative Abandence (Log2(PHO84c-L74F/WT)):
			The ratios are normalised to the ratio of the first time point:
			Pi levels:	time (H):
				0	0.5	1	1.75	2	2.5	3.2	4	4.5	5	5.5	6	6.5	7	7.5	8	8.5	9	9.5	10	10.5	11	11.5	12	24.67
			0mM	0	-0.107203	-0.0571535	-0.0503044	-0.0142908	0.00928575	0.0464617	0.118443	0.103303	0.121123	0.137333	0.159817	0.138916	0.156072	0.163211	0.14378	0.194093	0.188689	0.221095	0.202774	0.232276	0.219089	0.279966	0.289298	0.28033
			0.06mM	0	-0.0863802	-0.0854128	NaN	-0.0396612	-0.0205826	0.0255442	0.0807947	0.15791	0.214952	0.283838	0.376425	0.457486	0.505763	0.643775	0.615452	0.659288	0.724938	0.695459	0.757191	0.746334	0.709578	0.731557	0.827405	0.803904
			0.2mM	0	-0.0502797	-0.0166491	NaN	-0.0216973	-0.0241693	0.00364372	0.052614	0.00445299	0.0812698	0.0277153	0.0955853	0.0978097	0.147089	0.139919	0.185927	0.285968	0.360758	0.404038	0.448993	0.436307	0.422888	0.432438	0.381291	0.529512
			0.5mM	0	-0.0142601	-0.0361639	NaN	0.00959557	-0.0032008	0.0351593	0.0319082	0.0194292	0.0822997	0.0289817	0.139129	0.148238	0.504786	0.0433972	0.0615668	0.131541	0.0345773	0.115274	0.186451	0.212982	0.141241	0.213243	0.15568	0.217076
			7.3mM	0	-0.0562011	0.0229028	NaN	-0.0258648	0.107413	0.0918741	0.0802465	0.154169	0.118069	0.059094	0.0716249	0.0993422	0.0806806	0.113244	0.0702266	0.0941866	0.029884	0.0767282	0.213455	0.0601079	-0.0266448	0.146873	0.0498168	-0.111534
			PHO regulon reporter activation (during compatition of: PHO84c-L74F/WT):
			WT PHO regulon activation
			(Log10(median Venus)):
			Pi levels:	time (H):
				0	0.5	1	1.75	2	2.5	3.2	4	4.5	5	5.5	6	6.5	7	7.5	8	8.5	9	9.5	10	10.5	11	11.5	12	24.67
			0mM	1.78958	2.7574	3.19156	3.4185	3.68189	3.81462	3.82457	3.90383	3.92799	3.94254	3.96159	3.97758	4.00573	4.02343	4.04281	4.04926	4.05349	4.07666	4.07253	4.09327	4.10378	4.11653	4.15087	4.13177	4.31597
			0.06mM	1.78958	2.72722	3.26877	NaN	3.39417	3.50705	3.54841	3.59927	3.68283	3.76908	3.84846	3.88606	3.923	3.95293	3.98699	3.97552	4.00363	4.00758	4.0317	4.07436	4.09791	4.10043	4.09863	4.10217	4.26642
			0.2mM	1.78958	2.53958	2.84856	NaN	2.94369	3.07482	3.22344	3.31412	3.38867	3.42943	3.4881	3.52046	3.546	3.62482	3.72204	3.76745	3.82431	3.86366	3.938	3.96839	4.01084	4.03978	4.0255	3.97339	4.26487
			0.5mM	1.78958	1.94052	1.94052	NaN	1.89432	1.83759	1.85248	1.83251	1.82737	1.83251	1.8169	1.82217	1.84757	1.98945	2.43838	2.8912	3.16791	3.34368	3.44367	3.5253	3.61725	3.67961	3.756	3.78118	3.94223
			7.3mM	1.78958	1.78958	1.77815	NaN	1.76641	1.716	1.77232	1.75435	1.75435	1.74194	1.74194	1.74194	1.76042	1.78958	1.8169	1.76042	1.77232	1.78958	1.80618	1.83759	1.83759	1.8169	1.84261	1.84261	2
			PHO84c-L74F PHO regulon activation
			(Log10(median Venus)):
			Pi levels:	time (H):
				0	0.5	1	1.75	2	2.5	3.2	4	4.5	5	5.5	6	6.5	7	7.5	8	8.5	9	9.5	10	10.5	11	11.5	12	24.67
			0mM	1.77815	2.22943	2.66876	2.99247	3.43864	3.68895	3.7246	3.84031	3.88775	3.91424	3.94476	3.96484	3.99695	4.02251	4.03733	4.05645	4.07076	4.08433	4.08356	4.10932	4.11685	4.13842	4.16303	4.13993	4.33668
			0.06mM	1.77815	1.88986	1.89873	NaN	1.87157	1.8169	1.79518	1.94052	2.66727	3.1634	3.47503	3.63067	3.73713	3.80629	3.86853	3.87703	3.92175	3.94743	3.98017	4.03599	4.07035	4.08227	4.10585	4.12052	4.2967
			0.2mM	1.77815	1.84261	1.86688	NaN	1.82217	1.77815	1.77815	1.77815	1.78958	1.78958	1.77815	1.7839	1.80618	2.3831	2.95366	3.27119	3.47153	3.5955	3.73681	3.80187	3.87181	3.93375	3.93345	3.90387	4.28825
			0.5mM	1.77815	1.85733	1.86688	NaN	1.83251	1.77815	1.79518	1.7839	1.7839	1.7839	1.76042	1.76042	1.77232	1.77815	1.76042	1.84261	2.09342	2.37291	2.64385	2.84361	3.04265	3.17097	3.31302	3.39051	3.78029
			7.3mM	1.77815	1.77232	1.77232	NaN	1.75435	1.70243	1.76042	1.75435	1.74819	1.74194	1.72916	1.74194	1.76641	1.80618	1.82737	1.76042	1.77815	1.7839	1.82737	1.85733	1.84757	1.81158	1.87157	1.84757	1.92428
Compatition of WT +PHO84p-Venus +Pho84-L74F(ttG/ttC) vs. WT + PHO84p-Venus +mCherry (during growth in low Pi):
			Data for figure S6B:
			Relative Abandence (Log2(WT-L74F/WT)):
			The ratios are normalised to the ratio of the first time point:
			Pi levels:	time (H):
				0	0.5	1	1.75	2	2.5	3.2	4	4.5	5	5.5	6	6.5	7	7.5	8	8.5	9	9.5	10	10.5	11	11.5	12	24.67
			0mM	0	-0.00827567	0.0119269	-0.0279913	-0.0217301	-0.000119267	0.026721	0.0175733	0.0229974	0.0211867	0.0308211	0.0117408	0.0298597	0.0239149	0.0426251	0.0363807	0.0546082	-0.0124322	0.00366379	0.0127561	0.0287252	0.0118648	-0.0516195	-0.0465242	-0.00131703
			0.06mM	0	-0.0224799	-0.038966	NaN	-0.00614863	-0.043071	-0.0463139	-0.0534535	-0.071252	-0.0752913	-0.0520705	-0.0699973	-0.0274598	-0.0176743	0.0815754	0.13912	0.151297	0.124448	0.193571	0.143147	0.121665	0.181868	0.175805	0.171979	0.222028
			0.2mM	0	-0.0279293	-0.0283425	NaN	-0.0604643	-0.0525123	-0.159899	-0.0624024	-0.0696124	-0.138824	-0.0975506	-0.127036	-0.179446	-0.17428	-0.0225566	-0.00477257	-0.0140204	0.0508338	-0.0182207	0.0305295	0.0316185	0.074954	0.0522985	0.0533752	0.133403
			0.5mM	0	-0.0796974	-0.0878809	NaN	-0.098785	-0.100595	-0.0971968	-0.143691	-0.133031	-0.16656	-0.149065	-0.24155	-0.238051	-0.287641	-0.111352	-0.138933	-0.157841	-0.644086	-0.163069	-0.179378	-0.146627	-0.125269	-0.16051	-0.184061	-0.0317186
			7.3mM	0	-0.0426784	-0.0143621	NaN	-0.0220127	-0.100025	-0.086635	-0.115141	-0.18305	-0.178916	-0.0770379	-0.10806	-0.0901499	-0.121021	-0.154556	-0.149145	-0.130845	-0.123802	-0.163171	-0.167374	-0.163884	-0.160077	-0.200451	-0.160099	-0.0489721
			PHO regulon reporter activation (during compatition of: WT-L74F/WT):
			WT PHO regulon activation
			(Log10(median Venus)):
			Pi levels:	time (H):
				0	0.5	1	1.75	2	2.5	3.2	4	4.5	5	5.5	6	6.5	7	7.5	8	8.5	9	9.5	10	10.5	11	11.5	12	24.67
			0mM	1.78958	2.74943	3.16744	3.37992	3.64848	3.78975	3.80902	3.89507	3.93326	3.94812	3.97324	3.99721	4.04123	4.05928	4.06652	4.07863	4.09072	4.11028	4.10056	4.11815	4.14508	4.15594	4.15207	4.1319	4.31729
			0.06mM	1.78958	2.74194	3.26633	NaN	3.39752	3.50915	3.54949	3.58829	3.61312	3.67526	3.77126	3.83599	3.88332	3.92671	3.96657	3.97424	3.99105	4.00539	4.03914	4.09037	4.10032	4.12173	4.08034	4.13555	4.27088
			0.2mM	1.78958	2.50188	2.86451	NaN	2.92593	3.05446	3.17978	3.28959	3.36112	3.4179	3.48001	3.5324	3.62482	3.71379	3.79262	3.82907	3.87926	3.9081	4.00128	4.02406	4.05684	4.09022	4.09137	4.12482	4.29814
			0.5mM	1.78958	2.00346	1.92428	NaN	1.88986	1.84757	1.85248	1.84261	1.83759	1.84261	1.82217	1.82737	1.83251	1.86213	1.93044	2.11793	2.32634	2.61236	2.74257	2.95386	3.1747	3.32535	3.47164	3.54551	3.85777
			7.3mM	1.78958	1.80618	1.78958	NaN	1.7839	1.72263	1.82217	1.77815	1.77815	1.76641	1.75435	1.76042	1.76641	1.80072	1.84757	1.7839	1.80072	1.81158	1.83251	1.82217	1.86213	1.84261	1.87157	1.86688	2.00689
			WT-L74F PHO regulon activation
			(Log10(median Venus)):
			Pi levels:	time (H):
				0	0.5	1	1.75	2	2.5	3.2	4	4.5	5	5.5	6	6.5	7	7.5	8	8.5	9	9.5	10	10.5	11	11.5	12	24.67
			0mM	1.77815	2.72263	3.11234	3.30518	3.59124	3.76373	3.78327	3.87776	3.91439	3.94785	3.96246	3.98296	4.0166	4.03149	4.04623	4.06123	4.06744	4.09091	4.0679	4.09015	4.1217	4.12349	4.13743	4.11534	4.26325
			0.06mM	1.77815	2.63387	2.89254	NaN	2.8396	2.90266	2.95847	3.01267	3.10092	3.32189	3.55238	3.68499	3.771	3.83261	3.89018	3.90008	3.92457	3.95594	3.98048	4.03117	4.0403	4.07041	4.04291	4.08175	4.21321
			0.2mM	1.77815	2.44028	2.60724	NaN	2.52634	2.52634	2.57148	2.59417	2.67761	2.75618	2.85733	3.02301	3.27323	3.47328	3.62167	3.69928	3.76412	3.80384	3.90004	3.94563	3.98053	4.02097	4.01832	4.05964	4.25435
			0.5mM	1.77815	2.00346	1.93247	NaN	1.88986	1.84757	1.85248	1.82737	1.82737	1.82217	1.81158	1.8169	1.81158	1.83759	1.91593	2.09342	2.2833	2.53857	2.59151	2.79796	3.02333	3.214	3.35824	3.43889	3.80607
			7.3mM	1.77815	1.80072	1.80072	NaN	1.76641	1.72263	1.81158	1.76042	1.74819	1.74819	1.7356	1.7356	1.74819	1.7839	1.82217	1.76042	1.77815	1.79518	1.79518	1.80618	1.82737	1.8169	1.83251	1.82737	2
Compatition of PHO84c + PHO84p-Venus +Pho84-L259P(cTa/cCa) +mCherry vs. WT + PHO84p-Venus (during growth in low Pi):
			Data for figure S6B:
			Relative Abandence (Log2(PHO84c-L259P/WT)):
			The ratios are normalised to the ratio of the first time point:
			Pi levels:	time (H):
				0	0.5	1	1.75	2	2.5	3.2	4	4.5	5	5.5	6	6.5	7	7.5	8	8.5	9	9.5	10	10.5	11	11.5	12	24.67
			0.06mM	0	-0.0821445	-0.0527568	NaN	-0.0665335	-0.0485417	0.00751869	0.0800803	0.184468	0.260103	0.323938	0.433846	0.575239	0.642851	0.636531	0.64126	0.719519	0.707517	0.748169	0.759864	0.782969	0.776663	0.773963	0.834768	0.848779
			7.3mM	0	-0.0112269	0.0118375	NaN	-0.0300867	0.00414913	0.0486243	0.044791	0.0950517	0.0836815	-0.0075356	0.0470158	0.0421938	0.0920394	0.0901779	0.0676961	0.050472	0.0162089	0.0637313	0.0239604	0.0405945	0.0695827	0.129893	0.0388954	-0.107973
			PHO regulon reporter activation (during compatition of: PHO84c-L259P/WT):
			WT PHO regulon activation
			(Log10(median Venus)):
			Pi levels:	time (H):
				0	0.5	1	1.75	2	2.5	3.2	4	4.5	5	5.5	6	6.5	7	7.5	8	8.5	9	9.5	10	10.5	11	11.5	12	24.67
			0.06mM	1.77815	2.73624	3.27637	NaN	3.40736	3.52291	3.5807	3.64349	3.73355	3.81187	3.87765	3.91028	3.94798	3.97098	4.00619	4.01076	4.02046	4.03107	4.04155	4.0949	4.10789	4.10789	4.10465	4.10309	4.26507
			7.3mM	1.77815	1.80618	1.79518	NaN	1.77815	1.74194	1.76641	1.75435	1.75435	1.74194	1.7356	1.7356	1.74819	1.75435	1.79518	1.74819	1.76641	1.79518	1.80072	1.8169	1.83251	1.8169	1.82217	1.82737	1.96379
			PHO84c-L259P PHO regulon activation
			(Log10(median Venus)):
			Pi levels:	time (H):
				0	0.5	1	1.75	2	2.5	3.2	4	4.5	5	5.5	6	6.5	7	7.5	8	8.5	9	9.5	10	10.5	11	11.5	12	24.67
			0.06mM	1.75435	1.87622	1.88536	NaN	1.86213	1.83759	1.83251	2.22943	2.88581	3.27875	3.52572	3.6574	3.75048	3.82264	3.88538	3.89921	3.93235	3.96148	3.9953	4.04821	4.08365	4.1029	4.10653	4.13353	4.29589
			7.3mM	1.75435	1.7839	1.77815	NaN	1.76042	1.7356	1.76042	1.74194	1.74819	1.74194	1.72263	1.716	1.7356	1.75435	1.81158	1.74194	1.75435	1.77815	1.81158	1.81158	1.82217	1.82217	1.85733	1.84757	1.90309
Compatition of PHO84c + PHO84p-Venus +Pho84-V383L(Gtt/Ctt) + mCherry vs. WT + PHO84p-Venus (during growth in low Pi):
			Data for figure S6B:
			Relative Abandence (Log2(PHO84c-V383L/WT)):
			The ratios are normalised to the ratio of the first time point:
			Pi levels:	time (H):
				0	0.5	1	1.75	2	2.5	3.2	4	4.5	5	5.5	6	6.5	7	7.5	8	8.5	9	9.5	10	10.5	11	11.5	12	24.67
			0.06mM	0	-0.021661	-0.0474442	NaN	-0.0183404	0.0802817	0.0877074	0.134083	0.203173	0.299297	0.353185	0.485218	0.557673	0.6287	0.664662	0.665942	0.683556	0.722727	0.770049	0.813899	0.82116	0.792792	0.800186	0.885229	0.894273
			7.3mM	0	0.0488355	-0.0136555	NaN	0.0232952	0.0167531	0.101499	0.137836	0.126127	0.152521	0.051491	0.0926533	0.120548	0.145261	0.135753	0.0912276	0.0954136	0.0948252	0.0759949	0.0587324	0.108401	0.0359825	0.157405	0.0983447	-0.078035
			PHO regulon reporter activation (during compatition of: PHO84c-V383L/WT):
			WT PHO regulon activation
			(Log10(median Venus)):
			Pi levels:	time (H):
				0	0.5	1	1.75	2	2.5	3.2	4	4.5	5	5.5	6	6.5	7	7.5	8	8.5	9	9.5	10	10.5	11	11.5	12	24.67
			0.06mM	1.7839	2.76879	3.29623	NaN	3.41631	3.5202	3.58293	3.60223	3.67728	3.7676	3.84276	3.88723	3.92204	3.95046	3.98824	3.99069	4.00101	4.01152	4.05268	4.07403	4.0922	4.11075	4.09687	4.11496	4.25564
			7.3mM	1.7839	1.80072	2.06744	NaN	1.76641	1.74194	1.76641	1.76641	1.75435	1.74819	1.74819	1.72916	1.74819	1.75435	1.80072	1.72916	1.75435	1.7839	1.79518	1.80072	1.83759	1.80618	1.8169	1.83759	2.02366
			PHO84c-V383L PHO regulon activation
			(Log10(median Venus)):
			Pi levels:	time (H):
				0	0.5	1	1.75	2	2.5	3.2	4	4.5	5	5.5	6	6.5	7	7.5	8	8.5	9	9.5	10	10.5	11	11.5	12	24.67
			0.06mM	1.76641	1.88536	1.88986	NaN	1.86688	1.83251	1.8169	1.87622	2.58252	3.11952	3.43648	3.61219	3.71727	3.7989	3.86721	3.88072	3.91673	3.93876	3.99857	4.03107	4.06583	4.09674	4.09888	4.12444	4.27979
			7.3mM	1.76641	1.78958	2.04922	NaN	1.74819	1.7356	1.75435	1.75435	1.75435	1.74194	1.72916	1.72263	1.7356	1.76641	1.81158		1.76042	1.77232	1.80618	1.78958	1.83759	1.80618	1.85733	1.85733	1.94841
								Compatitions (After 24.67h of growth in low and high Pi):
								PHO84c +PHO84p-Venus +mCherry vs. WT + PHO84p-Venus
								PHO84c + PHO84p-Venus +Pho84-L74F(ttG/ttC) +mCherry vs. WT + PHO84p-Venus:
								WT +PHO84p-Venus +Pho84-L74F(ttG/ttC) vs. WT + PHO84p-Venus +mCherry
								PHO84c + PHO84p-Venus +Pho84-L259P(cTa/cCa) +mCherry vs. WT + PHO84p-Venus
								PHO84c + PHO84p-Venus +Pho84-V383L(Gtt/Ctt) + mCherry vs. WT + PHO84p-Venus
								Relative Abandence (Log2(Mutant/WT)):									PHO regulon reporter downregulation (during compatition)):
								The ratios are normalised to the ratio of the first time point:
								Data for figure S6C (Bar plot):									WT PHO regulon downregulation								Mutant PHO regulon downregulation
																	(Log10(median Venus)):								(Log10(median Venus)):
								PHO84c / WT									PHO84c / WT								PHO84c / WT
								repeat :	7.3mM	0.5mM	0.2mM	0.06mM	0mM				repeat :	7.3mM	0.5mM	0.2mM	0.06mM	0mM			repeat :	7.3mM	0.5mM	0.2mM	0.06mM	0mM
								1	0.11811	0.141459	0.188524	-0.221822	0.090048				1	1.99651	3.82966	4.27498	4.24675	4.29731			1	1.99651	3.80171	4.29156	4.31671	4.34919
								2	0.0651127	0.0678291	0.0296371	-0.418836	-0.19729				2	1.90741	4.02053	4.37153	4.28646	4.32002			2	2.03342	4.05729	4.37332	4.35661	4.36479
								3	0.0333434	0.0103513	0.108081	-0.344761	-0.093916				3	1.91169	4.03763	4.34241	4.28162	4.30691			3	1.95999	4.03679	4.33384	4.3614	4.33849
								means:	0.0721887	0.073213	0.108747	-0.328473	-0.0670527
								error STD	0.0247245	0.0379431	0.0458678	0.0574533	0.0840278
								PHO84c +Pho84-L74F / WT									PHO84c +Pho84-L74F / WT								PHO84c +Pho84-L74F / WT
								repeat :	7.3mM	0.5mM	0.2mM	0.06mM	0mM				repeat :	7.3mM	0.5mM	0.2mM	0.06mM	0mM			repeat :	7.3mM	0.5mM	0.2mM	0.06mM	0mM
								1	-0.111534	0.217076	0.529512	0.803904	0.28033				1	2	3.94223	4.26487	4.26642	4.31597			1	1.92428	3.78029	4.28825	4.2967	4.33668
								2	-0.114645	NaN	0.239102	0.670072	NaN				2	2.01368	NaN	4.28446	4.23621	NaN			2	1.993	NaN	4.39493	4.30176	NaN
								3	-0.134861	NaN	0.283222	0.712028	NaN				3	2.00689	NaN	4.30596	4.26566	NaN			3	1.98945	NaN	4.40445	4.33064	NaN
								means:	-0.120347	0.217076	0.350612	0.728668	0.28033
								standard error	0.00731272	0	0.0903521	0.0395195	0
								WT +Pho84-L74F / WT									WT +Pho84-L74F / WT								WT +Pho84-L74F / WT
								repeat :	7.3mM	0.5mM	0.2mM	0.06mM	0mM				repeat :	7.3mM	0.5mM	0.2mM	0.06mM	0mM			repeat :	7.3mM	0.5mM	0.2mM	0.06mM	0mM
								1	-0.0489721	-0.0317186	0.133403	0.222028	-0.00131703				1	2.00689	3.85777	4.29814	4.27088	4.31729			1	2	3.80607	4.25435	4.21321	4.26325
								2	0.00814056	NaN	NaN	0.141494	NaN				2	1.98945	NaN	NaN	4.2511	NaN			2	1.98227	NaN	NaN	4.24862	NaN
								3	-0.0344868	NaN	NaN	0.167896	NaN				3	2.00689	NaN	NaN	4.26699	NaN			3	2.00346	NaN	NaN	4.26454	NaN
								means:	-0.0251061	-0.0317186	0.133403	0.177139	-0.00131703
								standard error	0.0171412	0	0	0.0237029	0
								PHO84c +Pho84-L259P / WT									PHO84c +Pho84-L259P / WT								PHO84c +Pho84-L259P / WT
								repeat :	7.3mM	0.5mM	0.2mM	0.06mM	0mM				repeat :	7.3mM	0.5mM	0.2mM	0.06mM	0mM			repeat :	7.3mM	0.5mM	0.2mM	0.06mM	0mM
								1	-0.107973	NaN	NaN	0.848779	NaN				1	1.96379	NaN	NaN	4.26507	NaN			1	1.90309	NaN	NaN	4.29589	NaN
								2	-0.136591	NaN	NaN	0.740165	NaN				2	2.00689	NaN	NaN	4.25731	NaN			2	1.98945	NaN	NaN	4.32241	NaN
								3	-0.122282	NaN	NaN	0.794472	NaN
								standard error	0.0143093	NaN	NaN	0.0543071	NaN
								PHO84c +Pho84-V383L / WT									PHO84c +Pho84-V383L / WT								PHO84c +Pho84-V383L / WT
								repeat :	7.3mM	0.5mM	0.2mM	0.06mM	0mM				repeat :	7.3mM	0.5mM	0.2mM	0.06mM	0mM			repeat :	7.3mM	0.5mM	0.2mM	0.06mM	0mM
								1	-0.078035	NaN	NaN	0.894273	NaN				1	2.02366	NaN	NaN	4.25564	NaN			1	1.94841	NaN	NaN	4.27979	NaN
								2	-0.198876	NaN	NaN	0.64873	NaN				2	2.00346	NaN	NaN	4.261	NaN			2	1.98227	NaN	NaN	4.33217	NaN
								means:	-0.138456	NaN	NaN	0.771501	NaN
								standard error	0.0604207	NaN	NaN	0.122772	NaN
[truncated: 36 more columns]

## Sheet: 4C-D,5A-B,6C-D,S6F-J (Recovey)
Compatition of ∆pho4+ PHO84p-Venus vs. WT + PHO84p-Venus +mCherry (during recovery from low Pi):
Recovery into 7.3mM:
			Data for figure 4C and 4D:																										PHO regulon reporter downregulation (during compatition):
			Relative Abandence (Log2(∆pho4/WT)):
			The recovery ratios are normalised to the ratio of the last time point in low Pi after 24.67h (t=0h):																										WT PHO regulon (downregulation)
																													(Log10(median Venus)):
		Pi levels:	repeats:	time (H):
				0	0.17	0.67	1.67	2.67	3.33	4	5.22	6	7	8	9	23.2													Pi levels:	repeats:	time (H):
		7.3mM	1	0	-0.200608	-0.0604654	-0.0924336	-0.0939914	0.0044106	0.0705537	0.0306324	-0.00527545	-0.0592989	-0.119743	-0.0708777	-0.012604															0	0.17	0.67	1.67	2.67	3.33	4	5.22	6	7	8	9	23.2
		7.3mM	2	0	-0.177352	-0.105383	-0.0208894	-0.0583888	0.0234818	0.0133694	-0.000122647	0.0129824	-0.0329506	-0.0612426	-0.0433198	-0.00821202													7.3mM	1	1.98227	2.29579	2.40278	2.39164	2.29754	2.21484	2.1232	1.98227	1.90741	1.84757	1.78958	1.77232	1.96755
		0.5mM	1	0	-0.192195	-0.112275	-0.0997996	-0.0666777	0.0672427	0.12881	0.0981506	0.0762821	0.0605561	-0.0126642	-0.0457467	0.0679766													7.3mM	2	1.97864	2.276	2.39445	2.39445	2.29929	2.22324	2.11793	1.97497	1.90309	1.80618	1.77232	1.77232	2
		0.5mM	2	0	-0.144035	-0.0349067	-0.0898333	-0.056547	0.0787854	0.0904232	0.0765179	0.0919038	0.0308979	0.0127669	-0.0386255	0.0904031													0.5mM	1	3.80039	3.69041	3.82285	3.83394	3.76051	3.7363	3.67622	3.52375	3.43367	3.30294	3.13354	3.07423	2.50297
		0.2mM	1	0	-0.124303	-0.161724	-0.299047	-0.662299	-0.792358	-0.908985	-1.065	-1.17378	-1.19864	-1.22586	-1.24818	-1.11527													0.5mM	2	3.78447	3.70497	3.8493	3.83108	3.7606	3.75654	3.68467	3.50715	3.43902	3.34557	3.20866	3.14588	2.53656
		0.2mM	2	0	-0.146748	-0.163349	-0.248802	-0.55588	-0.69084	-0.737314	-0.814266	-0.86722	-0.908245	-0.967756	-0.996743	-0.880646													0.2mM	1	4.23092	4.16623	4.25081	4.19757	4.08228	3.98505	3.76582	3.47515	3.29066	3.08235	2.8799	2.67025	2.14613
		0.06mM	1	0	-0.220961	-0.309819	-0.213661	-0.260317	-0.210586	-0.0437243	-0.044906	-0.0239233	0.000630397	0.0133404	-0.0525346	0.129709													0.2mM	2	4.2054	4.13359	4.22723	4.1519	4.04237	3.95697	3.73323	3.44753	3.31521	3.05292	2.8607	2.68984	2.1486
		0.06mM	2	0	-0.218753	-0.295175	-0.132907	-0.333438	-0.225246	-0.0450255	-0.00302438	0.027106	0.00710343	-0.0248699	-0.0642657	0.10705													0.06mM	1	4.26642	4.17444	4.15104	4.22203	4.15572	4.08815	3.86714	3.61734	3.50243	3.30328	3.07365	2.80726	2.27967
		0mM	1	0	-0.0924339	-0.0254975	0.00421764	-0.0242743	-0.0247526	0.11838	0.188677	0.241924	0.273076	0.214992	0.191344	0.319284													0.06mM	2	4.24673	4.14915	4.13387	4.21131	4.14164	4.06625	3.61304	3.59576	3.45062	3.27637	3.05446	2.80236	2.29579
		0mM	2	0	-0.10313	-0.00167375	0.00823655	-0.0397702	-0.0992086	0.0469436	0.138583	0.176869	0.206056	0.191488	0.0634378	0.261245													0mM	1	4.29967	4.28789	4.27983	4.33587	4.28665	4.20536	3.89178	3.83368	3.69681	3.61574	3.51332	3.31572	2.8386
			Means of the 2 repeats:																										0mM	2	4.29438	4.28169	4.26934	4.32749	4.28643	4.20693	4.01144	3.79491	3.72375	3.60089	3.50786	3.07335	2.83759
			Pi levels:	time (H):
				0	0.17	0.67	1.67	2.67	3.33	4	5.22	6	7	8	9	23.2
			7.3mM	0	-0.18898	-0.0829241	-0.0566615	-0.0761901	0.0139462	0.0419615	0.0152549	0.00385348	-0.0461248	-0.0904929	-0.0570988	-0.010408													∆pho4 (OFF cells) PHO regulon (downregulation)
			0.5mM	0	-0.168115	-0.0735908	-0.0948164	-0.0616124	0.073014	0.109617	0.0873342	0.084093	0.045727	5.13376e-05	-0.0421861	0.0791898													(Log10(median Venus)):
			0.2mM	0	-0.135526	-0.162537	-0.273925	-0.60909	-0.741599	-0.823149	-0.939631	-1.0205	-1.05344	-1.09681	-1.12246	-0.997958
			0.06mM	0	-0.219857	-0.302497	-0.173284	-0.296877	-0.217916	-0.0443749	-0.0239652	0.00159135	0.00386691	-0.00576475	-0.0584001	0.11838													Pi levels:	repeats:	time (H):
			0mM	0	-0.097782	-0.0135856	0.0062271	-0.0320223	-0.0619806	0.0826618	0.16363	0.209396	0.239566	0.20324	0.127391	0.290265															0	0.5	1	1.75	2	2.5	3.2	4	4.5	5	5.5	6	6.5
																													7.3mM	1	1.88081	1.79518	1.84757	1.92012	1.93651	1.92428	1.87157	1.78958	1.75435	1.72916	1.69548	1.69548	1.91593
																													7.3mM	2	1.87157	1.78958	1.83251	1.93247	1.95999	1.93247	1.88536	1.78958	1.75435	1.69548	1.68842	1.70927	1.89873
																													0.5mM	1	1.92428	1.82737	1.90309	1.95999	1.95999	1.91593	1.88986	1.8169	1.7839	1.74194	1.70243	1.7356	1.91169
			Standard error (SE) of the 2 repeats																										0.5mM	2	1.93247	1.84261	1.91593	1.96379	1.97128	1.93247	1.88986	1.79518	1.76641	1.7356	1.70243	1.72263	1.91169
			Pi levels:	time (H):																									0.2mM	1	2.07335	1.93247	2.06744	2.07628	2.09899	2.10449	2.0461	1.89873	1.8169	1.76042	1.72916	1.69548	1.90309
				0	0.17	0.67	1.67	2.67	3.33	4	5.22	6	7	8	9	23.2													0.2mM	2	2.05538	1.91593	2.06446	2.07335	2.09342	2.13354	1.993	1.86688	1.84261	1.7356	1.716	1.70243	1.89873
			7.3mM	0	0.0116279	0.0224587	0.0357721	0.0178013	0.0095356	0.0285921	0.0153775	0.00912893	0.0131742	0.0292503	0.0137789	0.00219601													0.06mM	1	2.02366	1.86213	1.97128	2.05538	2.08493	2.0461	1.88986	1.79518	1.79518	1.75435	1.72263	1.65128	1.93247
			0.5mM	0	0.0240798	0.0386841	0.00498316	0.00506536	0.00577135	0.0191935	0.0108164	0.00781084	0.0148291	0.0127156	0.00356063	0.0112132													0.06mM	2	2.03981	1.86213	1.99651	2.06145	2.10721	2.06744	1.70243	1.8169	1.7839	1.76641	1.7356	1.63548	1.91169
			0.2mM	0	0.0112222	0.000812621	0.0251224	0.0532093	0.0507591	0.0858356	0.125365	0.153281	0.145198	0.129054	0.12572	0.117312													0mM	1	2.13098	1.95999	2.12057	2.15836	2.18184	2.16554	1.83251	1.86213	1.78958	1.79518	1.7839	1.67394	1.84261
			0.06mM	0	0.00110399	0.00732185	0.0403771	0.0365604	0.00732998	0.000650563	0.0209408	0.0255147	0.00323652	0.0191051	0.00586557	0.0113297													0mM	2	2.12057	1.95999	2.10992	2.1486	2.20844	2.18639	1.95999	1.84261	1.82737	1.7839	1.78958	1.48287	1.86688
			0mM	0	0.00534805	0.0119119	0.00200945	0.00774796	0.037228	0.0357182	0.0250471	0.0325276	0.0335101	0.011752	0.0639533	0.0290196
Compatition of ∆pho4 + PHO84c +PHO84p-Venus +mCherry vs. WT + PHO84p-Venus (during recovery from low Pi):
Recovery into 7.3mM:
		Data for figure 4D:
		Relative Abandence (Log2(PHO84c +∆pho4/WT)):
		The recovery ratios are normalised to the ratio of the last time point in low Pi after 24.67h (t=0h):
		Pi levels:	time (H):
			0	0.17	0.67	1.67	2.67	3.33	4	5.22	6	7	8	9	23.2
		0mM	0	-0.0393724	-0.188902	-0.117643	-0.0303343	0.138275	0.256517	0.222881	0.255838	0.336094	0.346187	0.352849	0.436033
		0.06mM	0	0.0134438	-0.105286	-0.169923	-0.0114704	0.0908454	0.16123	0.152151	0.169858	0.26169	0.268081	0.28182	0.299953
		0.2mM	0	0.0161868	-0.120101	-0.1681	-0.443643	-0.478877	-0.57778	-0.657529	-0.673055	-0.656216	-0.64497	-0.598116	-0.537951
		0.5mM	0	0.144338	0.00736192	-0.0280109	0.0939785	0.158265	0.162782	0.175466	0.191685	0.208048	0.203258	0.267383	0.234399
		7.3mM	0	-0.0188427	0.0302455	0.0388622	0.0715503	0.038512	0.0120083	-0.00851788	0.0259851	0.073679	0.105308	0.124693	0.0558319
		PHO regulon reporter downregulation (during compatition):
		WT PHO regulon (downregulation)
		(Log10(median Venus)):
		PHO84p-Venus reporter levels
		Pi levels:	time (H):
			0	0.17	0.67	1.67	2.67	3.33	4	5.22	6	7	8	9	23.2
		0mM	4.30796	4.29772	4.28932	4.33652	4.29789	4.21482	3.99616	3.81214	3.74074	3.6154	3.52902	3.34635	2.94606
		0.06mM	4.25063	4.20111	4.23819	4.2315	4.17556	4.11982	3.88341	3.6429	3.44417	3.31906	3.08522	2.81531	2.29403
		0.2mM	4.24457	4.20535	4.27249	4.22831	4.10672	4.02527	3.81098	3.52051	3.35671	3.16483	2.92962	2.72591	2.17955
		0.5mM	3.82491	3.7994	3.9126	3.88518	3.79262	3.74738	3.65652	3.47129	3.34274	3.18412	2.96152	2.81902	2.40002
		7.3mM	1.97128	2.27784	2.37585	2.36698	2.276	2.19089	2.09899	1.97497	1.89432	1.84261	1.76042	1.75435	1.98227
		PHO84c +∆pho4 (PHO regulon downregulation)
		(Log10(median Venus)):
		PHO84p-Venus reporter levels
		Pi levels:	time (H):
			0	0.17	0.67	1.67	2.67	3.33	4	5.22	6	7	8	9	23.2
		0mM	2.08207	1.90309	2.06145	2.1284	2.13862	2.04297	1.88536	1.82217	1.81158	1.77232	1.7839	1.70243	1.91593
		0.06mM	1.95617	1.8169	1.99651	2.04297	2.00689	2.01368	1.85733	1.7839	1.70927	1.75435	1.72916	1.65896	1.94448
		0.2mM	2	1.90741	2.04922	2.06446	2.08636	2.07041	1.993	1.86213	1.81158	1.77815	1.74194	1.716	1.96755
		0.5mM	1.93651	1.75435	1.86213	1.93247	1.91169	1.88536	1.85733	1.79518	1.74194	1.72263	1.70243	1.72916	1.95231
		7.3mM	1.89873	1.76641	1.82217	1.89873	1.90741	1.90309	1.86688	1.81158	1.76042	1.74194	1.70243	1.70927	1.95617
Compatition of PHO84c +PHO84p-Venus +mCherry vs. WT + PHO84p-Venus (during recovery from low Pi):
Recovery into 7.3mM:
				Data for figure 4D, 5A, 6C, and S6F:
		Relative Abandence (Log2(PHO84c/WT)):
		The recovery ratios are normalised to the ratio of the last time point in low Pi after 24.67h (t=0h):
		Pi levels:	time (H):
			0	0.17	0.67	1.67	2.67	3.33	4	5.22	6	7	8	9	23.2
		0mM	0	0.0218376	-0.044797	0.0571259	0.024117	0.0291621	-0.199279	-0.333995	-0.410165	-0.462773	-0.523489	-0.519947	-0.601925
		0.06mM	0	0.0792745	0.0468804	0.0780689	0.0232832	0.013486	-0.148916	-0.270416	-0.389335	-0.418218	-0.468971	-0.429599	-0.548165
		0.2mM	0	-0.00555291	0.00333312	-0.083711	-0.33823	-0.54765	-0.671325	-0.82538	-0.859952	-0.922435	-0.91112	-0.888385	-0.994304
		0.5mM	0	0.117329	0.015653	0.00632384	-0.0889462	-0.165212	-0.258975	-0.370175	-0.391289	-0.378897	-0.39743	-0.386793	-0.465939
		7.3mM	0	0.069649	0.0471834	0.0456293	0.12937	0.0739094	0.0374565	0.038014	0.0352385	0.0801662	0.114324	0.121851	0.129808
		PHO regulon reporter downregulation (during compatition):
		WT PHO regulon downregulation
		(Log10(median Venus)):
		PHO84p-Venus reporter levels
		Pi levels:	time (H):
			0	0.17	0.67	1.67	2.67	3.33	4	5.22	6	7	8	9	23.2
		0mM	4.2971	4.27853	4.26225	4.32053	4.26425	4.20674	4.03464	3.7909	3.71029	3.56471	3.43673	3.18775	2.56301
		0.06mM	4.24673	4.19176	4.24171	4.2427	4.16892	4.11941	3.8887	3.65329	3.52561	3.3194	2.96114	2.8554	2.25527
		0.2mM	4.2749	4.1823	4.28227	4.23239	4.07122	3.96957	3.81544	3.50221	3.37291	3.13046	2.99965	2.72263	2.15594
		0.5mM	3.82938	3.7831	3.90476	3.90257	3.79956	3.76644	3.66011	3.50199	3.39808	3.21759	3.01887	2.8105	2.38021
		7.3mM	1.99651	2.26858	2.35793	2.33925	2.24748	2.17026	2.08207	1.96379	1.90741	1.82737	1.70927	1.76042	2.00346
		PHO84c (PHO regulon downregulation)
		(Log10(median Venus)):
		PHO84p-Venus reporter levels
		Pi levels:	time (H):
			0	0.17	0.67	1.67	2.67	3.33	4	5.22	6	7	8	9	23.2
		0mM	4.34912	4.31364	4.31851	4.39965	4.38173	4.3523	4.23682	4.09027	4.062	3.9862	3.91386	3.77238	3.61057
		0.06mM	4.31671	4.2355	4.30082	4.33365	4.29986	4.30399	4.18102	4.08139	4.04985	3.96721	3.7339	3.78704	3.58758
		0.2mM	4.29158	4.16409	4.27525	4.29793	4.29874	4.29245	4.25727	4.07785	4.03986	3.91294	3.89544	3.78442	3.59169
		0.5mM	3.80198	3.70805	3.91711	4.02473	4.0357	4.07509	4.05231	3.97512	3.93164	3.83678	3.7863	3.72398	3.56736
		7.3mM	1.99651	2.21059	2.32139	2.30449	2.20629	2.14364	2.06446	1.94841	1.89432	1.82737	1.716	1.77232	2.02366
Compatition of PHO84c + PHO84p-Venus +Pho84-L74F(ttG/ttC) +mCherry vs. WT + PHO84p-Venus (recovery from in low Pi):
Recovery into 7.3mM:
		Data for figure 6C, and S6G:
		Relative Abandence (Log2(PHO84c +Pho84-L74F/WT)):
		The recovery ratios are normalised to the ratio of the last time point in low Pi after 24.67h (t=0h):
		Pi levels:	time (H):
			0	0.17	0.67	1.67	2.67	3.33	4	5.22	6	7	8	9	23.2
		0mM	0	-0.006741	-0.0539758	-0.0143957	-0.000829749	0.0861351	0.0622305	0.0364875	0.0178051	0.0336103	0.0318918	0.0806145	-0.150127
		0.06mM	0	0.094713	0.0783285	0.054417	0.131719	0.193411	0.111268	0.118026	0.137656	0.120537	0.121252	0.176283	-0.0664084
		0.2mM	0	0.0723738	0.0353414	0.100823	0.173828	0.289096	0.2422	0.259981	0.287441	0.275352	0.269602	0.336029	0.0980321
		0.5mM	0	0.0965991	0.00870304	0.0300264	0.0398081	-0.0212788	-0.0128192	-0.0187699	0.0124724	0.0407519	0.000811165	0.0664171	-0.153124
		7.3mM	0	0.0272558	0.00809964	-0.0481544	-0.0656363	-0.154651	-0.1938	-0.295928	-0.288962	-0.250304	-0.21815	-0.229192	-0.396961
		PHO regulon reporter downregulation (during compatition):
		WT PHO regulon downregulation
		(Log10(median Venus)):
		PHO84p-Venus reporter levels
		Pi levels:	time (H):
			0	0.17	0.67	1.67	2.67	3.33	4	5.22	6	7	8	9	23.2
		0mM	4.31637	4.30127	4.28615	4.34963	4.3	4.22305	4.0332	3.81954	3.76286	3.61641	3.49582	3.28321	2.80618
		0.06mM	4.26634	4.20987	4.25776	4.244	4.18335	4.1468	3.94464	3.6637	3.46764	3.29226	3.10175	2.76701	2.31973
		0.2mM	4.26497	4.19504	4.28184	4.25736	4.11626	4.0052	3.84308	3.57324	3.39375	3.18707	2.97827	2.75982	2.25527
		0.5mM	3.94215	3.88498	3.99763	3.95316	3.82178	3.75734	3.611	3.37803	3.22932	2.99511	2.77641	2.57054	2.27784
		7.3mM	2	2.35334	2.4484	2.41896	2.32634	2.24551	2.1486	1.97864	1.94841	1.86688	1.74194	1.7839	2.00346
		PHO84c+Pho84-L74F (PHO regulon downregulation)
		(Log10(median Venus)):
		PHO84p-Venus reporter levels
		Pi levels:	time (H):
			0	0.17	0.67	1.67	2.67	3.33	4	5.22	6	7	8	9	23.2
		0mM	4.33616	4.30297	4.29123	4.34326	4.26618	4.17635	3.92852	3.66812	3.54218	3.32371	3.11873	2.83759	2.26482
		0.06mM	4.29671	4.20676	4.26173	4.2445	4.14871	4.08345	3.86461	3.56462	3.36556	3.18549	3.00277	2.66801	2.22943
		0.2mM	4.28825	4.1853	4.28136	4.23557	4.07363	3.93597	3.77059	3.49903	3.3283	3.1271	2.92675	2.70723	2.23147
		0.5mM	3.78035	3.69587	3.86846	3.92206	3.80564	3.70015	3.50926	3.27508	3.12814	2.91041	2.68699	2.49969	2.16791
		7.3mM	1.92428	2.03019	2.10721	2.13098	2.08778	2.03342	1.96755	1.85733	1.85248	1.7839	1.69548	1.74194	1.97497
Compatition of WT +PHO84p-Venus +Pho84-L74F(ttG/ttC) vs. WT + PHO84p-Venus +mCherry (during recovery from low Pi):
Recovery into 7.3mM:
		Data for figure S6H:
		Relative Abandence (Log2(WT + Pho84-L74F/WT)):
		The recovery ratios are normalised to the ratio of the last time point in low Pi after 24.67h (t=0h):
		Pi levels:	time (H):
			0	0.17	0.67	1.67	2.67	3.33	4	5.22	6	7	8	9	23.2
		0mM	0	-0.0251148	-0.0104185	-0.0564519	-0.122824	-0.125681	-0.107999	-0.0226456	-0.0250047	-0.0417346	-0.045508	-0.0220509	0.0162614
		0.06mM	0	-0.160256	-0.141383	-0.112782	-0.248532	-0.213086	-0.156927	-0.144808	-0.0965185	-0.122381	-0.112883	-0.113639	-0.114025
		0.2mM	0	-0.0848416	-0.0634845	-0.0235562	0.0128121	0.0619522	0.114171	0.1474	0.119238	0.109072	0.0697242	0.0725568	0.086495
		0.5mM	0	-0.110121	-0.0351115	-0.0518214	-0.00830339	0.0789378	0.0815298	0.0807955	0.0638265	0.0454752	0.0330933	-0.0179007	0.0926049
		7.3mM	0	-0.0969734	-0.0764866	-0.0617693	-0.0335127	-0.0460582	0.00716193	0.0149024	0.0156852	-0.0109078	-0.0323251	-0.00323187	0.0355941
		PHO regulon reporter downregulation (during compatition):
		WT PHO regulon downregulation
		(Log10(median Venus)):
		PHO84p-Venus reporter levels
		Pi levels:	time (H):
			0	0.17	0.67	1.67	2.67	3.33	4	5.22	6	7	8	9	23.2
		0mM	4.31718	4.28619	4.28604	4.34372	4.28406	4.21174	4.02612	3.79906	3.72108	3.58174	3.44492	3.05046	2.6695
		0.06mM	4.27089	4.17886	4.24506	4.23638	4.16345	4.11597	3.9284	3.67438	3.53035	3.29807	2.9345	2.85003	2.30449
		0.2mM	4.29818	4.16942	4.26019	4.2331	4.08787	3.98916	3.83875	3.5533	3.39822	3.17679	2.97497	2.75982	2.21484
		0.5mM	3.85873	3.74645	3.90981	3.87474	3.78026	3.74775	3.60793	3.49704	3.41101	3.25314	3.05138	2.93044	2.44963
		7.3mM	2.00689	2.29226	2.41364	2.40002	2.28691	2.22324	2.1232	1.95999	1.93651	1.85248	1.72916	1.78958	2.02036
		WT +Pho84-L74F (PHO regulon downregulation)
		(Log10(median Venus)):
		PHO84p-Venus reporter levels
		Pi levels:	time (H):
			0	0.17	0.67	1.67	2.67	3.33	4	5.22	6	7	8	9	23.2
		0mM	4.26317	4.26118	4.24944	4.29347	4.24106	4.16946	3.92616	3.62965	3.48742	3.27286	3.05477	2.57887	2.22324
		0.06mM	4.21312	4.15263	4.21321	4.19656	4.13888	4.07776	3.87501	3.60275	3.43977	3.19246	2.8105	2.71933	2.20412
		0.2mM	4.25423	4.16133	4.22717	4.19341	4.04303	3.90889	3.75575	3.46823	3.31082	3.0875	2.88627	2.65591	2.15594
		0.5mM	3.80504	3.71993	3.8028	3.7195	3.53666	3.38938	3.18707	2.979	2.84011	2.62655	2.41764	2.27416	2.05843
		7.3mM	2	2.2572	2.34713	2.34713	2.2335	2.16791	2.07335	1.91169	1.88536	1.8169	1.69548	1.75435	2.01368
Compatition of PHO84c + PHO84p-Venus +Pho84-L259P(cTa/cCa) +mCherry vs. WT + PHO84p-Venus (during recovery from low Pi):																				Compatition of PHO84c + PHO84p-Venus +Pho84-V383L(Gtt/Ctt) + mCherry vs. WT + PHO84p-Venus (during recovery from low Pi):
Recovery into 7.3mM:																				Recovery into 7.3mM:
				Data for figure S6I:																			Data for figure S6I:
		Relative Abandence (Log2(PHO84c +Pho84-L259P/WT)):																			Relative Abandence (Log2(PHO84c +Pho84-V383L/WT)):
		The recovery ratios are normalised to the ratio of the last time point in low Pi after 24.67h (t=0h):																			The recovery ratios are normalised to the ratio of the last time point in low Pi after 24.67h (t=0h):
		Pi levels:	time (H):																		Pi levels:	time (H):
			0	0.17	0.67	1.67	2.67	3.33	4	5.22	6	7	8	9	23.2							0	0.17	0.67	1.67	2.67	3.33	4	5.22	6	7	8	9	23.2
		0.06mM	0	0.0388294	0.0203752	0.0376622	0.0968773	0.162542	0.181552	0.152359	0.164465	0.211687	0.217778	0.207522	0.0179592						0.06mM	0	0.0832672	0.0235599	-0.00994391	0.011014	0.119313	0.115365	0.0635331	0.0864145	0.106307	0.139725	0.100625	0.00719956
		7.3mM	0	0.0595791	0.00617914	-0.00355662	-0.06314	-0.0993489	-0.154699	-0.230989	-0.214455	-0.204179	-0.182104	-0.186698	-0.342156						7.3mM	0	0.0756412	0.0580566	-0.0148998	-0.0253245	-0.156224	-0.174633	-0.285012	-0.229095	-0.210924	-0.197092	-0.191509	-0.310039
		PHO regulon reporter downregulation (during compatition):																			PHO regulon reporter downregulation (during compatition):
		WT PHO regulon downregulation																			WT PHO regulon downregulation
		(Log10(median Venus)):																			(Log10(median Venus)):
		Pi levels:	time (H):																		Pi levels:	time (H):
			0	0.17	0.67	1.67	2.67	3.33	4	5.22	6	7	8	9	23.2							0	0.17	0.67	1.67	2.67	3.33	4	5.22	6	7	8	9	23.2
		0.06mM	4.26503	4.21539	4.24883	4.2636	4.20507	4.13509	3.93966	3.66745	3.54949	3.33445	3.06744	2.89143	2.34084						0.06mM	4.25562	4.21624	4.24717	4.24171	4.20234	4.1397	3.92401	3.72211	3.53168	3.3383	3.10092	2.87344	2.22531
		7.3mM	1.96379	2.33122	2.43201	2.42553	2.31133	2.21906	2.12057	1.95999	1.93651	1.84757	1.74819	1.77815	2						7.3mM	2.02366	2.344	2.45818	2.43712	2.32469	2.22531	2.14114	2.00689	1.93651	1.85733	1.72916	1.7839	2.01368
		PHO84c +Pho84-L259P (PHO regulon downregulation)																			PHO84c +PHO84-V383L (PHO regulon downregulation)
		(Log10(median Venus)):																			(Log10(median Venus)):
		Pi levels:	time (H):																		Pi levels:	time (H):
			0	0.17	0.67	1.67	2.67	3.33	4	5.22	6	7	8	9	23.2							0	0.17	0.67	1.67	2.67	3.33	4	5.22	6	7	8	9	23.2
		0.06mM	4.29589	4.19723	4.24713	4.24421	4.16906	4.05268	3.82675	3.54208	3.42187	3.20325	2.93288	2.75921	2.24155						0.06mM	4.27979	4.18775	4.23776	4.22415	4.17052	4.08119	3.83312	3.61616	3.41883	3.22178	2.98191	2.75374	2.15106
		7.3mM	1.90309	2.03019	2.12057	2.14613	2.07918	2.03019	1.95999	1.83759	1.83759	1.77815	1.69548	1.7356	1.97864						7.3mM	1.94841	2.0103	2.11528	2.13862	2.07918	2.02366	1.95999	1.87622	1.83759	1.7839	1.68124	1.74194	1.97864
				Compatitions (After 9h of recovery from low and high Pi):
				PHO84c +PHO84p-Venus +mCherry vs. WT + PHO84p-Venus
				∆pho4 + PHO84c +PHO84p-Venus +mCherry vs. WT + PHO84p-Venus
				Recovery into 7.3mM:
				Data for figure 5B (bar plot):
				Relative Abandence (Log2(PHO84c/WT)):
				The recovery ratios are normalised to the ratio of the last time point in low Pi after 24.67h (t=0h):
				t=9h after reocvery into 7.3mM from low Pi of:
				repeats	0mM	0.06mM	0.2mM	0.2mM	7.3mM
				1	-0.519947	-0.429599	-0.888385	-0.386793	0.121851
				2	-0.177308	-0.302636	-0.863493	-0.504831	0.0485718
				3	-0.205603	-0.341175	-0.773658	-0.432528	0.108542
				mean:	-0.300953	-0.357804	-0.841845	-0.441384	0.0929882
				standard error	0.109801	0.0375823	0.0348428	0.0343611	0.0225381
				Relative Abandence (Log2(PHO84c +∆pho4/WT)):
				The recovery ratios are normalised to the ratio of the last time point in low Pi after 24.67h (t=0h):
				t=9h after reocvery into 7.3mM from low Pi of:
				repeats	0mM	0.06mM	0.2mM	0.2mM	7.3mM
				1	0.352849	0.28182	-0.598116	0.267383	0.124693
				2	0.327124	0.200762	-0.676511	0.262026	0.145493
				3	0.335591	0.256586	-0.72696	0.158205	0.189078
				mean:	0.338521	0.246389	-0.667196	0.229205	0.153088
				standard error	0.00756951	0.0239484	0.0374847	0.0355334	0.0189703
Recovery into 7.3mM:
			Compatitions (After 9h of recovery from low and high Pi):
			PHO84c +PHO84p-Venus +mCherry vs. WT + PHO84p-Venus
			PHO84c + PHO84p-Venus +Pho84-L74F(ttG/ttC) +mCherry vs. WT + PHO84p-Venus:
			WT +PHO84p-Venus +Pho84-L74F(ttG/ttC) vs. WT + PHO84p-Venus +mCherry
			PHO84c + PHO84p-Venus +Pho84-L259P(cTa/cCa) +mCherry vs. WT + PHO84p-Venus
			PHO84c + PHO84p-Venus +Pho84-V383L(Gtt/Ctt) + mCherry vs. WT + PHO84p-Venus
			Data for figure 6D, and S6J (Bar plot):
			t=9h after recovery into 7.3mM from low Pi levels:
			Relative Abandence (Log2(Mutant/WT)):									PHO regulon reporter downregulation (during compatition):
			The recovery ratios are normalised to the ratio of the last time point in low Pi after 24.67h (t=0h):
												WT PHO regulon downregulation								Mutant PHO regulon downregulation
												(Log10(median Venus)):								(Log10(median Venus)):
			PHO84c /WT									PHO84c /WT								PHO84c /WT
				7.3mM	0.5mM	0.2mM	0.06mM	0mM					7.3mM	0.5mM	0.2mM	0.06mM	0mM				7.3mM	0.5mM	0.2mM	0.06mM	0mM
			repeat 1	0.121851	-0.386793	-0.888385	-0.429599	-0.519947				repeat 1	1.76042	2.8105	2.72263	2.8554	3.18775			repeat 1	1.77232	3.72398	3.78442	3.78704	3.77238
			repeat 2	0.0485718	-0.504831	-0.863493	-0.302636	-0.177308				repeat 2	1.76042	2.48287	2.71667	2.79796	3.35326			repeat 2	1.86213	3.79214	3.84873	3.84443	3.86773
			repeat 3	0.108542	-0.432528	-0.773658	-0.341175	-0.205603				repeat 3	1.76042	2.47712	2.71399	2.81425	3.26122			repeat 3	1.81158	3.80867	3.85516	3.84969	3.87344
			means:	0.0929882	-0.441384	-0.841845	-0.357804	-0.300953
			standard error	0.0225381	0.0343611	0.0348428	0.0375823	0.109801
			PHO84c +Pho84-L74F / WT									PHO84c +Pho84-L74F / WT								PHO84c +Pho84-L74F / WT
				7.3mM	0.5mM	0.2mM	0.06mM	0mM					7.3mM	0.5mM	0.2mM	0.06mM	0mM				7.3mM	0.5mM	0.2mM	0.06mM	0mM
			repeat 1	-0.229192	0.0664171	0.336029	0.176283	0.0806145				repeat 1	1.7839	2.57054	2.75982	2.76701	3.28321			repeat 1	1.74194	2.49969	2.70723	2.66801	2.83759
			repeat 2	-0.164113	NaN	0.327378	0.100147	NaN				repeat 2	1.76641	NaN	2.80618	2.84011	NaN			repeat 2	1.72916	NaN	2.83809	2.74881	NaN
			repeat 3	-0.185491	NaN	0.0679959	0.10918	NaN				repeat 3	1.77232	NaN	2.86876	2.86451	NaN			repeat 3	1.72263	NaN	2.99264	2.76223	NaN
			means:	-0.192932	0.0664171	0.243801	0.128537	0.0806145
			standard error	0.0191515	0	0.0879381	0.0240152	0
			WT +Pho84-L74F / WT									WT +Pho84-L74F / WT								WT +Pho84-L74F / WT
				7.3mM	0.5mM	0.2mM	0.06mM	0mM					7.3mM	0.5mM	0.2mM	0.06mM	0mM				7.3mM	0.5mM	0.2mM	0.06mM	0mM
			repeat 1	-0.00323187	-0.0179007	0.0725568	-0.113639	-0.0220509				repeat 1	1.78958	2.93044	2.75982	2.85003	3.05046			repeat 1	1.75435	2.27416	2.65591	2.71933	2.57887
			repeat 2	0.0228708	NaN	NaN	-0.0457556	NaN				repeat 2	1.76641	NaN	NaN	2.86261	NaN			repeat 2	1.74194	NaN	NaN	2.77699	NaN
			repeat 3	0.0213558	NaN	NaN	-0.081338	NaN				repeat 3	1.76641	NaN	NaN	2.88627	NaN			repeat 3	1.7356	NaN	NaN	2.79463	NaN
			means:	0.0136649	-0.0179007	0.0725568	-0.0802441	-0.0220509
			standard error	0.00845971	0	0	0.0196038	0
			PHO84c +Pho84-L259P / WT									PHO84c +Pho84-L259P / WT								PHO84c +Pho84-L259P / WT
				7.3mM	0.5mM	0.2mM	0.06mM	0mM					7.3mM	0.5mM	0.2mM	0.06mM	0mM				7.3mM	0.5mM	0.2mM	0.06mM	0mM
			repeat 1	-0.186698	NaN	NaN	0.207522	NaN				repeat 1	1.77815	NaN	NaN	2.89143	NaN			repeat 1	1.7356	NaN	NaN	2.75921	NaN
			repeat 2	-0.10074	NaN	NaN	0.175474	NaN				repeat 2	1.74819	NaN	NaN	2.88627	NaN			repeat 2	1.69548	NaN	NaN	2.758	NaN
			means:	-0.143719	NaN	NaN	0.191498	NaN
			standard error	0.0429792	NaN	NaN	0.0160239	NaN
			PHO84c +Pho84-V383L / WT									PHO84c +Pho84-V383L / WT								PHO84c +Pho84-V383L / WT
				7.3mM	0.5mM	0.2mM	0.06mM	0mM					7.3mM	0.5mM	0.2mM	0.06mM	0mM				7.3mM	0.5mM	0.2mM	0.06mM	0mM
			repeat 1	-0.191509	NaN	NaN	0.100625	NaN				repeat 1	1.7839	NaN	NaN	2.87344	NaN			repeat 1	1.74194	NaN	NaN	2.75374	NaN
			repeat 2	-0.162029	NaN	NaN	0.103169	NaN				repeat 2	1.76641	NaN	NaN	2.88355	NaN			repeat 2	1.716	NaN	NaN	2.77056	NaN
			means:	-0.176769	NaN	NaN	0.101897	NaN
			standard error	0.0147399	NaN	NaN	0.00127162	NaN

## Sheet: Fig S4A  (Recovey)
Compatition of ∆pho81 +PHO84p-Venus vs. WT + PHO84p-Venus +mCherry (during recovery from low Pi):
Recovery into 7.3mM:
			Data for figure S4A:
	Relative Abandence (Log2(∆pho81/WT)):
	The recovery ratios are normalised to the ratio of the last time point in low Pi after 24.67h (t=0h):
	Pi levels:	time (H):
		0	0.17	0.67	1.67	2.67	3.33	4	5.22	6	7	8	9	23.2
	'0mM'	0	-0.161806	-0.0794466	-0.162689	-0.168789	-0.0221688	0.000581035	0.149044	0.18309	0.180723	0.164584	0.17215	0.268852
	'0.06mM'	0	-0.195598	-0.254436	-0.21025	-0.232393	-0.233782	-0.0168411	-0.0394882	-0.0268037	-0.0212786	-0.064448	-0.0799251	0.0338048
	'0.2mM'	0	-0.141599	-0.139428	-0.287415	-0.671889	-0.937392	-1.21548	-1.54973	-1.6662	-1.749	-1.88326	-1.93562	-1.88069
	'0.5mM'	0	-0.185061	-0.0311378	-0.0858267	-0.0686705	0.0486126	0.0833857	0.0774887	0.0496987	0.0289547	-0.0156274	-0.0710068	0.0280184
	'7.3mM'	0	-0.162075	-0.114095	-0.0936038	-0.12522	-0.046257	-0.00798724	-0.0026891	-0.0183922	-0.0556236	-0.0926059	-0.0213892	-0.00391221
	PHO regulon reporter downregulation(during compatition of: ∆pho81WT)):
	WT PHO regulon (downregulation)
	(Log10(median Venus)):
	PHO84p-Venus reporter levels
	Pi levels:	time (H):
		0	0.17	0.67	1.67	2.67	3.33	4	5.22	6	7	8	9	23.2
	'0mM'	4.29538	4.27436	4.26807	4.32038	4.28532	4.20765	4.03155	3.81077	3.73426	3.59422	3.46764	3.2749	2.4618
	'0.06mM'	4.24567	4.1775	4.19802	4.21482	4.14249	4.07772	3.84876	3.64844	3.48844	3.24591	3.05323	2.80346	2.2833
	'0.2mM'	4.22791	4.13381	4.20196	4.1815	4.06726	4.00446	3.78862	3.4987	3.36832	3.14013	2.9087	2.71332	2.15351
	'0.5mM'	3.76006	3.66396	3.81574	3.82159	3.75648	3.74529	3.66794	3.53158	3.41857	3.32976	3.20041	3.1118	2.52943
	'7.3mM'	1.98945	2.28511	2.38453	2.37585	2.29048	2.20194	2.11261	1.95617	1.94052	1.82217	1.64345	1.77232	1.97128
	∆pho81 (OFF cells) (PHO regulon downregulation)
	(Log10(median Venus)):
	PHO84p-Venus reporter levels
	Pi levels:	time (H):
		0	0.17	0.67	1.67	2.67	3.33	4	5.22	6	7	8	9	23.2
	'0mM'	2.10992	1.97128	2.11528	2.17955	2.19976	2.14613	2.00346	1.86688	1.84261	1.79518	1.7839	1.69548	1.89873
	'0.06mM'	2.08207	1.87622	2.04922	2.05538	2.09342	2.06446	1.89432	1.85733	1.8169	1.7356	1.72263	1.64345	1.86688
	'0.2mM'	2.04922	1.95617	2.03342	2.07918	2.07335	2.07918	2.06744	1.95617	1.90309	1.8169	1.74819	1.72263	1.90741
	'0.5mM'	1.91593	1.8169	1.86688	1.93247	1.93651	1.92012	1.88536	1.82737	1.76641	1.74194	1.70927	1.7356	1.90309
	'7.3mM'	1.88081	1.81158	1.85248	1.93651	1.95231	1.9284	1.87622	1.7839	1.80618	1.72263	1.56585	1.716	1.89873

[truncated: 3 more sheets: Fig 4F-I, S4C-D  (Recovey), Fig S4E-G, S5C-D  (Recovey), Fig 5C  (Recovey)]
