# Supplementary material for: Dual role of starvation signaling in promoting growth and recovery
Source: PLoS Biol. 2017 Dec 13;15(12):e2002039. doi: 10.1371/journal.pbio.2002039 (PMC5728490; doi:10.1371/journal.pbio.2002039)
Supplement: S5 Data — (XLSX) [file pbio.2002039.s012.xlsx]

## Sheet: for relative frequencies
	Description: Mutant Relative Fitness was established from competition experiments preformed in 96-well plates. Wild-type and mutant cells, marked with different fluorescent proteins, were grown overnight in 96-well flat-bottom plates in rich Pi medium of 7.3mM. The next day stationary cells were diluted 1/50 for three hours growth in 7.3mM. Wild-type and mutant cells were mixed at a ratio of ~1:1…
		The number of cells with and without mCherry fluorescent protein as measured by flow cytometry (used to calculate the relative frequencies):
					Data for figure:	mutant strain:	WT reference strain	repeat:	Growth in 0mM Pi and recovery into 20mM Pi:						Growth in 0.06mM Pi and recovery into 20mM Pi:						Growth in 0.1mM Pi and recovery into 20mM Pi:						Growth in 0.15mM Pi and recovery into 20mM Pi:						Growth in 0.2mM Pi and recovery into 20mM Pi:						Growth in 0.25mM Pi and recovery into 20mM Pi:						Growth in 0.3mM Pi and recovery into 20mM Pi:
									mCherryherry strain:			non-mCherryherry strain:			mCherryherry strain:			non-mCherryherry strain:			mCherryherry strain:			non-mCherryherry strain:			mCherryherry strain:			non-mCherryherry strain:			mCherryherry strain:			non-mCherryherry strain:			mCherryherry strain:			non-mCherryherry strain:			mCherryherry strain:			non-mCherryherry strain:
									t=0	After ~24h in low Pi (t=0 of recovery)	After ~24h of recovey in 20mM	t=0	After ~24h in low Pi (t=0 of recovery)	After ~24h of recovey in 20mM	t=0	After ~24h in low Pi (t=0 of recovery)	After ~24h of recovey in 20mM	t=0	After ~24h in low Pi (t=0 of recovery)	After ~24h of recovey in 20mM	t=0	After ~24h in low Pi (t=0 of recovery)	After ~24h of recovey in 20mM	t=0	After ~24h in low Pi (t=0 of recovery)	After ~24h of recovey in 20mM	t=0	After ~24h in low Pi (t=0 of recovery)	After ~24h of recovey in 20mM	t=0	After ~24h in low Pi (t=0 of recovery)	After ~24h of recovey in 20mM	t=0	After ~24h in low Pi (t=0 of recovery)	After ~24h of recovey in 20mM	t=0	After ~24h in low Pi (t=0 of recovery)	After ~24h of recovey in 20mM	t=0	After ~24h in low Pi (t=0 of recovery)	After ~24h of recovey in 20mM	t=0	After ~24h in low Pi (t=0 of recovery)	After ~24h of recovey in 20mM	t=0	After ~24h in low Pi (t=0 of recovery)	After ~24h of recovey in 20mM	t=0	After ~24h in low Pi (t=0 of recovery)
					S2A	WT+PHO84p-Venus +mCherry	WT + PHO84p-Venus	1	NaN	23099	29340	NaN	15161	20645	13913	22157	29537	10438	15625	20450	13913	29081	30090	10438	20562	19895	13913	20622	29133	10438	14281	20858	13913	25162	29605	10438	17164	20377	13913	25963	29806	10438	17595	20188	13913	23682	29524	10438	16322
					S2A	WT-mCherry	WT	1	NaN	24902	26440	NaN	20419	23520	11590	20928	26847	10395	17913	23146	11590	26152	26730	10395	22806	23237	11590	21872	26398	10395	18760	23591	11590	26819	26318	10395	23172	23668	11590	20429	26160	10395	17214	23833	11590	25381	26398	10395	21457
					3G, S4I	WT-PHO4-SA12346-GFP +mCherry	WT	1	24253	33461	14690	25153	16496	35299	24253	30604	17047	25153	16618	32944	24253	31126	16872	25153	18857	33090	24253	23185	16596	25153	17059	33388	24253	26959	17907	25153	22410	32074	24253	25890	18212	25153	24105	31770	24253	25092	17775	25153	24882
								2	13547	32683	11619	15300	17249	38381	13547	21968	13441	15300	14957	36552	13547	26237	15125	15300	20276	34860	13547	20255	13407	15300	19030	36586	13547	22630	14353	15300	24938	35611	13547	22401	14239	15300	27580	35738	13547	18776	14407	15300	23766
								3	15325	32404	13197	16822	17529	36797	15325	28511	15743	16822	17141	34247	15325	25384	17760	16822	17734	32211	15325	23085	16469	16822	18809	33529	15325	25561	16569	16822	24423	33410	15325	24423	16581	16822	25441	33397	15325	20410	17047	16822	22382
					3G, S4I	WT-PHO4-SA12346-GFP + Δphm3 + mCherry	WT	1	11696	18596	18730	14089	21670	31270	11696	19485	16744	14089	26762	33245	11696	21249	18497	14089	28737	31459	11696	18526	18601	14089	25435	31384	11696	20968	18283	14089	29022	31694	11696	21597	18177	14089	28392	31799	11696	20092	18835	14089	27577
								2	16839	23891	24204	11870	15103	25795	16839	23320	24381	11870	18817	25609	16839	26978	24437	11870	23010	25539	16839	23312	23403	11870	19137	26587	16839	26324	24430	11870	21442	25553	16839	28096	24675	11870	21897	25310	16839	22116	24930	11870	18607
								3	19492	27121	23326	16927	20710	26667	19492	21851	21009	16927	21958	28983	19492	23010	21878	16927	24108	28089	19492	19404	21311	16927	20004	28681	19492	21571	20297	16927	23544	29672	19492	22011	21816	16927	22461	28171	19492	17914	21724	16927	19221
					3G, S4I	WT+PHO84p-Venus +Δphm3	WT+ PHO84p-Venus + mCherry	1	19976	18798	29105	17729	11954	20889	19976	25876	31599	17729	14200	18389	19976	30469	30354	17729	17052	19609	19976	20113	30538	17729	12598	19441	19976	30044	29953	17729	19947	20028	19976	26927	29239	17729	17414	20745	19976	24981	27512	17729	16803
								2	13268	22255	29131	13204	15975	20864	13268	27212	31413	13204	15378	18581	13268	31125	31342	13204	17644	18645	13268	22778	31073	13204	13984	18909	13268	29784	31741	13204	20201	18246	13268	26164	29913	13204	17040	20069	13268	24683	30108	13204	17255
								3	13429	30050	29057	14065	19899	20894	13429	24072	29320	14065	14952	20670	13429	29422	30785	14065	17917	19190	13429	18811	29649	14065	13463	20327	13429	27907	29228	14065	21363	20755	13429	25697	28779	14065	18602	21212	13429	21165	27375	14065	16899
					4E	WT+Δpho4+mCherry	WT	1	14680	32	46	18041	15591	49953	14680	4744	5242	18041	39321	44749	14680	8422	8308	18041	39660	41630	14680	8541	8636	18041	28358	41350	14680	13391	8421	18041	36228	41549	14680	14899	10021	18041	34530	39966	14680	12021	12986	18041	25737
								2	13482	6512	8008	9740	37270	41987	13482	8283	9937	9740	37558	40053	13482	12495	13633	9740	34232	36308	13482	11645	13652	9740	21205	36333	13482	17430	15687	9740	28283	34286	13482	21347	15761	9740	28646	34230	13482	18639	18477	9740	24182
								3	12198	683	1988	15109	20723	48009	12198	4646	6838	15109	35557	43154	12198	8861	9111	15109	39084	40838	12198	8593	9050	15109	26858	40938	12198	13177	10033	15109	32741	39952	12198	14163	11178	15109	31050	38793	12198	12933	14075	15109	25244
					4E	PHO84c+Δpho4+mCherry	WT	1	8693	10801	14336	9107	25924	35653	8693	12189	17157	9107	26489	32835	8693	13647	18250	9107	26453	31706	8693	11883	16340	9107	21414	33649	8693	17209	16789	9107	27543	33197	8693	17357	18422	9107	24101	31563	8693	17442	19266	9107	24547
								2	15168	9783	14759	15592	25145	35229	15168	11020	15777	15592	25124	34214	15168	16263	16274	15592	30877	33690	15168	12946	15779	15592	22091	34214	15168	19712	15643	15592	29954	34337	15168	19614	16447	15592	27637	33541	15168	17759	19787	15592	23703
								3	10874	14149	16321	9972	29589	33662	10874	12416	17885	9972	24969	32111	10874	17635	18467	9972	32445	31488	10874	12710	17545	9972	21320	32443	10874	16578	18461	9972	25754	31525	10874	18961	19006	9972	26826	30978	10874	17241	19888	9972	22387
					S4B	WT+ Δpho81+mCherry	WT	1	13402	4121	5653	15502	33679	44343	13402	4976	5667	15502	36017	44327	13402	8075	7376	15502	35846	42558	13402	9283	7087	15502	28302	42899	13402	14198	7711	15502	35783	42259	13402	14811	8856	15502	33551	41117	13402	14136	12326	15502	29279
								2	9182	5073	7412	9470	32731	42583	9182	5459	6497	9470	36716	43494	9182	9137	9809	9470	35358	40139	9182	10244	11004	9470	26679	38971	9182	15737	10605	9470	34246	39382	9182	15037	12131	9470	29321	37860	9182	15593	13455	9470	27407
								3	13964	6753	9572	12916	36579	40420	13964	5634	7054	12916	33946	42931	13964	10496	9948	12916	36137	40005	13964	10898	9645	12916	24669	40343	13964	15654	10903	12916	30177	39067	13964	16433	12449	12916	27305	37525	13964	16579	15698	12916	24790
					S4B	PHO84c +Δpho81 +mCherry	WT	1	8013	11560	13906	8983	27945	36086	8013	10556	16347	8983	24362	33645	8013	13158	16336	8983	25771	33608	8013	12928	16939	8983	22446	33051	8013	18021	14931	8983	27003	35039	8013	20630	17011	8983	29211	32974	8013	19144	19091	8983	26066
								2	13966	11439	15516	13514	26620	34471	13966	10790	16247	13514	23006	33745	13966	14875	17761	13514	26951	32208	13966	13915	12972	13514	21820	37021	13966	18802	13793	13514	26999	36186	13966	20192	15660	13514	25821	34325	13966	17183	19280	13514	21728
								3	8323	11203	13057	9238	27706	36935	8323	11374	16754	9238	26092	33237	8323	16484	17103	9238	33504	32859	8323	13438	16084	9238	23650	33907	8323	17672	15828	9238	28473	34157	8323	20231	17368	9238	29757	32612	8323	15493	18749	9238	21646
	Total number of generations (based on OD measurements in Sunrise):
	Growth in the indicated low Pi, and recovery into 20mM Pi (Samples were diluted by 10^-3 prior to recovery):
			T=0	~24h	~48h
		Pi levels:	t=0	After ~24h in low Pi (t=0 of recovery)	After ~24h of recovey in 20mM
		0mM	0	3.5	17
		0.06mM	0	5	17
		0.1mM	0	6.5	17.5
		0.15mM	0	7	17.5
		0.2mM	0	7	17.5
		0.25mM	0	7	17.5
		0.3mM	0	7.3	17.5
		0.35mM	0	7.3	17.5
		0.4mM	0	7.5	17.5
		0.5mM	0	7.5	17.5
		20mM	0	7.5	17.5
[truncated: 25 more columns]

## Sheet: Mutant Relative Fitness low Pi
Entry:			Mutant Relative fitness in low Pi growth (for 24h):
			(log (ratio change-mutant/wt)/number of generations)/log(2)
Data for figure S2A:
				WT+ mCherry/WT
							0.06mM	0.1mM	0.15mM	0.2mM	0.25mM	0.3mM	0.35mM	0.4mM	0.5mM	20mM
					Relative fitness:		0.0134879	0.00623435	0.00920541	0.00769827	0.0128638	0.0116868	0.0058736	0.00833268	0.00521295	-0.0026969
				WT+PHO84p-Venus+ mCherry /WT +PHO84p-Venus
							0.06mM	0.1mM	0.15mM	0.2mM	0.25mM	0.3mM	0.35mM	0.4mM	0.5mM	20mM
					Relative fitness:		0.0178651	0.0131572	0.0165004	0.0196115	0.0209588	0.016766	0.0209164	0.0121797	0.0190878	0.0178184
Data for figure 3G:				WT +PHO4-SA12346-GFP + mCherry / WT
					Repeats:	0mM	0.06mM	0.1mM	0.15mM	0.2mM	0.25mM	0.3mM	0.35mM	0.4mM	0.5mM	20mM
				Relative fitness:	1	0.306539	0.1867	0.119316	0.0707431	0.0455969	0.0222319	0.0088616	-0.0122196	-0.0226413	-0.0331901	-0.139594
					2	0.313581	0.14602	0.0842092	0.0379349	0.00506325	-0.0177859	-0.022527	-0.0376693	-0.0573359	-0.0783575	-0.140069
					3	0.29167	0.173698	0.100282	0.0614246	0.0285936	0.0107916	0.000191403	-0.0174325	-0.0363851	-0.0428574	-0.111718
				Mean Relative fitness:		0.30393	0.168806	0.101269	0.0567008	0.0264179	0.00507922	-0.00449134	-0.0224405	-0.0387874	-0.0514683	-0.13046
				standard error:		0.00645838	0.0119954	0.0101465	0.00976098	0.0117515	0.0119	0.00935873	0.00776168	0.0100872	0.0137312	0.00937224
				WT-PHO4-SA12346-GFP +Δphm3+ mCherry / WT
					Repeats:	0mM	0.06mM	0.1mM	0.15mM	0.2mM	0.25mM	0.3mM	0.35mM	0.4mM	0.5mM	20mM
				Relative fitness:	1	0.0136678	-0.0378538	-0.0256867	-0.0269585	-0.0286294	-0.0180149	-0.0257934	-0.0303618	-0.0087686	-0.00111157	0.00573295
					2	0.0448989	-0.0389869	-0.0422981	-0.0313937	-0.0297891	-0.0206905	-0.0349614	-0.0252406	-0.0167919	-0.00823136	-0.00545207
					3	0.0530062	-0.0421183	-0.0416604	-0.0353538	-0.0471151	-0.0332487	-0.0417993	-0.0298832	-0.0284245	-0.00783103	-0.00326967
				Mean Relative fitness:		0.037191	-0.039653	-0.0365484	-0.0312353	-0.0351778	-0.0239847	-0.0341847	-0.0284952	-0.017995	-0.00572465	-0.000996261
				standard error:		0.0119922	0.00127533	0.00543396	0.00242482	0.00597799	0.00469594	0.0046368	0.00163313	0.00570598	0.00230943	0.00342308
				WT+ PHO84p-Venus +Δphm3 / WT+PHO84p-Venus +mCherry
					Repeats:	0mM	0.06mM	0.1mM	0.15mM	0.2mM	0.25mM	0.3mM	0.35mM	0.4mM	0.5mM	20mM
				Relative fitness:	1	-0.137398	-0.138706	-0.102341	-0.0718205	-0.0598191	-0.0652327	-0.0547859	-0.0329956	-0.0252353	-0.0202922	-0.00203409
					2	-0.134661	-0.163272	-0.124905	-0.0995498	-0.0790161	-0.087379	-0.0697949	-0.0558482	-0.0426571	-0.0376928	-0.00434807
					3	-0.188971	-0.150747	-0.120352	-0.0784713	-0.0646071	-0.0761248	-0.0536272	-0.0396322	-0.0306731	-0.0215307	-0.00532172
				Mean Relative fitness:		-0.153677	-0.150908	-0.115866	-0.0832805	-0.0678141	-0.0762455	-0.0594026	-0.0428253	-0.0328552	-0.0265052	-0.00390129
				standard error:		0.0176647	0.00709197	0.00688913	0.00835815	0.00576902	0.00639336	0.00520688	0.00678742	0.00514623	0.00560521	0.000974992
				WT+Δpho4+ mCherry /WT
					Repeats:	0mM	0.06mM	0.1mM	0.15mM	0.2mM	0.25mM	0.3mM	0.35mM	0.4mM	0.5mM	20mM
				Relative fitness:	1	-2.45335	-0.55069	-0.298139	-0.204822	-0.162624	-0.130739	-0.109701	-0.0888258	-0.0729605	-0.0699097	-0.0169841
					2	-1.31783	-0.525412	-0.281872	-0.190752	-0.143467	-0.117667	-0.0898751	-0.0743807	-0.0568525	-0.0467411	-0.00164193
					3	-0.853045	-0.529952	-0.295834	-0.19052	-0.166762	-0.127612	-0.115697	-0.0924581	-0.0837232	-0.0577176	-0.00526917
				Mean Relative fitness:		-1.54141	-0.535351	-0.291949	-0.195364	-0.157617	-0.125339	-0.105091	-0.0852215	-0.0711787	-0.0581228	-0.00796507
				standard error:		0.4753	0.0077803	0.00508189	0.00472911	0.00717524	0.0039408	0.00780242	0.00552088	0.0078079	0.00669129	0.00462949
				PHO84c +Δpho4+ mCherry /WT
					Repeats:	0mM	0.06mM	0.1mM	0.15mM	0.2mM	0.25mM	0.3mM	0.35mM	0.4mM	0.5mM	20mM
				Relative fitness:	1	-0.377731	-0.229819	-0.136173	-0.104448	-0.0805538	-0.064989	-0.0516064	-0.04435	-0.0419202	-0.0307895	-0.0164828
					2	-0.341695	-0.210527	-0.136566	-0.111784	-0.0873395	-0.0580626	-0.0583347	-0.0549771	-0.0457322	-0.0311072	-0.00904243
					3	-0.339778	-0.226559	-0.154528	-0.124445	-0.10863	-0.0893558	-0.068728	-0.059368	-0.0583642	-0.0461677	-0.0249637
				Mean Relative fitness:		-0.353068	-0.222302	-0.142423	-0.113559	-0.0921745	-0.0708025	-0.0595563	-0.0528983	-0.0486722	-0.0360215	-0.0168297
				standard error:		0.0123441	0.00596208	0.00605388	0.00584049	0.00845781	0.0094897	0.0049802	0.00445817	0.00496936	0.00507394	0.00459936
				WT+Δpho81+ mCherry /WT
					Repeats:	0mM	0.06mM	0.1mM	0.15mM	0.2mM	0.25mM	0.3mM	0.35mM	0.4mM	0.5mM	20mM
				Relative fitness:	1	-0.805853	-0.529076	-0.298484	-0.199735	-0.160505	-0.13852	-0.11513	-0.0968498	-0.0802912	-0.0635862	-0.0280855
					2	-0.72851	-0.540668	-0.291705	-0.184444	-0.151345	-0.120726	-0.0949201	-0.0745324	-0.060416	-0.0408293	-0.00351144
					3	-0.755701	-0.540985	-0.293473	-0.190898	-0.153882	-0.13126	-0.10535	-0.0842108	-0.0716541	-0.0538013	-0.0110943
				Mean Relative fitness:		-0.763355	-0.53691	-0.294554	-0.191692	-0.155244	-0.130169	-0.105133	-0.0851977	-0.0707871	-0.052739	-0.0142304
				standard error:		0.0226524	0.00391802	0.00203023	0.00443202	0.00273038	0.00516575	0.00583505	0.00646135	0.00575382	0.0065908	0.00726517
				PHO84c +Δpho81+ mCherry/WT
					Repeats:	0mM	0.06mM	0.1mM	0.15mM	0.2mM	0.25mM	0.3mM	0.35mM	0.4mM	0.5mM	20mM
				Relative fitness:	1	-0.361697	-0.227941	-0.13921	-0.0994905	-0.081351	-0.057458	-0.052879	-0.0471418	-0.0369082	-0.0313449	-0.01872
					2	-0.316726	-0.208331	-0.123834	-0.0901538	-0.0597969	-0.0481303	-0.0384139	-0.0319683	-0.0234495	-0.0203499	-0.00182973
					3	-0.330222	-0.209467	-0.134271	-0.0950022	-0.0768055	-0.0580256	-0.0454791	-0.037007	-0.0303388	-0.0224153	-0.00940462
				Mean Relative fitness:		-0.336215	-0.215247	-0.132438	-0.0948822	-0.0726512	-0.054538	-0.0455907	-0.0387057	-0.0302322	-0.0247034	-0.00998477
				standard error:		0.0133233	0.0063557	0.00453242	0.00269594	0.00655969	0.00320802	0.00417608	0.00446179	0.00388557	0.00337385	0.00488441

## Sheet: Mut' Relative Fitness recovery
Recovery into 20mM:					Mutant Relative fitness during recovery growth (for 24h):
					(log (ratio change of -mutant/wt)/number of generations)/log(2)
				WT+ mCherry/WT
						0mM	0.06mM	0.1mM	0.15mM	0.2mM	0.25mM	0.3mM	0.35mM	0.4mM	0.5mM	20mM
				Relative fitness:		-0.0087044	-0.000868873	0.000411649	-0.00564084	-0.00550081	-0.0107263	-0.00787138	-0.101333	-0.00978524	-0.0133458	-0.0118642
				WT+PHO84p-Venus+ mCherry /WT +PHO84p-Venus
						0mM	0.06mM	0.1mM	0.15mM	0.2mM	0.25mM	0.3mM	0.35mM	0.4mM	0.5mM	20mM
				Relative fitness:		-0.00743534	0.00221013	0.00879799	-0.00457356	-0.001234	7.77687e-05	-0.000745406	-0.00676383	-0.0005248	-0.000158652	-0.00235431
Data for figure S4I:				WT +PHO4-SA12346-GFP + mCherry / WT
					Repeats:	0mM	0.06mM	0.1mM	0.15mM	0.2mM	0.25mM	0.3mM	0.35mM	0.4mM	0.5mM	20mM
				Relative fitness:	1	-0.169263	-0.152616	-0.154065	-0.138199	-0.105472	-0.0862667	-0.0852122	-0.0983328	-0.0894945	-0.109653	-0.132471
					2	-0.195986	-0.166483	-0.143309	-0.146499	-0.111505	-0.0978574	-0.0941037	-0.101172	-0.11613	-0.122959	-0.136483
					3	-0.175237	-0.154604	-0.125115	-0.125822	-0.102614	-0.0905934	-0.0800858	-0.0815437	-0.0918852	-0.110054	-0.125893
				Mean Relative fitness:		-0.180162	-0.157901	-0.140829	-0.13684	-0.106531	-0.0915725	-0.0864672	-0.093683	-0.0991699	-0.114222	-0.131615
				standard error:		0.00809762	0.00432913	0.00844859	0.00600738	0.00262063	0.00338158	0.004095	0.00612474	0.00850808	0.00437012	0.00308682
				WT-PHO4-SA12346-GFP +Δphm3+ mCherry / WT
					Repeats:	0mM	0.06mM	0.1mM	0.15mM	0.2mM	0.25mM	0.3mM	0.35mM	0.4mM	0.5mM	20mM
				Relative fitness:	1	-0.0384223	-0.044304	-0.0300593	-0.0283214	-0.0309271	-0.0392567	-0.0263506	-0.0305407	-0.0406934	-0.0463501	-0.0410744
					2	-0.0558103	-0.0317006	-0.0266496	-0.0446395	-0.0343584	-0.0377403	-0.0250403	-0.045352	-0.0415872	-0.0420089	-0.0565437
					3	-0.0431241	-0.0380945	-0.0266602	-0.0366236	-0.0401479	-0.0323441	-0.0272918	-0.0390107	-0.027855	-0.0423447	-0.0447721
				Mean Relative fitness:		-0.0457856	-0.038033	-0.0277897	-0.0365282	-0.0351445	-0.036447	-0.0262276	-0.0383012	-0.0367119	-0.0435679	-0.0474634
				standard error:		0.00519288	0.00363843	0.00113482	0.00471086	0.00269065	0.00209765	0.000652848	0.00429034	0.00443597	0.00139447	0.00466395
				WT+ PHO84p-Venus +Δphm3 / WT+PHO84p-Venus +mCherry
					Repeats:	0mM	0.06mM	0.1mM	0.15mM	0.2mM	0.25mM	0.3mM	0.35mM	0.4mM	0.5mM	20mM
				Relative fitness:	1	0.0129287	0.00705623	0.0188199	0.00222996	0.000973575	0.0127301	0.0261327	0.000885939	0.00240638	0.012394	-0.00291923
					2	-0.000239388	0.00548604	0.00632579	-0.0012128	-0.0227282	0.00408077	-0.00825631	-0.00706047	-0.0136532	0.0041467	-0.0134402
					3	0.00880496	0.0152212	0.00306275	-0.00590644	-0.0103214	0.00247646	0.00462536	0.103272	-0.00362034	0.0102674	-0.00221643
				Mean Relative fitness:		0.00716476	0.0092545	0.00940282	-0.00162976	-0.010692	0.00642912	0.0075006	0.0323659	-0.00495571	0.00893603	-0.00619196
				standard error:		0.00388876	0.00301761	0.00480185	0.00235801	0.00684462	0.00318437	0.0100308	0.0355273	0.00468383	0.0024721	0.0036298
Data for figure 4E:
				WT+Δpho4+ mCherry /WT
					Repeats:	0mM	0.06mM	0.1mM	0.15mM	0.2mM	0.25mM	0.3mM	0.35mM	0.4mM	0.5mM	20mM
				Relative fitness:	1	-0.086637	-0.00354721	-0.00814513	-0.0503009	-0.0825562	-0.0745771	-0.0404686	-0.0276271	-0.00798498	0.00077562	-0.0276194
					2	0.024292	0.0231777	-0.00210883	-0.0507927	-0.0647996	-0.0631078	-0.0378902	-0.00592955	0.00558807	0.0203331	-0.00491032
					3	0.00936121	0.0141534	0.00370937	-0.0521394	-0.0409209	-0.0661495	-0.0387035	-0.0172043	0.00452137	0.0115635	-0.0175413
				Mean Relative fitness:		-0.0176612	0.0112613	-0.00218153	-0.0510777	-0.0627589	-0.0679448	-0.0390208	-0.0169203	0.000708152	0.0108908	-0.0166904
				standard error:		0.0347562	0.00784916	0.00342229	0.000549549	0.0120623	0.00343043	0.000761044	0.00626515	0.00435746	0.00565578	0.00656935
				PHO84c +Δpho4+ mCherry /WT
					Repeats:	0mM	0.06mM	0.1mM	0.15mM	0.2mM	0.25mM	0.3mM	0.35mM	0.4mM	0.5mM	20mM
				Relative fitness:	1	0.00790525	0.00601282	-0.0113462	-0.0329167	-0.0505283	-0.0507963	-0.0189678	0.00432291	0.0182559	0.0143792	-0.0162981
					2	-0.00379817	0.0152794	0.014361	-0.0183342	-0.0290479	-0.0288781	-0.017688	-0.0032866	0.0136443	0.00368363	-0.0245434
					3	0.00147865	0.0136331	0.00997245	-0.0133916	-0.0129988	-0.0194462	-0.0216708	0.00370924	0.00356166	0.00395155	-0.022781
				Mean Relative fitness:		0.00186191	0.0116418	0.00432906	-0.0215475	-0.0308583	-0.0330402	-0.0194422	0.00158185	0.0118206	0.00733814	-0.0212075
				standard error:		0.00338392	0.00285432	0.00793937	0.00586093	0.0108716	0.00928617	0.00117395	0.00244066	0.00433877	0.0035214	0.00250686
Data for figure S4B:				WT+Δpho81+ mCherry /WT
					Repeats:	0mM	0.06mM	0.1mM	0.15mM	0.2mM	0.25mM	0.3mM	0.35mM	0.4mM	0.5mM	20mM
				Relative fitness:	1	0.00437634	-0.00932807	-0.0343835	-0.0942277	-0.106723	-0.098595	-0.0550077	-0.0278355	-0.00494429	0.00160813	-0.0177313
					2	0.0266059	-0.00121157	-0.0203685	-0.0843609	-0.0851673	-0.0818296	-0.0536435	-0.0130009	0.00381261	0.0153005	-0.00577624
					3	0.0123944	0.000557785	-0.00732622	-0.0422324	-0.0734254	-0.0646214	-0.0615199	-0.0492839	-0.00581702	0.00478215	-0.019799
				Mean Relative fitness:		0.0144589	-0.00332728	-0.0206927	-0.073607	-0.0884385	-0.081682	-0.0567237	-0.0300401	-0.00231623	0.00723026	-0.0144355
				standard error:		0.0064996	0.00304356	0.00781245	0.0159438	0.00975032	0.00980763	0.00243022	0.0105318	0.00307476	0.00413784	0.00437059
				PHO84c +Δpho81+ mCherry/WT
					Repeats:	0mM	0.06mM	0.1mM	0.15mM	0.2mM	0.25mM	0.3mM	0.35mM	0.4mM	0.5mM	20mM
				Relative fitness:	1	0.00495573	0.00314916	-0.000114923	-0.082276	-0.0828032	-0.0740362	-0.0326766	-0.00450231	0.00682687	0.0169024	-0.0216479
					2	-0.00757721	0.0137643	-0.00644999	-0.0160373	-0.0616363	-0.0431498	-0.0244538	-0.0131591	0.0181313	0.0177824	-0.0157819
					3	-0.0143598	0.0174629	0.00738398	-0.0248033	-0.0401481	-0.0335518	-0.0249337	-0.00923822	0.0154796	0.0113512	-0.0114978
				Mean Relative fitness:		-0.00566042	0.0114588	0.000273023	-0.0410389	-0.0615292	-0.0502459	-0.0273547	-0.00896653	0.0134792	0.0153453	-0.0163092
				standard error:		0.00565767	0.00428979	0.00399823	0.0207733	0.0123136	0.0122136	0.00266457	0.00250268	0.00341313	0.00201315	0.00294192
