# Supplementary material for: Dual role of starvation signaling in promoting growth and recovery
Source: PLoS Biol. 2017 Dec 13;15(12):e2002039. doi: 10.1371/journal.pbio.2002039 (PMC5728490; doi:10.1371/journal.pbio.2002039)
Supplement: S6 Data — (TXT) [file pbio.2002039.s013.txt]

>Input_protein_seq 
MSSVNKDTIHVAERSLHKEHLTEGGNMAFHNHLNDFAHIEDPLERRRLALESIDDEGFGWQQVKTISIAGVGFLTDSYDIFAINLGITMMSYVYWHGSMP
GPSQTLLKVSTSVGTVIGQFGFGTLADIVGRKRIYGMELIIMIVCTILQTTVAHSPAINFVAVLTFYRIVMGIGIGGDYPLSSIITSEFATTKWRGAIMG
AVFANQAWGQISGGIIALILVAAYKGELEYANSGAECDARCQKACDQMWRILIGLGTVLGLACLYFRLTIPESPRYQLDVNAKLELAAAAQEQDGEKKIH
DTSDEDMAINGLERASTAVESLDNHPPKASFKDFCRHFGQWKYGKILLGTAGSWFTLDVAFYGLSLNSAVILQTIGYAGSKNVYKKLYDTAVGNLILICA
GSLPGYWVSVFTVDIIGRKPIQLAGFIILTALFCVIGFAYHKLGDHGLLALYVICQFFQNFGPNTTTFIVPGECFPTRYRSTAHGISAASGKVGAIIAQT
ALGTLIDHNCARDGKPTNCWLPHVMEIFALFMLLGIFTTLLIPETKRKTLEEINELYHDEIDPATLNFRNKNNDIESSSPSQLQHEA 
> UniRef90_A0A061ELV6_8_534 | Phosphate transporter 1,7 isoform 1 n=4 Tax=Theobroma cacao RepID=A0A061ELV6_THECC 
VLNALDAAKTQWYHFTAIVIAGMGFFTDAYDLFCISLVTKLLGRIYYHVDRAPKPGTLPPNVAAAVTGVAFVGTLTGQLFFGWLGDKMGRKKVYGITLIL
MVVCSIASGLSFGSSPKGVMATLCFFRFWLGFGIGGDYPLSATIMSEYSNKKTRGAFIAAVFAMQGFGILGGGIVALIVSSSFDRAFKAPAYSVNAAAST
VPQADYVWRIILMFGAFPAALTYYWRMKMPETARYTALIAKNAKQAAADMSKVLNVDLEAEEDKVIKLTENQANSFGLFSREFLKRHGLHLLGTTSTWFL
LDIAFYSQNLFQKDIFSGIGWIPPAASMNAIHEVYKIAKAQTLIALFSTVPGYWFTVALIDIIGRFAIQLMGFFFMTVFMFALAIPYHHWTLKPNRIGFV
IIYSLTFFFANFGPNSTTFVVPAEIFPARLRSTCHGISAAAGKAGAIVGAFGFLYAAQSTDPTKTDAGYPTGIGIRYSLIVLGVINFLGMLFTLLVPESK
GKSLEELTGENEGEVGETELQTGPTRT 
> UniRef90_Q00908_12_503 | Phosphate transporter n=1 Tax=Glomus versiforme RepID=Q00908_9GLOM 
DKRRAALKEIDDAKFGWQHIRACLVAGTGFFMDAYDLFAVNFASTMIGYVYYGGKTPANIDLGLKVTGSIGTLLGQLFFGYLADRLGRKRMYGVELMIII
VATVASALSGESRAVTVVGTIMFWRVIMGVGIGGDYPLSAIITSEFATKKRRGAMMASVFAMQGFGILGSAIVALAVLAGFRNEIIKDVSAVDYCWRIVL
GCGAVPGLAALYFRLTIPETPRYTMDVEHDVNKATSDITSYLQKNDVNEDDTNTGNHVGVPKASWSDFVSYFGKWSNGKVLLGTSMSWFALDIAFYGIGL
NNGIILSAIGYSETHEADLNLRAYNSLKNMAVGNIIITIMGTAPGYWVTAALVDSWGRKPIQLMGFGVLTALFIVMGAAFNPLKEHSIPAFIILFTLLQF
FQNFGPNTTTFIVPGEVFPTRYRSTGHGISAASGKLGAIVAQVGFSKLKDIGGSNAFVGPLLLIFSAWMFIGGLFSILIPETKGLSLEELAN 
> UniRef90_C5DP70_3_604 | ZYRO0A00902p n=1 Tax=Zygosaccharomyces rouxii (strain ATCC 2623 / CBS 732 / NBRC 1130 / NCYC 568 / NRRL Y-229) RepID=C5DP70_ZYGRC 
EKEDIHVEETAKNMTTGGNAAFHNYINDFAHIEDPLERRRLALQKIDEASFGWYHIRAIMVAGVGFLTDSYDIFAINLGVSMMTYVYWKDGNIPSSSETL
LKVSTSVGTVIGQFGFGILADVLGRKKIYGVELIIMIAACIMQCVIGASPAVNFTAIMTFFRIIMGIGIGGDYPLSSIITSEFSTTKWRGAIMSAVFANQ
AFGQVAAGIVALILVEGYKDDLKAAKSGSTCGPSCKRACDQMWRILIGMGCVPGCIALYFRLTIPESPRYTLDVEFDAARGVADASKFVSGTQGEAAQND
IERLQRNPTAVVAAAQEHPYEGISDSSEAPVRVDVPVENALPKASFKDFCHHFGQWKYGKILFGTAFSWFCLDVAVYGLNLNTAVILNAIGYSGKGSIYQ
KLHDTAVGNLILICGGSLPGYWFTVFTVDIIGRKPIQLFGFFILTVIFCIIGFDYHNLSGKELLGLYIICEFFQNFGPNTTTFLIPGEIFPTRYRSTAHG
LSAAAGKVGAIIAQTALGTLINHNCAKDNKPTNCWLNHVMEIFALFMLLGLLVSLLIPETKRMTLEEVSEKYHDEIDPSKYRNVPSQSSTNSDTASSTME
QV 
> UniRef90_A0A0L9SUG1_5_546 | Uncharacterized protein n=1 Tax=Ophiocordyceps unilateralis RepID=A0A0L9SUG1_9HYPO 
RSPDRTYGGNRAFHNFYNDYSHIPDPNLRRRLALSEIDKVPLGLYHVRAILVAGVGFLLDSYDIFAINLVTVLLGMVFWGGSHREDGYGGNGGILPDGTN
QALKGATSAGIIVGMVVFGWLADAMGRRKMYGIELAIIILATFSCALASASPAMGPSALLIMWRVLMGIGIGGDYPLSSVITSEFAPTRWRGAMIAAVFS
MQGVGLLMSALVAFITTVAFKASFIDIKDETQCNAACQAAADRCWRIIVGVGAVPACLAMYYRITIPETPRYTFDVRHDVEKADADIRAYVQSKTKDGQR
GVSKRLSTTLLTVPRASWADLIAYFGEWAHLKVLIGTTMSWFFLDLAFYGLGLNSTVVLNAIGFGKGRNLYEKLYNQAVGMIILACAGSLPGYLSAVLTI
DTIGRKPLQVTGFLLLTAIFCILGFNLNQLSEGAMLALYVVGQFLFSAGPNTTTFVVPGECFPTRYRATGHGLSAAMGKIGAVVAQVMSIPLLKPGSDDA
CAGERCSPKLDRLMQLFALFMLLGTLVSLLIPETKGLTLEEL 
> UniRef90_Q7X7V2_5_520 | Probable inorganic phosphate transporter 1-5 n=8 Tax=Oryzinae RepID=PHT15_ORYSJ 
RKVLDALDTAKTQWYHFTAVVIAGMGFFTDAYDLFSISLVTKLLGRIYYFNPASKSPGSLPPNVSAAVNGVAFCGTLAGQLFFGWLGDKMGRKKVYGMTL
MLMVICCLASGLSFGSSAKGVMATLCFFRFWLGFGIGGDYPLSATIMSEYANKRTRGAFIAAVFAMQGFGNLTGGIVAIIVSAAFKLRFDAPAYRDDRAG
STVPQADYAWRIVLMFGAIPALLTYYWRMKMPETARYTALVAKNDKKAAADMARVLNVELVDEQEKAAAATAAAAEEEAARREQYGLFSREFARRHGHHL
LGTTVCWFVLDIAYYSQNLFQKDIYTAVQWLPKADTMSALEEMFKISRAQTLVALCGTIPGYWFTVLFIDIVGRFAIQLGGFFLMTAFMLGLAVPYHHWT
TPGNHVGFVVMYAFTFFFANFGPNSTTFIVPAEIFPARLRSTCHGISSAAGKMGAIVGSFGFLYAAQSTDPSKTDAGYPRGIGVRNSLFLLAGCNVVGFL
FTFLVPESKGKSLEEL 
> UniRef90_J4WGV1_18_557 | H+ symporter n=3 Tax=Cordycipitaceae RepID=J4WGV1_BEAB2 
HSSYTRGGNRAFHNYYNDYSHIPDANLRRRLALSDVDKVPFGTCHVRAVFVAGAGFLLDSYSIFAINFVAPLVGLAYYSHEGNDSGRLPATISEALKAST
SAGTVIGMILFGWLADKYGRRRMYGIELGIVLFTIFSCALASGSPSMSSPGVLIFWRVLLGIAVGGDYPLASVITSEFAPTRWRGGLIAAVFSMQGLGQL
MAAVVSLITTVAFQSAYDGIGPNGSCDAACRVAADRSWRIIVGVGAIPACLAMYYRITIPETPRYTFDVQHDVDRADADIRAYVSSTRPKDTVSTSNTLL
RPATLSVPKASWADAKEFFLKPHNMRAIVGTSLSWFFLDLAFYGLGLNNHVVLQAIGYSSGKSLYYKLRNQALGLIILTCAGSLPGYWTAMLTVDTVGRK
PLQVFGFLFLTAIFCVLGFALDSLNGGSTLALYIIGQFLFNAGPNTTTFILPAECFPTRYRATAHGISAAMGKIGAIVAQAISIPLLKQDSSDEAPASCT
GNQCSPSLDHLLQLFALFMLLGTLVSLLIPETKGITLEEL 
> UniRef90_A0A0C4DJ81_15_544 | MFS transporter, PHS family, inorganic phosphate transporter n=11 Tax=Fusarium oxysporum RepID=A0A0C4DJ81_FUSO4 
KTAGGNSAFRNVHNDFAHIADPNERRRLALAEIDRAPFGWYHVRACVVAGIGFFTDSYDIFCVSMLTIMLGIVYSPATGKLPTSSDNAIKLSTSAGTVVG
QLVFGMLADIVGRKRMYGLELIIIIFATLAQALSGGSPSTSIIGIIIFWRVIMGVGIGGDYPLSSIITSEFATTKWRGAMMAAVFAMQGFGQLCSALVMM
FLTLGFKSDLEGASNISSCTGSCQVAVDQMWRILVGFGGVPACIALYYRLTIPETPRYTFDVARDVEKADGDVKAYMSGRHEGETDEVARAQVHQGAREN
LQVPQAGWRDFFHHYGKLKNFLLLLGTAGSWFCLDVAFYGLSLNNGTILTVIGYSTKNAHNVYEYLYNTAVGNIIIVLAGAVPGYWVSVATIDTLGRKPI
QLGGFIILTILFIVMGFDYNHISSSGLLAIYVLAQFFFNFGPNTTTFVVPGEVFPTRYRSTSHGISAASGKIGSIIGQGAISTLRTHGATKNDEAPWMNH
VLEIYALFMLIGCFTTLLIPETARKTLEEL 
> UniRef90_A0A022PVS2_8_502 | Uncharacterized protein n=2 Tax=Erythranthe guttata RepID=A0A022PVS2_ERYGU 
VLNALDNARTQWYHVTAIVIAGMGFFTDAYDLFCISTVSKLLGRLYYYNPTTGKPGKLPHSINNLVIGVALVGTLAGQLVFGYLGDKLGRKKVYGITLIL
MVICAICSGLSLGSSPKAVMGTLCFFRFWLGFGIGGDYPLSATIMSEYANKKTRGAFIAAVFAMQGVGIVFAGLVSMIMSKIFLDFYAGPSFSSDPVFST
EPEADYVWRIILMLGALPGLLTYYWRMKMPETGRYTALIEGNAKQAAADMGKVLDIEIQADQDKLSQFNSANEYKLFSHEFFRRHGRHLIGTMTTWFLLD
IAFYSQNLTQKDIFPTMGLTNKPENVSALREMFETSRAMFVIALLGTFPGYWFTVAFIEKIGRFYIQLVGFFMMSVFMLIMGVKYDYLRNTNHKWTFAAL
YGLTFFFANFGPNSTTFVLPAELFPTRLRSTCHAFSAASGKAGAMIGAFGIQYFTQDGDVGKIKKAMMLLSFTNILGFFFTFLVTETKGRSLEEI 
> UniRef90_A0A072UDN5_7_523 | High affinity inorganic phosphate transporter n=1 Tax=Medicago truncatula RepID=A0A072UDN5_MEDTR 
QVLNALDVAKTQWYHFTAIIIAGMGFFTDAYDLFCVSLVTKLLGRIYYHVDGAAKPGTLPPNVSAAVNGVAFCGTLSGQLFFGWLGDKMGRKKVYGMTLM
MMVICSIGSGLSFGHTPKSVMTTLCFFRFWLGFGIGGDYPLSATIMSEYSNKKTRGAFIAAVFAMQGFGILGAGIFAIIISSAFKARFDSPSYEVDPVGS
TVPQADYIWRIIVMVGALPAAMTYYSRTKMPETARYTALVAKNTAQAAADMSKVLQVEIEAEPQKAEPEKAKAYGLFSKEFMSRHGLHLLGTTSTWFLLD
IAFYSQNLFQKDIFSAIGWIPPPQTMNALEEVYKIARAQTLIALCSTVPGYWFTVAFIDRIGRFTIQLMGFFFMTAFMFALAIPYEHWTHKENRIGFVVI
YSLTFFFANFGPNATTFVVPAEIFPARFRSTCHGISSASGKLGAMVGAFGFLYLAQNKDKSKADAGYPAGIGMKNSLILLGVCNILGFLCTFLVPEANGK
SLEEMSGENDEEVGSKD 
> UniRef90_A0A194X2T8_2_529 | Inorganic phosphate transporter 1-6 /Pi cotransporter n=1 Tax=Phialocephala scopiformis RepID=A0A194X2T8_9HELO 
AGGNAAYKNAYVDFAHIQDPNERRRLALAEIDKAPFGWYHVRAVVVAGVGFFTDSYDIFAVSLLTTMIGYVYSNKTKGVLPTPSDTAIKVATSAGTVVGQ
FGFGALADIVGRKRMYGLELIVIIVATLAQALTGPGPGTDIIGLLIFWRVIMGIGIGGDYPLSSIITSEFATTKWRGAMMGAVFAMQGFGQMTGALVMLF
LTLGFKESLLTAKSAATCTGVCALAVDKMWRALIGFGAVPACIALYYRLTIPETPRYTFDVARDTEKAKDDVEAYIAGKHEGIPDTVAQATALRESEQSM
AIPKASFRDFIAYYGQWKNGKVLFGTAGSWFLLDVAFYGLSLNTATVLTAIGYGTGPHVYQILYNVAAGNCILICAGAIPGYWMTVATVDTIGRKPIQLG
GFIILTILFIVWGFDYKHMKPHAHLAMYVLVQFFFQFGPNATTFIVPGECFPTRYRSTSHGFSAGMGKIGSIIAQAGIAPLRTRGASAKAGASPWQNHVM
QIYALFMFLGIFTTLCIPETKRKTLEQL 
> UniRef90_M5FP98_3_518 | MFS general substrate transporter n=1 Tax=Dacryopinax primogenitus (strain DJM 731) RepID=M5FP98_DACPD 
DQRRRRALQDLDEATFSKFHVRTVLVAGAGFFTDAYDIFAISVGAVMLGLVYNNGLTSLGAAADLGLKVACPIGNLFGQTLFGWMADVYGRKKMYGIELV
IIITATLVQAMAAQGPNTSVTITGVLVFWRFVMGVGIGGDYPLSAIITSEFAATRIRGRMMTAVFAAQGFGTLSATVVAIICVAAFRDRILSTGAAGVDP
CWRLLIGLGCVPAVFALYFRLSIPESPRFTMDVERNVTAAARESERFMRTAGYRDERDVFSTALKAEAPRMSWHDFRTYFGQWRNGRILLGTAYSWFALD
IAFYGLGFNSSLLLNKIGYGASGSCEVGQLPTDLANQCMYNTVWSISLGSIILAAAGLIPGFIASFLLVDVVGRRPLQLAGFALMTCILCAMGFGYWELQ
HESTWFVVLFCLANFMANAGPNTTTFVIPGEVFPTRYRSTAHGISAASGKLGAVIAQIIFSRLQDLGGPSGSGNWIGHILEIFAFFMLTGVFSTLLLPET
KRKSLEELSNEVQENF 
> UniRef90_A0A0G2FXF9_11_544 | Putative inorganic phosphate transporter pho84 n=2 Tax=Diaporthe RepID=A0A0G2FXF9_9PEZI 
DKTSGGNAAYHNFHNDFLHVQDPNERRRLALAEIDKAPFGWYHVRAILVAGVGFFTDSYDIFAASLLTLMLGVVYYPGVGKMPVSSDTAIKLATSAGTVI
GQFGFGTLADIVGRKKMYGLELIIIIFSTVAQALTSNSPSMDVIGLIIFWRVLMGVGIGGDYPLSSIITSEFATTKWRGAMMGAVFAMQGIGQLAAAFVM
LFVTLGFKDSLSSSTKLANCTGDCAVAVDKMWRILIGFGAVPGCIALYFRLTIPETPRYTFDVKMDVEKADEDAKLYVSGKRGEATVDEVARLAAQKNAN
ENMKVEKASFKDFMRHYSVPKNGMLLAGCALSWFFLDVAYYGLSLNNATILNAIGYSTSHAKSTYEILYNTAIGNLIIVLAGAVPGYWVTVATVDTLGRK
PIQLGGFIILTILFIVMGFAYERLGQNGLLAIYVLAQFFFNFGPNSTTFIVPGECFPTRYRSTSHGISAASGKIGSIIGQGAIAPLRTRGATKDNANPWL
NHVLEIFALFMLCGVFSTLMIKETKRKTLEELAE 
> UniRef90_UPI00077EB200_7_500 | UPI00077EB200 related cluster n=1 Tax=unknown RepID=UPI00077EB200 
QVLNALDVAKTQWYHFTAIVIAGMGFFTDAYDLFCISLVTKLLGRLYYQVEGSADPGKLPSNVSAAVNGVAFCGTLSGQLFFGWLGDKLGRKRVYGMTLM
LMVICSIASGLSFGKDPKTVMTTLCFFRFWLGFGIGGDYPLSATIMSEYANKRTRGAFIAAVFAMQGFGILAGGMVAIIISSAFKTKFPAPAYEVDASAS
VVPEADYVWRLIVMFGALPALLTYYWRMKMPETARYTALVAKNAKQAAADMSKVLQVEVQAEPEKFDQTTKKGNDFGLFTKEFLRRHGLHLLGTASTWFL
LDIAFYSQNLFQKDIFSAIGWIPKAKTMSALEEVFRIARAQTLIALCSTVPGYWFTVAFIDKVGRFAIQLMGFFFMTVFMFALAIPYHHWTLSANRIGFV
VMYSLTFFFANFGPNATTFVVPAEIFPARLRSTCHGISAAAGKAGAMVGAFGFQYAEQGFGVRNTLIVLGVVNFFGMVFTFLVPESKGKSLEDL 
> UniRef90_Q8H6H2_6_524 | Probable inorganic phosphate transporter 1-4 n=11 Tax=Oryzinae RepID=PHT14_ORYSJ 
KVLNALDSAKTQWYHFTAIVIAGMGFFTDAYDLFSISLVTKLLGRIYYFNPASKSPGSLPPNVSAAVNGVAFCGTLAGQLFFGWLGDKMGRKKVYGMTLM
LMVICCLASGLSFGSSAKGVMATLCFFRFWLGFGIGGDYPLSATIMSEYANKRTRGAFIAAVFAMQGFGNLTGGIVAIIVSAAFKSRFDAPAYRDDRTGS
TVPQADYAWRIVLMFGAIPALLTYYWRMKMPETARYTALVAKNAKQAAADMTQVLNVEIVEEQEKADEVARREQFGLFSRQFLRRHGRHLLGTTVCWFVL
DIAFYSSNLFQKDIYTAVQWLPKADTMSALEEMFKISRAQTLVALCGTIPGYWFTVFFIDIIGRFVIQLGGFFFMTAFMLGLAVPYHHWTTPGNHIGFVV
MYAFTFFFANFGPNSTTFIVPAEIFPARLRSTCHGISAAAGKAGAIVGSFGFLYAAQSTDASKTDAGYPPGIGVRNSLFFLAGCNVIGFFFTFLVPESKG
KSLEELSGENEDDDDVPEA 
> UniRef90_L2GAY8_23_593 | Phosphate:h+ symporter n=2 Tax=Colletotrichum gloeosporioides RepID=L2GAY8_COLGN 
SAEVKNNKTSGGNAAFHNFNNDFAHVADANERRRLALAEIDKAPFGWYHVRAIIVAGIGFFTDSYDIFTIGLVTSMLGIVYYGGTLPAENDTAIKVATSA
GTVVGQLGFGILADIVGRKKMYGVELIIIIFATIAQALSSGSPSVSITGLMVFWRIIMGVGIGGDYPLSAIITSEFATTKWRGFMMNAVFANQGFGQLAG
GLMMLIVTAGFKGSLSTATKAATCATTEPCLIAVDKMWRTMIGFGAVPGCLALYFRLTIPETPRYTFDVDNDVQKAEGDVDYYKQGKWGEAEVDEAARVA
ARAQAKQELEVPKASWSDFFRHYSHWKNGKVLLGTAGSWFMLDVAFYGLGLNNAIILNAIGWSGGADMYHSFYRTAVGNLILVLAGAVPGYWVSAALIDT
IGRKPIQLFGFFALTLLFCVIGFDFWNLSGGALMALYTLAQFFFNAGPNSTTFIVPGECFPTRYRSTSHGISAASGKIGAIIAQVVFGPLRTIGANSTLA
KTDPRWSTPWLNHIMQIFALFMLLGFCTSWLIPETARKTLEELSGEDDLATSAIPVHGHNEEKRAEEGTVA 
> UniRef90_W6MML5_8_573 | Uncharacterized protein n=1 Tax=Kuraishia capsulata CBS 1993 RepID=W6MML5_9ASCO 
GGNAAFHDFVEDFAHIDDPLERRRLALAKIDEAKFSWYHVRAIMVGGVGFLTDSYDIFAINLAVTMLAYVFWGSKYGGTGVIPDSTATLLKVATSVGTVI
GQLCFGKIADTIGRQKIYGAELSIMIVATIFQVCIGESPAINFVAMYTFWRIIMGIGIGADYPLSSIITSEFATTRNRGAIMGAVFANQGWGQLLAGIVS
IVCVRAWKSDLEGAANATECVGDCVKAIDQMWRVLVGLGAVPGCFALYFRLTIPESPRYNLSPEEVELQEDNKDISASGEIEVVNAKNTKNKALTEEDSF
SAKNVEVEAPTGPATIRDFYDHFKQWKHGKILLGTAGSWFMLDIAFYGLNLNSAVILEAIGFASKKNVYDHLYNVCCGNLILICAGSLPGYWFSVALVDR
IGRKPIQIGGFIILTGLFCAIGFAYDKLGKHGLLALYVLAQFFQNFGPNATTYIVPAECFPTRFRSTAHGISAASGKVGAIVAQTALGTLINHGCAADNQ
NCWLPHVMEIFALFMLLGIFTSLLIPETKRQTLEDLAERLHGELSPETLARIKAERNGSSSGALEV 
> UniRef90_A0A167Q1H8_3_514 | MFS general substrate transporter n=1 Tax=Calocera viscosa TUFC12733 RepID=A0A167Q1H8_9BASI 
DQRRRRALQDLDEATFSKFHIRTVLVAGAGFFTDAYDIFAISVGAVMLGLVYNNGQTSLGAAADLGLKVATPIGNLFGQTLFGWMADVYGRKKMYGIELV
IIITATVVQAMAAQGPNTAVTITGVLIFWRFIMGVGIGGDYPLSAVITSEFAATRIRGRMMTAVFAGQGLGTLAATVVAIICVAAFRGRIEDTGAAGVDP
CWRLLIGLGCVPAVFALYFRLSIPESPRFTMDVERNVTAAARESERFMRTALYRDERDEFANAIRAEAPRMSWADFKAYFGQWRNGKILFGTAYSWFALD
IVIYGLGFNSSLLLNKIGYGIQDITCTDNPNMCMYQTVWSISLGSMILAAAGLIPGFIAAFLLIDVIGRRPLQLIGFSLMTATLCGMGFGYWALQAHAST
WFVVLFCFANFCANGGPNTTTFVIPGEVFPTRYRSTAHGISAACGKFGAVIAQIIFSRLQDLGGAPGSGNWIGHILEIFAFFMLTGVFSTLLLPETKRKT
LEQLSNENQENF 
> UniRef90_A0A165DWR5_17_523 | Phosphate transporter n=1 Tax=Exidia glandulosa HHB12029 RepID=A0A165DWR5_EXIGL 
SNLNERRRVALAEVDNAKFSWFHVKVCLVAGVGFFTGAYDIFAINIASTMLGQVYGAGGKLNANQDLGVKVASPVGTFVGQLLFGWLADVVGRKRMYGVE
LCIIIVATMAQALSGSGPAVSVIGVLIVWRFIMGVGIGGDYPLSAVISSEFAATRTRGRLMTAVFAAQGFGNFAAALVALIVVSAYKSAILNDPVGQPNS
VDFCWRLLIGLGCIPGAIALYFRLTIPETPRFTMDIERNVKQATQDVDTFLTSGTYVVDPDAVVQRVKAPKASRKDFAAYFGRWTNFKVLLGAAYSWFAL
DIAFYGLGLNSSIVLDAIGFGAPKVGSKQEIIFVTLKNVSVGNLILSAAGLIPGYWATFLVIDVWGRKPVQLMGFILLTVIFAIMGFAYHAILNHSKGAF
VFLYCLANFFQNFGPNTTTFVIPGEAFPTRYRSTGHGISAASGKLGAIIAQVGFAQLKDRGGPNAFIPHILEIFALFMLTGIGSTLLLPETMNRTLEELS
NEDQDGF 
> UniRef90_K0FGD5_7_526 | Phosphate transporter n=1 Tax=Camellia oleifera RepID=K0FGD5_9ERIC 
QVLNALDVAKTQWYHFTAIVIAGMGFFTDAYDLFCISLVTKLLGRIYYHNDGDAKPGSLPPNVSAAVNGVAFCGTLAGQLFFGWLGDKMGRKRVYGMTLM
VMVIAAIASGLSFGKSAKGVMTTLCFFRFWLGFGIGGDYPLSATIMSEYANKRTRGAFIAAVFAMQGFGILTGGMVACIISASFKAKFPAPAYQVNPLGS
TVPEADYVWRIILMFGAIPAALTYYWRMKMPETARYTALIAKNAKQAAADMSKVLQVELEAEQEKVEKLSEDKGNDFGLFSKQFLHRHGLHLLGTTTTWF
LLDIAFYSQNLFQKDIFSAIGWIPDAKTMNAIEEVFRISRAQTLIALCSTVPGYWFTVALIDKIGRFTIQLMGFFFMTVFMYALAIPYNHWTHKENRIGF
VVMYSLTFFFANFGPNATTFVVPAEIFPARLRSTCHGISAASGKAGAIVGAFGFLYAAQNQDPTKTDKGYPPGIGVRNALMVLGGVNFLGMVFTFLVPES
KGKSLEEMSQENEEDEDGST 
> UniRef90_A0A0C3HYA8_4_557 | Uncharacterized protein n=1 Tax=Oidiodendron maius Zn RepID=A0A0C3HYA8_9PEZI 
LPEPALPPAKRTYGGNAAFHNFYNDYSHITDPNLRRRLALSEVDKIPFGWYHVRAVVVAGIGFFTDSYDIFAINLITAMLGMVFWQGPSSLNSNLGGNSG
TLPTSVDTALKAATSGGAVIGQLFFGWLADKIGRRKMYGVELTIIVLSTLVQSLAGPSWAISITGVLIFWRVIMGIGVGGDYPLSAVITSEFAPTRWRGA
MMAAVFSMQGAGQFAAALVALIVTVCFRNEFVHTANFSECTEACQVAGDRAWRIIVAFGAVPACFALYYRITIPETPRYTFDVALDIEKADADIKAYMQN
KAEGVVDPILQQKTKQHLGNKLAQPQASWHDVWQYFSQWKNFKVIFATSSSWFFLDLAYYGLGLNNTSVLQAIGFSGGENVYDILRDNAIGNLVLVCAGA
IPGYWMTVALVDTIGRRPIQIGGFFILTIIFSVIGFAYYSLSKGALLALYILAQLFFNFGPNSTTFLIPGECFPTRYRSTGHGISAASGKIGAIVAQVIT
SPLLSKGSQLGCTGQGCSPWLNHLMQIFALFMLCGTLVSCLLPETKGCTLEELA 
> UniRef90_A0A0F8V3R3_477_1007 | Phosphate:H+ symporter n=1 Tax=Aspergillus rambellii RepID=A0A0F8V3R3_9EURO 
GWRHARAILVAGVGFFTDSYDIFAINLCSSMLGVVFWENSGSSRPGKVPYSADTAIKVSTSAGTVLGQLLFGWLADRVGRKRMYGIELMIIIVATLGQAL
AAESRAVSITGQLAFWRVVMGVGIGGDYPLSSVITSEFATTKRRGAMMAAVFAMQGFGQFAAALVALIVTVGFKASLRSATSVSTCTGVCQLAVDKMWRV
VIGFGAVPACVALYYRLTIPETPRYTFDVARDILQGDADALAFLEGGSEGHPDAIKRAAVLQSVTVREGLPEASWLDFWSWYSKWKHAKVLLGTAASWFF
LDVAFYGLGLNNSIILSAIGWSGGSTVYEYFYRNAVGNLILICAGAIPGYWTTVGLVDILGRKPIQIGGFIILTITFLIIGFAYHALENSDNGLLALYVV
SQFFFNFGPNATTFIVPGECFPTRYRSTSHGISAASGKIGAIIAQCVFGPLAHRGASGGLNSQDTPWLNHVMQIFALFMLCGVFTSLLIPETKGKTLEVL
AGEEDLVSAASDSSLSTPRDEGRQNKSSESE 
> UniRef90_I1GKJ5_7_525 | Uncharacterized protein n=9 Tax=Pooideae RepID=I1GKJ5_BRADI 
EVLSKLDAAKTQWYHFTAIVIAGMGFFTDAYDLFCISLVTKLLGRIYYHIDGSPTPGSLPPNVAAAVNGVAFCGTLSGQLFFGWLGDKMGRKKVYGMTLM
CMVLCSIASGLSFGQTPTSVMATLCFFRFWLGFGIGGDYPLSATIMSEYANKKTRGAFIAAVFAMQGFGILTGGVVTLVISSAFRAAFDAPAYKDGAMAS
TPPQADYVWRIILMFGAIPALMTYYWRMKMPETARYTALVAKNAKQAAADMSKVLQVEIGAEEDNNKAGGAVEENRNSFGLFSAEFLRRHGLHLLGTATC
WFLLDIAFYSQNLFQKDIFTAINWIPKANTMSALEEVYRIARAQTLIALCGTVPGYWFTVALIDRIGRFWIQLGGFFFMTVFMLCLAAPYHHWTTPGNHI
GFVVLYGLTFFFANFGPNSTTFIVPAEIFPARLRSTCHGISAAAGKLGAIIGSFGFLYLAQSQDPAKVDHGYKAGIGVRNSLFILSVCNFLGMGFTFLAP
ESNGLSLEELSGENEDGED 
> UniRef90_A0A0A9DMK0_7_513 | Pht2 n=1 Tax=Arundo donax RepID=A0A0A9DMK0_ARUDO 
QVLSALDAAKTQWYHFTAIVIAGMGFFTDAYDLFCISLVTKLLGRIYYYRDGSADPGSLPPNVAAAVNGVAFCGTLSGQLFFGWLGDKMGRKRVYGMTLM
CMVLCSLASGLSFGHTPTGVMATLCFFRFWLGFGIGGDYPLSATIMSEYANKKTRGAFIAAVFAMQGFGILTGGVVTLIVSAAFRARFDAPAYQDGAVAS
TPAQADYVWRVILMFGAIPALLTYYWRMKMPETARYTALVAKNAKQAASDMSKVLQVEIIEADHNDSGKKEEEEDFGLFSKKFGKRHGLHLLGTTTCWFL
LDIAFYSQNLFQKDIFTAIQWIPKAKTMSAMEEVYRIARAQTLIALCGTVPGYWFTVALIDVVGRFKIQMMGFAMMTVFILGLAFPYHHWTTPGNHIGFV
VMYAFTFFFANFGPNSTTFIVPAEIFPARLRSTCHGISAAAGKAGAIVGSFGFLYAAQNQDKAKADHGYPAGIGVRNSLFVLAGCSLAGLVCTLLVPESN
GKSLEEL 
> UniRef90_UPI000440E66E_37_549 | phosphate transporter n=1 Tax=Stereum hirsutum (strain FP-91666) RepID=UPI000440E66E 
DERRRAALAEIDNAKFSWFHAKVCLVAGVGFFTDAYDIFAISIASTMLGMVYGTQASAGAIKSLNTNQDLGVKVATPIGNIFGQLIFGWLADVVGRKRMY
GIELMIIILATFAQALCGSGPAVGIIGVLIVWRFILGIGIGGDYPLSAVISSEFASTRIRGRMITATFAAQGWGNFTAAIVGIIIVSAYKGSITNDQATY
PSLPSVDFCWRLLIGLGCVPGVIALYFRLTIPETPRFTMDIERNVAQATQDIDNVLSTGSYYVDPDAVVERIQAPKASRKDFIRHFSQWKNGKVLLGTCY
SWFALDIAFYGLGLNSSTILTTIGFGSSTTKTALGAYTTLHNVCVGNIILAIAGLIPGYYATFLLVDSWGRKPIQLMGFVLLTIIFVCMGFGYDAMQATS
KGKAAFVFLYCLANFFQNFGPNTTTFIIPGEVFPTRYRSTAHGMSAASGKLGAVIAQVGFARLINIGGKNAFLKHILEIFALFMLTGIFSTLLLPETMNK
SLEELSNEDQEGF 
> UniRef90_J4H3D4_35_561 | Uncharacterized protein n=1 Tax=Fibroporia radiculosa RepID=J4H3D4_9APHY 
NERRRAVLAEIDSARFSWFHLKVAFVSGAGFFTDAYDIFAINIVAAMMGYVYGSGKSAISDLIFAFNPTVNGLAGQSLSAMEQLGLKVATPAGIIVGQLL
FGWLGDLLGRKRIYGLELMIMIIGTFGQTISAPSNSVNVVGILIVWRVFMGIGVGGDYPLSAVISSEFSSVHIRGRIMTAVFANQGWGQLAATITSCVVV
SAYRDSLLNDAPNILNNIDQMWRIIIGLGCVPAVVALYFRLTIPETPRFTMDIERNVQKAARDVDAFLATETYTVSPDAAMRRLETKRASKEDFRSYFSK
WKNFKVLFGTAYSWFALDIAVYGLGLNSSIILTAIGFGSPSKDLIGAESIFENLKNVSIGNLILSVAGFVPGYWVAFLFIDRWGRKPIQIMGFSLLFVLL
VAMGFAYKTLISTSKGTNVFVFLYCLTNFFENFGPNTTTFIIPGEAFPTRYRSTAHGISAASGKLGAVVAQIGFQWLKDIGGPNAFIDHILQIFGFFMLT
GIISTLLIPETNQRSLESLSNERQDNF 
> UniRef90_A0A1B7MYD1_20_532 | Phosphate permease n=1 Tax=Rhizopogon vinicolor AM-OR11-026 RepID=A0A1B7MYD1_9HOMO 
AHVTTLDERRRAALSEIDNAPFSWFHVKVCLVAGVGFFTDAYDIFAINIAATMIGYVYGHTSNQLSTNQSLGVKVATPVGNLVGQLLFGWLADVIGRKRM
YGVELMIMIVATFGQALAGQAPAVSAIGVIIVWRFIMGVGIGGDYPLSAIISSEFAATRSRGRLMTAVFAAQGWGNLAAAIVAIIVVQAYKTSIIAAPFP
AVVPVDYCWRLLIGLGCVPGVVALYFRLTIPETPRFTMDIERNVAQATADIENVLTSGKHVEEDAIVQRVNAPKASRADFAAYFGQWKNMKVLIGTAYSW
FALDIAFYGLGLNSSIILTAINFGNPSGNKSSSLYVYQNLYNISVGNLILSLAGLIPGYWASFLVIDSWGRKPLQLMGFTVLTILFAIMGFAYDALNATT
TSKNAFVFLYCLANFFQNFGPNTTTFVIPGEAFPTRYRSTAHGISAATGKLGAVVSQVGFARLVNIGGTNAFVKHIMEIFAFFMLTGIFSTLLIPETKQR
SLEDISQEEQDGY 
> UniRef90_UPI00044081B3_28_555 | phosphate permease n=1 Tax=Fomitiporia mediterranea (strain MF3/22) RepID=UPI00044081B3 
DQRRRAALADVDNAKFSRFHAKVVLVAGVGFFTDAYDIFAINIASVMLGYVYGKGQVLSTNQDLGVKVAAPVGTLVGQLLFGWLADLLGRKRMYGVELMI
IIVGTFAQALSGHAQAVSIIGALIVWRFFMGVGIGGDYPLSAVIASEFSSTRIRGRLMTAVFAAQGWGNFTACLVALIIVVAFKTAVLHDDPTNLKHIDY
MWRLLIGLGCIPGCVALYFRLTIPETPRFTMDVERNVQQAASDVENVLSMGKFVVDPDAVVERVVAPKASKRDFSAYFRKWENMKVLIGCAWSWFALDIA
FYGLGLNSSIILTAIGFGSPSKEITGTQKVYQNLYNICVGNLILSVAGLIPGYYATFLFIDKWGRKPIQLMGFILLTILFVIMGFAYDKLSASSGGTKAF
TFLYCLANFFQNFGPNTTTFVIPGEAFPTRYRSTAHGISAASGKLGAIVAQVGFAQMRNIGGPNKFVKHILEIFAFFMLTGIFSTLLLPETKGRSLEELS
NENQEGFIAGVVGNRPADRESETRDEKH 
> UniRef90_Q0UT22_7_544 | Uncharacterized protein n=1 Tax=Phaeosphaeria nodorum (strain SN15 / ATCC MYA-4574 / FGSC 10173) RepID=Q0UT22_PHANO 
PNERRRLALAEIDKAPFGWYHIRAILVAGTGFFTDSYDIFCVSLLTIMLGIVYHKGALTTPQDTAIKLSTSAGTVIGQVGFGALADIVGRKKMYGLELIL
IIVATLAQSLVGPGPGTSVVGLIIFWRVLMGIGIGGDYPLSSIITSEFATTKWRGAMMGAVFAMQGFGQLGGAVVMVCLVTGFKGKLNQATAYGKCTGDC
QIAVDKMWRALIGIGIVPACIALYFRLTIPETPRYTFDVARDVEKANEDVKHYISGQKGEGHPDEALQVAARRQSVQQLEVPVASWSDFFRFYGKLKNGK
ILFGTAMSWLLLDVAFYGLGLNSTTVLQAIGYGGGATVYHKLYNLAAGNCILICAGAIPGYWLAVATIDTVGRKPLQLIGFVFLTILFLIWGFAYHHISG
HGMMAIYVLIQLFFNWGPNTTTFIVPGECFPTRYRSTSHGISAGSGKIGSIIAQGAIAPLRTRGATKDNASPWLNHVMQIFSAFMFAGIFTTLLIPETKR
RTLEDLAMDWDMGTESITGAPKHNGHRSSDEAAAENEL 
> UniRef90_D8TB24_16_524 | Putative uncharacterized protein n=2 Tax=Selaginella moellendorffii RepID=D8TB24_SELML 
EVLSALDKAKTQWYHFTAIVIAGMGFFTDAYDLFCISTVTKLLGRIYYYDPASGKPGSLPPNVSAAVNGVALCGTLAGQLFFGWLGDRFGRKKVYGMTLM
LMVMASVASGLSFGHTAKSVMTTLCFFRFWLGFGIGGDYPLSATIMSEYANTKTRGGFIAAVFAMQGFGILAGGAVAIFVALGFKTAYPREAFELDPAGS
TPPEADFVWRIIFMLGALPAALTYYWRMKMPETARYTALVEGNLKQATQDMSKVLAVEITEENSAAKAAAIQSQHRNKYTLFSAEFLRRHGLHLLGTTST
WFLLDVAFYSQNLFQKDVFTAVGWLPSAKKMSALDEVYRISRAQCLIALCSTVPGYWFTVFLIDRIGRFTIQLMGFFFMTAFMLGLAIPYNALRDGSHMT
FIVLYSLTFFFANFGPNSTTFIVPAEVFPARFRSTCHGISAAAGKAGAIVGAFGFLYAAQSPDREKTDAGYPTGVGIRTALLMLAVCNGLGFFFTLLVPE
TKGRSLEEI 
> UniRef90_A0A0D2RN15_8_510 | Uncharacterized protein n=4 Tax=Gossypium raimondii RepID=A0A0D2RN15_GOSRA 
VLNALDAAKTQWYHFTAIVIAGMGFFTDAYDLFGISLITKLLGRIYYTNENHPKPGTLPPNVAAAVNGTAFVGTLAGQLFFGWLGDKLGRKRVYGLTLML
MVVCSIASGLSFGKSPAGVMTTLCFFRFWLGFGIGGDYPLSATIMSEYANKKTRGAFIAAVFAMQGFGILTGGIVALIVSASFDHAYKAPPYSVNRKDST
APEADYIWRIILMFGAVPALLTYYWRMKMPETARYTALVARNAKQAASDMSKVLQVELEAEEEKVETASSSNSFGLFTKEFARRHGLHLLGTSVCWFLLD
IAYYSNNLFQKDIFTAIGWLPKAETMNAIHEVYRVAASQSLIALCGTIPGYWFTVALIDYIGRFTIQLMGFFFMTVFMFALAIPYHHWLSNNAGFLIMYS
LTFFFANFGPNATTFVVPAEIFPARLRSTCHGISAAAGKLGAIVGALGFLYAAQSTNPEETDQGYPPGIGVKNTLLVLGSINCLGIFFTLLVPESKGKSL
EEL 
> UniRef90_A0A0D2NLA6_29_531 | Uncharacterized protein n=1 Tax=Hypholoma sublateritium FD-334 SS-4 RepID=A0A0D2NLA6_9AGAR 
DNRRRAALAEVDNAKFSWFHAKVCIVAGVGFFTDAYDIFAINIASTMLAYVYYTTSGLPTEADLGVKVATPVGTLCGQLLFGWLADVLGRKKMYGIELLV
IIVATFGQAVSGTAPAVNIIGVLVTWRFLMGIGIGGDYPLSAVISSEFASTKIRGRMMTAVFASQGWGNFAAALVAYIITAAFKNSILEAPATTHIHVID
KMWRLLIGLGAVPAVVALYFRLTIPETPRFTMDIERNLDQAATDIQAVLAGRQSHVDEDAFIQRIDAPKATLADFKAHFGKWENFKILFGTSYSWFALDI
AFYGLGLNSGIILQAIGFGTPLTSGTRKVYDNLINICVGNLILSAAGLIPGYYASFLLIDKWGRRPIQLMGFTLLTIIFCILGFGYDKLTATPAATKAFI
FFYCLANFFQNFGPNVTTFVIPGEIFPTRYRSTAHGISAASGKLGAIVAQVGFSKLKDIGGKFGSNHFVKHILEIFAFFMLTGIFSTLLLPETMGKTLEE
LSN 
> UniRef90_A0A0A2KF98_23_537 | Phosphate permease n=1 Tax=Penicillium expansum RepID=A0A0A2KF98_PENEN 
DFQFRHNPHERRRRALAELDEAPFTWAHLHTVIIAGLGLFTSAYETFAINLTVTMLGMAYWQGEDSSSGKIPFSVETAIKVATLAGAAIGQTLFGWLADR
IGRRRMYGYGLMVIIFTTLAQVVSSSSRIPTMTGLFIFWRVIMGVGIGGNYPLSSVITSEFATTKWRGAMMGAVFAMQGLGQFSAAIVALAVTVGFKQPL
ESAKDISHCTGACQLAVDKMWRLTIGVGAIPACFALFYRLAIPETPRFSFDVTRNIVKADKDVRKYLRKRRESGTREPLYTPPVQIGIPDFGPKASWSDF
YSHYSQWKNGKVLLGTTVSWFVLDIAFYGLYLNNSIILGAINWTSANNVYEVLYRNAVGNLILICAGAIPGCLVTIATIDNFGRKRIQLLGFLMLSVLFV
VIGLANLGQNDSGLLALYLLTQFCFNFGPNATTFIVPGECFPTRYRATAHGISAAAGKIGAIIAQCVFVPLVYRGAKMPGDAPWLNHVMQIFSGFMFCGF
ATSFFIPETKRQSLE 
> UniRef90_A0A0B2X0K9_12_553 | Phosphate permease n=1 Tax=Metarhizium album ARSEF 1941 RepID=A0A0B2X0K9_9HYPO 
HSRTYGGNRAFHNFYNDYSHISDPNLRRRLALSEIDKVPFGLYHVRAILVAGVGFLVDSYDIFSINLITTLLGMVFWSGKDSINGFGGNHGILPETISQA
LKAATSAGIVIGMVAFGWLADALGRRRMYGVELAIIIFGTFSCALVSSSPSIHSAGLLLFWRVLMGIGIGGDYPLSSVITSEFAPTRWRGAMISAVFSMQ
GVGQLMSAIVALITTVAFKSSLVNIPDEKHCDAGCQVAADRAWRITVGVGAIPACLALYYRITIPETPRYTFDIQHDVEKADADIKAYVSRKSNSDYDTR
HSRSRISQNSLDLPRASWADVFAYFGAWKNFKVLLGTTMSWFFLDLAFYGLGLNQNIVLHAIGYWRGSSMYDKLYNQAMGTIILTAAGSLPGFWTAIFAI
DTVGRKPLQVGGFLMLTIVFSVLGFRLHHLSEGAMLALYIIGQFLFNAGPNTTTFVVPGECFPTRYRSTGHGISAAMGKIGAIVAQAISIPLLRNSQVDG
CVGNACSPYLDRLLKLFALFMLLGTMVSFLIPETKGLTLEEL 
> UniRef90_F4RHQ9_32_529 | Putative uncharacterized protein n=1 Tax=Melampsora larici-populina (strain 98AG31 / pathotype 3-4-7) RepID=F4RHQ9_MELLP 
DLGERRRAALAEIDNARFGWFHVRAVLVSGVGFFTDAYDIFAINLASTMLGYVLHNGGSLSANQDLGIKVATPVGTFCGQLLFGWLADVYGRKRMYGIEL
MIIIISTLGQAVTGSGHAISLIGVLIMWRFFMGLGIGGDYPLSACITSEFAAVRIRGRMMTAVFASQGFGQLTASLVSLVVVKAYHSAIINDASPGVSVD
GCWRLLIGLGAVPGAIALYFRLTIPETPRFTMDIERDVKGAAGDVDAFLSTGGYAHDYENRKEEQADVPTASSRDFLHHYSHWKNFKVLFGCAWSWFALD
IAFYGLGLNSSIVLTAIGFGSVSTGSANEKIYSTLINISVGNIILSLAGLIPGYWATFAFIDKWGRKPIQIMGFSALTVLFIVMGVAYHSLIANALPVFI
VLYCFANFFQNFGPNTTTFVIPGECFPTRYRSTSHGISAASGKLGAIVAQVGFARLKDIGGKDQFIDHIFEIFAAFMFTGLLTSFLVPETKGKTLEEL 
> UniRef90_UPI00052E9BDA_7_511 | PREDICTED: inorganic phosphate transporter 1-4-like n=1 Tax=Nelumbo nucifera RepID=UPI00052E9BDA 
QVLNALDQAKTQWYHFTAIVIAGMGFFTDAYDLFCISLVTKLLGRIYYHVDGAAKPGTLPPNVSAAVNGVAFCGTLAGQLFFGWLGDKMGRKRVYGMTLM
LMVICSIASGLSFGSTPKGVVATLCFFRFWLGFGIGGDYPLSATIMSEYANKKTRGAFIAAVFAMQGFGILAGGMVAIIISAAFKAKYPAPAYKINAAAS
TVAQADFVWRLVLMFGALPAALTYYWRMKMPETARYTALVAKNAKQAASDMSKVLQVEIVAEQEKVENITEDSSNSFGLFSKEFLRRHGLHLLGTTSTWF
LLDIAFYSQNLFQKDIFSAIGWIPAAETMNAIEEVYRIARAQTLIALCSTVPGYWFTVAFIDRMGRFAIQFMGFFFMTVFMFALAIPYHHWALKENRIGF
VIMYSLTFFFANFGPNATTFVVPAEIFPARLRSTCHGISAASGKAGAIVGAFGFLYAAQPTDKTKTDAGYPPGIGVRYSLVMLGVINFFGMVFTLLVPES
KGKSL 
> UniRef90_A0A0D6QTT3_7_532 | Uncharacterized protein n=2 Tax=Araucariaceae RepID=A0A0D6QTT3_ARACU 
EVLNALDIAKTQLYHFTAIVIAGMGFFTDAYDLFCISTVTKLLGRIYYFDQNSKKPGALPPNVLAAVNGVALCGTLAGQLFFGWLGDKLGRKKVYGITLM
LMVICSVASGLSFGNTAKSVMTTLCFFRFWLGFGIGGDYPLSATIMSEYANKKTRGAFIAAVFAMQGFGILAGGAVAIIVSAAFKNKYDRPSYQDDPIRS
TALQADYVWRIILMFGAVPAVLTYYWRMKMPETARYTALVARNAKQAATDMSKVLQVEIEEERSKLEKIANKEPSYGLFSKEFLRRHGHHLLGTTTTWFL
LDIAFYSQNLFQKDIFTAVGWLPAAKKMNAIEEVYRIARAQSIISLCSTVPGYWFTVALIDHMGRFTIQLTGFFFMTVFMFALSIPYYHWRGDKCGDSYC
GGHHTAFIVLYSLTFFFANFGPNSTTFIVPAEVFPARIRSTCHGISAAAGKAGAIVGSFGFLYASQSTHAKQVESGYHKGIGIKNSLIILGVTNALGLLF
TFLVPETNGKSLEELSGENDEEVGTE 
> UniRef90_Q752Y1_6_563 | AFR442Cp n=2 Tax=Saccharomycetaceae RepID=Q752Y1_ASHGO 
SEDQPKVYIKTAGGNAAFHNFINDFGHIEDPLERRRLALKKIDDSSFGWYHVRAIMVAGVGFMTDSYDIFAINLGITMMSYVFWHGNMPSSTNSLLKVST
SVGTVIGQVGFGTLADVVGRKRIYGLELILMILATVLQCMIGKSPAIDFVAVLTFYRIIMGIGIGGDYPLSSIITSEFSTTKWRGAIMGAVFANQAWGQI
TGGILALILVAAYRGDLEPAASGLECGFECQRACDQMWRILVGFGCVPGMIALYFRLTIPESPRYTLDVQAADLARLANEPSRSDQEENLEKMVSPVEQV
NVAPPKASFRDFCRHFSKWKHFKIILGTAGSWFMLDVAFYGMNLNTTVILETIGYAQQNNVYEKLYNSAVGNLILICAGSLPGYWFSVCTMDIIGRKPIQ
IGGFTILTVLFCVIGFAYDRLGEKGLLGLYVVCQFFIQFGPNVTTFIVPGECFPTRYRSTAHGISAACGKLGAIIAQTCFGTLVDHHCARDGKAKNCWLP
NVMKIFALFMFCGLLLSFLIPETKRKTLEEINEQYHGEVDPGKFASHATNDANRVESV 
> UniRef90_A7M7Q3_28_533 | Phosphate transporter n=2 Tax=Hebeloma cylindrosporum RepID=A7M7Q3_HEBCY 
DERRRAALAEVDNAKFSWFHAKVCVVAGVGFFTDAYDIFAINIASTMLGYVYGKGQKLNKQQDLGVKVATPVGTLVGQLIFGYLADKLGRKKMYGVELMI
IIVATFAQALSGQAAAIHIVGVLVVWRFIMGVGIGGDYPLSAVISSEFASTKIRGRMMTAVFASQSRGNFTAALVAFIITAAYKSALLKETDITNLHTVD
FMWRLLIGLGCVPGCVALYFRLTIPETPRFTMDIERNIDQASNDIKQVLTGNSANVDPDSFVQRIETPKASWADFRAHFGQLKNFKILFGTAYSWFALDI
AFYGLGLNSGIILQAIGFGSPPTKGVRGVYDNLNNICKGNLILSAAGLIPGYWATFLFIDSWGRKPIQLMGFILLTILFIIMGFGYDKLTATVASTKAFV
FLYCLANFFQNFGPSTTTFVIPGEIFPTRYRSTAHGISAASGKLGAIVAQVGFSQLKDIGGTNKFVKHILEIFALFMLTGIFSTLLLPETKNESLEDLSN
EDQDGF 
> UniRef90_A0A0L0NDI3_20_579 | Repressible high-affinity phosphate permease n=1 Tax=Tolypocladium ophioglossoides CBS 100239 RepID=A0A0L0NDI3_9HYPO 
RTLGGNRAFHNFYNDYSHIPDPNLRRRLALSEIDKVPFGLYHVRAVLVAGVGFLLDSYDIFAINLITTLLGMVFWSGDQDQDGYGGNGGVLPDTTNQALK
ASTSAGIVIGMIVFGWLADAVGRRRMYGIELAIIIFGTFSCALVSSGPAVSGCGLLIFWRVLMVSTDYRPHCIFGRVTDSMQGVGIGGDYPLSSVIASEF
APTRWRGAMIAAVFSMQGFGLLMSALVALVTTVAFKDSYIGIKDETMCDAACRVAADRSWRIIVGVGAIPACLALYYRITIPETPRYTFDVQHDVEKADA
DIRAYVQSKSTGEYEGNRNSRTRVSETLLNVPRASWADVFAYFREWKNLKVLIGTTTSWFFLDLAFYGLGLNSTIVLHAIGYASGSTLYDKLYNQAVGMI
ILACAGSIPGYWTAVLTIDTIGRKPLQVFGFLLLTIIFCILGFRLHSLSEGAMLALYIVGQFLFNAGPNTTTFVVPGECFPTRYRSTGHGLAAAMGKVGA
IVAQGISIPLLKRESGSACVGNDCSPYLDRLLKLFALFMLLGTLVSLLIPETKGVTLEEL 
> UniRef90_L8WS69_32_534 | Inorganic phosphate transporter n=5 Tax=Rhizoctonia solani RepID=L8WS69_THACA 
DERRRAALREVDEAKFSRFHVKACLVAGVGFFTDAYDIFAINIAASMLGFIYGKGGALNPNQDLGIKVATPIGTLVGQLLFGWLADVVGRKKMYGVELMI
IIVGTFAQALSGSGPAVSILGAIIVWRFIMGIGIGGDYPLSAVITSEFAATRIRGRMMTAVFAMQGFAAALVGLIVTEAYKSSIINGPADLRKIDYCWRI
LIGLGAVPGCVALYFRLTIPETPRFTMDIERNVAQAANDVSIVVTNAKYKHDPDAVIERVQAPKASWADFSRHFGQWKNFKVLFGAAYAWFALDVAFYGL
GLNSSIVITAIGFGNSTNTNKQIGAYESLRNVCVGNLILSAGGLIPGYWVTFLFVDSWGRKPIQLLGFTMLTIIFICMGFGYDKMIHTTSAAKKAFVFLY
CFANFFQNFGPNTTTFIVPGEAFPTRYRSTAHGISAASGKLGAIIAQVGFARLRDIGGKNAFIKHILEIFALFMLTGLFATFLIPETKGRTLEDLSNESQ
DGF 
> UniRef90_A0A166CHM1_8_521 | Uncharacterized protein n=1 Tax=Daucus carota subsp. sativus RepID=A0A166CHM1_DAUCA 
QVLNALDVAKTQWYHFTAIIVAGMGFFTDAYDLFCISLVTKLLGRIYYHVDGAEKPGSLPPNVSAAVNGVAFCGTLSGQLFFGWLGDKLGRKKVYGMTLM
IMALCSIASGLSFGKEPKAVMATLCFFRFWLGFGIGGDYPLSATIMSEYANKKTRGAFIAAVFAMQGFGILAGGVLAIIISAAFDARFKAPSYEVSPAAS
TVPQADFAWRIILMVGALPALLTYYWRMKMPETARYTALVAKNAEKAAKDMSRVLQADIEAEPQKVEQNSDEPANSFGLFSKEFLRRHGLHLLGTTSTWF
LLDIAFYSQNLFQKDIFSAVGWIPPAKTMNALEEVYKIARAQTLIALFSTVPGYWFTVALIDKMGRFTIQLLGFSMMTIFMFALAIPYEHWTHKDNRIGF
VVMYSLTFFFANFGPNSTTFIVPAEIFPARLRSTCHGISAASGKLGAIVGAFGFLYLAQSKDKAKTDAGYPPGIGVKNALLLIAFVNLAGTLCTFLVPES
KGKSLEEMSRENED 
> UniRef90_A0A0C3GSW8_14_527 | Uncharacterized protein n=1 Tax=Oidiodendron maius Zn RepID=A0A0C3GSW8_9PEZI 
TDLNTRRRIALAEIDNAPLGWYHLRACIVAGVGFFTDQYDIFTVSMLTTMLGIVYWPQKKGAMPTPSDTAIKVATSGGTVIGQVGFGILADIVGRKRMYG
VELIIIIIATLGQALSAPGPGLSIVGVLIFWRVIMGIGIGGDYPLSSIITSEFASTKWRGFMMAGVFSMQGIGQLVGGIVMLVVTVGFKGSLQTAKSYAT
CTGVCSLAVDKMWRVLVGFGAVPACLALYYRLTIPETPRYTFDIARDVEKARVDVQAYMTGKHEGVPPSEIKRLEVLAQSDSLDLPKGSFRDFVQYFSKW
KNGKILLGTAGSWFCLDVAFYGLGLNSSTVLGAIGWTGGSDVYHILYKVASGNIILVCAGALPGYWATMFTVDIIGRRPIQMMGFVVLTLLFLVWGFDYK
HLSSNSMLGIYILAQFFFNFGPNATTFLVPGECFPTRYRSTGHGISAASGKIGSIIAQAALAPLRVTGAKPGATGAAANPWQNNVMKIYAFFMLLGCFTT
LLIPETKRKTLEEM 
> UniRef90_A0A0D6ES42_15_525 | SPOSA6832_04458-mRNA-1:cds n=1 Tax=Sporidiobolus salmonicolor RepID=A0A0D6ES42_SPOSA 
DLNARRRAALAEVDNAKFGWFHVKACVVAGIGFFTDAYDIFAINLAAGMIGYVYNQGVHKGALTANQDLGLKIATPVGTLMGQLFFGWLADRVGRKRMYG
FELMIIIVGTLGQAVAGHAPGISIIGVLVMWRFIMGVGIGGDYPLSAVITSEFAATRIRGRMMVATFWSQGWGQFAAAIVSIVCLAAFKKQILNDPVDYA
RHLDFVWRLLIGLGAVPGAVALYFRLTLPETPRFTMDIERNIKQASSDVDAFLSTGGYVQDVEPSAQHVEAPKATWADFRAHFGQWKHGKVLFGAAYSWF
ALDVAFYGLGLNSSIILNAIGYGSVSSGTPQHIRYQTLMNNSIGNLIITVAGLIPGFWFSFALIDVWGRKPIQLMGFIYSVIDEFSAKQMLTITLCCMGF
GYHKLQDNAVGAFVFLYCLTNFFQNFGPNTTTFVIPGEVFPTRYRSTAHGISAGSGKFGAIIAQIMAFKRDRGGKNNWVPHILEIFALFMLTGIFSTLLL
PETKGKTLEEL 
> UniRef90_A0A086TLB1_16_508 | MFS transporter, PHS family, inorganic phosphate transporter n=1 Tax=Mortierella verticillata NRRL 6337 RepID=A0A086TLB1_9FUNG 
QERRREALTKIDNAEFGWFHVRACLVAGVGFFTDAYDLFAINLVTPMLGIIYFNGGALPSDLDLGIKVAASVGTFMGQIGFGYLADRLGRKRMYGIELMI
IIVATLGQALSGNGYTLSLPAALIIWRVIVGVGIGGDYPLSAVITSEFATTNRRGAMMAAVFAMQGFGYLTTGIVAIILLAAFKDSIVANPQNLDYVWRI
LIGFGCLPALVAVYFRLTIPETPRFVLDVENNLNKAERDVATVLKENRNHLQSDEDNAVVVTDPSVAKGSFSDFCAYFSKWQNFKVLFGTSMAWFALDVA
FYGIGLNNSFILSSINFSNVKGDAYQSIWNAAVGQIIIVLLGAVPGYWVTVFTIERLGRIKIQIIGFVMSCVLFCVLGFAYNQIKNYSVALFVFLFAATQ
FFQNFGPNSTTFIIPGEVFPTRYRSTGHGIAAGSGKLGAIIAQVGFSALKDRGGPNAFIPQLLQIFALFMFVGLLVTFLIPETKGKTLEELSN 
> UniRef90_A0A084FYR1_11_540 | Inorganic phosphate transporter PHO84 n=1 Tax=Scedosporium apiospermum RepID=A0A084FYR1_9PEZI 
KTSGGNNAFHNFHNDFAHVADLNERRRLALAEVDRAPFGWYHVRACVVAGVGFFTDSYDIFAVSMLTIMLGIVYFPGKGSMPTSSDNAIKLSTSAGTVVG
QLLFGWLADVVGRKRMYGLELIIIIFATLAQALTSGSPSCNIIGLIIFWRVIMGVGIGGDYPLSSIITSEFATTKWRGAMMAAVFAMQGFGQLVAALVML
FVTLGFKSQLETAAKTIDCTGSCQVAVDKMWRTLIGFGAVPACIALYYRLTIPETPRYTFDVARDVEKANEDVKAYISGKREGYSDEVARATTHKAAKET
LEIPQASWSDFVRHYSQRKNYLLLLGTAGSWFCLDVAFYGLSLNNGTILSVIGYSTSHAHNVYQYLYNTAVGNVIIVLAGAVPGYWVSVATIDTLGRKKI
QMGGFLILTVLFIIMGFAYYHISSNGLLAIYVLAQFFFNFGPNTTTFIVPGEVFPTRYRSTSHGISAASGKIGSIIGQGAISVLRTHGGTPENPNPWMDH
VLEIYALFMLLGCLTTLLIPETARRTLEEL 
> UniRef90_G8JM48_16_559 | Uncharacterized protein n=1 Tax=Eremothecium cymbalariae (strain CBS 270.75 / DBVPG 7215 / KCTC 17166 / NRRL Y-17582) RepID=G8JM48_ERECY 
KTAGGNAAFHNFINDFAHVEDPLERRRLALKKIDDAPFGWYHVRAIMVAGVGFLTDSYDIFAINLGISMMSYVFWAGKMPASTNSLLKVSTSVGTVIGQV
GFGTLADVVGRKKIYGVELIIMIAATVLQCTIGSSPSINFVAVLTFYRIVMGIGIGGDYPLSSIITSEFSTTKWRGAIMGAVFANQAWGQLSCGILALIL
VAAYKGDLVGATTGDECGFECQKACDQMWRILVGFGCVPGLIALYFRLTIPESPRYTLDVETDLAKGVADAVKFTSGEHGNAEASMIARLEKVPSSFEQM
EVQPPKASFKDFCSHFSKWKHLKILIGTAGTWFMLDVAFYGLGLNTAVILQTIGYASSDNVYEKLYNSATGNLILICAGSLPGYWAAVATMDIIGRKPIQ
LFGFFILTVLFCVIGFAYDQIGEHGLLGLYIVCQFFQNFGPNVTTFIVPGECFPTRYRSTAHGISAASGKLGAILAQTALGTLIDHNCSRDGKKPNCWLP
HVMQIFAAFMLCGFFLTFLIPETKRRTLEEINEQCHGEVDPGKY 
> UniRef90_F6H8P7_7_514 | Putative uncharacterized protein n=1 Tax=Vitis vinifera RepID=F6H8P7_VITVI 
QVLNALDLAKTQWYHFTAIVIAGMGFFTDAYDLFSISLVTKLLGRIYYHVDGAAKPGILPPNVSAAVNGVALCGTLAGQLFFGWLGDKMGRKSVYGMTLI
LMVVCSIASGLSFGDEPKAVIATLCFFRFWLGFGIGGDYPLSATIMSEYANKKTRGAFIAAVFAMQGFGILAGGIVSLIVSAAFDHKFKAPSYQLDPVGS
TVPQADYIWRIILMFGAVPAGLTYYWRMKMPETARYTALVAKNAKKAAADMSKVLQVDIEAEESKVEKLATEPTNSFGLFSKEFAKRHGLHLIGTTTTWF
LLDIAFYSQNLFQKDIFSAIGWIPKAETMNAVQEVYRIAKAQTLIALCSTVPGYWFTVALIDYMGRFAIQLMGFFFMTVFMFALAIPYHHWTLKPNRIGF
VVIYSFTFFFANFGPNATTFVVPAEIFPARLRSTCHGISAASGKAGAIIGAFGFLYAAQNQDKTKTDAGYPPGIGVKNSLIVLGVVNFLGMLFTFLVPEP
KGKSLEEL 
> UniRef90_S8C5Z8_10_518 | Uncharacterized protein (Fragment) n=1 Tax=Genlisea aurea RepID=S8C5Z8_9LAMI 
KVLNALDVAKTQWYHFTAIVIAGMGFFTDAYDLFCISLVTKMLGRIYYHTPGSPKPGILPPNVSATINGVALCGTLAGQLFFGWLGDKLGRKKVYGITLM
LMCICSIASGLSLGSTPGAVMATLAFFRFWLGFGIGGDYPLSATIMSEYANKKTRGAFIAAVFAMQGFGILAGGIFAMIVSSAFSAKFKAPAYEVDPEGS
TVPEADYIWRIILMVGALPALLTYYWRLKMPETARYTALVAKNAKQAAADMSKVLQTEIEAVEEAQKQEEEGGEGKGYGLFSRDFMKRHGFHLLGTATTW
LLLDIAFYSQNLFQKDIFSAVGWIPPAKTMNAIQEVYTIARAQTLIALCSTVPGYWFTVALIDVVGRFAIQLMGFFFMTVFMFALALPYNHWTKRDNRIG
FVVIYSLTFFFANFGPNATTFVVPAEIFPARLRSTCHGISAAAGKLGAIIGAFGFLYLAQSPDPKKTDAGYPPGIGVKNSLIALGVINLLGMAFTFLVPE
PKGKSLEDL 
> UniRef90_E9E5M3_11_537 | Phosphate permease n=10 Tax=Clavicipitaceae RepID=E9E5M3_METAQ 
KTSGGNSAYHNFHNDFLHISDLNERRRLALAEVDKAPFGWYHVRACVVAGVGFFTDSYDIFTASLLTTMLGIVYYPGVGSMPTSSDNAIKLATSAGTVVG
QLGFGMLADLVGRKKMYGLELIVIIFATIGQALTSGSPACDIIGLIIFWRVIMGIGIGGDYPLSSIITSEFATTKWRGAMMAAVFAMQGLGQLCAAFVML
FVTLGFKGSLQGAKDKQHCIGDCQVAVDKMWRTLIGFGAVPACIALYFRLTIPETPRYTFDVARDVEKAGDDVEAYMTGKHESEPDEVARATMAQQAKAN
LEVPKASWGDFGRHYAKPKNFLLLLGTAGSWFCLDVAFYGLSLNNAQILQTIGFATSGKSVTNVYQFLYNTAIGNLIIVLAGAVPGYWVSVATIDTLGRK
TIQLGGFIILTILFIVMGFAYNHISSNGLLAIYVLAQFFFNFGPNTTTFIVPGEVFPTRYRSTSHGISAASGKVGSIIGQGAISTLKTHNGQNWMDHVLE
IYALFMLLGCITTLFIPETARKTLEEL 
> UniRef90_A0A162WVW2_4_538 | Inorganic phosphate transmembrane transporter n=1 Tax=Didymella rabiei RepID=A0A162WVW2_DIDRA 
RTAGGNSAFHNTVNDFAHIEDPAERRRLALAEIDKAPFGWYHVRAILVAGTGFFTDSYDIFCVSLLTIMLGIVYKHDNKGVLLTPQDTAIKLSTSAGTVL
GQVGFGALADIVGRKKMYGLELILIIVATLAQSLVGPGPGTSVVGLIIFWRVLMGIGIGGDYPLSSIITSEFATTKWRGAMMGAVFAMQGFGQLGGAIVM
VCLTAGFKSKLDKATSYATCTGECQIAVDKMWRALIGIGIVPAVCALYFRLTIPETPRYTFDVARDIEKANADVNQFVSGRKGEGEVDDIVAATTRQASV
AQLEIPKASFSDFFRFYGKLRNGKILFGTAMSWLLLDVAFYGLGLNSSTVLQAIGYGGGDTVYHKLYNLAAGNCILICAGAIPGYWLAVATIDTVGRKIL
QLVGFIMLTILFLIWGFAYHHLSGHAMLAIYVLIQLFFNWGPNTTTFIVPGECFVTRYRSTSHGISAGAGKIGSIIAQGAISPLRTRGATAKNANPWLNH
VMQIFSAFMFAGIFTTLLIPETKRKTLEDLSQDWD 
> UniRef90_A0A0C2X094_27_551 | Uncharacterized protein n=1 Tax=Amanita muscaria Koide BX008 RepID=A0A0C2X094_AMAMU 
DERRRAALSEVDNAKFSWFHFKVCMVAGVGFFTDAYVIPVFIRRLCFLILFLSSYDIFAINIASTMLGYVYGAGGVLNASQDLGVKVATPVGTLVGQLFF
GWLADRVGRKRMYGVELMIMIVATFAQALSGNAGAVNIIGALVVWRFIMGVGVGGDYPLSAVISSEFSSTHIRGRLMTAVFASQGWGNFAAALVALVVVS
AYKTQLLSETTTNPIAIDYMWRLLIGLGCVPAVLALYFRLTIPETPRFTMDIERNLDQATADIVGALRHQDVDYDPDNIRRIAAPKASWSDFSQHFGKWE
NGKVLFGAAYSWFALDIAFYGLGLNSSIILTAIGFGTPDTSLKGTLKQYQNLYNISVGNLVLSVAGLIPGYWASFLVIDSWGRKPIQLMGFIVLTILFVI
MGFGYNAMIATPAGTKVFVFLYCLADFFQNFGPNVTTFVIPGEVFPTRYRSTSHGISAASGKFGAIVAQVGFAQLKNIGGTNAFLPHILEIFAFFMLTGI
FSTLLLPETKGKSLEELSNENQDGF 
> UniRef90_G8XZH7_15_550 | Piso0_005623 protein n=2 Tax=Pichia sorbitophila (strain ATCC MYA-4447 / BCRC 22081 / CBS 7064 / NBRC 10061 / NRRL Y-12695) RepID=G8XZH7_PICSO 
YGGQTAFKNYVDKFQDVEDPLERRRLALEEIDKSGFGWTQVKMILIAGVGFMTDSYDIFAISMGVSMMEYVFWNGSMPSSTATLLKVSTSVGTVIGQVSF
GMMADFFGRKKIYGLELIVMICATIIQCTLGPSPAISFPAIMATMRIIMGIGIGGDYPLSSIISSEFSTTKWRGAIMSAVFSNQGLGQIFAGIVAIILVA
GYKDDLIGAHNAKECTGSCIKAFDQMWRVLVGFGCVPGCIALYYRLTIAESPRYALDVERSSELEKVADAEAVLDASAADIAPPKASFSDFWRHFGKWKY
GKYLLGTAGSWFMLDVAFYGLGLNTAVILKTIGYSKAGDLYHTMYNTAAGNLILVCAGALPGYWVTAATVDTIGRKPIQIGGFIILTAIFCGLGFGNDKL
NTHGKLALYVIAQFFENFGPNTTTFIVPGECFPTRYRSTAHGLSAASGKVGAIIAQTCLGTLINHGCSKDDQNCFLPHVMEIFALFMLLGVFTSLLIPET
RRMTLEEVTEKYHDEIDSSKLVKDRTSIQQESYESD 
> UniRef90_A0A0B2WQR3_46_604 | Phosphate permease n=1 Tax=Metarhizium album ARSEF 1941 RepID=A0A0B2WQR3_9HYPO 
ISRNRAAVVAKTSGGNSAYHNFHNDFLHVSDLNERRRLALAEVDRAPFGWYHVRSFVVAGVGFFTDSYDIFTASLLTTMLGIVYFPGVGAMPTSSDNAIK
LATSAGTVAGQLGFGMLADIVGRKKMYGLELIVIIFATIGQALTSGSPACDIIGLVIFWRVIMGIGIGGDYPLSSIITSEFATTKWRGAMMAAVFAMQGL
GQLCAAFVMLFVTLGFKGSLSSARDKAHCTGDCRVAVDKMWRTLIGFGAVPACVALYCESVWKTSLRYPWYQAHHSPSTVRLTIPETPRYTFDVARDVEK
ADDDVKAYMTGKHEGAPDEVARAHMAQQAKDSLEVPKASWSDFGRHYAKPKNLLLLLGTAGSWFCLDVAFCGLSLNNAQILQTIGFATSGKSVANVYQFL
YNTAIGNLIIVLAGAVPGYWVSVATIDTLGRKTIQLGGFIILTILFIVMGFAYNSISSSGLLAIYVLAQFFFNFGPNATTFIVPGEVFPTRYRSTSHGIS
AASGKVGSIIGQGAISTLKTHNGQNWMDHVLEIYALFMLLGCFTTLLIPETARKTLEEL 
> UniRef90_A0A0A1G395_6_533 | Phosphate transporter n=7 Tax=Euphorbiaceae RepID=A0A0A1G395_MANES 
QVLNALDVAKTQWYHFTAIIIAGMGFFTDAYDLFCISLVTKLLGRIYYHVDGAEKPGTLPPNVSAAVNGVAFCGTLAGQLFFGWLGDKMGRKKVYGMTLM
LMVICSVASGLSFGHNAKAVMSTLCFFRFWLGFGIGGDYPLSATIMSEYANKKTRGAFIAAVFAMQGFGILAGGIFAIIISSAFRDRFSAPAYEVDALAS
TVPQADFVWRIILMVGALPAALTYYWRMKMPETARYTALVAKNAKQAASDMSKVLQVDIEAEEQKVQQLAQDETNSFGLLSKEFLRRHGLHLLGTTTTWF
LLDIAFYSQNLFQKDIFSAIGWIPPAKTMNALEEVYKIARAQTLIALCSTVPGYWFTVAFIDRMGRFAIQLMGFFFMTVFMFALAIPYNHWTHKENRIGF
VAMYSLTFFFANFGPNATTFVVPAEIFPARLRSTCHGISAASGKLGAIVGAFGFLYLAQNKDKAKADAGYPAGIGVRNSLLVLGVINFLGMIFTFLVPES
KGKSLEELSGENEEDDQPEEQSSYNDRT 
> UniRef90_UPI00052EE356_34_541 | PREDICTED: inorganic phosphate transporter 1-4-like isoform X1 n=2 Tax=Nelumbo nucifera RepID=UPI00052EE356 
QVLNALDQAKTQWYHFTAIVIAGMGFFTDAYDLFCISLVTKLLGRIYYHVDGSTNPGSLPPNVSAAVNGVAFCGTLAGQLFFGWLGDKMGRKRVYGMTLM
LMVICSIASGLSFGQDAKAVMATLCFFRFWLGFGIGGDYPLSATIMSEYANKKTRGAFIAAVFAMQGFGILAGGMVAIIISAAFKAKFHAPAYEVDPIAS
TVPQADYVWRLILMFGSLPAALTYYWRMKMPETARYTALVAKNAKRAASDMSKVLQVEIEAEQDKVESLSQDTSNSFGLFSKEFLRRHGLHLLGTTMTWF
LLDIAFYSSNLFQKDIFSAVGWIPPAKTMSALEEVYKIARAQTLIALCSTVPGYWFTVAFIDKIGRFKIQLMGFFFMTVFMFALAIPYHHWTLKDNRIGF
VIMYSLTFFFSNFGPNATTFVVPAEIFPARLRSTCHGISAASGKAGAMVGAFGFLYAAQPQDKTKTDAGYPPGIGIRNALIMLGAINFFGMVFTLLVPES
KGKSLEEM 
> UniRef90_A0A0C3PZQ5_27_527 | Uncharacterized protein n=2 Tax=Pisolithus RepID=A0A0C3PZQ5_PISTI 
DERRRAALAEIDNAPFSWFHIKVCLVAGVGFFTDAYDIFAINIAATMLGYVYGKNGALSTWQSTGVKAATPVGNLVGQVVFGWLADRVGRKRMYGVELMI
MIIATFGQALSGQAPAVGIIGALIVWRFIMGIGIGGDYPLSAIISSEFAAIHSRGRLMTAVFAFQGWGQLASAIVGLVVVSAYKSEILESAYPAAKPVDY
CWRILIGLGCVPGLVALYFRLTIPETPRFTMDVERNVIQASKDIENVVTTGTYVVDEDAPIQRVKAPRATWPDFRAYFSHWRNLKVIIGTAYSWFALDIA
FYGLGLNNSVILTAINFGNPTTTKTTSLYVWENLKNICVGNLILSVAGLIPGYWVTFLFIDTWGRKPIQLMGFTVLTILFVIMGFAYDKLTENPQVTKAF
VFLYCLTNFFQNFGPNTTTFIVPGEAFPTRYRSTAHGISAASGKLGAVIAQLGFGQLINIGGTNKFVKHIMEIFAFFMLTGIFSTLLIPETKQKTLEDLS
N 
> UniRef90_Q5KK79_20_529 | Phosphate transporter, putative n=9 Tax=Cryptococcus RepID=Q5KK79_CRYNJ 
ERRRAALAEIDEASFSWFHAKACIVAGVGFFTDAYDIFSISIAATMIGYVYHNGGSNTSNQDLGIKVAHSIGTFFGQLLFGYLADHIGRKRMYGVELIII
IIGTLGQAVAGHAPGVNIYGVLIMWRFIMGIGIGGDYPVSSVITSEFAARKIRGRMMAAVFSAQGWGNFTCAIVAVIVVAAYKDSIHSQPLDDLKSVDQA
WRLIIGIGCVPAVIALYFRLTIPETPRYTMDVERNIKQASQDVDAYITTGQYIADPVQINDRAEVPKASWSDFARHFGQWQNGKVLLGTSWSWFALDIAF
YGLGLNSSTILSTIGFGSSTDLPTKQENIYQTLYNVAVGNIILAVGGLIPGYYFSMAFIDSWGRKPIQLMGFVLLTIIFVCMGFGYDKMLSTDPGKKAFV
FLYCMANFFQNFGPNTTTFIVPGEVFPTRYRSTAHGISAASGKLGAIVAQVGFSRLINIGGTNQFLKHILEIFAFFMLTGVFSTLLLPETKNRSLEDLSQ
EDQESFVRNS 
> UniRef90_C4JDY1_3_539 | Phosphate:H+ symporter n=1 Tax=Uncinocarpus reesii (strain UAMH 1704) RepID=C4JDY1_UNCRE 
TLTSGGNSAFKNFHNQFAHVQDPNERRRLALAEIDKAPFGWYHIRAVVVAGIGFFTDAYDIFAINLASAMLGIVFWLDAKEKPGKIPSSADTAIKVATSG
GTVIGQVGFGWLADVVGRKKMYGLELMIIIFATLAQALSSDSPGVSIVGLLIFWRVIMGIGIGGDYPLSSIITSEFATTKWRGAMMGAVFAMQGIGQFAA
ALVALILAAGFKESLKTAATEAECSGVCQVAVDKMWRVVIGFGAVPGCIALYYRLTIPETPRYTFDVQRDDIKAAEDTKAYMQGQPGGHPDEIQRIATLQ
QDNTELEVPKASWSDCWAHYKQWKHGKVLLGTAASWFFLDVAFYGLGLNNSIVLSAIGYTGGDNVYEILFNSAVGNLILVCAGAIPGYWVTVATVDTIGR
KPIQIMGFTMLTILFIIIGFAYDKLLQSHNGLLALYVLAQFFFNFGPNATTFIVPGECFPTRYRSTSHGLSAASGKVGAIIAQCVFGPLVSKGAKPGSSQ
KPWLKHVMQIFALFMLCGLFTSFLIPETKRKTLEELA 
> UniRef90_A0A072PMH7_2_538 | MFS transporter, PHS family, inorganic phosphate transporter n=1 Tax=Exophiala aquamarina CBS 119918 RepID=A0A072PMH7_9EURO 
SNNKTAGGNAAFHNFHNDFAHVQDPNERRRLALAEIDKAPFGWYHVRAIVVAGIGFFTDAYDIFAINMVTAMLGVVYWQDAATKPGQIPSNSDTAIKVAT
SGGTVLGQVGFGWLADVVGRKKMYGLELILIIFCTLAQALSSDSAAISITGIIIFWRVMMGIGIGGDYPLSSIITSEFATTKWRGAMMGSVFAMQGIGQF
TAAMVALCVTAGFKESLLTAKTVSACDGVCLLAVDKMWRVIIGFGAVPGCIALYFRLTIPETPRYTFDVARDTEKAVSDVKAYKSGAHEGKPDEVSRAGV
LQDSRERLAAPKASWADFWRHYSQWRHGKVLLGTAGSWFFLDVAFYGLGLNNSIILSAIGYAKGSNVYHIFRNTAVGNLIIVCAGAIPGYWVTVATVDTI
GRKPIQLMGFTLLTILFVVIGFAYNHLSQSGLLALYVLCQFFFNFGPNATTFIVPGECFPTRYRSTSHGLSAASGKVGAIIAQVVFGPLRTKGHATADNP
SPWLNHVMQIFALFMLCGIFTTLLIPETKRKTLEELA 
> UniRef90_Q6BPE6_4_544 | DEHA2E14234p n=2 Tax=Debaryomyces RepID=Q6BPE6_DEBHA 
ITQEIQAHEVSNSGGKTAFKDYIGKYAHIEDPLERRRLALEDIDNAGFGWTQIKMIMIAGVGFMTDSYDIFAINLSVTILSYVYWSGVMPDSTTTLIKVS
TSVGTVIGQLGFGIMADVVGRKKIYGLELIVMIAATIFQCCLGEAPGVNFVAIFSVLRIIMGIGIGGDYPLSSIISSEFATTKWRGAIMGAVFSNQGLGQ
ILAGIVTIVCVAGYKNQLIGATIDSATKIADCDATCQKACDQMWRIVVGFGCVPGVIALYYRLTIAESPRYHLDVDEHDDLEKVVEAEVVLDKAAADIAP
PKASFVEFWKHFGQWRYGKILIGTAGSWFMLDVAYYGLGLNTATILQTIGYAGGDNVYDVLYNSAAGNLILVCAGSLPGYWATVATVDIIGRKPIQIGGF
VILTILLCAIGFGYDKLKNETTNGLLALYVLCQFFQNFGPNTTTFIVPGEVFPTRYRSSAHGISAASGKVGAIIAQTCIGTLINHGCAADDKNCFLPHVM
EIFALFMLIGIFTSLLIPETKRKTLEEIAERYHGEIDTTKL 
> UniRef90_B5RHV8_4_498 | AM-induced phosphate transporter n=1 Tax=Lotus japonicus RepID=B5RHV8_LOTJA 
EVLEALDSARTQWYHVTAIVIAGMGFFTDAYDLFCITTVSKLLGRLYYFDPSTGKPGKLPNNVNNLVTGVALVGTLSGQLFFGYLGDKLGRKKVYGVTLI
LMVACAICSGLSFGASAKSVMGTLCFFRFWLGFGIGGDYPLSATIMSEYANKRTRGAFIAAVFAMQGVGIIFAGLVSMCLSAGFKASYHAPSFHDDPIMS
TQPQGDLMWRLVLMIGAVPAAMTYYWRMKMPETGRYTAIIEGNAKQAAADMARVLDIEIQAEQDKLAEFKAANDYPLWSNEFFTRHGRHLIGTMTSWFLL
DIAFYSQNLTQKDIFPAMGLIDKDFEMNAIQEVFETSRAMFVIALFGTFPGYWFTVFFIEKLGRYKIQLIGFFMMSVFMFIIGVKYDYLRNENSHMFALL
YGLTFFFANFGPNSTTFVLPAELFPTRVRSTCHALSAAAGKAGAMVGAFGIQNYTQKGEQKQIKHAMMILAVTNLIGFFCSFLVTETKGRSLEEI 
> UniRef90_UPI0004413EC1_16_520 | phosphate permease n=1 Tax=Auricularia subglabra (strain TFB-10046 / SS5) RepID=UPI0004413EC1 
ANLNERRRVALAEVDNAKFSWFHVKVCLVAGVGFFTDAYDLFAINIASTMLGQVYGAGGKLNPNQDLGVKVASPVGTLIGQLLFGWLADVVGRKRMYGLC
IIIVATMAQALSGSGPAVSIIGVIIVWRFIMGVGIGGDYPLSAVISSEFAATRTRGRLMTAVFAAQGFGNFAAALVALIVVAGYKNAILNDPVGTPNHVD
FCWRLLIGLGCIPGAIALYFRLTIPETPRFTMDIERNVKQATQDVDTFLTSGTYVVDPDAVVQRVQAPKASRSDFVRYFSEWKNFKILFGAAYSWFALDV
AFYGLGLNSSIVLEAIGFGSGSHGTPQEKIYITLKNVSVGNLILSAAGLIPGYWVSFLFIDSWGRKPIQLMGFIMLTIIFAIMGFGYHAIRDHSKPAFVF
LYCLANFFQNFGPNTTTFVVPGEAFPTRYRSTGHGISAASGKLGAIIAQVGFARLKDRGGSNQWINHILEIFAAFMLTGIFSTLLLPETKHRSLEELSNE
NQDDF 
> UniRef90_D5GC36_2_562 | Uncharacterized protein n=1 Tax=Tuber melanosporum (strain Mel28) RepID=D5GC36_TUBMM 
NKTAGGNSAFHNFNNQFAHVSDPNERRRLALAEIDRAPFGWYHVRAVVVAGVGFFTDAYDIFAINMVTGMLGLVYWKSGKIPEHSDTAIKVSTSGGTVIG
QLLFGWLADVVGRKKMYGLELLVIIVATLAQALTSESYSMHLVGLLVFWRVIMGIGIGGDYPLSSIITSEFATTKWRGAMMGAVFAMQGIGQLAAALVAL
IVTVAFKSQTHPAAKPSQCDVACRTAVDRMWRIVIGFGAVPACIALYYRLTIPETPRYTFDVARDVERGQADASAYLAGKAAGEIDEIRRVEAMQQSADL
QVPKASWKDFWGVFLQWRYGQILLGTAGSWFLLDVAFYGLGLNNSIILAEIGYAAKDNVYDRLYNNAVGNLILICAGAIPGYWVTVFTVDIVGRKPIQMM
GFVLLTGLFIVIGFGFHHLSSNALLGLYILCQFFFNFGPNATTFLVPGECFPTRYRSTSHGISAASGKVGAIIAQVLIGPLRTRGATAKNASPWLNHVMQ
IFAGFMFAGIFTTLLIPETKRKTLEALCAELYGEGIAQEEKATHTGTAGVGEATSEEAGNE 
> UniRef90_I1BVC2_25_501 | Phosphate:H+ symporter n=2 Tax=Rhizopus RepID=I1BVC2_RHIO9 
DALERRRAALDEIDNAKFGWFHIRACIVSGIGFFTDAYDIFAINLTPYNVDTAIKVSCSVGTVVGQLLFGYLADRVGRKRMYGVELMIIIIGTVGQSLAG
NGPAASFWGVITFWRIIVGIGIGGDYPLSSVITSEFATTKRRGAMMAAVFAMQGFGQVTAGLVGLIVTAAFQSAIKADQTKLDYVWRIVIGLGAVPGVCA
LYYRLTIPETPRFTIDVEQKVEKGIRDAKAFIERGASAGDYTDNIAITRDEASPKASWSDFCSHFGKWENGKVLFGAAYSWFALDIAWYGLGLNNSIILS
NIGFGGSSDPYTAVFRVCVGNVIINLLGSVPGYWISVFTIDKLGRKTIQIMGFTMLTIMFVILGFGYNKILETSDALFIVLYTITQIFFNFGPNTTTFIV
PGECFPTRYRSTAHGISAASGKVGSIVAQVGFGLLKDIGGSNKWIDHLLELFAFFMMTGIFSSFLIPETKGKTLEEL 
> UniRef90_K4HTY2_29_530 | Phosphate transporter n=1 Tax=Boletus edulis RepID=K4HTY2_BOLED 
NERRRAALAEIDNAPFSWFHVKVCLVAGVGFFTDAYDIFAISIAASMLNYVYGGPTVTLSTWQSTGIKAATPVGNLFGQLIFGWLADVVGRKRMYGIELM
IMIIATFGQALSGQAPAVGIVGVLIVWRFIMGVGIGGDYPLSAIISSEFAATRSRGRLMTAVFAFQGWGQLASSIVGIVVVAAYKDAIIHSTFPCVVPVD
HTWRLLIGLGCVPGVIALYFRLTIPETPRFTMDVERNIEQAALDIDNVLTTGKYVEDDDAIVTQRVKAPRASRADFVAHFSKWENGKVLLGTAYSWFALD
IAFYGLGLNSSVILTAINFGGISKATTPESVYLNLYNVCVGNLILSIAGLIPGYWVSFLFIDTWGRKPIQLMGFCILTVLFITMGFAYDKLNASTSGKNA
FVFLYCLTNFFQNFGPNTTTFVVPGEAFPTRYRSTAHGISAASGKLGAVVAQLGFGQLINIGGTNKFIQHIMEIFAFFMLTGIFSTLLIPETKQKTLEDL
SN 
> UniRef90_L7JGP7_17_543 | Inorganic phosphate transporter PHO84 n=3 Tax=Magnaporthe oryzae RepID=L7JGP7_MAGOP 
AVKANNLTAGGNAAFKNFNNQFAHIDDRAERRRLALAEIDRAPFGWYHVRTICIAGIGFMTDSYDIFAVGLITSLLGIVYFNGKISSQDDTAIKVATSCG
TVVGQVGFGVIADWIGRKKIYGVELIIIIVTTLIQALSSNSPAVSIIGLLVFWRILMGIGIGGDYPLSATITSEFATTKWRGFMMNAVFAMQGIGQLCAA
LVLLVLSAAFKSQLELASSPATCSTTGACLTAVDRMWRLIIGFGAIPGCIALYFRLTIPETPRYTFDVENDADTARGALKSDANATTAVTESPEEETASR
AEFMRHYKQWKNLKVLLGCALSWFFLDIAFYGLGLNNPIILNAIGWSGGSNMYQVLYNTAVGNLVLVLAGAVPGYWVSAGLIDTVGRKPIQLFGFFALTL
IFFVIGFKFWDLTGNELLALYTIAQFFFNCGPNSTTFIIPGEVFPTRYRSTSHGISAASGKMGAIIAQVVFGPLKDIGANPTLAKTDPKWAAPWLNHIMQ
IFACIMALGFFTTLLLPETARKTLEEL 
> UniRef90_A0A0J8CSP0_8_513 | Uncharacterized protein n=1 Tax=Beta vulgaris subsp. vulgaris RepID=A0A0J8CSP0_BETVU 
VLKALDVAKTQWYHFTAIIIAGMGFFTDAYDLFCISVVTKLLGRIYYTSSDPTEPGSLPINVSAAVSGVALCGTLAGQLFFGWLGDKMGRKSVYGITLLL
MTTCSIASGLSFGSTPKGVMTTLCFFRFWLGFGIGGDYPLSATIMSEYANKKTRGSFIAAVFAMQGIGILTGGIVALIVSSAFENRYHPPSFEQDPEGSL
TPEADYIWRVVLIFGAIPAAMTYYWRMQMPETARYTALVAKNAKKAAEDMSKVLQVELEGEEDKLKRIVQDDRNSFGLFSAQFARKYGLRLLGTTSTWFL
LDIAFYSQNLFQSNIFSSIGWLPDASEMSAIREVYKVARAQTLIALCGTVPGYWFTVAFIDVIGRFTIQMMGFFFMTVFMFAIAIPYEHWQQRANRVGFL
IMYGLTFFFANFGPNATTFVVPAEIFPARLRSTCHGISAAAGKAGAIVGAFGFLYASQEKDPAKRSQGYPAGIGKKNSLIVLGVINFLGMVFTLLVPEPK
GQSLEE 
> UniRef90_A0A0A0LLI8_8_512 | Uncharacterized protein n=1 Tax=Cucumis sativus RepID=A0A0A0LLI8_CUCSA 
VLNALDLAKTQWYHFTAIIIAGMGFFTDAYDLFCISIVTKLLGRIYYHIPNGSKPGSLPPNIAAAVNGVAFCGTLSGQLFFGWLGDKLGRKKVYGITLIL
MVVCSIASGLSFSHSPKSVIATLCFFRFWLGFGIGGDYPLSATIMSEYANKKTRGAFIAAVFAMQGFGILGGGIVALIVSAAFNNRFPAPPYMNDPIRPT
IPEADYVWRIVLMFGAIPAALTYYWRMKMPETARYTALVAQNAKQAAADMSKVLQVNLELNEQEKNFTTESHANQNRFGLFSREFAKRHGLHLLGTTTTW
FLLDIAFYSQNLFQKDIFTAIEWLPPAKTMSELEECFKIAKAQTLIALCGTVPGYWFTVALIDYLGRFFIQLMGFIMMTIFMFALAFPYNHWKEKPHRIG
FVVMYSLTFFFANFGPNSTTFIVPAEIFPARLRSTCHGISAAAGKAGAIVGAFGFLYAAQSKDPTLTDPGYPTGIGIKNALILLGCVNLCGALFTLLVPE
SKGKS 
> UniRef90_C0LZ80_8_513 | Phosphate transporter n=9 Tax=Phaseoleae RepID=C0LZ80_SOYBN 
VLNALDVAKTQWYHFTAIVIAGMGFFTDAYDLFCISLVTKLLGRLYYTDITNPKPGVLPPNVQAAVTGVALCGTLAGQLFFGWLGDKLGRKRVYGLTLML
MVVCSVASGLSFGDTPKGVMATLCFFRFWLGFGIGGDYPLSATIMSEYANKKTRGAFIAAVFAMQGFGILAGGIVALIVSSAYDHKYDLPSYKDNPAGSK
VDSLDYVWRIILMFGAVPAGLTYYWRMKMPETARYTALVAKNAKQAASDMSKVLQVEVEAEEDKLQHMVESEHQKYGLFSKEFAKRHGLHLVGTTVTWFL
LDIAFYSQNLFQKDIFSAIGWIPPAQDMNAIHEVYRIARAQTLIALCSTVPGYWFTVAFIDIMGRFAIQLMGFFFMTVFMFALAIPYNHWKNHNNIGFVV
MYSFTFFFSNFGPNATTFVVPAEIFPARLRSTCHGISAAAGKAGAIVGAFGFLYAAQSTNPDKVDHGYPTGIGVKNSLIVLGVINFFGMVFTLLVPESKG
KSLEEL 
> UniRef90_A0A060SS30_80_580 | Uncharacterized protein n=1 Tax=Pycnoporus cinnabarinus RepID=A0A060SS30_PYCCI 
DEKRRAALAEIDNAKFSWFHVKVCMVAGVGFFTDAYDIFAINIASTMLGYVYGDHVKGALPPNQDLGVKVATPCGTFVGQLLFGWLADLVGRKRMYGIEL
MLIIIATFGQAVSGQGHAVNIIAVLIVWRFIMGIGIGGDYPLSAVISSEFASTRSRGRMMTAVFANQGWGQFTAALIGFIVVSAFKHALLRDDPNVLAHV
DFMWRILIGLGCVPGAIALYFRLTIPETPRFTMDVERNVKQAAQDVDNFLTTGSYYVDPDAPIQRVQAPKASRRDFIAYFSRWENLRLLIGTSYSWFALD
IAFYGLGLNNSIILTAIGFGSPDASLKGTAKVYQNLHNITVGNMVISVAGLIPGYWATFLLIDRWGRKPIQLMGFTMLTILFIIMGFAYDKLTATESGRN
AFTFLYCLTNFFQNFGPNTTTFVVPGEAFPTRYRSTAHGISAASGKLGAIVAQVGFGKMVNIGGPNHFVKHLLEIFAFFMLTGIFSTLLIKETKNQTLEE
L 
> UniRef90_W9WCU1_3_539 | MFS transporter, PHS family, inorganic phosphate transporter n=10 Tax=Herpotrichiellaceae RepID=W9WCU1_9EURO 
TKTSGGNAAFHNFHNDFAHIQDPNERRRLALAEIDKAPFGWYHIRAIIVAGIGFFTDAYDIFAINLVTAMLGVVYWQDAPSSKNAGKIPSNSDTAIKVAT
SGGTVIGQLGFGWLADVVGRKRMYGLELILIIFATLAQALSSDSPAISVVGLIIFWRVMMGIGIGGDYPLSSIITSEFATTKWRGAMMGAVFAMQGIGQF
TAAIIALIVVSGFHNSLKTAATVGACDGVCQLAVDKMWRVIIGFGAVPGCIALYFRLTIPETPRYTFDVARDSEKAVEDVKAYRSGQREGKPDEVSRAAV
LQDSRQRLDPPKASWRDFWRHYSQWRHGKILLGTAGSWFFLDVAFYGLGLNNSIILQAIGYAKGDDVYEIFRNTAVGNLIIVCAGAIPGYWVTVATVDTL
GRKPIQMMGFILLTIIFIIIGFAYSHLGEGGLLALYVLAQFFFNFGPNATTFIVPGECFPTRYRSTSHGISAASGKVGAIVAQTVFGPLRTKGHPTTANP
SPWLNHVMQIFALFMLCGCFTTLLIPETKRKTLEELA 
> UniRef90_A0A0B5WQH0_8_514 | Phosphate transporter n=3 Tax=Euphorbiaceae RepID=A0A0B5WQH0_MANES 
VLNALDVAKTQWYHFTAIVIAGMGFFTDAYDLFCISLVTKLLGRIYYTDYDKDKPGTLPPNVAAAVNGVALCGTLAGQLFFGWLGDKLGRKKVYGITLIL
MVVCSLASGLSFGGTPEGTIATLCFFRFWLGFGIGGDYPLSATIMSEYANKKTRGAFIAAVFAMQGFGILAGGIVGLIVSSAFDHRFKTPPYSDSRRASL
APQADYIWRIILMFGALPAALTYYWRMKMPETARYTALVAKNAKQAAADMSKVLHVDLEAEEAKVRKLATEQSNSFGLFSKEFAKRHGLHLVGTTTTWFL
LDIAFYSQNLFQKDIFSAINWIPKAAEMNAIHEVYRIARAQTLIALCSTVPGYWFTVFLIDYMGRFAIQLMGFFFMTVFMFALAIPYHHWTLKPNRIGFV
VIYSLTFFFANFGPNATTFVVPAEIFPARLRSTCHGISAAAGKAGAIVGAFGFLYAAQSQDKTKTDAGYPPGIGVKNSLIALGVINFFGMLFTLLVPESK
GKSLEEL 
> UniRef90_A0A061ESD8_8_512 | Phosphate transporter 1,5 n=2 Tax=Theobroma cacao RepID=A0A061ESD8_THECC 
VLNALDAAKTQWYHFTAIIIAGMGFFTDAYDLFSISLITKLLGRIYYHVEGAQKPGTLPPNVAAAVNGVAFCGTLAGQLFFGWLGDKLGRKRVYGLTLML
MVVCSIASGLSFGDSPKGVVATLCFFRFWLGFGIGGDYPLSATIMSEYANKKTRGAFISAVFAMQGFGILAGGIVALIVSAAFDHAYKAPPYSVDADGST
VPEADYIWRIILMFGAVPALLTYYWRMKMPETARYTALIARNAKQAAADMSKVLQVELEAEEEKVEKMRVAESNSFGLFSKEFARRHGVHLLGTTTTWFL
LDIAYYSSNLFQKDIFSAIGWLPKPETMSATHEVYRVAKAQTLIALCGTVPGYWFTVAFIDYLGRFTIQLMGFFFMTVFMFALAIPYHHWKSHNAGFLIM
YSLTFFFANFGPNATTFVVPAEIFPARLRSTCHGISAAAGKAGAIVGAFGFLYASQSTNPANTDAGYPPGIGMKNSLIVLGAINCLGMAFTLLVPESRGK
SLEEL 
> UniRef90_A7EBP1_13_561 | Uncharacterized protein n=1 Tax=Sclerotinia sclerotiorum (strain ATCC 18683 / 1980 / Ss-1) RepID=A7EBP1_SCLS1 
KHNTKTCGGNAAFHNFNNDYSHIVNPNYRRRLALAEIDKVPFGWYHVRAVVVAGIGFFTDSYDIFAINLITSMLGMVYWQGPPSTGGNHGILPTGINTAI
KAATSGGAIIGQIGFGWLADFLGRRKMYGVELAVVILATLAQCLSSRSPALGMAGVFIFWRVLLGIGIGGDYPLSAVITSEFAPTKWRGGMMAAVFSMQG
GGQFAAALIALITTYAFKNSLINTSNTFDTCDPACQLAADKAWRIIVGFGAIPACFALYYRITIPETPRYTFDVAHDMEKTNADINAFVKNDAEGDVDLV
LQNKMKRYHRYHLSESSASWSDIFHYFSQWDHAKILLGTSLSWFFLDLAYYGLGLNASTILNAIGYGTGPTLYHILLHTATGNLALVCAGSIPGYWISIL
TIDTLGRKRLQIFSFAILTLLFCIIGFLYDSLSKGPLLTLYILAHIFFNFGPNTTTFIIPGECFPTRYRATGHGISAASGKLGAIIAQVISLPLLMNEET
DSLHCRISASQCSPRLKYLMRIFALCMVCGVGVSFLVPETMGRSLEELA 
> UniRef90_Q9AU00_8_514 | Phosphate transporter 2 n=1 Tax=Lupinus albus RepID=Q9AU00_LUPAL 
VLTALDVAKTQWYHFTAIIVAGMGFFTDAYDLFSIANVTKLLGRIYYTHQGAPKPGTLPPNVSLAVNGVALCGTLTGQVFFGWLGDKMGRKKVYGLTLAI
MVFASLASGLSFGHTAKGTVSTLCFFRFWLGFGIGGDYPLSATIMSEYANKKTRGAFIAAVFAMQGFGILFGGIVSLVISTIFDHAYSAPAYEVDAEASL
VPQADYVWRIILMLGALPAALTYYSRMKMPETARYTALVARNAKQAAQDMSKVLQVEIEAEQDMVDKLSERDNNNFGLFTKEFAKRHGKHLIGTCTTWFL
LDIAYYSSNLFQKDIYSSIGWLPPAKEMNAIHEVFRVSKAQVLIALCGTVPGYWFTVAFIDHLGRFFIQLMGFFFMTVFMFALAIPYDHWTKKDNRIGFL
VMYALTFFFANFGPNSTTFVVPAEIFPARLRSTCHGISSAAGKAGAIVGAFGFLYASQSKDATKRDVGYPAGIGMKNTLIVLAVCNCLGMFFTFLVPESK
GKSLEEL 
> UniRef90_M1W711_14_546 | Phosphate transport protein n=1 Tax=Claviceps purpurea (strain 20.1) RepID=M1W711_CLAP2 
HTAGGNSAYHNFHNDFLHVADLNERRRLALAEVDKAPFGWYHVRACVVAGVGFFTDSYDIFTASLLTLMLGIVYYPGVGKMPTNSDNAIKLATSAGTVVG
QLGFGFLADVVGRKKMYGLELIVIIFATIGQSLTSGSPACDIIGLIIFWRVIMGIGIGGDYPLSSIITSEFATTRWRGAMMAAVFAMQGLGQLCAALVML
FVTLGFKDSLSGARDVARCDGDCQVSVDKMWRTLIGFGAVPACLALYFRLTIPETPRYTFDVARDIEKAQDDVKAYISGKSPKDADAVARAVVAQGSKEE
TLEVPKAGWRDFGKHYAKPKNFLLLFGTAGSWFCLDVAFYGLSLNNAVILEAIGYSTNANSVTSVYQLLYNTAVGNLIIVLAGAVPGYWVSVATIDTLGR
WPIQMGGFAILWILFMVMGFAYHQLGQNGLLAIYVLAQFFFNFGPNTTTFIVPGEVFPTRYRSTSHGISAAAGKIGSIIGQGAISTLRTKGATKKDPNPW
MDNVLKIYAFIMLLGCVTTLFIPETKRKTLEEL 
> UniRef90_A0A179HAT3_20_561 | Inorganic phosphate transporter PHO84 n=2 Tax=Purpureocillium lilacinum RepID=A0A179HAT3_9HYPO 
RTLGGNRAFHNFYNDYSHIPDPNLRRRLALSEIDKVPFGLYHVRAVLVAGVGFLLDSYDIFAINLITTLLGMVFWSGNDDGNGYGGNGGVLPDTTNQALK
ASTSAGIVIGMILFGWLADALGRRRMYGIELAIIIFCTFCCALVSASPSVSASALLIFWRVVMGIGIGGDYPLSSVITSEFAPTRWRGAMIAAVFSMQGF
GLLMSSVVALITTVAFKDAYINIKDETQCDTACRIAADRSWRIIVGVGAIPACLALYYRITIPETPRYTFDVQHDVEKADADIRAYVQSKASGDYEANRN
SGARVAETSLNVPRASWADVFAYFGQWKNLKVLIGTTLSWFFLDLAFYGLGLNSSIVLHAIGYATGNNMYDKLYNQAVGMIILSCAGSIPGYWTAVFTID
TVGRKPLQIFGFLFLTIIFCILGFRLKHLSEGAMLALYIIGQFLFNAGPNTTTFVVPGECFPTRYRSSGHGLSAAMGKIGAIVAQVISIPLLKRGPGSEG
CVGNACSPNLDGLLKLFALFMLLGTLVSFLIPETKGVTLEEL 
> UniRef90_U7Q3Y2_16_585 | Phosphate:H+ symporter n=2 Tax=Sporothrix schenckii RepID=U7Q3Y2_SPOS1 
RTYGGNRAFHNYANDYSHISDPNLRRRLALSEIDKVPLGLYHVRAVAVAGVGFFLDSYDIFAISMVTNLWGLVFWGGGDATASALVAETAAAYGYGNNHG
SLPDPVNQAVKASTSAGIIVGQLVFGWLADVLGRRRVYGIELAVIVLATLGCALASPSPAMSSTGLLVFWRVVMGVGIGGDYPLSSVITSEFAPTRWRGA
MVASVFSMQGFGQLLSAIVALVVTAAFRSEFVGVANAAQCGVGCRAAADRCWRIIIGFGALPACFALYYRITIPETPRYTFDVAHDVEKADADIRAYMAR
EREGTVDPVVQARLKRVAGPALSSGPSATVPHASWADLRAYFWGRGNLDHLRVLLGTMLSWFFLDLAYYGLALNNSVVLEAIGYSKGANLYAVLYNNAVG
TIILACAGSLPGYWTAVLTIDTVGRKPLQVGGFLVLTVLFCVMGFAFHRLSETAMLALYVVAQFFFNWGPNTTTFVIPGECFPTRYRSTAHGISAAMGKI
GAILAQVISIPILSRDAPPNCTMSGGSPTSKSCSPWLNRLMQIFALFMLCGTIVSLFCIPETKGVTLEEL 
> UniRef90_A0A060SXK9_33_551 | Uncharacterized protein n=1 Tax=Pycnoporus cinnabarinus RepID=A0A060SXK9_PYCCI 
NEDRRALLAEIDNAKFSWFHVKVAFVSGAGFFTDAYDIFAINIVSVMLGYLYGPGSDSDFTSLPRRNLTTGQQVAIKIATPAGVLFGQLLFGWLGDVLGR
KRIYGMELLIIMIATFGQVVCAPSVAVSMIGVLTFWRFVMGVGIGGDYPISAVISSEFSSVHIRGRVMAAVFANQGWGQLSATLLSFIIISAYEHSFLVA
PPSEVLRSIDQIWRIIIGLGCIPGAVALYFRLTIPETPRFTLDIERNIRQAGRDLSVLLVGSNSYTVDPNAVQERVIARQATTHDFRSYFGQWQNMKILI
GTSYSWFALDIAFYGLGLNSSIILNAIGFGSPKSGLGPAASIYQNLHNVSLGNLILSLAGLVPGYWAAFLFIDRWGRRPIQFMGFAVLTVLFLIMGFAYD
RLNASSGGKIVFVVLYCLANFFQNFGPNTTTFIVPGEVFPTRYRATAHGISAASGKCGAVIAQLAFQWLKDVGGTNRFLGHILEIFAFFMLTGIMSTMLI
PETNQKTLEHLSNESQDDF 
> UniRef90_A0A175YI18_3_514 | Uncharacterized protein n=1 Tax=Daucus carota subsp. sativus RepID=A0A175YI18_DAUCA 
RQQLEVLNALDVAKTQLYHFTAIVIAGMGFFTDAYDLFSISMVTKLLGRLYYHKVGAPKPGVLPPGVSSSVTGVALVGTLVGQLFFGWLGDKMGRKKVYG
LTLLVMVVCSVASGLSFGSSPKGVMTTLCFFRFWLGFGIGGDYPLSATIMSEYANKKTRGAFIAAVFAMQGFGIMAGGIVGVIVSAAFDHAYPAPTYEVN
ALASTVPESDYIWRIILMFGALPAALTYYWRMKMPETARYTALVAKNAKQAATDMAKVLQVEIEPEEAKVAQIAQDTRNSFGLFSKQFAKRHGLHLLGTC
STWFLLDIAFYSQNLFQKDVFTAVGWIPPAKTMNAVQEVYRIAKAQTIIALCSTVPGYWFTVAFIDIMGRFAIQLMGFFFMTVFMFALAIPYDHWTEKSN
RIGFIIMYSLTFFFANFGPNATTFVVPAEIFPARLRSTCHGISAAAGKAGAIVGAYGFLYSSQSKDPEKTDAGYPTGIGVKNSLIVLGVVNFLGMAFTFL
VPEPKGKSLEEL 
> UniRef90_R4XBN5_6_516 | Phosphate:H symporter n=1 Tax=Taphrina deformans (strain PYCC 5710 / ATCC 11124 / CBS 356.35 / IMI 108563 / JCM 9778 / NBRC 8474) RepID=R4XBN5_TAPDE 
QRRREALAAVDNASFSWYHVRAIIVAGVGFFTDAYDIFAVNFANIMIGYAYYSGTTHKGKIPTNADTAIKVATSGGTVIGQLGFGALADHLGRKKMYGIE
LMVIIVATLGLALTAGGRATELVGVFIFWRVLLGTGIGGDYPLSAIITSEFATVKWRGAMMAAVFANQGWGQLTAGIVALVCTVGFKDSISSGGTSCNAR
CQVALDKSWRIIYGFGAVPACAALYFRLTIPETIRYTLDVEGDETTATKDAIQYVSGSMGAAKLTVDEEAAAMRNRQVRNPTAPPKASWSDFFRHYSKWR
NGKVLLGCAGSWFVLDVAFYGLGLNTSIILTAIGYAAPANKHVYDTIYNQGVGNIILSCAGLIPGYWFSVLTIDTVGRKPIQLMGFIMLTIIFCILGFGY
NHIPVKGKFALYVFANFFQNFGPNTTTFIVPGEVFPTRYRSTSHGISAASGKVGAIVAQVLIGPLRTRGATATNASPWLNHVMQIFALFMFIGIFTTLLI
PETKRKTLEEL 
> UniRef90_A0A0C9TVE3_21_524 | Unplaced genomic scaffold PAXINscaffold_22, whole genome shotgun sequence n=2 Tax=Paxillus RepID=A0A0C9TVE3_PAXIN 
ANLNERRRAALQEIDNAPFSWFHVKVCLVAGVGFFTDAYDIFAINIAVTMLGYVYGKNAALTPWQSTGLKAATPVGNLVGQLVFGWLADVLGRKRMYGIE
LMIMIIATFAQAVSGEAPAISIVGVLIVWRFLMGIGIGGDYPLSAIITSEFAATRSRGRLMTAVFAAQGWGQLAAALVALVVVSAYKEAILAGPFPSALP
IDHAWRLLIGLGCVPGVVALYFRLTIPETPRFTMDVERNVAQASQDIENVLTIGKHVEAEDAVVERAKAPRATRADFVAYFSKWENSKVLVGTAYSWFAL
DIAFYGLGLNSSIILSAIKFGGSTAKKGTTLNVYESLHNICIGNIILSVAGLIPGYWVSFLFIDTWGRKPIQLMGFTALTILFVIMGFAYDKLVATTSGT
NVFVFLYCLTNFFQNFGPNTTTFIVPGEAFPTRYRSTAHGISAAAGKLGAVVAQLGFGQLVNIGGTNKFVKHIMEIFAFFMLTGIFSTLLIPETKQKSLE
DLSN 
> UniRef90_A7TSW7_4_562 | Putative uncharacterized protein n=1 Tax=Vanderwaltozyma polyspora (strain ATCC 22028 / DSM 70294) RepID=A7TSW7_VANPO 
VTEGGNAAFHNYLNDFSHIEDPLERRRLALQKIDEAKFGWYHVKAILVAGVGFLTDAYDIFAINLGVSMMSYVFWGGHIPSSTETLLKVSTSVGTVIGQV
GFGTMADIVGRKKIYGLELIIVIVTTILQCTTGHSPAIEFPAILTFYRIIMGIGIGGDYPLSSIITSEFATTKWRGAIMGAVFASQGWGQITGGIVAMIL
IAAYKSQLIDANTAAECGPACMKACDQMWRILIGFGAVPGMIALYFRLTIPESPRYALDAELNKITNAQTSGGSSSASEFNTTADEKDQGFNTTVKSLDN
KERTEINQVNVNNGNEEAHNQGPPKASFKDFRHHFGQWKYGKILLATAGCWFMLDVAFYGISLNSAVILQTIGFASSDNVYHKLYNSAAGNLILICAGSL
PGYWFSVFTIDTIGRKPIQVGGFAILTALFCIIGFAYHKVGSHGLLALYVLAQFFQNFGPNVTTFIIPGEIFPTRYRSTAHGISAASGKIGAIIAQTALG
TLINHNCARDGKEENCWLPHVMEIFALFMLLGFLLSFLLPETKRMTLEEISEKYHGEVP 
> UniRef90_T4ZWP4_15_545 | Phosphate permease n=1 Tax=Ophiocordyceps sinensis (strain Co18 / CGMCC 3.14243) RepID=T4ZWP4_OPHSC 
KTSGGNSAYHNFHNDFAHVADLNERRRLALAEIDKAPFGWYHVRACVVAGVGFFTDSYDIFTASLLTIMLGIVYYPGSGVMPHSSDNAIKLATSAGTVVG
QLGFGYLADVVGRKRVYGLELIVIIFATVGQALTSGSPACDIIGLIIFWRVIMGIGIGGDYPLSSIITSEFATTKWRGAMMAAVFAMQGLGQLGAALVML
FVTIGFRAQLEPALNVASCDGDCRIAVDKMWRALIGIGAVPACIALYFRLTIPETPRYTFDVARDVEKAQGDVRAYMAGKPGGEPDAVTRVVTNAAAKDE
LEVPKASWTDFFHHYGKLKNFSLLLGTAGSWFCLDVAFYGLSLNNGTILSIIGYSTKDTHNVYDFLYKTAVGNLVIVLAGAVPGYWVSVGTIDILGRKKI
QMGGFIILTVLFIVMGFAYNSLSSNGLLAIYVLAQFFFNFGPNTTTFIVPGEVFPTRYRSTSHGISAASGKVGSMIGQGAISTLRTRGATKDNPSPWMNH
VLQIYALFMLLGCFTTLLIPETARRTLEELN 
> UniRef90_S3E9Y8_16_555 | MFS general substrate transporter n=1 Tax=Glarea lozoyensis (strain ATCC 20868 / MF5171) RepID=S3E9Y8_GLAL2 
RTEGGNGAFHNFHNDYSHISDPNLRRRLALAEIDKVPFGWYHVRAVMVAGIGFFTDSYNIFAINLVTSLLGIVFWQGEPIPGSNAGGNHGVLPQAVSTAL
KAATSGGAVIGQLGFGWLADVVGRRKMYGVELGIIIIATFAQALAAPSYAVTMTGLMIFWRVLMGIGIGGDYPLSAVITSEFAPTRWRGAMMAAVFSMQG
TGQFAAAVVALITTISFKGALEDTTSSFDSCHDACQKAGDRAWRIIIGFGAVPAVFAMYWRLTIPETPRYTFDVAHDIEKAHADIKAYMNNEAEGVVDPI
LQEKTKLRQGRNLRAPKASWRDAFDYFSQWKNFKVLFGTTASWFLLDLAFYGLGLNNSIILNAIGYSHGDTIYQTLINNALGSLILVCAGAIPGYWLTVF
TIDTIGRKPIQIIGFAILTILFCIIGFAYKSLSSGALLALYILAQLFFNFGPNTTTFIIPGECFPTRYRSTGHGLSAAMGKIGAVIAQVIAQPLMSKGAP
PHCRGTECQPWLNHLMQIFAFFMFCGTLVSFLLPETKGRT 
> UniRef90_N4VUT5_1_565 | Phosphate:h+ symporter n=1 Tax=Colletotrichum orbiculare (strain 104-T / ATCC 96160 / CBS 514.97 / LARS 414 / MAFF 240422) RepID=N4VUT5_COLOR 
MEDMLPPPMTPSERAERGHRRTNGGNKAFHNFYNDYSHIPDPALRRRLALSEIDKVPFGLYHVRAILVAGVGFFLDSYDIFAINLIITLLGVVFWQGPPE
QTEHGYGGNHGELPGPVNSALKASTSAGIVIGQVVFGWLADVFGRRRMYGVELGIIILATLSAALVSPSQSVSFTGLMVFWRVIMGVGIGGDYPLSSVIT
SEFAPTRWRGAMVAAVFSMQGLGQLGAALVALITAEAFKDSYLDVPNISGCHTRCQLAADRSWRIIVGVGAIPACLALYYRITIPETPRYTFDVEQDVEK
ADADIRAYMSSKSKGDIDPELQAKMRKEAGPAFNTPSASWRDTLKYFGQGKNFKVLMGTALSWFFLDLAFYGLGLNNTVVLQAIGYADGDNFYQKLHNQA
VGMIILSCAGSIPGYWAAVLTLDTIGRKPLQMLGFFVLTVLFCILGFMLHQLSHTVFLTLYIIGQFFFNFGPNTTTFIVPGECFPTRYRSTGHGISAAMG
KIGAIIAQVISIPLLSKDSPADCHGNACSPWLDRLLELFALFMFLGMLSSLLIPETKGMTLEELA 
> UniRef90_A0A0D6QR60_7_528 | Uncharacterized protein n=1 Tax=Araucaria cunninghamii RepID=A0A0D6QR60_ARACU 
EVLNALDQAKTQWYHFTAIIISGMGFFTDAYDLFCITTVTKLLGRLYYYDPASGKPGSLPPNVSAAVNGVALCGTLAGQLFFGWLGDKLGRKKVYGLTLL
TMVGGALASGLSFGNTAKSVMTTLCFFRFWLGFGIGGDYPLSATIMSEYSNKKTRGAFIAAVFAMQGFGILTGGAVSIIVAVAFNKAYDRPKFEDNPGLS
TAPQADFVWRIILMFGAIPAILTFYWRLKMPETARYTALVEHNEKQAAADMAKVLQVDADDDAQRAATPQHPPTTRGVGGNDFGLFSHEFLRRHGKHLLG
TTSCWFFLDIAFYSSNLFQKDIFTAVGWLPAAKTMNAIDEVYHVARAQSLIALCATVPGYWFTVALIDHIGRFVIQLMGFFFMTVFLFALAIPYYHWRGH
TCGDKFCGGNHVAFIVMYSFTFFFANFGPNSTTFIVPAEIFPARLRSTCHGISAAAGKAGAIVGAFGFLYAAQSTHEKETDAGYPKGIGIKNALLLLAII
SAMGFVCTFLVPEANGKSLEEM 
> UniRef90_M5W2J4_7_538 | Uncharacterized protein n=6 Tax=Rosaceae RepID=M5W2J4_PRUPE 
QVLNALDVAKTQWYHFTAIIIAGMGFFTDAYDLFCISLVTKLLGRIYYHVENAEKPGILPPNVSAAVNGVAFCGTLAGQLFFGWLGDKMGRKKVYGMTLM
LMVICSVASGLSFGQNPKSVMTTLCFFRFWLGFGIGGDYPLSATIMSEYANKKTRGAFIAAVFAMQGFGILAGGIFAIISSAAFEAKFDAPAYEVDPVKS
TVPQADYLWRIIVMVGAIPAAMTYYWRMKMPETARYTALVAKNAKQAASDMSRVLQVDIEAEPQKMEESVSAFKLFSKEFMHRHGLHLLGTTSTWFLLDI
AFYSQNLFQKDIFSAIGWIPPAKTMNAIQEVYRIARAQTLIALCSTVPGYWFTVLFIDRIGRFAIQLMGFFFMTVFMFALAIPYDHWTHKDNRIGFVVIY
SLTFFFANFGPNATTFVVPAEIFPARFRSTCHGISAASGKLGAIVGAFGFLYLAQNKDKSKADAGYPAGIGVKNSLLVLGVINFLGILFTFLVPESNGKS
LEEMSGENEDENENGAVELEPSGLNNRTVPLA 
> UniRef90_A0A0D9XAZ6_8_520 | Uncharacterized protein n=1 Tax=Leersia perrieri RepID=A0A0D9XAZ6_9ORYZ 
EVLHALDVAKTQWYHFTAIVVAGMGFFTDAYDLFCISLVTKLLGRIYYHIEGSPSPGTLPPHVSASVNGVAFIGTLSGQLFFGWLGDKLGRKRVYGMTLM
LMVLCSLASALSFGHTPTSVMATLCFFRFWLGFGIGGDYPLSATIMSEYANKKTRGAFIAAVFAMQGFGIMTGGLVAIVVSASFRAAFPAPPYAVDPVAS
TPTQADFVWRVILMLGALPATLTYYWRTKMPETARYTALVANNASQAAADMSKVLHHQVDIIKTRTNNDQESNVSDSKAANFGLFSGEFARRHGFHLLGT
SATWFLLDIAFYSQNLFQKDIFSAVGWIPKAATMSALEEVFRIARAQTLIALCGTVPGYWFTVALIDVVGRFNIQALGFSMMTLFMLGLAVPYAHWTSPG
NHVGFLVLYGLTFFFANFGPNSTTFIVPAEIFPARLRATCHGISAASGKLGAIVGSFGFLYLAQSPDPAKADHGYPPGIGVRNSLFLLAGCNLLGLLFTF
LVPESKGKSLEEM 
> UniRef90_A0A194S606_20_507 | Uncharacterized protein n=1 Tax=Rhodotorula graminis (strain WP1) RepID=A0A194S606_RHOGW 
DLNARRRAALAEIDNAKFSWFHVKACAVAGVGFFTDAYDIFAINLAAGMIGYVYNMQSHKGALTPNQDLGLKIATPVGTFIGQLLFGWLADVVGRKKMYG
LELMVIIIATVGQAVAGHAPAISIIGVLVFWRFIMGIGIGGDYPLSATITSEFAATRIRGRMMTATFWSQGWGQLGAALVAISSLAAFKTQIMNDPVDNA
RHLDFVWRLIIGLGAVPGGVALYFRLTLPETPRFTMDVERNIKQAATDVDAFLQTGAYVQDSTPATVATLDVPKASWKDFRNHFGQWKHGKVLFGTAWSW
FALDIAFYGLGLNSSIIFNAIGYGTVTSGTAQYNRYHTLFNNAVGNIIVTCAGLIPGFWAAFALIDSWGRKPLQLTGFIGLTITLCCMGFGYDKLKENAV
GAFVFLYCLTNFLQNYGPNTTTFVIPGEIFPTRYRSTAHGISAASGKFGAIVAQIIAFKLKDRGGKNAFVKHILEVIPETKGKSLEEL 
> UniRef90_S8D0Y8_2_516 | Phosphate transporter (Fragment) n=1 Tax=Genlisea aurea RepID=S8D0Y8_9LAMI 
ARQQLQVLDALDVAKTQWYHFTAIVIAGMGFFTDAYDLFCVSLVTKLLGRIYYTHPGAVKPGTLPPNVAAAVNGVAFCGTLSGQLFFGWLGDKLGRKRVY
GMTLLLMVICSVGSGLSFGSRPQAVIATLCFFRFWLGFGIGGDYPLSATIMSEYANKRTRGAFIAAVFAMQGFGILAGGMVAIIISASFKSAFPAPAYQD
NAAASTVPQADYVWRLIVVFGAIPAALTYYWRMKMPETARYTALVAKNAKQAASDMSRVLQVEIEAEQDKVDAAAETEGANFGLFSKQFLRRHGLHLLGT
TTTWFLLDIAFYSQNLFQKDIFSSIGWIPPAKTMNALDEVFRIARAQTLIALCSTVPGYWFTVAFIDRIGRFAIQLMGFFFMTVFMFALAIPYDHWTHKD
NRIGFVVMYSLTFFFANFGPNATTFVVPAEIFPARLRSTCHGISAAAGKAGAIVGAFGFLYAAQPKDPTKRDAGYPAGIGVKYSLILLGCVNALGMIFTF
LVPESKGKSLEEISQ 
> UniRef90_C4R7K5_1_569 | GQ68_04649T0 n=4 Tax=Komagataella RepID=C4R7K5_KOMPG 
MSSGYKTKGGNSAFHNHINDFAHIEDPKERRRLALQSIDNAKFSWYHVRAIAVAGVGFMTDAYDIFAINLGLAMLVFVYWGGSIPDSTQTLLKVSTSVGT
VIGQLGFGWAADFFGRKKIYGLELVIMIFATVLQCTVGESKAISFPAILTFYRIIMGIGIGGDYPMSSIISSEFSSVRWRGLTMGAVFANQGWGQLLAGL
VALICIAGYKDDLITAKNGAECGYACQKACDQMWRILIGFGCVPGVVALYFRLTIPESPRYTFDVTHEIEKAACDTMKFTSGLHGAATEDDIVILRNAKQ
LALEVEQEELKKTAEEIKSRKVNWHDFYHHYKHWKHGKILIGTAGSWFMLDIAYYGLGLNTAVILQTIGYAKNDNVYNKLFNSAAGNLILICAGSIPGYW
FTAFTCDTLGRKPLQIVGFILLTMIFCIIGFGYHKIGEHGLLGCYIVAQFLQNLPNTTTFIVPGECFPTKFRSTSHGISAASGKVGAIIAQTVIGTLTNH
GCSKEEPNCFLPHVMEIFALFMLLGTFTSLLIPETKRKSLEQLSYELHGDGDDPESSNSNTDIDSETNI 
> UniRef90_A0A0J8CS89_7_514 | Uncharacterized protein n=2 Tax=Chenopodiaceae RepID=A0A0J8CS89_BETVU 
KVLNALDVAKTQWYHFTAILIAGMGFFTDAYDLFSISLVTKLLGRIYYTHPGAPKPGTLPPNVSAAVNGVAFCGTLAGQLFFGWLGDKMGRKKVYGMTLM
MMVLCSFASGLSFGNEPKGVMATLCFFRFWLGFGIGGDYPLSATIMSEYSNKKTRGAFIAAVFAMQGFGNLTGGIIALIVSAAFKAAFPAPAYQVDAAAS
LVPQADYVWRIILMFGAIPALLTYYWRMKMPETARYTALVANNAKQAASDMSKVLQVEIQEDQEKVIEQVERRNKQFGLFTKAFLKRHGLHLLGTTSCWF
LLDIAFYSNNLFQKDIFSAVGWLPKATTMSALQEVYMVARAQTLVSLCGTVPGYWFTVAFIDVVGRFFIQLMGFFFMTAFMFGLAIPYEHWTTPGNHIGF
VVMYGLTFFFANFGPNATTFVVPAEIFPARLRSTCHGISAAAGKAGAMIGAFGFLYLAQPTDKTKTDAGYPPGIGVRNSLMILGGICALGFFCTFLVPEA
NGKSLEEM 
> UniRef90_B0DAG3_27_531 | Inorganic phosphate transporter n=2 Tax=Laccaria RepID=B0DAG3_LACBS 
DERRRAALAEVDNAKFSWFHAKVCVVAGVGFFTDAYDIFAINIASTMLGYVYGKGQKLNKNQDLGVKVATPVGTFVGQLLFGWLADVVGRKRMYGVELMI
IIIATFAQALSGDGKAVHIIGTLVVWRFLMGIGIGGDYPLSAVISSEFASTKIRGRMMTAVFANQGWGNFTAALVAFIITAAYKTSILKEASVTNLKSVD
YMWRILIGLGCVPGVIALYFRLTIPETPRFTMDIERNIDQATADIKTVLTNTSRVDNDDLVQRVEAPRASLADFRAYFGRWENFKVLFGCAYSWFALDIA
FYGLGLNSGIVLQAIGFGTPPQKGVEGVYQNLKNICIGNLILSAGGLIPGYWFTFLFIDKWGRKPIQLMGFIALTILFVIMGFGYDKLTATPAATKGFVV
LYCFANFFQNFGPNTTTFVIPGEAFPTRYRSTAHGISAASGKLGAIVAQVGFAQLKDIGGTNKFVKHILEIFAFFMLTGIFSTLLLPETNRQSLEELSNE
NQDGF 
> UniRef90_D8S1H6_4_512 | Putative uncharacterized protein n=2 Tax=Selaginella moellendorffii RepID=D8S1H6_SELML 
EVLSALDKAKTQWYHFTTIVIAGMGFFTDSYDLFCITTVTKLLGRLYYYDPTTGKPGTLPANVSSAVTAVALCGTFAGQLFFGWLGDRMGRKKVYGITLM
LMFFSAIASGLSFGHSAKSVIGTLCFFRFWLGFGIGGDYPLSATIMSEYANQKTRGAFIAAVFAMQGFGILAGAAVSLLVSAIFRHAYPSPAFIVDHVAS
TPPEADYVWRIILMLGAVPAALTYYWRMKMPETARYTALVEGNVSQAAEDMSKVLQVRIDATITSSEAEVQQSRPQPPTYKLFSREFVRRHGLHLLGTTT
TWFLLDIAFYSQNLFQKDVFTAVGWLESAKKMSALEEVYRISRAQALIALCSTVPGYWVTVLLIDKLGRFVIQLIGFFFMTVFMFALAVPYHYLKDHHTA
FIVLYAFTFFFANFGPNATTFIVPAELFPARLRSTCHGISAAAGKAGAIVGSFGFLYASQSRHSSEIDKGYHTGIGLRNALIVLGFCNSLGLVFSLLVPE
TKGKSLEEL 
> UniRef90_A0A0H2SJE2_12_533 | Phosphate permease n=1 Tax=Schizopora paradoxa RepID=A0A0H2SJE2_9HOMO 
SHGSDPKNVAYTLDQRRRAALAEVDNASFSWFHVKVALVASVGFFTDAYDIFAINIASTMLGYVYSSHHGSSLASNLDLGVKIATPVGTLCGQLLFGWLA
DIVGRKRMYGIELMIIIIGCFAQTLAGEAHAVNVIAVIIVWRFIMGIGIGGDYPLSAVISSEFSSTKIRGRLMTAVFSAQGWGNFTAAIVALIIVSAFKT
KVQNDNPNVFAHIDIMWRLLIGIGCIPACMALYFRLTIPETPRFTMDIERNVQQASQDVDNFLTTGTFVVDPDAVVQRAQAPKATRRDFFNYFSKWENLK
VLIGTSWSWFALDIAFYGLGLNSSIILQAIGFGSPTGNLTGGQKAYENLKNICVGNIILSAAGLIPGYYASFLLIDSWGRKPIQLMGFAVLTVLFVIMGF
AYDKLTASSSANKAFVFLYCLADFFQNFGPNTTTFVIPGEAFPTRYRSTAHGISAASGKLGAIVAQVGFARLKDIGGTNHFVQHILEIFAFFMLTGVFST
LLIPETMGRTLEDLSNENQEGF 
> UniRef90_Q7RVX9_5_567 | Repressible high-affinity phosphate permease n=5 Tax=Sordariaceae RepID=PHO5_NEUCR 
QKTAGGNNAYHNFYNDFLHIKDPNERRRLALAEVDRAPFGWYHVRAVAVAGVGFFTDSYDIFTVSLLTLMLGIVYFPGEGKMPTTSDTAIKLATSAGTVI
GQVGFGAAADVFGRKSMYGLELLFIIFATLAQALASGSPSINIIGIIIFWRVLMGVGIGGDYPLSSIITSEFATTKWRGAMMGAVFAMQGLGQLAAAFVM
LFVTLGFKKSLEAAPTLASCTGDCAVAVDKMWRTVIGVGAVPGCIALYYRLTIPETPRYTFDVKRDVEQASDDIEAFKTGKPKGQPDEATRIVAKQEAEK
EMEIPKASWGDFFRHYSKRKNAMLLAGTALSWCFLDIAYYGVSLNNATILNVIGYSTTGAKNTYEILYNTAVGNLIIVLAGAVPGYWVTVFTVDTVGRKP
IQFMGFGILTILFVVMGFAYKHLSPHALLAIFVLAQFFFNFGPNATTFIVPGEVFPTRYRSTSHGLSAAMGKIGSIIGQGAIAPLRTRGAVKGGNPNPWM
NHVLEIYALFMLLGVGTTFLIPETKRKTLEELSGEFDMSGEEEAQRDTTLTEHKTEAPTSSAA 
> UniRef90_U4LLG8_7_559 | Similar to Inorganic phosphate transporter PHO84 acc. no. P25297 n=1 Tax=Pyronema omphalodes (strain CBS 100304) RepID=U4LLG8_PYROM 
KTAGGNSAFKNFNNQFAHITDPNERRRLALAEIDKAPFGWYHVRAVVVAGVGFFTDSYDIFAINLVTAMLGLVYWKGGKIPEHSDTAIKVSTSGGTVIGQ
LGFGWLADIVGRKKMYGLELLVIIVATLAQSLTSESYSMHIVGLLVFWRVIMGIGIGGDYPLSSIITSEFATTKWRGAMMGAVFAMQGIGQFAAALVALI
VTVAFKKHTVGKSIDHCDIACKTAVDRMWRIIIGFGAVPACIALYYRLTIPETPRFTFDVQRDVEKAAADAEHYMSGATGNAEVDEIRRVNTQVQSQTEL
EVPKASWADFTAHYGQWRYGKILLGTAGSWFLLDVAFYGLGLNNSVILQAIGYSAQSTVYEKLYNNAVGNLILICAGSIPGYWVTVATVDTVGRKPIQLM
GFVILTILFCVIGFAFHSLSKNALLALYVLCQFFFNFGPNATTFIVPGECFPTRYRSTSHGISAASGKVGAIIAQVLIGPLRVRGKTPTNDSPWLNHVMQ
IFAAFMFAGIFTTLLIPETKRKTLEELCGELYGEGIAKEEAALQAGEPQKKEM 
> UniRef90_W9VY52_29_550 | MFS transporter, PHS family, inorganic phosphate transporter n=2 Tax=Cladophialophora RepID=W9VY52_9EURO 
EQRRKSLAEIDSAPVGLSHLRAVLVAGTGFFTDAYDLFSANFITSIIGLVYFSGHKIPTSADTSIKLSTTAGAVIGQVIFGWLADKLGRKRMYGLELIIM
LVGTFGQTITGQGPAVSFLGPLIFWRVIMGVGVGGDYPLSSVITSEFATVKWRGALMNAVFAMQGFGNLAAGLVSFVCVVASKDALLPAATAAQCDERCQ
LAADKMWRSIVAFGTVPALLAVYFRLTIPETPRYTSDITLDVEKARADVQAYLRGKRQGKVEEGHTYVAETRRRNESPKATWSEFFSHFRQWRHGKILLG
TAGSWFFIDVAFWGLGLNNSAILGAIGYASSQNVYDNLYNTAVGNLILAVAGNIPGYWVSVALIDTVGRKPIQMASFIILTILFCVIGFGYHSLSAHTLL
GLYVLCQFFSNFGANSTTFIVPGEVYPTRFRSTAHGISAAAGKVGAVLAQALIGPLRNKTGTNKWLNHVMEIFALFMLCGIFTTLLIPETKRQTLEELAE
KYHGDSESIDVSQTEEAIITKD 
> UniRef90_W3X9S1_13_559 | Uncharacterized protein n=1 Tax=Pestalotiopsis fici W106-1 RepID=W3X9S1_9PEZI 
HVRTYGGNRAFHNFFNDFSHIKDPNLRRRLALSEIDKIPFGLYHVRAIAVAGIGFFLDSYDIFAINLITTLLGVVFWQGSPEDAKNGYGGNYGTLPTPVS
TTLKASTSAGIVVGQLLFGWLADVYGRRRMYGVELGIIVVATLASCLVAPSQAVTFTGSMTFWRVIMGIGIGGDYPLSSVITSEFAPTRWRGAMMAAVFS
MQGLGQLLAAIVALIVTVAFKDAYLAAPNAASCNNACQIAADRAWRIIVGVGAVPACFALYYRITIPETPRYTFEVAKDVEQADADIKAYMASKSEGEVD
EVKRARMKKVASPALNIPSASWPDLFSYFGKWENARVLIGTTLSWFFLDLAFYGLGLNNSIVLHAIGYANGGTLYEQLYNNAVGMIILTVAGSLPGYWTA
IFTIDTLGRKPLQIIGFVFLTIIFCVLGFYYHHLNQGGMLALYVVAQFCFNWGPNTTTFIVPGECYPTRYRSSGHGLSAAMGKIGAIIAQVVSIPLLNKD
SPANCQGSACSPWLDRLMQIFALFMLCGTFVSLLIPETKGKTLEELA 
> UniRef90_A0A059B287_8_513 | Uncharacterized protein n=1 Tax=Eucalyptus grandis RepID=A0A059B287_EUCGR 
VLNALDVAKTQLYHFTAIVIAGMGFFTDAYDLFCISLVTKLLGRIYYHVDGAPKPGSLPPNVSAAVNGVAFCGTLAGQLFFGWLGDKMGRKRVYGLTLIL
MVVCSIASGLSFGDSPKAVMATLCFFRFWLGFGIGGDYPLSATIMSEYANKKTRGAFIAAVFAMQGFGILGGGIVALIVASAFDHKYKSPTYEVDPIGST
VHQADYVWRIILMFGALPAAVTYYWRMKMPETARYTALVAKNAKQAAADMSKVLQVDIEAEQEKVDRLIRNKNSYGLFSKEFARRHGLPLLGTASTWFLL
DIAFYSQNLFQKDIFTAIGWIPPAKTMNAIHEVYKIARAQTLIALCSTVPGYWFTVAFIDILGRFFIQVMGFAFMTIFMFALAIPYHHWTQKENHISFVV
LYSFAFFFANFGPNATTFVVPAEIFPARLRSTCHGISAAAGKAGAIVGAFGFLYAAQNKDPTKTDAGYPAGIGIKNSLIMLGVINFAGMLLTFLVPESKG
KSLEDL 
> UniRef90_A0A103XP16_9_516 | Uncharacterized protein n=1 Tax=Cynara cardunculus var. scolymus RepID=A0A103XP16_CYNCS 
QVLHALDGAKTQWYHFTAIVIAGMGFFTDAYDLFCISLVTKLLGRIYYHKEGSLKPGSLPPQVSAAVNGVALVGTLAGQLFFGWLGDKLGRKKVYGITLM
LMCLCSIASGLSFGSHPKGVMTTLCFFRFWLGFGIGGDYPLSATIMSEYSNKKTRGGFIAAVFAMQGFGILGGGVFAIMIASIFNSRFNAPPYEVDPIKS
TAPEADYVWRIVLMVGALPALLTYYWRMKMPETARFTALVAKNAEKAASDMSKILQVELESEQRKIDESTTRSGNSFGLFSKEFCKRHGLHLLGTTSTWF
LLDIAFYSQNLFQKDIFSAIGWIPPAKTMNAIQEVARIARAQTLIALCSTVPGYWFTVFLIDKMGRFTIQLIGFTMMTIFMFVLAIPYNYWIHKENNIKF
VIIYSLTFFFANFGPNATTFVVPAEIFPARLRATCHGISAASGKLGAIVGAFGFLYLAQSKDPAKADAGYPPGIGVKNSLIVLGVINLLGTLCTFLVPES
KGKSLEEM 
> UniRef90_A0A0D7B8B7_34_566 | Inorganic phosphate transporter n=1 Tax=Cylindrobasidium torrendii FP15055 ss-10 RepID=A0A0D7B8B7_9HOMO 
DERRRAALAEVDNAKFSWFHVKVVCVAGVGFFADAYDIFAINIASVMIGYVYGGWDYTLSTDQDLAIKVATPIGTLVGQLLFGWLADVVGRKRMYGVELI
IMIVGTFGQCLSANGHAINIFGVLVVWRFIMGVGIGGDYPTSAVVSSEFAATRLRGRLMTATFAFQGWGNLAAALVGLVVTVIYKDKILANPDGYYYSVD
RPWRLLIGLGCVPGVLALYFRLTIPESPRYTMDVLRNLEQAENDIDSVNKELKGHDEGDLESPPRAQAPKASWADFKAHFGQWKNGKVLLGTAWSWFALD
IAFYGLGLNSSIVIKAIGFGTPKGVTGSLKVYKDLKNICVGNIILSVGGLIPGYWFCFLFIDKWGRKPIQLMGFIVLTALFIVMGFGYNAMMEEQPGRSA
FVWLYCMCNFFQNFEPNTTTFVIPGEVFPTRYRSTAHGISAASGKLGAIVAQVGFARLKNIHGKDKFLNHILEIFAFFMMTGIFSTLLLPETMGRSLEEL
SNESQDSFYRAPTSSRGIEERGSEGTLRIAQNE 
> UniRef90_G8BXB7_2_576 | Uncharacterized protein n=1 Tax=Tetrapisispora phaffii (strain ATCC 24235 / CBS 4417 / NBRC 1672 / NRRL Y-8282 / UCD 70-5) RepID=G8BXB7_TETPH 
SQAQQQNLTEGGNTAFHNFVNDFAHIDDPLERRRLALQKIDEAAFGWYHIKAILVAGVGFLTDAYDIFAINLGVSMMSYVYWQGHMPSSTTTLLKVSTSV
GTVFGQVGFGTLADVVGRKKIYGLELIVVIVTTILQCTAGQSPAVNFVAILTTYRIVMGIGIGGDYPLSSIITSEFSTTKWRGAIMGAVFANQAWGQILG
GIIAIILVAAYKGDLEGANTGLECGLECQRACDQMWRILIGFGALPGLIALYFRLTIPESPRYHLDVNLELNQTLTAGSVDSIPTDDEKKPQFNTTVHSI
GPEQTTRDIENLEGKKPKVSFRDFCHHFGQWKYGKILLGTAGTWFMLDVAFYGLALNSAVILQTIGYASSNNVYQKLYNSAAGNLILICAGSLPGYWCSV
FTIDIIGRKPIQIMGFVLLTALFCIIGFAYDKLSDSGLLALYVLCQFFCNFGPNVTTFIIPGEIFPTRYRSTAHGISAASGKIGAIIAQTALGTLISHNC
ARDGKPENCWLKHVMQIFALFMLVGTLLSFLVPETKRMTLEEIAEKYHDEVDPSKMRRVESSENESVDEQRIHSE 
> UniRef90_A0A0C3QIB8_17_511 | Uncharacterized protein n=1 Tax=Tulasnella calospora MUT 4182 RepID=A0A0C3QIB8_9HOMO 
AAQRRRVALAEVDNAPFGWYHIKTCLIAGVGFFTDAYDIFAINMCASMIGLIYSKGGALTANQELGLKVATPVGTLVGQLLFGWLADVVGRKKMYGVELM
LIIVATFGQALAGHGPGANIFGVIICWRFIMGVGIGGDYPLSAIITSEFATTKYRGRMMNAVFAMQGFGNLAAAIVAVCVTSGFKSVILKYPDHHHVDYM
WRIIIGLGIVPACIALYYRLTIPETPRYTMDIERDLNQAEKDADFVKTGRFEKIEDQPVERIEMPKASRRDFVRHYAKWSNFKVLFGCAYSWFALDIAFY
GLGLNSSIILTAIGFGSSHATDPNQKVYDNLFNTAVGNIIIAIAGLVPGYWVSFIFIDSWGRKPIQLMGFVMLTIIFVIMGFGYSTILTHSKGAFVFLYC
LANFFQNFGPNTTTFIIPGEVFPTRYRSTSHGISAASGKLGAIVAQVGFARLKDIGGKNAWINHILEIFALFMLTGIFSTFLVPETKGRTLEELN 
> UniRef90_W9WT32_1_486 | MFS transporter, PHS family, inorganic phosphate transporter n=2 Tax=Cladophialophora RepID=W9WT32_9EURO 
MIGFCYFPKHGNKIPQVDDTLIKVMTSVGTIVGQLFFGWLADRVGRKRMYGYELLIIMLATLGQCITGPSSAIGITGLLVFWRILMGIGIGGDYPLANII
TSEFASTKWRGTMVAAVFSTQALGQFIASLVAVVVIAAFRSQIDNGNNVCEDGTCTQTVAAHLAVDRMWRIIIGVGAVPAALALYYRLTIPETPRYTFDV
NRDVEQGFADYKGWVQNTIGPRTGQGEVDDERRAIRAGLRPGETLGGLDAAVVPQSSWSDFRRYFRQGSNGWILLGTCGSWFFLDVAYYALALNNTIFLQ
KMGFGSVNNSDPTRLYTILWNGAIGNLVLVVAGAIPGSICAILLVDRIGRKSIQVGGFAMITILLLILGSSFESMSDASRVAVFVLILFFVNFGPNSTTF
IVPGECFPTRYRSTCHGLAAASGKIGAVLAQALTGPLRGIGFEKGKTDASPWLPHVIQILGAFAMLGLLCSFLIPETMGRSLEKLA 
> UniRef90_A0E1H2_3_497 | Uncharacterized protein n=1 Tax=Paramecium tetraurelia RepID=A0E1H2_PARTE 
RDSLLERKETLQQLNNAKFGWFHIKACLVSGIGFFTDAYDLFIIQLAVIMIGMVYYHDELYPVSETLLKQSALIGTLIGQLLFGYLADLLGRKKMYGTEL
LIIVFTTVTSALAANTAAPNGLTIVGMLIIWRFLLGIGIGGDYPLSAIITSEFANTKNRGAMIAAVFAMQGFGILTGSLVSLLVLFSFSNTLNNSDPLNY
LQIDHVWRIIVAFGAVPGLVAIYFRMTIPETPRFTMDIKGDVGKAKKNTQQVLKNNSNDISEDGTSLDDSNQKIQKPSFYELKRYLSKWRNGKILLGTAM
AWFALDVGFYGINLNQTTILKQMGFGSGSDLSQYEILKQAIYGNLITSALGTVPGYWLTVLFVDRWGRKKIQIMGFVALTILFTVMGLCKDILGHYLFIA
LYTLANLFNNFGPNATTFIIPGEVFPTRYRSTCHGISAASGKLGAIISQVWFLGLGADNFQAIMLVFAVFMAIGLAFTFLIPETKGKTLEEICEV 
> UniRef90_F0XUT6_2_537 | Phosphate/H+ symporter n=1 Tax=Grosmannia clavigera (strain kw1407 / UAMH 11150) RepID=F0XUT6_GROCL 
VEIEQKTGGGNAAYHNFHNDFVHIQDPNERRRLALAEVDKAPFGWYHVRAIVVAGVGFFTDSYDIFCASLLTTMLGIVYFPGKGAMPVSSDTAIKLATSA
GTVIGQVSFGVAADILGRKKMYGLELIIIIFATLAQALTSSSASINIVGVIIFWRVIMGIGIGGDYPLSSIITSEFATTKWRGAMMGAVFAMQGLGQLTA
AFVMLFVTLGFKESLETSTKTANCTGVCAVAVDKMWRTLIGFGAVPGCIALYYRLTIPETPRYTFDVARDVEKADDDVKAYMSGKREGNPDEISRIAARQ
AASEQLVVNKAGWRDFLDHYSQWKNAKTLAGTALSWCFLDIAYYGLSLNNATILSVIGYSTSGTHSTYQYLYNTAVGNLIIVLAGAVPGYWFAVATIDTV
GRKPLQFGGFAILTVLFIVFGFGYNHISSHGKLAIYVLAQFFFNFGPNTTTFIVPGECFPTRYRSTSHGLSAALGKIGSIIGQGAIAPLRTRHATAKNKN
PWMNHVMEIYALFMLLGCFSTLLIPETKRKTLEELA 
> UniRef90_K5X5D7_26_528 | Uncharacterized protein n=2 Tax=Agaricus bisporus var. burnettii (strain JB137-S8 / ATCC MYA-4627 / FGSC 10392) RepID=K5X5D7_AGABU 
RRIALAEVDNAKFSWFHVKICIVAGIGFFTDAYGIFSINIASSMLGYVYGAKGTLNSNQDLGVKVATPVGTLIGQLFFGFLADQVGRKRMYGVELMIIII
ATFAQALAGQGPAVSIIGAIVIWRGIAGVGVGGDYPLSAIISSEFASTRIRGRMMVATFSAQGWGQFTAALIGLICVSAYRNSILASTTTIHVESIDPIW
RLVVGLGCVPGVIALYFRLTIPETPRFTMDIERNIQQASSDIRAVMAGQSGHVDPEATVHRVEAPRASWADFCAHFGKWENGKVLLGTAWSWFALDIAFY
GLGLNNSIILKVIGFGSPATKGSQGIYDNLKNICIGNLVLSAAGLIPGYYATFFLIDKWGRKPIQLMGFTMLTILFVIMGFGFDKLTATPSATKAFVFLY
CLSNFFQNFGPNSTTFTIPGEVFPTRYRSTGHGISAATGKLGAIVAQVGFARLKDRGGPNMWIKHILEIFALFMLTGVFSTLLIPETKQKSLEELSNENQ
EGF 
> UniRef90_J6EQY0_25_552 | Inorganic phosphate transporter n=1 Tax=Trichosporon asahii var. asahii (strain ATCC 90039 / CBS 2479 / JCM 2466 / KCTC 7840 / NCYC 2677 / UAMH 7654) RepID=J6EQY0_TRIAS 
VGNPDERRRAALAEIDDAKFSWFHAKACIVAGVGFFIDAYDIFAISLAASMIGYVYHAGGSNTPNQDLGIKVAHSIGTFFGQLLFGFLADHVGRKKMYGV
ELMIIIIGTLGQAVAGKAPGISIYGVLIMWRFIMGMGIGGDYPLSAVITSEFAAKRIRGRMMIAVFSAQGWGQFFCAIVSSIALAGFKKGIESEPLDNWH
SMDQAWRTLIGVGCVPAAIALYFRLTIPETPRYTMDIEANIKQASQDVDTYLTTGTYTVDPVRNHERAEVPKASWKDFCHHFSQWRNFKILFGTAYTWFA
LDIAFYGLGLNSARILSVIGFGGSADKSLSKQVNAWRSVHNSSVGNLILSVGGLIPGYYFTMAFIDSWGRRPIQIMGFGLLTAIFICMGFAYDKMMASSS
GQKAFVFLYCMANFFQNFGPNSTTFVVPGEAFPTRYRSTAHGISAASGKLGAIVAQVGFSKMIDIGGKGKFLPHIMEIFAFFMLTGFIVTIFCTPETKGL
TLEELSNEHQENFVKNSNYTARPPSEES 
> UniRef90_M2NIP8_4_532 | Uncharacterized protein n=1 Tax=Baudoinia compniacensis (strain UAMH 10762) RepID=M2NIP8_BAUCO 
RTAGGNAAFRNFHNDYLYIADPNERRRLALNEIDQAPFGWSHVRSIVVTGMGFFTDCYDIFAIGLVTNMLAVVYFRKMAMPAAADTAIKVATGAGNVVGQ
ITFGLLADIIGRKRMYGIELLIIIWSTLANALSSHSEGLSIVGVIIFWRVAMGVGIGGDYPLSAVICTEFASTKWRGAIVGSVFAMQGLGQFGAAIVSLI
TVSAYRKHLSSAATAAQCDVGCTIALDKIWRIIIGFAAIPGCLALYYRLTIPETPRYTFDIKQDIVQAGSDIRAFLTGFPRGLPDGIERAKGMRDSMRGL
VAPKGSWRDFWRYNLQWKHGKVLLGTAGSWFFLDVAFYGVTLNNATFLSEIGYAHGKNLYQVFSRAAVGSLIIVCAGAIPGYWVTVATVDTIGRKPIQLM
GFVMVFAMLCVMGFGYHAIGNDGLLACYIIAQFFFNFGPNATTFIVPGECFPTRYRSTSHGISAAAGKVGSIVAQCVIGPLRTRGATRMNPSPWLNHVIQ
IFALPMLLGIFTTLLIPETKRRTLEDLAN 
> UniRef90_F6HZJ6_7_510 | Putative uncharacterized protein n=2 Tax=Vitis vinifera RepID=F6HZJ6_VITVI 
QVLNALDVAKTQWYHFTAIIIAGMGFFTDAYDLFCISLVTKLLGRLYYHVDGAAKPGTLPPNVSAAVNGVALFGTLAGQLFFGWLGDKMGRKRVYGMTLM
LMVICSVASGLSFGSSPKAVMSTLCFFRFWLGFGIGGDYPLSATIMSEYANKKTRGAFIAAVFAMQGFGILAGGLFAIIVSTAFKAKFSAPAYEVDAIAS
TVPQADYVWRIILMVGALPAALTYYSRTKMPETARYTALVAKNAKKAASDMSKVLQVDIEAEPQKVEEVTKAYGLFSKEFVRRHGVHLFGTASTWFLLDI
AFYSQNLFQKDIFSAIGWIPPAKTMNAIDEVYKIAKAQTLIALCSTVPGYWFTVAFIDRMGRFAIQLMGFFFMTVFMFALALPYDHWTRKDNRIGFVVMY
SLTFFFANFGPNATTFVVPAEIFPARFRSTCHGISAASGKAGAIVGAFGFLYLAQSKDKAKADAGYPAGIGVKNALLVLGGINLLGFIFTFMVPESKGKS
LEEM 
> UniRef90_B0DWE7_26_545 | Inorganic phosphate transporter n=2 Tax=Laccaria RepID=B0DWE7_LACBS 
DERRRAALAKADSAKFSWFHAKVCCAAGVGFFTDAYDLFAINIASTMLGYVYGSGTIKFLPKYLPYLNRNQDLCVKVAGPVGSLFGQLLFGWLADTLGRK
RMYGLELSMMIFATFAQAVSGSSTAISIIAALTMWRFIMGVAIGGDYPLSAIITSEFAPAKIRGRMMTVVFAAQGWGNFTAALTGFIITAAFKTTILRES
AMTNLASIDYMWRILIGLGCVPGVIALYFRLTIPETPRFTMDIERNINQASADIETILDTNNPPPEEQNIIRIETPRGTWSDFIAHFSQRSNFQVLFGAA
YSWFALDIAFYGLGLNSGIILQAIGFGTPVTQGVPGVYQNLKNICVGNLILSVAGLIPGYWASFFFIDKWGRKPIQLLGFAMLTIILTIMGFCYEYLTAT
TSATKVFVVLYCLANFFQNFGPNTTTFIIPGEVFPTRYRSTAHGISAASGKLGAIIAQVGFAQLKDIGGPNSFVKHILKIFAFFMLTGILSTLILPETKG
RSLEDLSNEKQEGFVKENFS 
> UniRef90_E9ED84_18_559 | Phosphate permease n=8 Tax=Metarhizium RepID=E9ED84_METAQ 
HQRTYGGNRAFHNFYNDYSHITDPNLRRRLALSEIDKVPFGLYHVRAILVAGVGFLLDSYDIFSINLITILLGMVFWGGKDVVNGFGGNNGVLPDTTSQA
LKAATSAGIVIGMVVFGWLADALGRRRMYGVELAIIIFGTFSCALASSSPSIGSAGLLLFWRVLMGIGIGGDYPLSSVITSEFAPTRWRGAMISAVFSMQ
GIGQLMSAIVALVTTVAFKSSFIHISDEEHCDAGCQVAADRAWRIIVGVGAIPACLALYYRITIPETPRYTFDIQHDVEKADADIKAYVSSKSNSDYERR
HSRSKISEDSLDLPRASWADVFAYFGEWKNFKVLVGTTMSWFFLDLAFYGLGLNQNVVLHAIGYGSGSNMYYKLYNQAVGTIILTAAGSLPGYWTAIFTI
DTVGRKPLQVGGFLLLTIVFSVLGFRLHDLSEGSMLALYIIGQFLFNVGPNTTTFVVPGECFPTRYRSTGHGISAAMGKIGAIVAQGISIPLLKNGEVAG
CIGNACSPYLDRLLKLFALFMLLGTFVSLLIPETKGLTLEEL 
> UniRef90_A0A063C3N5_24_535 | Phosphate permease n=1 Tax=Ustilaginoidea virens RepID=A0A063C3N5_9HYPO 
GNRAFYNFYNDYSHISDPNLRRRLALSEIDKVPFGLYHVKAILVVGVGFLLDSYDIFSINSITTLLGIVFWSGDQVINGFGGNNGIIPDTTDQALRASTS
AGILFGMILFGWLADALGRRRMYGIELAIIIFGTFSCALVSSSPSIGTTAVLVFWRLLMGIGIGGDYPLSSVITSEFAPTRWRGAMMSAVFSMQGLGHLM
SGVVALITTVAFKSSFIRVPNEASCDADCRIAADRAWRIIVGVGAIPACLAMYYRITIPETPRYTFDIQHDVEKADADIKAYVSSKPTGECEGRRHSRSK
VSENSLNLPRASWSDFLAYFGSNHGIVLHAIGYGSGSSIYEKLWNNAMGTIVLTAAGSLPGYWTAVFTIDTIGRKPLQIFGFLLLTIVFSVLGFQFHHLS
ERALLALYIVAQFLFNAGPNTTTFVVPGECFPTRYRSSGHGLSAAFGKIGAILAQTISIPLLKDSGAVFECAGDTCSPYLDRLLKLFALFMFLGTCVSLL
IPETKGITLEEL 
> UniRef90_A0A072VWQ9_7_511 | High affinity inorganic phosphate transporter n=2 Tax=Papilionoideae RepID=A0A072VWQ9_MEDTR 
QVLNALDVAKTQWYHFTAIVIAGMGFFTDAYDLFCISLVTKLLGRIYYHVDGAEKPGSLPPNVAAAVNGVAFVGTLSGQLFFGWLGDKLGRKKVYGMTLA
VMVVCSIGSGLSFGHEPKTVLGTLCFFRFWLGFGIGGDYPLSATIMSEYSNKKTRGAFIAAVFAMQGFGILAGGVFAIIVSIAFKSKFDAPAYMIDPLGS
TVPQADYVWRIILMFGAIPAAMTYYSRSKMPETARYTALVAKNMEQAAADMSKVMNMDIQAETKNVAAEEKKQFGLFSKEFMSRHGLHLLGTASTWFLLD
IAFYSQNLFQKDIFSAIGWIPSAKTMNALEEVYKIARAQTLIALCSTVPGYWFTVAFIDRIGRFTIQLMGFFFMTVFMFALAIPYDHWTHKENRIGFVVL
YSLTFFFANFGPNATTFVVPAEIFPARFRSTCHGISSATGKLGAMVGAFGFLYLAQNQDPKKADAGYPAGIGVRNSLILLGVVNILGFCFTFLVPETKGK
SLEEM 
> UniRef90_W4KBY2_33_560 | Inorganic phosphate transporter n=1 Tax=Heterobasidion irregulare TC 32-1 RepID=W4KBY2_9HOMO 
DERRRAALAEIDNAKFSWFHVKVCAVAGVGFFTDAYDIFAINIASTMLGYVYGKGHALSANQDLGVKVAAPVGTLVGQLLFGWLADVIGRKRMYGVELMI
IIVATFAQALSGQGPAVHIIGVLIVWRFIMGIGIGGDYPLSAVISSEFASTRSRGRLMTAVFASQGWGNFAAALVALIVVSAYKTSILTDNFVTLDSVDF
CWRLLIGLGCVPGVVALYFRLTIPETPRFTMDIERNVKQATQDINNVLTTGNSYVDPDAVVQRAKAPKASRRDFAAHFSKWSNMKVLIGTAYSWFALDIA
FYGLGLNSSIILTAIGFGTPPTSGTLGVYENLHNICVGNLILSAAGLIPGYWVSFLFIDSWGRKPIQLMGFIMLTILFVIMGFGYDKLTATTSTTKAFVF
LYCLANFFQNFGPNTTTFVIPGEVFPTRYRSTAHGISAASGKLGAVVAQVGFARLKDIGGKNKFVKHILEIFAFFMLTGIFSTLLLPETKGKSLEELSNE
NQEGFLQGVAPVEVRDGVIVEAEARERE 
> UniRef90_K4C4P4_6_529 | Phosphate transporter n=7 Tax=Solanum RepID=K4C4P4_SOLLC 
KVLNALDSAKTQWYHFTAIIIAGMGFFTDAYDLFCISLVTKLLGRIYYHVDGSSRPGSLPPNVSAAINGVAFCGTIAGQLFFGWIGDKIGRKKVYGVTLM
IMSICSIASGLSFGKEPKTVMATLCFFRFWLGFGIGGDYPLSATIMSEYANKKTRGAFIAAVFAMQGFGILGGGIFAIIISAVFQACFKAPAYQVDPLGS
TVPQADYVWRIILMAGSLPALVTYYWRMKMPETARYTALVAKDVKQATADMEKVMQVDIETEQKELAVSSVAVKSGNEFGLFTKQFLTRHGLHLLGTAST
WFLLDIAYYSQNLFQKDIFSAIGWIPAAKTMNAIEEVYKIGRAQTLIALCSIVPGYWFTVFLIDRIGRFTIQVIGFTMMTVFMFALAIPYHHWTLPGNHI
GFVVFYSLTFFFANFGPNATTFVVPAEIFPARLRSTCHGISAACGKLGAMVGAFGFLYLAQPQDKTKADAGYPAGIGVKNSLIVLGIVNLLGLFFTFLVP
ESKGKSLEEMSRENEDSAQPENHN 
> UniRef90_S3DBC0_7_543 | MFS general substrate transporter n=2 Tax=Glarea lozoyensis RepID=S3DBC0_GLAL2 
NKTAGGNAAFHNFHNDFAHIQDPNERRRLALAEIDKAPFGWYHVRACVVAGIGFFTDSYDIFAINLVTAMLGIAFFQNKVSKGTIPVNSDTAIKVATSGG
TVLGQLGFGYLADVVGRKKMYGLELIIIIFATLAQALSSPSHAVSITGLLIFWRVLMGIGIGGDYPLSSIITSEFATTKWRGAMMNAVFAMQGIGQFVAA
IMALIVTAGFKESLITGSKASTCTGVCQLAVDKMWRIIVGFGAVPGCIALYYRLTIPETPRYTFDVARDVETAAADANAYMHGKASGNPDEITRVTAMQQ
QSQNLQIPKASMRDFLHHYGQWKHGKVLLGTAGSWFFLDVAYYGLGLNNSIILTAIGYSGGNNMYEVFYKNAVGNLILVCAGAIPGYWVSVATIDTLGRK
PIQIMGFTMLTILFVVIGFAYHKLSGNALLGLYVVAQFFFNFGPNSTTFIVPGECFPTRYRSTSHGFSAASGKVGAIIAQVVFGPLRTKGAVPGAKGRDS
TPWLNHIMEIFALFMLCGLLTSFLIPETKRKTLEELA 
> UniRef90_Q6FXE9_1_562 | Uncharacterized protein n=3 Tax=Candida glabrata RepID=Q6FXE9_CANGA 
MSRNEKDEIEVDTREKKVPVHITEGGNMAFHNYLNDFAHIEDPLERRRLALQKIDERPFGWDQVRTILIAGVGFLTDSYDIFAINLSISMMSYVFWQGNM
PNSTQTLLKVSTSVGTVIGQLGFGTMADIVGRKKIYGLELIVMIATTILQTTIGRSPGINFPAVLTFYRIVMGIGIGGDYPLSSIITSEFATTKWRGAIM
GAVFANQAWGQIAGGLVALIVIRAYKGDLIYANSGAECDYACQKACDQMWRILIGFGAVPGIIGLYFRLTIPESPRYALDVKEEVDLPSNIEKVRATADD
EHLEDLERSSTVVEDGIVVPPPKKASWKDFRSHFGKWKYGKILLGTAGSWFVLDVAFYGLSLNTAIILQTIGYAGSKNVYHKLDDSAVGNLILICAGSLP
GYWATVFTVDTIGRKPIQMMGFIILTALFCVIGFAYHKISDHGLLALYVICQFFQNFGPNVTTFIVPGEVFPTRYRSTAHGISAACGKVGAIIAQTALGT
LIDHNCARDGKPKNCWLPHVMEIFALFMLLGIFLTLLIPETKRMTLEEISEKYHDEVDISKL 
> UniRef90_A0A022S540_10_517 | Uncharacterized protein n=1 Tax=Erythranthe guttata RepID=A0A022S540_ERYGU 
KVLNALDVAKTQWYHFTAIIIAGMGFFTDAYDLFCISLVTKMLGRIYYHVDGSPKPGTLPPQVSAAVNGVALCGTLAGQLFFGWLGDKMGRKKVYGVTLL
LMCLCSVASGLSFGSDAKSVMATLCFFRFWLGFGIGGDYPLSATIMSEYANKKTRGAFIAAVFSMQGFGILAGGIFAMILSAAFEARFNPPPYEVDPIAS
TPPQADYLWRIILMVGAIPAMLTFYWRLKMPETARYTALVAKNAQQAANDMSKVLNVEIEAEQQKVEQIAAQKKVSYGLFSKEFLRRHGLHLLGTTSTWF
LLDIAFYSQNLFQKDIFTAIGWIPPAKTMNAIQEVYTIARAQTLIALCSTVPGYWFTVALIDVIGRFAIQLIGFFFMTVFMFALAFPYHHWTKPENRIGF
VVMYSLTFFFANFGPNATTFVVPAEIFPARLRSTCHGISAASGKMGAMIGAFGFLYLAQNQDPTKADAGYPAGIGVQNSLIVLGVVNLLGLMFTFLVPES
KGKSLEEM 
> UniRef90_B9SF52_7_516 | Inorganic phosphate transporter, putative n=1 Tax=Ricinus communis RepID=B9SF52_RICCO 
HVLNKLDVAKTQLYHFTAVVIAGMGFFTDAYDLFCISLVTKLLGRIYYHVDGAEKPGTLPPNVSAAVNGVAFVGTLSGQLFFGWLGDKMGRKKVYGITLM
LMVICSVCSGLSFGKDPKAVMATLCFFRFWLGFGIGGDYPLSATIMSEYANKKTRGAFIAAVFAMQGFGILAGGIFAIIVASAFDSKFSAPAYEVDPIGS
TVPQADYVWRIILMVGALPAGLTYYWRLKMPETARYTALVAKNAQQAASDMSKVLQVNIEAEPQKIERSNQQPTSSFGLFSKEFLRRHGLHLLGTTSTWF
LLDIAFYSQNLFQKDIFSAIGWIPSAKSMNAIQEVFRIARAQTLIALCSTVPGYWFTVALIDKMGRFAIQMMGFFFMTVFMFALAIPYNHWTHKENRIGF
VVMYSFTFFFANFGPNSTTFIVPAEIFPARLRSTCHGISAASGKLGAMVGAFGFLYLAQNQDKSKADAGYPAGIGVKNSLILLGIVNLLGMLFTFLVPES
KGKSLEEMSR 
> UniRef90_A0A068S132_17_538 | Phosphate:h symporter n=2 Tax=Lichtheimia RepID=A0A068S132_9FUNG 
EHMDSAERKLKSLEKLDDTGAGTKFNWFTVRTILTAGAGFFTDSYDIFIINLVTPMLGYVYYPHMNNKVPSDIEGVIKGMTSVGTMFGQLFFGALGDILG
RKIYGFELLVIIIGTINCATSASTVRGVSAIAFLGLWRLILGFGIGGDYPMSATVVSEWSTTGRRGMMMALIFSMQGIGNLAAAIVTLIILAIFKGAVND
DVFNLDYVWRLCIGLGAVPAVGTIYLRFTMPESPRYALDVEHDVEAAAAAKGQTVSDDLAKQYTKVDTKQRNHWAEFRAYFGQWKHLRTLLGTSLSWFLL
DVAFYGLGLNNSYILEAIGFSSKSTPFETVWANTVGQIIITCLGSVPGYYLTVIFVERWGRRPIQIMGFTMCTILFTILAAAYYPLRDNAMPAFITVFTL
AQLFMNFGANCTTFIIPGEVFPTKVRATAHGISAASGKAGAILASFAFNVLVDHGGAPGEHAFLPETLGIFAGIMFLGLIVTILWIPETKGLDLSVFEED
YVPPNVMVENDDANAPRESIDA 
> UniRef90_UPI000455EF0F_28_515 | phosphate transporter n=1 Tax=Coniophora puteana (strain RWD-64-598) RepID=UPI000455EF0F 
DERRRAALAEIDNAKFSWFHVKVCLVASVGFFTDAYDIFAINIAATMLGYVYGPGYSLSTNQSLGIKVATPVGNLVGQLLFGWLADVVGRKRMYGVELMI
IIVATFGQAVSGSAPAMGVGVGGDYPLSAIISSEFAATRSRGRLMTAVFAAQGWGQFAAALVGMICVSAYKDEILRSPYPAAVPNDYIWRLVIGLGCVPG
VFALYFRLTIPETPRFTMDIERNVHQATADIDNVLTTGNSKPDEDAIIQRVQAPKATRRDFLAYFGQWKNGKVLLGTAYSWFALDIAFYGLGLNSSIILT
AINFGSPTGDSKTSLYVYQNLYNTCLGNLILSVAGLIPGYWATFLVIDKWGRKPIQLMGFTVLTILFAIMGFAYHKLNGSQSGRDAFVFLYCLANFFQNF
GPNTTTFVIPGEAFPTRYRSTAHGISAATGKLGAVVSQVGFAQLVNIGGKNAFVNHIMEIFALFMLTGIFSTLLLPETNQRTLEELSN 
> UniRef90_A0A137QVS8_33_553 | Inorganic phosphate transporter PHO84 n=2 Tax=Leucoagaricus sp. SymC.cos RepID=A0A137QVS8_9AGAR 
RRAALAEADNARFSRFHARICIVAGVGFFTDAYDIFAINIASVMLGYVYGASGRLNSNQDLGIKVAAPIGTLGGQLFFGWLADIVGRKRMYGVELLTMII
ATFAQALSGQAPSVNIIGALVIWRFIMGVGIGGDYPLSAVISSEFASVKTRGRMMTAVFASQGWGNFTAALVAFIITVAYKRSILEAPMTDDVANIDPMW
RLLLGLGCVPGVIALYFRLTIPETPRFTMDIERNIQQASSDIKAVIAGNCGVRDVDVAIMRADAPRATWGDFARYFSQWENFKILFGTAYSWFALDIAFY
GLGLNSSIILEAIGFAKVGSGTEGLYDNLSNICKGNLILSAAGLIPGYWVSFLFIDSWGRRPIQLMGFICLTVLFIIMGFSYDKLNATDPSRKAFVFLYC
LANFFQNFGPNSTTFIIPGEAFPTRYRSTGHGISAASGKLGAIIAQVGFARLKDIGGTNSFVKHILQIFAFFMLTGVFSTLLLPETKGKSLEELSNEHQE
GFVRGWFSFISKHSQILTPSA 
> UniRef90_A0A166NKF0_31_537 | Phosphate permease n=1 Tax=Fibulorhizoctonia sp. CBS 109695 RepID=A0A166NKF0_9HOMO 
DERRRAALAEVDNADFSWWHVKIVLVAGVGFFTDAYDIFAINIASTMIGYVYGKGNNNTLTPNQDLAIKVATPVGTLVGQLLFGWLADVVGRKRMYGVEL
MIIIVGCFAQAVSGGAHAVSIIGVLVVWRFIMGVGIGGDYPLSATISSEFASTRTRGRLMTAVFSAQGWGNFAAALVSLIIVSAYKTKILADPAPNYNHV
DYMWRLLIGLGCVPATIALYFRLTIPETPRFTMDVERNIKQATTDIHDVMTTGTYHVDPDAVVQRVEAPKASRRDFIAHFSKWQNAKILIGTSWSWFALD
IAFYGLGLNSSKILTTIGFGTPVTKGSLGVYENLRNVSIGNLILSAGGLIPGYYASFFLIDSWGRKPIQFMGFGMLTVLFCILGFGYDKLNSTPEAKKAF
IFLYCLANFFQNFGPNVTTFVIPGEVFPTRYRSTAHGISAASGKLGAIVAQVGFARLANIGGPNKFLQHILEIFAFFMLTGIFSTMLLPETKQRSLEELS
NEDQEGF 
> UniRef90_K3YBW3_6_522 | Uncharacterized protein n=5 Tax=Panicoideae RepID=K3YBW3_SETIT 
KVLDALDAAKTQWYHFTAVIIAGMGFFTDAYDLFSISLVTKLLGRIYYFNPSSKTPGSLPPNVSAAVNGVAFCGTLAGQLFFGWLGDKMGRKKVYGMTLM
LMVICCLASGLSFGSSPKGVMATLCFFRFWLGFGIGGDYPLSATIMSEYANKRTRGAFIAAVFAMQGFGNLTGGIVAIIISATFKARFDAPAYKDDPAGS
TVPAADYAWRVVLMFGAIPALLTYYWRMKMPETARYTALVAKNAKKATSDMARVLNVELTEEQKKAEEELERREEYGLFSRQFAKRHGLHLLGTTVCWFM
LDIAFYSQNLFQKDIYTAVNWLPKAETMNALEEMFRISRAQTLVALCGTIPGYWFTVFFIDIVGRFAIQLGGFFFMTAFMLGLAIPYHHWTTSGNHAGFV
VMYAFTFFFANFGPNSTTFIVPAEIFPARLRSTCHGISSAAGKSGAIVGSFGFLYAAQSTDPAKTDAGYPPGIGVRNSLFMLAGCNVIGFLFTFLVPESK
GKSLEELSGENDEEAAP 
> UniRef90_A0A176W3Z3_10_540 | Uncharacterized protein n=1 Tax=Marchantia polymorpha subsp. polymorpha RepID=A0A176W3Z3_MARPO 
EVLRTLDKAKTQGYHFKSIVIAGMGFFTDAYDLFSISTVTRLLGRLYYYDPALGKPGTLPPNVAAAVNGVALVGTLIGQLFFGWAGDKFGRKKVYGITLL
LMILTSVASGLSLGSNATSVMTTLCFFRFWLGFGIGGDYPLSATIMSEYSNTKTRGAFVGAVFAMQGFGILSGASVAIILSSAFNAAYHRPAFQVDHIRS
TPPQADYVWRLLFMFGALPAALTYYYRIRMPETARYTALVEKNNEQAARDMEKVLHVQFQTAHDDSSVAIGEQKHQAAKDREADKKVQYRLFSHEFIRRH
GYQLLGCTVCWFTLDVAFYSQNLFQKDIFTAVGWIPAASKMSALEEVFKISRAQALIALVSTVPGYWVTVALIDRIGRWWIQLNGFFMMTFFMLILTFDY
YNLRGSPCPADPSKYCGGNHLAFISMYALTFFFANFGPNSTTFIVPAELFPARLRSTCHGISAAAGKAGAIVGAFGFLYASQSQYAGKQDHGYPTGIGIK
KSLLLLAICNAVGFFFTFFVPETNGKSLEEL 
> UniRef90_A0A0F8W1M8_1_523 | Phosphate:H+ symporter n=1 Tax=Aspergillus ochraceoroseus RepID=A0A0F8W1M8_9EURO 
MAGVNGYTQDLATVEDPNERRRIALQEIDNAKFGWHHIRAIVVAGVGFFTDSYDIFAINLASSMLGVVYWQDAASSAGKIPSSSDTAIKVATSGGTVIGQ
LFFGWLADRIGRKRMYGIELIIIIMATLAQSLSSDSRAVSIVGILIFWRVIMGIGIGGDYPLSSIITSEFATTKWRGAMMGAVFAMQGFGQFAAAIIALI
VTSGFKESLLTAKSVGQCSGVCQLAVDKMWRVIIGFGAVPACIALYYRLTIPETPRYTFDVARDAAQADDDAHAYITGKRENRVSVRESTGSQLSTPKAS
WSDFVSYYSQWKNGRILLGTAGSWFFLDVAFYGLGLNNSIILSAIGWSGGSTVYEYFYRNAVGNLILICAGAIPGYWVTVATVDTIGRKTIQLMGFTILT
IVFIVIGFAYHPLLKSHNGLLGLYVIAQFFFNFGPNATTFIVPGECFPTRYRSTSHGISAAAGKVGAIIAQCVFGPLVHKGAKNSSDSPWLNHVMQIFAL
FMLCGCFTTLLIPETKRKTLEEL 
> UniRef90_K4AIN5_9_523 | Uncharacterized protein n=2 Tax=Setaria italica RepID=K4AIN5_SETIT 
HVLSALDGAKTQWYHFTAIIVAGMGFFTDAYDLFCISLVTKLLGRIYYTVDASPNPGSLPPNVSAAVNGVAFVGTLSGQLFFGWLGDKVGRKSVYGVTLL
LMIVCSIASGLSFGHSPTGVMATLCFFRFWLGFGIGGDYPLSATIMSEYANKKTRGAFIAAVFAMQGFGILAGGAVAIGITAIFKSQFPAPPYAVEPLAS
TPPQADLVWRIILMFGAVPAALTFYWRMKMPETARYTALVARNAERAAADMSKVLHVEIAKEQAEVAAPAATGGCPKCSRPFGLFSWEFARRHGAHLVGT
ASTWLLLDIAYYSQNLFQKDIFSAVGWIPAARTMSALDELFHIARAQTLIALCGTVPGYWFTVAFIDVLGRFKIQLAGFLMMAAFMFGLAAPYEHWRSPG
NQTGFVVMYAFTFFFANFGPNATTFIVPAEIYPARLRATCHGISAASGKVGAIIGSFGFLYLAQSPDPAKTAHGYPPGIGVRMSLFALAGCSLLGFLLTF
LVPEPKGKSLEEMSR 
> UniRef90_A0A067NCD7_26_537 | Uncharacterized protein n=1 Tax=Pleurotus ostreatus PC15 RepID=A0A067NCD7_PLEOS 
DLGERRRAALADVDNAKFSWFHAKVCAVAGVGFFTDAYDIFAINIASTMLGYVYGKGQKLNPDQDLGVKVATPVGTLVGQLLFGWLADLVGRKRMYGVEL
MIMIIATFGQALSGSGPAVHVIGALIVWRFIMGVGIGGDYPLSAVISSEFASTRIRGRMMNAVFASQGWGNFCAALVGIIVVSAYKNTTINDNPATLGSI
DPQWRLLIGLGCVPGVIALYFRLTIPETPRFTMDIERNIERATADVKQVLDPNLPAVDDDAVVRRVQVPKASWADFRRYFSEWRNLKILIGTSYSWFALD
IAFYGLGLNSGIILQTIGFGSPAHGLPVPITAYQNLRNICVGNLILSAAGLIPGYWVCFLFVDSWGRKPIQLMGFIMLTIIFVIMGFGYDKLTATPAATG
AFVFLYCLANFFQNFGPNTTTFIIPGEVFPTRYRSTAHGISAASGKLGAIVAQVGFARLKDIGGPVNSGHFVKHILEIFAFFMLTGIFSTLLLPETKGKT
LEELSNEDQDGF 
> UniRef90_I2K0G8_1_509 | Inorganic phosphate transporter n=1 Tax=Brettanomyces bruxellensis AWRI1499 RepID=I2K0G8_DEKBR 
MTDAYDIFSINLGIPMISQAFWNGNIPESTETLLKVATSVGTVIGQLGFGYMADHLGRKRIYGSELIIMLCATVLQCTAGHSAAMSFPALLTFYRIIMGI
GIGGDYPMSSIITSEFATTRYRGAIMGAVFANQGWGQLLAGVVALIVVVAYKSVLIKADTAAQCDATCVKSCDQMWRILIGMGAIPGLIALYFRLTIPES
PRYTFDVSKDTDKAAADAAKFASGEHGNADESAIKKLEGTSADSEPQXISNXPAKGSWKDFWGHFGQWRYGKILLGTAGCWFTLDIAYYGLGLNTASILK
TIGFASSNNVYHSLYNQSAGNLILICAGSIPGYWASVATMDFVGRKPIQICGFLIMTALFCIIGFAYHKLGDHGLLALYVLCEFFQNFGPNXTTFVIPGE
CYPTRYRSTAHGMSAASGKIGAIIAQTCIGTLQNHNCARDGKPKNCWLPHVMEIFALFMLVGFFLSFLVPETKRKTLEELAEELHGEIDITKNHVTKEKV
KTGSSSDDD 
> UniRef90_A0A0L0SQJ4_5_513 | Phosphate:H+ symporter n=1 Tax=Allomyces macrogynus ATCC 38327 RepID=A0A0L0SQJ4_ALLMA 
FSRLDQQRFNRFNLKTILVSGIGFFTDAFDIFVINLAIPMIAFVWYFKESSDIGKANHMPKVESGLLKASTQVGTFVGQLLFGYLSDKLGRKSMYGLVLA
IMIFSTINTALVAPTKAFSIGAILILWRLVLGVGIGGDYPISAVITSEFASKHNRGLMVAAVFAMQGLGIMVASLCAIIVMAAFKPALVPDNEGSVYVSA
LDSVWRLLFFLGIVPAAMAVYWRLQIPETPRFTAVARGDVEKAMADLHKVVNEGSDDIQLAPASSSAEAPVSQIRAPLDTSISLEDKYSFLTFGQLFGNW
KNGKILFATAACWFLLDVGFYGVQLNQSEIVKYLGYGGGHTAYEFFWNNCLGNLILSLCGTVPGYWITVFTIEKLGRTRIQLLGFAVLTVIFVILTVLWD
SMKGTTAFFACFLLANLFFNFGPNTTTFILPAELFPTKFRSTCHGISAAAGKMGAIIAAFGFDQIRGDHGEGMQLILGIFSGCMALGLACTFLIPETKGK
TLEELSASF 
> UniRef90_S3BS93_15_585 | Phosphate h+ symporter n=1 Tax=Ophiostoma piceae (strain UAMH 11346) RepID=S3BS93_OPHP1 
RTYGGNRAFHNFANDYSHISDPNLRRRLALSEIDKVPFGLYHVRAVAVAGVGFFLDSYDIFAISMVTNFWGLVFWGGGDGAEASSTTSATAAAIAATYGY
GNNAGSLPDPVNQALKASTSAGIIIGQLMFGWLADNIGRRRMYGVELVIIILSTLSCALASPSPAISSTGILVFWRVVMGIGIGGDYPLSSVITSEFAPT
RWRGAMMASVFSMQGMGQLASAIVALVATAAFRSEFIGITNASECGASCRTAADRCWRIIIGFGALPACFALYYRVTIPETPRYTFDVAHDVEKADADIR
AYMASQPHGEVDPVVQARLKKAASPVMASGPSASVPPASWSDMKHYFWGRGNAHNIRILFGTMFSWFFLDLAYYGLALNNSVVLEAIGYAKGDNLYTVLY
NNAVGTIILACAGSLPGYWTAVLTIDTFGRKPLQVFGFLILTILFCVLGFAFHLLSETAMLALYVVAQFFFNWGPNTTTFIVPGECFPTRYRSTAHGMSA
AMGKLGAILAQVISIPILSKDAPPDCTTSSKNCSPWLNRLMQIFALFMLCGTLVSIFCIPETKGITLEELA 
> UniRef90_A0A0C2WP94_28_533 | Uncharacterized protein n=2 Tax=Amanita muscaria Koide BX008 RepID=A0A0C2WP94_AMAMU 
DERRMAALAEVDNAKFSRFHFKICMVAGVGFFTDSYDIFAINIASIMLGYVYAGSAGLSASQDLGVKVATPVGTLVGQVLFGWLADRVGRKRMYGFELTI
MIVATFAQALSGNADAVNIIGALVVWRFIMGVGVGGDYPLSAVISSEFSSTHIRGRLITAVFAFQGWGNFSAALVSLILVTAYKSQLLSETTANPIAIDY
MWRLLIGLGCVPAVVALYFRLTIPETPRFTMDIERNLEQATADIIGALRHQDVHYDPDNIRRVAAPKASWSDFSRHFGKWENFKLLFGAAYSWFALDISY
FGLGLNSAIILSAVGFGSPDPKVTGTLKYYQNLYNVSVGNLILSVAGLIPGYWASFLVIDSWGRRPIQLMGFSILTVIFTVMGFGYNAMIATAAGTKVFI
FLYCLANFFQNFGPNVTTFVIPGEAFPTRYRSTGHGICAASGKVGAIVIQVVFAKLKNIGGTNAFLPHILEIFAFFMITGVCSTLLLPETKSKSLEELSN
ENQDGF 
> UniRef90_W0TH03_5_567 | Inorganic phosphate transporter n=3 Tax=Kluyveromyces marxianus RepID=W0TH03_KLUMA 
EEEKVYVKTAGGNAAFHNYINDFAHIEDPLERRRLALNKIDNASFGWYHIRAICVAGVGFLTDSYDIFAINLGVSMIEFVYWKGKMPSSTSTLIKVSTSV
GTVLGQFGFGVLADVVGRKKIYGTELIVMIAATVLQCTLGHSPAVNFVAVFVFYRIIMGIGIGGDYPLSSIITSEFSTTKWRGAIMGAVFANQAFGQIAA
GIIALILVAAYKSKLEHFTGATCDAECIRACDQMWRVLIGMGCVPGCVALYFRLTIPESPRYTFDVEVDINKAAADAAKFTSGEHGNADTEDIARLERAP
TAVEAMEIKPPAASFGDFCRHFRQWKHMKIILGTSLSWFFLDVAFYGISLNSAVILQTIGYASSKDVYKKLYNSAVGNLILICAGSLPGYWASVATIDTI
GRKPIQVGGFIILTILFCIIGFRYDQLGDHGLLALYVLCQFFFNFGPNVTTFIVPGEAFPTRYRSTAHGISAASGKIGSIIAQTALGTLIDHNCKKDHKK
TNCWLPHVMQIFALFMLCGIFSSLLIPETKRKTLEQISEEYHGEIDPSRYATPSGKAHDSASS 
> UniRef90_W9QN49_11_548 | Putative inorganic phosphate transporter 1-7 n=1 Tax=Morus notabilis RepID=W9QN49_9ROSA 
FNAMDAAKLQWYHLKAVVVTGMGFFTDAYDLFCISLVTKLLGRIYYHVDGSPKPGSLPPNVAAAVNGVALCGTLAGQLFFGWLGDKLGRKRVYGVTLLLM
VAASIGSGLSFGKTPETVMTTLCFFRFWLGFGIGGDYPLSATIMAEYSSKSSRGAFIAAVFAMQGFGILAGGGVAILVSHIFQSVFPAPAYSVNPTMSTV
PQADYVWRIILMVGAFPAVLTYYWRMTLPETPRYTALVANNANKASQDMSRVLNVEIRIDDNNNNNIPNAVANNKSDNNHSSSFGMFSKEFLRRHGLHLL
GTAMAWFFVDVAYYSQNLFQKDIFSAVGWLPAANTMSALDELFKIARAQFLIALCGTVPGYWFTVALIDYIGRFAIQMLGFFFMTVFMFALAIPYHHWTM
PGNHVGFVVMYGLTFFFANFGPNATTFIVPAEIFPARFRSTCHGISAAAGKAGAIVGALGFLYAAQNQNPAKTDAGYPAGIGMKNSLLVLGVINLFGLVF
TFLVPESKGKSLEEMSGDQIQQDAANIHHQQQTEADSS 
> UniRef90_A0A061DPW6_7_534 | Phosphate transporter 1,4 n=6 Tax=Malvaceae RepID=A0A061DPW6_THECC 
QVLNALDVAKTQWYHFTAIIIAGMGFFTDAYDLFCISLVTKLLGRIYYHIDGAEKPGTLPPNVSAAVNGVAFCGTLAGQLFFGWLGDKLGRKKVYGMTLM
LMVICSIASGLSFGHTPKSVMATLCFFRFWLGFGIGGDYPLSATIMSEYANKKTRGAFIAAVFAMQGFGILAGGIFAIIISSAFKARFDAPPYEVDALGS
TVPQADYVWRIILMVGALPAALTYYWRMKMPETARYTALVAKNAKQAASDMSKVLQMDIEAEPQKIEQLDRERSKFGLFSKEFAKRHGFHLLGTTTTWFL
LDIAFYSQNLFQKDIFSAIGWIPAAKTMNALDEVFRIARAQTLIALCSTVPGYWFTVAFIDKIGRFSIQLMGFFFMTVFMFALAIPYDHWTHKDNRIGFV
VMYSLTFFFANFGPNATTFVVPAEIFPARLRSTCHGISAASGKLGAIVGAFGFLYLAQNKDKAKADAGYPAGIGVKNSLLVLGAINALGFLFTFLVPESK
GKSLEEMSGENEDNGAEVEAELSSHNHR 
> UniRef90_K1WXM8_9_543 | Putative inorganic phosphate transporter n=1 Tax=Marssonina brunnea f. sp. multigermtubi (strain MB_m1) RepID=K1WXM8_MARBU 
DGTTAGGNAAFHNFHNDFAHIQDPNERRRLALAEIDKAPFGWYHVRACTVAGVGFFTDQYDIFTASFLTVMLGIVYEHTNKGKLHTSQDTAIKVATSAGT
VIGQFGFGALADILGRKKMYGFELILIIIATLAQALLGAGPGVSIVGTMIFWRVIMGIGIGGDYPLSSIITSEFATTKWRGAMMAAVFSMQGFGQLGGAL
VMLVITVGFKGSLESATSYGQCDGVCGLAVDKMWRILIGMGAVPACIALYFRLTIPETPRYTFDVARDVEKAKADVQAYVTGKKEGVVDDDAITQAKQDS
AALEQPKASVRDFLSFYGKWKNGKILLGTAGSWFLLDVAFYGLGLNSATVLASIGYGTGPNVYKILYNLAAGNCILIAAGAIPGYWTTVATVDTIGRKPI
QLGGFIILTILFVVWGFNFKNLTGHDMLGLYILVQFFFNFGPNATTFIVPGECFPTRYRSTSHGFSAGMGKIGSIIAQAAIAPLRTRGATAQNASPWQNH
VMQIYSLFMFLGIFTSLLIPETKRKTLEELAGEYD 
> UniRef90_UPI00057B09AB_7_529 | PREDICTED: inorganic phosphate transporter 1-4-like n=1 Tax=Elaeis guineensis var. tenera RepID=UPI00057B09AB 
QVLNALDAAKTQWYHFTAIVVAGMGFFTDAYDLFCISLVTKLLGRIYYHVEGSPTPGSLPPNVSAAVNGVAFCGTLSGQLFFGWLGDKMGRKRVYGMTLL
LMVVASIASGLSLGHTPKSVMATLCFFRFWLGFGIGGDYPLSATIMSEYANKKTRGAFIAAVFAMQGIGILAGGTVAIIVSAAFKHGFPAPSYAVDAIAS
TVPQADFVWRIVLMFGAIPAALTYYWRMKMPETARYTALVARNAKQAAADMSKVLQVQLEEEQTKVDRMTGERANSFGLFSREFMARHGLHLLGTATTWF
LLDIAFYSQNLFQKDIFSAIGWIPKAATMNALEEMFKIARAQTLIALCGTVPGYWFTVALIDIIGRFRIQAIGFFMMTVFMLGLAIPYHHWTTPGNHIGF
VVMYAFTFFFANFGPNSTTFVVPAEIFPARLRSTCHGISAASGKLGAIVGSFGFLYLAQNPDPAKTDHGYPTGIGVRNSLFVLACCNLLGLFFTFLVPES
KGKSLEEISGENEDIAPAAESSM 
> UniRef90_G7E1Q3_579_1070 | Uncharacterized protein n=2 Tax=Mixia osmundae (strain CBS 9802 / IAM 14324 / JCM 22182 / KY 12970) RepID=G7E1Q3_MIXOS 
NARRRAALAEVDNAKFGMVHVRTCLVAGVGFFTDAYDIFAINIASTMIGYVYNQGPLKGKLTANQDLGLKVATPVGTFCGQLLFGWLADVYGRKRMYGIE
LMIIIIATLGQAVSGHGPAVSLIGVLVMWRFIMGVGIGGDYPLSACITSEFAATRIRGRMMATVFSAQGYGNFAAAIVGVIVVAAYKGKIINQDVVGAPH
GVDFCWRWLIGLGCVPGVIALYFRLTIPETPRFTADVERNIKQAATDVDAFLATGGYVHDYDHSHDQVDMPKATTRDFMAHFRQWSNFKQLFGCAWSWFA
LDVAYYGLGLNSSIVLLNIGFGPATTGTPQEIIYQSLKNICVGNIVLSVAGLIPGYWACQLLVDFTGRKPLQLIGFAMLTILFAILGFAYHKLKSNAIAA
FIVLYCLVNFFFNAGPNSTTFIIPGESFATRYRSTAHGICAASGKLGAIISQVAFARLKDRGGAVGSGNWINHLLEIFGLFMLTGFLSTLLI 
> UniRef90_A0A177C6K5_6_554 | MFS transporter n=1 Tax=Paraphaeosphaeria sporulosa RepID=A0A177C6K5_9PLEO 
HKTSGGNAAFHNFHNDYAHIADPNERRRLALAEIDKAPFGWYHVRAIDAYDLFAVNMVVSMLGVVFWQNSAHPGKIPSHADTAIKVATSTGTVVGQISFG
ILADIVGRKKMYGMELILIIFATLAQSLSAHSPACSIVGVIVFWRVLMGIGIGGDYPLSSIITSEFATTRWRGAMMGSVFAMQGIGQFAAAMVSLIVTEA
YKSTLEQAKTVDKCTGACGLAVDKMWRIVIGFGAVPGCIALYYRLTIPETPRYTFDVDRDVIQAGSDVKAFKAGMPRGHVDEITRARAKDSDALQLEVPI
ASWSDFFQWVSKWKNGGVLLGTAGSWFLLDVAYYGLGLNNSIILQQIGYAKGDDVYQIFHNQAVGNLIITCAGAIPGYWVTVATVDTIGRKPIQIMGFII
LTGIFVAIGFAYHLLSGKALLALYVIAQFFFNFGPNATTFIIPGECFPTRYRSSGHGISAASGKVGAIIAQVLIGPLRTRGAKPGSSDSPWLNHVMQIYS
MFMFAGIFTSLLVPETKRKTLERLAGEVEGTPEYDPDNVRNRDTEKAIE 
> UniRef90_K5WLT9_20_544 | Uncharacterized protein n=1 Tax=Phanerochaete carnosa (strain HHB-10118-sp) RepID=K5WLT9_PHACS 
NARRRAALAEVDNASFSWFHVKILVVTGIGFFTDSYDIFAINIAATMIGYVYGKGQQLSTNQDLGVKVATPAGTIFGQLIFGWLADYVGRKRMYGVELMI
IIIGTFGQALAGEAHAVNIIATIVLWRFVMGVGIGGDYPLSTVIPSEFASVKSRGALITAVGAAQGWGAFTGALVGLIITAAYKDSLLRDNPDNLVTPDA
MWRLLIGLGCVPGAVALYFRLTIPETPRFTMDIERNVMQAADDVEHFLKNGTFVVDPDAIVQRVAAPRASRRDFRRYFSRWKNMKILIGTCWSWFAIDIS
FYGLGLNTAIILDAIGFGSPSPDLTGTAAVYENLRNICIGNLILTVAGQIPGAYVCVFTIDRWGRKPIQAMGFAVLAVLFVIMGFAYDRLTASPAGTRFF
VFLYCMCNFFSNFGPNSTVSVTPGEAFPTRYRATAHGISAASGKVGAVISQVGFARLKDIGGEDHFVKHILEIFAFFMLSGVLSTMLIPETMGRSLEDMS
NEDQEEFIKGMAHVKYQGEGAQNHS 
> UniRef90_P25297_1_587 | Inorganic phosphate transporter PHO84 n=20 Tax=Opisthokonta RepID=PHO84_YEAST 
MSSVNKDTIHVAERSLHKEHLTEGGNMAFHNHLNDFAHIEDPLERRRLALESIDDEGFGWQQVKTISIAGVGFLTDSYDIFAINLGITMMSYVYWHGSMP
GPSQTLLKVSTSVGTVIGQFGFGTLADIVGRKRIYGMELIIMIVCTILQTTVAHSPAINFVAVLTFYRIVMGIGIGGDYPLSSIITSEFATTKWRGAIMG
AVFANQAWGQISGGIIALILVAAYKGELEYANSGAECDARCQKACDQMWRILIGLGTVLGLACLYFRLTIPESPRYQLDVNAKLELAAAAQEQDGEKKIH
DTSDEDMAINGLERASTAVESLDNHPPKASFKDFCRHFGQWKYGKILLGTAGSWFTLDVAFYGLSLNSAVILQTIGYAGSKNVYKKLYDTAVGNLILICA
GSLPGYWVSVFTVDIIGRKPIQLAGFIILTALFCVIGFAYHKLGDHGLLALYVICQFFQNFGPNTTTFIVPGECFPTRYRSTAHGISAASGKVGAIIAQT
ALGTLIDHNCARDGKPTNCWLPHVMEIFALFMLLGIFTTLLIPETKRKTLEEINELYHDEIDPATLNFRNKNNDIESSSPSQLQHEA 
> UniRef90_A0A194VA11_5_547 | Repressible high-affinity phosphate permease n=2 Tax=Valsa mali RepID=A0A194VA11_9PEZI 
QKSQAAATNKTSGGNAAYHNFNNDFAHIQDPNERRRLALAEIDKAPFGWYHVRAVLVAGVGFFTDSYDIFAVSLLTTMLGVVYYPGVGKMPTTSDTAIKL
ATSAGTVIGQFGFGLLADIVGRKQMYGLELMVIIFSTFSQALASSSLSMDVIGLIIFWRVIMGIGIGGDYPLSSIITSEFATTKWRGAMMGAVFAMQGLG
QLAAALVMLFVTLGFKESLETSSKLANCTGDCAVAVDKMWRTLIGLGAVPGCIALYYRLTIPETPRYTFDVKRDVEKADEDAKYYVSGKRGEAVVNEVSR
LAAQKNAQDAMQVPKASFKDFMRHYAKPKNGMLLAGTALSWFFLDVAYYGLSLNNATILSAIGYSTSGAKSTYETLYNTAIGNLIIVLAGAVPGYWVTVA
TVDTIGRKPIQLGGFIILTVLFIAMGFGYHRLGENGLLAIYVLAQFFFNFGPNSTTFIVPGECFPTRYRSTSHGISAAAGKIGSIIGQGAIAPLRTRGAA
PGSNESPWLNHVLQIFALFMLAGVFSTLMIKETKRKTLEELTE 
> UniRef90_K9MVW0_8_516 | Phosphate transporter n=4 Tax=Citrus RepID=K9MVW0_PONTR 
VLNALDVAKTQLYHFTAIVIAGMGFFTDAYDLFCISLVTKLLGRIYYHVDGAKKPGTLPPNVSAAVNGVALCGTLAGQLFFGWLGDKLGRKKVYGITLIL
MVISSIASGLSFGKSAKGVISTLCFFRFWLGFGIGGDYPLSATIMSEYANKKTRGAFTAAVFAMQGFGILAGGIVALIVSSAFDHQFKAPPYSVDPVGST
APEADYVWRIVLMVGALPAALTYYWRMRMPETARYTALVAKNAKQAAADMSKVLQVELEAEEDKVAKLSQRDSNSFGLFSREFLKRHGLHLFGTTSTWFL
LDIAFYSQNLFQKDIFSAIGWIPPAATMNAIHEVYKIARAQTLIALCSTVPGYWFTVAFIDYMGRFAIQMMGFFFMTVFMFALAIPYHHWTLKPNRIGFV
IMYSLTFFFANFGPNATTFVVPAEIFPARLRSTCHGISAAAGKAGAIVGAFGFLYAAQSKDPTKRDAGYPAGIGVKNSLIMLGVVNFVGMICTLCVPESK
GRSLEELSR 
> UniRef90_A0A168GJ53_22_556 | Phosphate:H+ symporter n=2 Tax=Cordyceps confragosa RepID=A0A168GJ53_CORDF 
TRGGNRAFHNYYNDYSHIADANLRRRLALSDVDKIPFGTCHVRAVLVAGAGFLLDSYSIFAINFVAPLVGLAYYSEDGDGSGDLPATVSQALKASTSAGI
VIGMILFGWLADTYGRRRMYGIELGVVIFTIFSCAIASGSPSMSSPGVLIFWRVLLGIGVGGDYPLASVITSEFAPTRWRGGLVAAVFSMQGLGQLMAAV
VALLTTVAFQDAYDGIGPDGPCDATCRVAADRSWRIIVGVGAIPACLAMYYRITIPETPRYTFDVQHDVDRADADIRAYVSSTRPKDTVSATNTHLSPSA
LSVPKASWADAKEFFLKPHNLRALIGTTLSWFFLDLAFYGLGLNNKVVLHAIGYASGRTLYHKLRNQAVGLIILTCAGSLPGYWTAMLTVDTVGRKPLQV
FGFLLLTVVFCVLGFALNSLTEGSTLALYIIGQFLFNAGPNTTTFILPAECFPTRYRATAHGISAAMGKIGAIAAQAISIPLLKQGSSAMAAGCKGNECS
PSLNRLLQLFALFMLLGTLVSLLIPETKGITLEEL 
> UniRef90_Q1JUI9_8_509 | Putative phosphate transporter n=2 Tax=Eucalyptus RepID=Q1JUI9_EUCCA 
VLNALDVAKTQWYHFTAIIIAGMGFFTDAYDLFCVSLVTKLLGRIYYYEGKDKPGSLPPNVAAAVNGVAFCGTLAGQLFFGWLGDKLGRKRVYGLTLLIM
IICSVGSGLSFGDSPNSVIATLCFFRFWLGFGIGGDYPLSATIMSEYANKKTRGAFIAAVFAMQGFGILGGGIVALIVSSAFDHKFKAPPYEVNPVGSTV
PQADYVWRIIVMLGALPAALTYYYRMKMPETARYTALVARNGKQAAADMSKVLQVDIESEQEKVEKFTQDPRNSYGLFSKEFARRHGLHLVGTATTWFLL
DIAFYSQNLFQKDIFTAIGWLPAAKKMNAIHEVYKIARAQTLIALCSTVPGYWFTVATIDYIGRFFIQMMGFAMMSIFMFAIAIPYNHWKHHHIGFVVMY
SLTFFFANFGPNATTFIVPAEIFPARLRSTCHGISAAAGKAGAIVGAFGFLYAAQDKTSPDAGYKPGIGVKNALLVLGGINLAGMLFTLLVPEPKGRSLE
EI 
> UniRef90_UPI00053C7DBA_9_514 | PREDICTED: probable inorganic phosphate transporter 1-3 n=5 Tax=Tarenaya hassleriana RepID=UPI00053C7DBA 
VLKALDVAKTQLYHFTAIVIAGMGFFTDAYDLFCISLVTKLLGRIYYFDPTSPKPGTLPPDVSAAVNGVALCGTLAGQLFFGWLGDKLGRKKVYGITLIL
MVLCSVASGLSFGHAAKGVMTTLCFFRFWLGFGIGGDYPLSATIMSEYANKKTRGAFIAAVFAMQGVGILVGGMVALIVSSIFDHQFPAPTYAVDRALST
PPQADYVWRIILMVGALPAALTYYWRMKMPETARYTALVAKNVKQAAQDMSKVLQVDLEVQEREEELIKDPKLNYGLFSAEFLRRHGLHLLGTTSTWFLL
DIAFYSQNLFQKDIFSAIGWIPKAATMNAIHEVFKIGRAQTLIALCSTVPGYWFTVAFIDIMGRFAIQLMGFFFMTVFMFAIAFPYNHWTKPDNRIGFVV
MYSLTFFFANFGPNSTTFIVPAEIFPARLRSTCHGISAASGKAGAIIGAFGFLYAAQPKDKTKVDHGYSPGIGVKNSLIALGCVNFAGMVFTLLVPESKG
KSLEEL 
> UniRef90_R8BXA4_10_547 | Putative inorganic phosphate transporter pho84 protein n=1 Tax=Togninia minima (strain UCR-PA7) RepID=R8BXA4_TOGMI 
SAGPARKTHGGNAAYHNFHNDFVHIQDPNERRRLALAEIDKAPFGWYHVRAIVVAGVGFFTDSYDIFVASLLTTMLGIVYYPGEGKMPTTSDTAIKLATS
AGTVIGQLGFGALADIVGRKRMYGLELIVIIFATLAQALSSGSPSMDVIGVIIFWRVVMGVGIGGDYPLSSIITSEFATTKWRGAMMGSVFAMQGLGQLC
AAFVMLFVTLGFKGSLETSTKLANCTGVCAIAVDKMWRTLIGFGAVPGCIALYYRLTIPETPRYTFDVRRDVEKADADAKAYISGKHGEAQTDDLARIAA
QKNATEQMRVPKASFGDFMRHYRIPKNGMLLAGTALSWCFLDIAYYGLSLNNATILQAIGYSTSGAKNTYEILYNTAVGNLIIVLAGAVPGYWVTVATVD
TIGRKPIQLAGFAILTILFIVMGFAYWHLSPNALLAVYVLAQFFFNFGPNSTTFIVPGECFPTRYRSTSHGISAASGKIGSIIGQGAIAPLRTRGAVKGG
NANPWLDHVLEIYALFMLLGCFSTLLIKETKRKTLEEL 
> UniRef90_K3YKU6_7_528 | Uncharacterized protein n=3 Tax=Setaria italica RepID=K3YKU6_SETIT 
QVLSALDAAKTQWYHFTAIVVAGMGFFTDAYDLFCISLVTKLLGRIYYRVDGSPAPGTLPPHVSAAVNGVAFVGTLSGQLFFGWLGDKLGRKKVYGMTLM
LMVLCSVASGLSFGHTPASVMATLCFFRFWLGFGIGGDYPLSATIMSEYANKKTRGAFIAAVFAMQGFGIMAGGLVAIVVSAAFKVRFPAPAYAADPAAS
TPPQADYVWRIILMLGAMPAALTYYWRTKMPETARYTALVARNAKQAAADMSKVLQVEIMSASGAAAADEDQQAAGNANDDDHKQKQKEKQFGLFSGEFV
RRHGLHLLGTSATWFLLDIAFYSQNLFQKDIFAAVGWIPRAATMSALEELFRIARAQSLIALCGTVPGYWFTVALIDVVGRFKIQMMGFFFMTVFMLGMA
FPYQHWTSNHVAGFVVMYGFTFFFANFGPNATTFIVPAEIFPARLRSTCHGVSAASGKLGAIVGSFGFLYLAQSKDPAKTEHGYPAGIGVRNALFLLAGC
NALGLLFTLLVPESKGKSLEEM 
> UniRef90_A0A0D0AIB6_26_527 | Unplaced genomic scaffold CY34scaffold_293, whole genome shotgun sequence n=1 Tax=Suillus luteus UH-Slu-Lm8-n1 RepID=A0A0D0AIB6_9HOMO 
DERRRAALAEIDNAPFSWFHVKVCLVAGVGFFTDAYDIFAINIAATMLGFVYGHTSNQLSTNQSLGIKVATPVGNLVGQVLFGWLADILGRKRMYGVELM
IMIIATFGQALAGEAPAINILAVIIVWRFIMGVGIGGDYPLSAIISSEFAATRSRGRLMTAVFAAQGWGQFSAALVGIIVVEAYKDSILSSPFPCYVPVD
HAWRLVIGLGCVPGVIALYFRLTIPETPRFTMDIERNIAQATTDIENVLTTGKSVLDEDAPIQRVKAPKATRVDFRAYFSQWKNLKVLIGTAYSWFALDI
AFYGLGLNSSIILTAINFGSPTALKSTSLYVYENLYNICVGNLILSVAGLIPGYWVTFLFIDSWGRKPIQLMGFTVLTILFIIMGFGYDALNNTPSSRKA
FVFLYCLTNFFQNFGPNTTTFIVPGEAFPTRYRSTAHGISAASGKLGAVVAQVGFSQLVNIGGTNKFIKHIMEIFALFMLTGIFSTILIPETKQRSLEDI
SN 
> UniRef90_G0VC10_3_548 | Uncharacterized protein n=1 Tax=Naumovozyma castellii (strain ATCC 76901 / CBS 4309 / NBRC 1992 / NRRL Y-12630) RepID=G0VC10_NAUCC 
DSQHITEGGNAAFHNYVNDFAHIEDPLERRRLALEKIDNAKFGWAQIRTILVAGVGFLTDSYDIFAINLGIAMMSYVYWQDKMPASTATLLKVSTSVGTV
IGQVGFGTIADIVGRKKIYGLELIIMIVMSVLQTTTGESRAINFVAVLTFYRIVMGIGIGGDYPLSSIITSEFATTKWRGAIMGAVFANQAWGQIAAGIV
ALVCVAAYKDQLIGAETAEMCGPDCMKACDQMWRILVGLGAVPGLAGLYFRLTIPESPRYTLDVETNAAQASEDIEKFVTSSTLLEKNSSHSHISPNSQE
TLMVQPPKASFKDFCRHFGQWRYGKILLGTAGSWFMLDVAFYGLSLNTAVILQAIGYAGSENVYKKLYNSAVGNLILICAGSLPGYWVSVFTVDTIGRKP
IQLFGFFILTVLFCIIGFAYDKLSDKGLLGLYIVCQFFQNFGPNVTTFIVPGECFPTRYRSTAHGISAASGKIGAIIAQTALGTLINHNCARDGKKANCW
LPHVMEIFALFMLLGIFLTLLIPETKRMTLEDISEKYHDEVDPSKF 
> UniRef90_A0A178CBF3_7_553 | Uncharacterized protein n=1 Tax=Fonsecaea multimorphosa RepID=A0A178CBF3_9EURO 
AFRDLEDEYKHIQDPTLRRRLILRDINERSFSRAHVRAILVAGTGFLTDSYDIFAINLVSDMIGFCYFPGHGNKIPQVDDTLIKVMTSVGTVIGQLFFGW
LADRVGRKRMYGYELLIIGLATLGQCITGPSSAIGITGLLVFWRILMGIGIGGDYPLANIITSEFASTKWRGTMVAAVFSTQALGQFIASLVATIVIAAF
KDQINNDDNFCKDSVCYQTPAAQLAVDRMWRIIIGVGAVPAAFALYYRLTIPETPRYTFDVNRDVEQGFADYKGWVQNTIGPRTGQGEVEDERREIRAGL
RPGETLGGLDAAVVPQSSWNDFRRYFRRGFNGWILLGTCGSWFFLDVAYYALALNNTIFLQKMGFGSVHDSDPTRFYTILRNGAVGNLVLVVAGAIPGSI
CAILLVDRIGRKSIQVGGFAMMTILLLILGSSFQSMSDASRVALFVLILFFVNFGPNSTTFIVAVLAQALTGPLRNIGFEKGEDDASPWLPHVIQILGGF
AFLGLLCSFLIPETMGRSLEKLAGEEPRALEGEEASDEDENTHPKSL 
> UniRef90_UPI0005121D37_7_511 | PREDICTED: probable inorganic phosphate transporter 1-8 n=1 Tax=Musa acuminata subsp. malaccensis RepID=UPI0005121D37 
QVLNALDVAKTQWYHFTAIVIAGMGFFTDAYDLFCISLVTKLLGRIYYFDASSASPGTLPPNVSAAVNGVAFCGTLSGQLFFGWLGDKLGRKKVYGMTLM
MMVICSVASGLSFGHTAKGVMATLCFFRFWLGFGIGGDYPLSATIMSEYANKKTRGAFIAAVFAMQGFGILAGGIVAIVVSAAFKSRFDAPAYAVDRAGS
TVPEADYIWRIILMLGALPAALTYYWRMKMPETARYTALVAKNAKQAAADMSKVLRVEIVVEQNEAATEEANSFGLFSREFARRHGLHLVGTATTWFLLD
IAFYSQNLFQKDIFSAINWIPKAATMNAIEEVFRIARAQTLIALCGTVPGYWYTVAFIDIIGRFAIQIMGFFFMTVFMLGLAIPYHHWTTKGNHIGFVVV
YAFTFFFANFGPNSTTFIVPAEIFPARLRSTCHGISAAAGKAGAMVGAFGFLYAAQSRDPAKRDKGYPAGIGVRNALFVLAACNLLGLVFTFLVPESKGK
SLEEM 
> UniRef90_V6RJ21_3_539 | Uncharacterized protein n=89 Tax=Fusarium RepID=V6RJ21_GIBZE 
QEARPVAKTSGGNNAFHNFHNDFAHIADPNERRRLALAEIDKAPFGWYHVRACIVAGVGFFTDSYDIFCVSMLTIMLGIVYYPGKGKLPTSSDNAIKLST
SAGTVIGQLGFGMLADIVGRKRMYGLELIVIIFATLAQALTAGSPSTSLVGLIIFWRVIMGVGIGGDYPLSSIITSEFATTKWRGAMMAAVFAMQGIGQL
VAALVMMFLTLGFKSSLEQAADTKSCTGDCQIAVDKMWRTLVGFGAVPACIALYYRLTIPETPRYTFDVARDVEQADEDVKAYINGKSEGNTDEVTRAQN
LQSAKTNLEVPKASWRDFFQHYSKWKNASLLLGTAGSWFCLDVAFYGLSLNNGTILKVIGYSTKDATNVYEFLHNTAVGNIIIVLAGAVPGYWVSVATID
TLGRKTIQLGGFIILTILFIVMGFAYNHIPSNGLLAIYVLAQFFFNFGPNTTTFIVPGEVFPTRYRSTSHGISAASGKIGSIIGQGAISILRTHGATDKN
EAPWMDHVLEIYALFMLLGIFTTLLIPETARKTLEEL 
> UniRef90_A0A0J9XDU0_3_546 | Similar to Saccharomyces cerevisiae YML123C PHO84 High-affinity inorganic phosphate (Pi) transporter and low-affinity manganese transporter n=1 Tax=Geotrichum candidum RepID=A0A0J9XDU0_GEOCN 
GNKTEGGNAAFHNFNNDFAHIDDPHERRRLALEKIDNASFGWYHIRAIMVAGIGFMTDSFDIFAINIATSMFAYVYWGSSIGGDATIPSSTGTLIKVSTS
VGTVIGQLFFGWLADAVGRKKIYGSELMIIIAATIGQTIIGESPAITFVGTLVFWRIIMGIGIGGDYPLSSIITSEFATTKWRGAIMGAVFANQGWGQLL
GGIVSLVCVAAWKNTLIEAEDVSQCVGPCITAIDQMWRILIGIGAVPAVSALYFRLTIPETPRYALNVEESAEPNEKSQPGEIQEVTDNDSAPSTKEEEE
YQVPKASFKDFWSHFGQWKHGKILLGTAGSWFLLDVAYYGLSLNNSVILGAIGYAGQSNVYHNLFNICVGNIILTCAGAIPGYWFSVATIDTLGRKTIQL
GGFIVLTAIFCIIGFAYDKLGDHGLLALYVLAQFFCNFGPNVTSFIYPGEIFPTRYRSTAHGMSAASGKIGAIIAQCVLGPLINHGCPADQKNCWLNHVM
QIFALFMLLGVFTTLLLPETKRKTLEELAETYHGEIDIGKLRHE 
> UniRef90_A0A068TSN3_8_515 | Uncharacterized protein n=1 Tax=Coffea canephora RepID=A0A068TSN3_COFCA 
EVLNALDVAKTQLYHFTAIVVAGMGFFTDAYDLFSISLCTKLLGRIYYFHPDSKKPGSLPPGASSAVTGVALVGTLVGQLFFGWLGDKMGRKKVYGITLV
LMVVSSLASGLSFGNRPQGVIATLCFFRFWLGFGIGGDYPLSATIMSEYANKRTRGSFISAVFAMQGFGILTSGIVAIIVSASFNHAYPAPTYEEDKAAS
TISQADYMWRIILMFGAVPAALTYYWRMKMPETARYTALVARNAQKAAKDMARVLNVELDPEVEKVEKLTERSSNSYGLFSRQFVRRHGLHLLGTTSTWF
LLDIAFYSQNLFQKDVLTGIGWIPPAATMSAGEELFKIARAQTLIALCSTVPGYWFTVALIDVIGRFAIQLMGFFFMTVFMFALAIPYNHWTKKAHRIGF
VVMYSLTFFFSNFGPNATTFVVPAEIFPARLRSTCHGISAAAGKAGAIVGAFGFLYASQSKDPNKTDPGYPTGIGMKNSLIVLACVNALGMLFTFLVPEP
KGKSLEEL 
> UniRef90_A0A059B383_8_532 | Uncharacterized protein n=2 Tax=Eucalyptus grandis RepID=A0A059B383_EUCGR 
VLDALDVAKTQWYHFTAIVIAGMGFFTDAYDLFSISLVTKLLGRIYYFNPDSAKPGTLPPSVAAAVNGVALCGTLAGQLFFGWLGDKLGRKRVYGITLVL
MVVCSFASGLSLGHQPKGVMATLCFFRFWLGFGIGGDYPLSATIMSEYANKKTRGAFIAAVFAMQGFGILVGGIVALIVSSAFDHAYNAPPYSVDRAGST
VPEADYIWRIILMFGAIPAAMTYYWRMKMPETARYTALVAKNAKQAANDMSKVLNVDLEAEEEKVQKIAEERSNNFGLFSREFARRHGVHLVGTTTTWFL
LDIAYYSSNLFQKDIFSKVGWLPPAKEMNAVHEVFRIARAQTLIALCGTVPGYWFTVAFIDRIGRFAIQLMGFFFMTVFMFALAIPYHHWTLKPNHIGFV
IMYSLTFFFANFGPNATTFVVPAEIFPARLRSTCHGISAACGKAGAIVGAFGFLYAAQGKKEADRDAGYPAGIGVKNSLIMLGVINFFGILFTLLVPESK
GKSLEELTGENEDEPSQTELSAART 
> UniRef90_A0A0F7SWZ6_22_526 | Phosphate transporter n=1 Tax=Phaffia rhodozyma RepID=A0A0F7SWZ6_PHARH 
QSPEMKRLAALRELDEASFSWFHVKTCIVAGVGFFTDAYDIFAINMASAMIGYVYGHNHALTANQDLGIKVATPCGTLIGQLLFGYLADRVGRKKMYGVE
LMIIIIATLGQAIAGSGPSSHVIGVIIFWRFIMGLGIGGDYPLSATISSEFASTKIRGRMMTAVFAAQGFGNFAAALVSFIVVSAYKKQILNDSTTEYYH
IDVCWRLLIGLGCVPGVIALYYRLTISESPRYTVDVERDVAKAAQDAHTSVTTGTYYNDPDAVVERVEVPKASRRDFIRHNSKWSNLKILLGCAWSWFAL
DVAFYGLGLNSSIILTTIGYGGAAPKGSTPQFGAWKKLHDNAIGNMILSAGGLIPGYWFTFAFIDFWGRKPIQLMGFVLLTIIFCILGFGYDALLKTASG
SKAFIFFYCMANFFQNFGPNTTTFVIPGEAFPTRYRATSHGISAASGKLGAIVAQVGFSRLKDIGGTGKFVKHIMELFAFFMLTGIFSTLLIPETMGRSL
EDISN 
> UniRef90_G0WHF6_1_555 | Uncharacterized protein n=1 Tax=Naumovozyma dairenensis (strain ATCC 10597 / BCRC 20456 / CBS 421 / NBRC 0211 / NRRL Y-12639) RepID=G0WHF6_NAUDC 
MENSRTTEGGNIAFHNYINDFAHIDDPLERRRLALEKIDNAAFGWSHIRTILVAGVGFLTDSYDIFAINLGLSMMSYVYWKGDMPNATATLLKVSTSVGT
VIGQLGFGTLADVVGRKKIYGLELIIMIITAILQCTTGESKAINFVAILTFYRIVMGIGIGGDYPLSSIITSEFATTKWRGAIMGAVFANQAWGQIAGGI
IALILVASYKHELIDANSGAECGYECMKACDQMWRILVGLGAVPGCLGLYFRLTIPESPRYTLDVEAHVDNGVEDVEKFMTGEMDHKNDDIVTAATRIPS
TTAMEPVLPPKASFKDFCHHFGQWKYGKILLGTAGSWFMLDVAFYGLSLNTAVILQTIGYAGSQNVYKKLYDSAVGNLILICAGSLPGYWISVFTIDTIG
RKPIQLMGFTLLTVLFCVIGFAYHKIGDKGLLGLYIVCQFFQNFGPNVTTFIVPGECFPTRYRSTAHGISAASGKIGAIIAQTALGTLIDHNCAKDGKDK
NCWLPHVMEIFALFMLLGIFLTLLIPETKRMTLEEISEKYHDEVDPSGRNSSNRD 
> UniRef90_UPI000511FEF3_6_513 | PREDICTED: probable inorganic phosphate transporter 1-8 n=1 Tax=Musa acuminata subsp. malaccensis RepID=UPI000511FEF3 
QVLNALDVAKTQWYHFTAIVIAGMGFFTDAYDLFCISLVTKLLGRIYYHVDGSPTPGSLPPQASAAVNGVAFVGTLSGQLFFGWLGDKMGRKRVYGMTLM
IMVICSIASGLSFGHDSKGVMATLCFFRFWLGFGIGGDYPLSATIMSEYANKKTRGAFIAAVFAMQGVGILAGGMVAIVISSAFKNRYQAPPYAIDPVGS
TVPQADYVWRIILMFGSLPAALTYYWRMKMPETARYTALVAQNAKLAASDMSKVLQVEIEEEQSKVEQIANAPSNAFGLFSKEFLRRHGLHLLGTATTWF
LLDIAFYSQNLFQKDIFTAIGWIPKAATMNALEEVFRIARAQSIIALCGTVPGYWFTVALIDIIGRFTIQLLGFAMMTIFMLGLAIPYHHWTTKGHQIGF
VVMYAFTFFFANFGPNSTTFIVPAEIFPARLRSTCHGISAASGKLGAIVGSFGFLYLAQNQNPAKADHGYPAGIGVRNSLFLLAGCNLLGLLFTFLVPES
KGRSLEEM 
> UniRef90_A0A194X306_16_557 | Phosphate permease n=1 Tax=Phialocephala scopiformis RepID=A0A194X306_9HELO 
SPRTYGGNAAFHNFHNDYSHIQDPNLRRRLALSEIDKVPFGWYHVRAVVVAGIGFFTDSYDIFAINLVTSTLGMVYWQGAAGGSSPGVMPTSVNTAIKAA
TSGGAVIGQLGFGWLADVVGRRKMYGVELAIIVAATLAQALAAPSKAMTMTGLLIFWRVMMGIGIGGDYPLSAVITSEFAPTRWRGAMMAAVFSMQGAGQ
LAAAIVALITTVGYKKSFYSTSASYSSCHEVCQIAGDKSWRIIIGFGAVPACFALYYRITIPETPRYTFDIAHDIEKAQADITAYMNNKKEGEVDPITQQ
KTKQRFGRHLAAPRASWPDVLAYFSQWQHFKVIFGTTSSWFFLDLAYYGLGLNNSIVLNAIGYSAGSTIYHSLLHTAIGNLILVCAGSIPGYWLCVATVD
TIGRKPLQIGGFFFLTIVFIIIGFCYHELPEGGLLGLYILAQVFFNWGPNTTTFLVPGECFPTRYRSTGHGLSAAAGKIGAIVAQVIAQPLLTKDAPHPC
SGSACSPWLPHLMQIFALFMLCGILVSFLVPETRGRTLEELA 
> UniRef90_A0A197KEF4_15_507 | Phosphate permease n=1 Tax=Mortierella elongata AG-77 RepID=A0A197KEF4_9FUNG 
NQRRREALAKIDNAEFGWFHIRACLVAGVGFFTDAYDLFAINLVTPMLGMIYYGGALPSDLDLGIKVAASIGTFLGQVGFGALADRLGRKRMYGIELMII
IVATLGQALSGNGYVLSLPAALIVWRVIVGVGIGGDYPLSAVITSEFATTNRRGAMMAAVFAMQGFGYLTTGIVAIILLAAFKTSIQDDVHNLDYVWRIL
IGFGCLPALVAVYFRLTIPETPRYVLDIENNLNKAERDVATVLKENRNHLQSEDDAADAVVSNPATAKGSFSDFCAYFSKWQNFKILFGTSMAWFALDVA
FYGIGLNNSFILSSINFAAAKGDNWTTCWNAAVGQIIIVLLGAVPGYWVTVFTIERLGRIRIQIIGFVMSCILFCVLGFAYHPIKDYSVALFVFLFAATQ
FFQNFGPNSTTFIIPGEVFPTRYRSTGHGIAAGSGKLGAIIAQVGFSQLKDRGGPNAFIPQLLQIFALFMFIGLAVTFLIPETKGKTLEELAN 
> UniRef90_S8B2L7_2_539 | Uncharacterized protein n=2 Tax=Penicillium RepID=S8B2L7_PENO1 
NASTSGGNSAFRNHNNDFAHIEDPVERRRLALAEIDNAKFGWYHVRAVVVAGVGFFTDSYDIFAINLASAMLGIVFWQDAAGKNAGKIPSSADTAIKVST
SGGTVIGQLLFGWLADRIGRKRMYGIELIIIIFATLAQALSSDSRAVSIVGLLIFWRVIMGIGIGGDYPLSSIITSEFATTKWRGAMMGSVFAMQGFGQF
AAAIVSLIVTSGFKESLETASSVGKCSGVCQLAVDKMWRVVIGFGAVPACIALYYRLTIPETPRYTFDVARDIVKADEDVRAYIAGKREGHPDEVNRAAV
IQNHTADVVAPKASWSDFVHHYTQWKNGRILLGTAGSWFFLDVAFYGLGLNNSIILGAIGWTGGKNVYEILRRSAVGNLILICAGAIPGYWVTVATVDTI
GRKTIQLMGFVILTIVFIVIGFAYDPLLKSNNGLLGLYVIAQFFFNFGPNATTFIVPGECFPTRYRSTSHGISAASGKVGAIIAQCVFGPLVHRGAPAGS
SATPWLKHVMQIFALFMLCGCFTTLLIPETKRKTLEQL 
> UniRef90_A0A0L1HED8_1_466 | Phosphate:h+ symporter n=1 Tax=Stemphylium lycopersici RepID=A0A0L1HED8_9PLEO 
MPHNADTAIKVATSAGAIFGQCIFGYLGDLLGRKKMYGVELMIIIATTLAQSLCGESSTLSIVGVLIFYRVVMGIGVGGDYPLSAVITAEFASTRYRGGI
IAAVFAMQGLGQLAAALVTLIVVVIYKEALVTIAGVGECVGSCATHVDKMWRIIIAFGGIPGWFALYYRLTVPETPRYTFDVMYDVEKASVDARKYRYGK
QGNVVNPVTQAKTRSEMAKYKTPRPTLMEVLRFYSQKKQAIRLFGTSMSWFFLDLAFYGLGFSSASLMSTMGFDQRDNLYLYLRNTATGQIVLICAGALP
GYWLTVFTVDKLGRKPIQIGGFAILTIIFCVLGFAWQSLTKTHLLALYVLAQFFFNFGPNATTFISPAEIFPTRVRCTGHGFSAGMGKLGAVFAQIFFAP
MIKRGATHENPTPWIHGVMQIFALFMFLGMLTSFLVPESKQARLEALAGEKDDVYELQASGWRDRR 
> UniRef90_A0A0F0I1F7_1_478 | Phosphate:H+ symporter n=1 Tax=Aspergillus parasiticus (strain ATCC 56775 / NRRL 5862 / SRRC 143 / SU-1) RepID=A0A0F0I1F7_ASPPU 
MTSGGNSAFPNYDTNFAHIEDPNERHHLAFTQIDNAPFGWRHARAVVVAGVGFFTDSYDIFAINLCSAMLGVVYWQDAASRPGKNPYNSNTAIKVSTSGG
TVIGQLFLGWLADIVGRKRMYGIELIIIILATLAQALASNSLAVSITGILVFWRVLMGIGIGGGYPLSSIITSEFATTRHRGAMMGVVFAMQGFGQFGAA
IVALIVKVGFKGSLESAASMAKCSGVCQLTVDKMWRVVIGFGAVPACLALYYRLTIPETPRYTFDVARDIEKAGADDESVVLVTPKAGWSDFWSHFLKWK
NGKVLLGAAGSWFFLVVAFYGLGLNNSIILTAIGWNRGKNVYAYFYRNAVGNLILICAGEIPGCWVSVATVDYLDRKPIQLMGFIVLAMVFIVIGFAYEP
LKRSHNGLLALYVIALFSFDFGPNATTFIVPGECFPTRYRSTSHGISAASGKVGAIIAQCVLGPLAHKGAKEGKNSSD 
> UniRef90_A0A0F7U2H5_25_539 | Putative Phosphate:H symporter n=1 Tax=Penicillium brasilianum RepID=A0A0F7U2H5_9EURO 
DPNERRRAALARIDQAKFGWHHVRAVVVAGVGFFTDSYDIFAINLAVGMLGVVYWQGAKTGGGKLPSSADTAIKVATSGGTVIGQLFFGWLADRIGRKRM
YGIELMIIIMATLAQSLSSASPGMSIIGVLIFWRVVMGIGIGGDYPLSSIITSEFATTKWRGAMMGSVFAMQGIGQFAAAIVALIVTAGFKESLQTAKDV
AHCSGVCQLAIDKMWRTLIGFGAVPACAALYYRLTIPETPRYTFDVSRDILKADEDIRAYIKGHPEGHPDEIQRIRVLRNESIEFLAPKASWADFRQHYG
EWKNFKVLLGTAGSWFFLDVAFYGLGLNNSIILSAIGWTGGKNVYETFYRNAVGNLILICAGAIPGYWFTVATVDTIGRKPIQMAGFLILTIIFFIIGGA
YSHLKKYHGGLLALYVLAQFFFNFGPNATTFIVPGECFPTRYRSTSHGISAAAGKVGAIIAQCVFGPLVHKGAKPGSSDSPWLNHVMQIFGGFMFCGLLT
TWLIPETKRRTLEEL 
> UniRef90_A0A0F8UW11_1_523 | Phosphate:H+ symporter n=1 Tax=Aspergillus rambellii RepID=A0A0F8UW11_9EURO 
MAGVNGYTQDLATVEDPNERRRIALQEIDNAKFGWHHIRAIVVAGVGFFTDSYDIFAINLASSMLGVVYWQDAASSAGKIPSSSDTAIKVATSGGTVIGQ
LFFGWLADRIGRKRMYGIELIIIIMATLAQSLSSDSRAVSIVGILIFWRVIMGIGIGGDYPLSSIITSEFATTKWRGAMMGAVFAMQGFGQFAAAIIALI
VTSGFKESLLTAKSVGQCSGVCQLAVDKMWRVIIGFGAVPACIALYYRLTIPETPRYTFDVARDAAQADDDAHAYITGKRENRVSVRESTGSQLSTPKAS
WSDFVSYYSQWKNGRILLGTAGSWFFLDVAFYGLGLNNSIILSAIGWSGGSTVYEYFYRNAVGNLILICAGAIPGYWVTVATVDTIGRKTIQLMGFTILT
IVFIVIGFAYHPLLKSHNGLLGLYVIAQFFFNFGPNATTFIVPGECFPTRYRSTSHGISAAAGKVGAIIAQCVFGPLVHKGAKNSSDSPWLNHVMQIFAL
FMLCGCFTTLLIPETKRKTLEEL 
> UniRef90_A0A0J9X2U7_6_563 | Similar to Saccharomyces cerevisiae YML123C PHO84 High-affinity inorganic phosphate (Pi) transporter and low-affinity manganese transporter n=1 Tax=Geotrichum candidum RepID=A0A0J9X2U7_GEOCN 
TAGGNSAFHNFVNDFAHISDPHERRRLALEKIDNASFGWYHVRAIMVAGIGFMTDSFDIFAINIATTMFAYVFWGPEYGGNGKIPSSTTTLIKVSTSVGT
VIGQLFFGWIADVIGRKKIYGVELMIIIAATIGQTIIGSSPAITFVGTLTFWRIIMGIGIGGDYPLSSIITSEFATTKWRGAIMAAVFANQGWGQLLGGI
VSLICVAAWKDSLITANTAAECTGECVKAVDQMWRVLIGFGAVPAVCALYFRLTIPETPRYTFDVSRDVEKGAADAEQFTSGKTGNAPDTNIQQLRDVAQ
NEEMYQPPKASWSDFWAHFGQWKHGKILIGTAGSWFLLDIAYYGLGLNNSVILATIGYAGQKNVYHNLYNTCVGNIIITCAGAIPGYWFSVATLDIVGRK
TIQLFGFTLLTAIFCIIGFGYHKIGDHGLLAMYVLAQLFSNWGPNTTTFIVPGEVFPTRYRSTAHGFSAASGKVGAIIAQCVLGPLISHGCAADQPNCWL
NHVMEIYALFMLLGIGTTLLIPETKRKTLEELAEDLHGEINISKLRHEQRIANGEDSN 
> UniRef90_UPI0003F48C00_16_516 | hypothetical protein TREMEDRAFT_73902 n=1 Tax=Tremella mesenterica (strain ATCC 24925 / CBS 8224 / DSM 1558 / NBRC 9311 / NRRL Y-6157 / RJB 2259-6) RepID=UPI0003F48C00 
ADERRRAALAEIDEAKFSWFHVKACIVAGVGFFTDAYDIFGISIAAQMIGYVYHAGGSNTSNQDLGIKVAHSVGTVFGQLAFGYLADHVGRKRMYGFELI
IIIIGTLGQAVAGQAPGVNIYGVLVMYRFIMGMGIGGDYPLSAVITSEFAARRIRGRMMAATFSAQGWGNFSCAIVSVIVVSAYKNSIINEPVTHLRSVD
QCWRFVIGLGAVPGAIALYFRLTIPETPRYTMDVERNIKQASQDVDTYLTTGTYVVDPIHNVERAEVPVASWSDFIRHFGQWKNGKVLLGTAWSWFALDV
AFYGLGLNSSVILKTIGFGTYTGGTKSFNIYQSLYNVSVGNIILAVGGLIPGYYFTMALVDSWGRKPIQLMGFSVLTVIFVCMGFGYDAMQKTDSGKKAF
VFLYCMANFFQNFGPNTTTFIVPGEVFPTRYRSTAHGISAASGKIGAIISQVGFSRMINIGGTGKFLKHILEIFALFMATGIASTLLLPETKNLTLEDLS
Q 
> UniRef90_A0A0L6WRB0_24_536 | Inorganic phosphate transporter PHO84 n=1 Tax=Termitomyces sp. J132 RepID=A0A0L6WRB0_9AGAR 
DSRRRAALQEIDDAPFSWFHVKVCLVAGVGFFTDAYDIFAINIASVMLGYIYGTGFPLGKTGQALNKNQDLGVKVATPVGTLVGQLLFGWLADRVGRKRM
YGVELMIIIIATFAQALSGGGHAVGIIGVLIVWRFLMGIGIGGDYPLSAVISSEFASTRTRGRMMAAVFASQGWGNFTAALVALIIVAAYKNSILGDPSV
DNPAHVDEVWRILIGLGCVPGCIALYFRLTIPETPRFTMDIERNIQQASDDIKNVLTIGNSTVDPDAPVYRANAPKASWADFCAYFGQWKNGKILLGTSW
SWFALDIAFFGLSLNNSIVLEAINFGAPSSKGTRLVYDNLWNTCVGNLIFSAGGLLPGYYFAFFFIDSWGRKPIQLMGFTVLTILFVVLGFGFDKLNATD
AAKKGFVVLYCFTNFFQNFGPNTTTFIVPGEAFPTRYRSTAHGISAASGKLGAIVAQVGFAQMKDIGGPNHFIKHILEIFALFMLTGIFSTLLIPETKGL
SLEELSNERQEGF 
> UniRef90_A0A0C3EZZ8_19_530 | Uncharacterized protein n=2 Tax=Piloderma croceum F 1598 RepID=A0A0C3EZZ8_9HOMO 
DDVAYVLDERRRAALADVDNAEFSWFHVKVCLVAGVGFFTDAYDIFAINIASTMLGYVYGKGQKLNTNQDLGVKVATPVGTLVGQLLFGWLADVVGRKRM
YGVELMIIITGTFAQALAGDGHAVGIIGVLVVWRFITGVGIGGDYPLSAVISSEFATTRTRGRLMTAVFAAQGWGNFTAALVAYIIVAAYKPLLLKDSPA
QLNHVDYMWRLLIGLGCVPGVIALYFRLTIPETPRFTMDIERNVRQASQDIGNVLTTGKFVVDPDAVVQRVQAPKASRRDFFAYFSKWENGKILLGTAYS
WFALDIAFYGLGLNSSIILQAIGFGTPPAKGILGVYEKLKNVCVGNLILSAAGLVPGYYASFLFIDSWGRKPIQLMGFSILTVLFATMGFGYDKLTSTPA
AVKGFVVLYCFANFFQNFGPNTTTFVIPGEAFPTRYRSTAHGISAASGKLGAIVAQVGFARMVNIGGTNNFVKHILEIFSFFMLTGIGSTLLLPETKQRT
LEEISNENQDGF 
> UniRef90_A0A093YC44_34_537 | Uncharacterized protein n=1 Tax=Pseudogymnoascus sp. VKM F-3557 RepID=A0A093YC44_9PEZI 
RVQALAEIDNVPIGSSHIRAVVVAGTGFFTDAYDLFSANFITTMIGLSYFKSHTMPPAAETAIKLSTTAGAVIGQVLFGWLADKLGRKKMYGVELIIIII
GTFGQTITGAGPSVGLLGPLIFWRVFMGIGVGGDYPLSSVITSEFATVKWRGALMNSVFAMQGFGNFAAALVTFICVVAFKDSLIEAETPAQCDARCQLA
TDKMWRIIVAFGCFPALCALYFRLTIPETPRYTMDISFDLEKAKADTDAYLSGKRKSTLVGENAATVKARQQAAGPKATWKEFWLHFRIWRHGKILLGTA
GSWFFIDIAFWGLGLNNSTILRAIGYAGTTNVYHSLYNIAVGNLILSVAGNIPGYWVSVATIDTLGRKPIQMASFIILTVLFCIIGFGYYHLTPHALFAL
YVLCQFFSNFGANSTTFIVPGEVFPTRFRSTAHGISAAAGKVGAVIAQALLGPLANIGGTSKWLNHVMEIFAGFMLCGVATTLLIPETKRRSLEELAATY
HGDV 
> UniRef90_UPI00058111CC_7_516 | PREDICTED: inorganic phosphate transporter 1-4-like n=1 Tax=Sesamum indicum RepID=UPI00058111CC 
QVLNALDVAKTQLYHFTAIVIAGMGFFTDAYDLFSISLVSKLLGRIYYTKPGALKPGTLPPSVSSSVTGVALVGTLAGQLFFGWLGDKMGRKKVYGITLL
LMIVCSIASGLSFGSTPKGVLATLCFFRFWLGFGIGGDYPLSATIMSEYANKKTRGAFIAAVFAMQGFGILFSGILSLIVAAGFDHRYKAPTFEENPAAS
TVPQADYIWRIILMFGALPAALTFYWRMKMPETARYTALVAKNAKQAAEDMAKVLNVELQAEEEKLERLARRKSNSFGLFSREFVRRHGLHLFGTTSTWF
LLDIAFYSQNLFQKDVFTAIGWIPPPKTMNAIHEVYRIAKAQTLIALCSTVPGYWFTVAFIDIMGRFAIQLMGFFFMTVFMFAVAIPYHHWTLKENRIGF
VVMYALTFFFANFGPNATTFVVPAEIFPARLRSTCHGISAAAGKAGAIVGAYGFLYAAQNKDKAKTDAGYPPGIGVKNSLIVLGCINALGMLCTFAVPEA
KGKSLEEASQ 
> UniRef90_UPI0007AF92D3_7_513 | UPI0007AF92D3 related cluster n=1 Tax=unknown RepID=UPI0007AF92D3 
VLNALDAAKTQWYHFTAIVIAGMGFFTDAYDLFCISLVTKLLGRIYYTDITKDKPGALPPNIQSAVTGVALCGTLAGQLFFGWLGDKLGRKKVYGLTLML
MVVCSIASGLSFGSSPNGVMATLCFFRFWLGFGIGGDYPLSATIMSEYANKKTRGAFIAAVFAMQGFGILAGGIVALIVSTSFDHKYKVPSYEENREASL
VLPVFDYVWRIILMFGAVPAALTYYWRMKMPETARYTALVAKNATKAAADMSKVLNVELESEEEKVQKLANAENNRFGLFSTEFAKRHGLHLVGTTTTWF
LLDIAFYSQNLFQKDIFSAIGWIPPAQEMNAIHEVYRIAKAQTLIALCSTVPGYWFTVAFIDYMGRFAIQLMGFFFMTVFMFALAIPYDHWKKDNKIGFV
VMYSFTFFFSNFGPNATTFVVPAEIFPARLRSTCHGISAAAGKAGAIVGAFGFLYAAQSKNKADVDPGYRTGIGIKNSLIMLGVINFLGLLFTFLVPESK
GKSLEEL 
> UniRef90_A0A177DED2_3_568 | Inorganic phosphate transporter 1-6 /Pi cotransporter n=1 Tax=Alternaria alternata RepID=A0A177DED2_ALTAL 
HKTAGGNAAFHNFNNDFAHIEDPNERRRLALAEIDKAPFGWYHVRAILVAGTGFFTDSYDIFCVSLLTIMLGIVYKHDNKGVLYTQQDTAIKLATSAGTV
LGQVGFGTLADIVGRKKMYGLELILIIVATLAQSLTGPGPGTSIVGLIIFWRVLMGIGIGGDYPLSSIITSEFATTKWRGAMMGAVFAMQGFGQLGGALV
MLCLVAGFKDTLKGVTGYADCDGQCAVAVDKMWRALIGIGIVPACIALYYRLTIPETPRYTFDVARDVEKANEDTKQYLSGKHGNGNPDAITQAAQLQTT
AQLEVPKASFKDFFRFYGKLRNGKILFGTAMSWLLLDVAFYGLGLNSSTVLQAIGYASGTTLYEKLYNLAAGNAILVCAGAIPGYWLAVATIDTVGRKTL
QLAGFTILTILFIVWGFAYKHLSHHAMLAIYVLIQLFFNWGPNTTTFIVPGECFPTRYRSTSHGISAGSGKIGSIIAQGAIAPLRTRGHVTKENANPWLN
HVMQIFSAFMFAGIFTTLLIPETKRRTLEDLAQDWDMGDESITGAEHAVRKDNRSSDEAGTTELKA 
> UniRef90_F6H8P8_72_579 | Putative uncharacterized protein n=2 Tax=Vitis vinifera RepID=F6H8P8_VITVI 
QVLSALDLARTQLYHFTAIVIAGMGFFTDAYDLFSISLVTKLLGRIYYHVEGAQKPGTLPPSVSAAVNGVALCGTLAGQLFFGWLGDKMGRKSVYGITLI
LMVVCSVASGLSFGNERKGVMATLCFFRFWLGFGIGGDYPLSATIMSEYANKKTRGAFIAAVFAMQGFGILAGGIVSLIVSAAFDHSFNAPSYEKDPVGS
TVKQADYVWRIILMFGAAPAALTYYWRMKMPETARYTALVAKNARKAAADMSKVLQVDIEAEETKVEKLAMEPANSFGLFSRQFARRHGLHLLGTTSTWF
LLDIAFYSQNLFQKDIFSAIGWIPKAETMNAIHEVFRIAKAQTLIALCSTVPGYWCTVIFIDYMGRFAIQLMGFFFMTVFMFALAIPYHHWTLAPNRIGF
VVMYSLTFFFANFGPNATTFVVPAEIFPARLRSTCHGISAASGKAGAIIGAFGFLYASQSQDKTQTDAGYPPGIGMRNSLIVLGVINFLGMLFTFLVPEP
KGKSLEEM 
> UniRef90_G0SVT2_23_545 | Putative Phosphate transporter n=2 Tax=Rhodosporidium toruloides RepID=G0SVT2_RHOT2 
DLNARRRAALAEIDNAKFGWFHVKACAVAGVGFFTDAYDIFAINLCAAMIGYVYNMGNHKGALTANQDLGLKIATPVGTLVGQLFFGWLADIVGRKKMYG
FELIIIIIATLGQAVAGHGPAVSIIGVLVMWRFIMGVGIGGDYPLSSVITSEFAATRIRGRMMVATFWSQGWGQLAAAIVTIVCLAAFKKQILNDPVNYA
HHLDFVWRLVIGLGAVPGAVALYFRLTLPETPRFTMDVERNIKQAASDVDAFLQTGGYVQDSTPAVTKVAAPKATLRDFRQHFGQWKNGKVLFGTAWSWF
ALDVAFYGLGLNSSIILTAIGYSAPSSGTPQHIRYYSLYNNAVGNIIITVAGLIPGFWAAFFLIDRIGRKVFLGINTSLDGTLADRPPFSAQPLQLIGFA
LLTVTLCCMGFGYHKLKDNAVGAFVFLYCITNFLQNFGPNTTTFIIPGEVFPTRYRSTAHGISAGSGKFGAIIAQIMAFKLKDRGGKNAFVPHILEIFAL
FMLTGIFSTLLLPETKGKTLEEL 
> UniRef90_A0A101MIV4_23_537 | Uncharacterized protein n=1 Tax=Penicillium freii RepID=A0A101MIV4_9EURO 
DFHFRRNPHERRCRALARLDEAPFSWAHIHTVIIAGLGLFTSAYEIFAINLAVTMLGIVYWQGEDSGPGNAPFGIEAAIKVATLSGTLIGQPLFGWLADR
IGRRRMYGYGLMVIIFTTLGLVVSSSSPSFTMTGLLIFWRVAMGVGIGGNYPLTAAISSEFATIKWRGAMMAAVLAIQGLGQFAAAIVALVVTVSFKQSL
ESAKDIPHCTDACQIAVDKMWRFTIGLGAIPACVALFYRLTIPETPRFTFDITRDIVKADKDVRAYLRKQTQTGTREPVYTPPIQIGIPDFGPKASWSDF
YSHYSQWKHGKVLLGTTASWLFLGIAFYGLDVNNSIVLGAINRTNTNNVYETLYRDAVGSLILICGGVIPGYLVTIATVDKIGRKSIQLLGFLILSALFA
VIGFTDLNANDSGLLILFVLIQFCFNFGPNATTFIVPGECFPTRYRATAHGISAAVGKIGALIAQCVFVPLVYRGAKTPGDAPWLNHVMLIFSGFMFCGL
ATSFFIPETKRQGLE 
> UniRef90_A0A0G2F8F7_3_558 | Putative snare-dependent exocytosis protein n=1 Tax=Diaporthe ampelina RepID=A0A0G2F8F7_9PEZI 
SPAEEKTGVYANATATEQNMTSGGNLAFHNFNNDFAHISNANERRRLALAEIDKAPFGWYHVRAIAVAGVGFFTDSYDIFAIGLVTSLLGVVFFGGKIPD
ADDTAIKVATSAGTVAGQVGFGMLADVVGRKKMYGLELMIIIFSTLVQSLSSSSPAISIVGLIVFWRVLMGVGIGGDYPLSAIITSEFATTRWRGFMMNA
VFAMQGFGQLGAGIVLLTVTQGFKNSLELSKTVTDCSKNGACVSAVDKMWRTIVGFGAVPGCFALYFRLTIPETPRYTFDVERDVQKAVEDVTTYRQGKW
GEGEADELARARAKQLAKVELDVPKASWSDFSAHYREWRHLKVLLGCALSWFFLDIAFYGLGLNNTIILSTIGFTGGSNVYQIYHRTAIGNLILVLAGAV
PGYWVSAALIDTVGRKPIQLFGFFMLTVLFCIIGFGFWALSGGAFMALFTLSQFFFNAGPNSTTFIIPGEVFPTRYRSTSHGISAASGKLGAIIAQVVFG
PLRSIGADAAKAKTDPRWAAPWIAHIMQIFAAFMALGFCTSWLVPESARKTLEEMA 
> UniRef90_A0A177E1S8_8_551 | Phosphate permease n=2 Tax=Pleosporineae RepID=A0A177E1S8_ALTAL 
GNAAYRDVPGVYTHIADPNERRRMALAEVDKAPFGWYHIRLAVVTGIGFFTDAYSLFAINLAVILLGIVYWQDDEHKGVMPHDADTAIKVATSAGAIFGQ
CIFGYMGDLLGRKKMYGVELMIIICTTLAQSLCGESATVSIVGVLIFYRVVMGIGVGGDYPLSAVITAEFASTKYRGGIIAAVFAMQGLGQLAAALVTLI
VVIIFKDDLIGVANVGECVGQCAMRVDKMWRIIIAFGGIPGWFALYYRLTVPETPRYTFDVLYDVEKASVDARKYRYGKQGNVVNPVTQAKTRSEMAKYK
TPRPTLMEVLRFYSQKKQAIRLFGTSMSWFFLDLAFYGLGFSSASLMSTMGFDQRDNLYLYLRNTATGQIVLICAGALPGYWLTVFTVDSVGRKPIQIAG
FGILTIIFCVLGFAWQGLTKTHLLVLYVLAQFFFNFGPNATTFITPAEIFPTRVRCTGHGFSAGMGKLGAVFAQIFFAPMIKRGATHDNPTPWIHGVMQI
FALFMFLGMLTSFLVPESKRARLEELAGEKEDVYELQASQWRNR 
> UniRef90_K0I855_7_511 | Phosphate transporter 5 n=2 Tax=Papilionoideae RepID=K0I855_ASTSI 
QVLNALDVAKTQWYHFTAIVIAGMGFFTDAYDLFCISLVTKLLGRIYYHVDGAAKPGTLPPNVAAAVNGVAFCGTLSGQLFFGWLGDKLGRKNVYGMTLM
IMVICSVGSGLSFGHSPKSVMATLCFLRFWLGFGIGGDYPLSATIMSEYSNKKTRGAFIAAVFAMQGFGILAGGIFAIIISVAFKARFDAPPYSVDPIGS
TVPQADYIWRIIVMVGALPAALTYYWRMKMPETARYTALVAKNTAQAASDMSKVLQVEIQAEPKKEEQAKTNSFGLFSKEFLHRHGLHLLGTTSTWFLLD
IAFYSQNLFQKDIFSAIGWIPHAETMNALEEVYRIARAQTLIALCSTVPGYWFTVAFIDRIGRFAIQLMGFFFMTVFMFALAIPYDHWTHKDNRIGFVVL
YSLTFFFANFGPNATTFVVPAEIFPARLRSTCHGISAACGKLGAIVGAFGFLYLAQNKDKSKADAGYPAGIGVKNSLLVLGVVNILGFFFTFLVPEANGK
SLEDM 
> UniRef90_A0A166H378_7_511 | Uncharacterized protein n=1 Tax=Daucus carota subsp. sativus RepID=A0A166H378_DAUCA 
QVLNALDVAKTQWYHFTAIVIAGMGFFTDAYDLFCISLVTKLLGRIYYHVDDYPKPGTLPPGVAAAVNGVAFVGTIAGQLFFGWLGDKMGRKRVYGMTLM
IMVICSIGSGLSFSKNPKAVMATLCFFRFWLGFGIGGDYPLSATIMSEYANKKTRGAFIASVFAMQGFGILAGGVFAIIVSASFKASFPAPAYEDNALGS
TVDQADYVWRIILMFGAIPAAMTYYWRMKMPETARYTALVAKNAQQAASDMAKVLHVEIEVEQDKVEKTKDFGLFSREFLRRHGVHLLGTTSTWFLLDIA
FYSSNLFQKDIFTAVGWLPHAETMNAIEEVYKIARAQTLIALCSTVPGYWFTVAFIDRIGRFKIQLMGFFFMTVFMFALAIPYDHWTHRKNRIGFVVMYS
LTFFFSNFGPNATTFVVPAEIFPARLRSTCHGISAACGKAGAMVGAFGFLYAAQNQDKSKTDKGYPPGIGVKNSLIVLGVVNFLGMMFTFLVPEANGKSL
EEMSQ 
> UniRef90_A0A059A7R2_6_534 | Uncharacterized protein n=1 Tax=Eucalyptus grandis RepID=A0A059A7R2_EUCGR 
AQVLNALDVAKTQWYHFTAIIIAGMGFFTDAYDLFCISLVTKLLGRIYYHVDGAAKPGTLPPNVAAAVNGVALCGTLSGQLFFGWLGDKLGRKKVYGLTL
MIMVICSIASGLSFGREPKSIMATLCFFRFWLGFGIGGDYPLSATIMSEYSNKKTRGAFIAAVFAMQGFGIMAGGVFAIIISTAFNYRFSSPAYEDNPIR
STIPQADFVWRIILMVGAIPAGLTYYWRLKMPETPRFTALVAKNMKQAAADMSKVLNVNMDAEQQNGEKRLPESAAEDQSAGLFGLFSSQFVRRHGLHLL
GTTSTWFLLDIAFYSQNLFQKDIFSAVGWLPPAKTMNAIEEVFRIARAQTLIALCSTVPGYWFTVAFIDRMGRFAIQLMGFFFMTVFMFALAIPYDHWTH
PGNHVGFVVIYSLTFFFANFGPNATTFVVPAEIFPARFRSTCHGISAASGKLGAIVGAFGFLYLAQNQDKAKADAGYPAGIGVRNSLIVLGVVNFLGLLF
TFLVPESKGKSLEQMSGEIEDEDEAKQAS 
> UniRef90_W0VKW0_3_682 | Related to Inorganic phosphate transporter PHO84 n=1 Tax=Zygosaccharomyces bailii ISA1307 RepID=W0VKW0_ZYGBA 
DKETVIVEEKTRDNANMTSGGNAAFHNFLNDFADIEDPLERRRLALQKIDEAKFGWYHVRAIMVAGVGFLTDSYDIFAINLGVTMMSYVFWKDGNIPSST
ETLLKVSTSVGTVVGQLGFDSYDIFAINLGVTMMSYVFWKDGNIPSSTETLLKVSTSVGTVVGQLGFGVLADNYLGVTMMSYVFWKDGNIPSSTETLLKV
STSVGTVVGQLGFGVLADVMGRKKIYGVELIIMIFACVLQCTAGESAGINFPAIMTFYRIVMGIGIGGDYPLSSIITSEFSTTKWRGAIMSAVFANQAWG
QIAAGIVALVLVEGYKDQLKTAKDGAACGADCKRACDQMWRILIGLGCVPGCIALYFRLTIPESPRYTLDCEANSAKGIADASKFLSGSHGEAGSDDVAR
LERTKTAVSAGESIHRAYSGPSTDIEQQVAEAVPLDDGPPKASFKDFWQHFRQWKYGKILLGTAGSWFCLDVGFYGLGLNTAVILEAIGYAGKGSIYKKF
HDTAVGNLILICAGSLPGYWATVFTIDIVGRKPIQLFGFFILVFLFCLIGFDYHNLSPKDLLGLYIICEFFQNFGPNVTTFVVPGEIFPTRYRSSAHGIS
AASGKIGAIIAQTALGTLIDHNCARDGKAKNCWLPHVMEIFALFMLVGLIISLLVPETKRMTLEEVTEKYHDEIDPSKYR 
> UniRef90_G3J6G2_17_548 | Inorganic phosphate transporter PHO84 n=7 Tax=Cordycipitaceae RepID=G3J6G2_CORMM 
KTAGGNSAYTNFNNQFAHVESLNERRRLALAEIDKAPFGWYHVRACVVAGVGFFTDSYDIFTASMLTIMLGIVYYPGTGKMPASSDNAIKLATSAGTVVG
QLGFGALADIVGRKRMYGLELIIIIFASLAQSLTAAGPAVHIVGLIIFWRVIMGIGIGGDYPLSSIITSEFATTKWRGAMMGAVFAMQGFGQLGAALVML
FVTLGFKNALEGAKDVAHCTGDCQVAVDKMWRTLIGCGVVPACIALYYRLTIPETPRYTFDVARDVEQADNDVKAYINGKSEGETDQVVRAEAHKQADKG
LEVPKASFRDFCRHYSKRKNFLLLLGTAGSWFCLDVAFYGLSLNNGTILEAIGYSTASGHVKNVYELLYNTAVGNVIIVLAGAVPGYWVTVATVDTLGRR
PIQMAGFIILTILFIVMGFAYHHLPPNGLLAIYVIAQFFFNFGPNATTFIVPGEVFPTRYRSTSHGISAASGKIGSIIGQGAIASLRTRGATKTNASPWL
DHVLEIFALFMLLGCATTLLIPETARKTLEEL 
> UniRef90_A0A165T7V9_1_550 | MFS general substrate transporter n=1 Tax=Daedalea quercina L-15889 RepID=A0A165T7V9_9APHY 
MDTSPKITVFHRRSDHDFHGYVVGGPEDDAVHHLNEERRAILAEVDNANFSWFHIKVAFVSGAGFFTDAYDIFAINVVTIMLGYVYGNGTTSTPGIVGRS
LDPMQQLGVKVATPVGIIVGQLLFGWLGDVMGRKRIYGLELIIIIIGTLGQAIAAPSMAVSFIALLIAWRTFMGIGIGGDYPLSAVISSEFSSTHIRGRV
MTAVFANQGWGQLAATAASCVVVRAYKTSLVADGALLLEDVDRIWRIIVGLGCVPAVVALYFRLTIPETPRFTLDIQRNVEKAARDIDGFLTHEGYTVDP
AAVERRLGAQRATREDFSRYFSRWENLKVLIGTSYSWFALDFAFYGLGLNSSIILQAIGFGSPDKSVTGGRAIYQNLMNTSLGNLVLSLAGFVPGYWVAF
LVIDRWGRKPIQLMGFCALTVLLIIMGFAYKALVSTTRGTAVFVFLYCLANFFENFGPNTTTFIVPGEAFPTRYRSTAHGISAACGKFGAVLAQVAFQWL
KDIGGTNAFLDHILQIFGFFMLTGILSTLLIPETNQKTLEVLSNERQDRF 
> UniRef90_R1H3D6_7_538 | Putative phosphate:h+ symporter protein n=3 Tax=Botryosphaeriaceae RepID=R1H3D6_BOTPV 
HKTAGGNAAFHNFHNDYAHIADPNERRRLALAEIDKAPFGWYHVRAIVVAGIGFFTDAYDIFAINLATPMLGVAYWQHNKGKIPEPADTSIKVSTSAGTV
VGQVGFGILADIVGRKKMYGLELIMIIFATLAQALSAPSQSMSIVGLLVFWRVLMGIGIGGDYPLSSIITSEFATTKWRGAMMGSVFAMQGFGQFGAAII
ALIVTAGFKESLESATSPSTCTGVCSLAVDKMWRVIIGFGAVPGCIALYYRLTIPETPRYTFDVARDVVKAGSDVKAYKAGEHQGVPDEITRVQAMEQAD
QLEVPQASWRDFFAHYSQWKYGKVLLGTAGSWFFLDVAFYGLGLNNSIILTQIGYGTSHTKNMYEYFFNTAVGNLILICAGAIPGYWVTVATVDTVGRKP
IQLMGFTLLTILFCIIGFGYHQIGSKGLLALYVLSQFFFNFGPNATTFIVPGECFPTRYRSSSHGISAASGKVGAIIAQVLIGPLRTRGATADNASPWLN
HVMQIYALFMFLGFFTSLLIPETKRKTLEQLA 
> UniRef90_A0A197KDA4_29_546 | MFS general substrate transporter n=1 Tax=Mortierella elongata AG-77 RepID=A0A197KDA4_9FUNG 
LENLEEQQSWNWFTIRTLITSGTGFFTDAYDVFIINLIVPMLGYVYFKETGGHIPTGTEGALKGMASFGTLVGQLVFGYLGDAYGRQKIYGLELMIIILG
TFCCAMAGSNAKGSTVIQYLTFWRFILGIGIGGDYPMSATVTSEWASAGRRGQLMSIIFSMQGIGNMMASVMTLIILACFKTAIQADVDNLDYVWRVCIG
IGCIPAVSTIYLRLTMPESPRYAMDVENDVEKANAAVARATATGTTTTTTAADAVANQAAVAEAKANRNHNRAFIEYFSRWENLKVLIGTSSTWFLLDIA
FYGVSLNQSYVLNAMGFVGNGEVYDNLWRTTLGNLTVSLLGFVPGYWFTVFLIEKMGRKKIQFMGFAMLTVLFLILSLAFHKLKAIVPLFVAVFTLAQFF
FNFGPNTTTFVVPGEVFPTRVRATAHGISAASGKLGAILATFLFNKVAEIGGQPGEHAFLPQLLGIFAGVMALGFLATFLIPETKGMSLEEIEKRGMTPE
EIEVYEANDKRARTAKAQ 
> UniRef90_UPI00046236F6_20_537 | phosphate transporter n=1 Tax=Trametes versicolor (strain FP-101664) RepID=UPI00046236F6 
VDDSASLDTLNEKRRATLAEIDSARFSWFHVRVCLVAGAGFFTDAYDIFAINIASVMLGYVYGHGHKLSANQDLGLKVATPVGTVFGQLVFGWLGDVYGR
KRIYGYELMLMIVASFGQALAGEAHAANIIGVLVVWRFVMGVGIGGDYPLSSVIPAEFASTRIRGRLMIAVGANQGWGQLAAALVAFVIIVAYKDTLLAD
DPVVFAHVDYMWRLLIGLGCVPGAVALYFRLTIPETPRFTMDVERNVRRAVRDVDRILAAGTGRAGRMDARGERVRAPRATRRDFARYFSKRENLVPFVA
MCYCWFAIDVAFYGLGLNTAIILQAIGFGTPSAGVTGTAAVYENLKNISVGNMILIVAGLIPGAWTAFLVVDSWGRKPIQLLGFVMLTILYIIMGFAYEI
LTATSARRKVFVFLYCLTNYFSNFGPNSTVSVFPGESFPTRYRSTAFGIAAASGKLGAVVSQVGFGKLVNIGGENAFVPHLLEIFAFFMLTGALATLVLK
EGKQRTLEDLSNEKQEGF 
> UniRef90_W1NHD1_7_512 | Uncharacterized protein n=5 Tax=Amborella trichopoda RepID=W1NHD1_AMBTC 
QVLTALDVAKTQWYHFTAIVIAGMGFFTDAYDLFCISLITKLLGRIYYYDKNGSRPGSLPPNVSAAVNGVAFCGTFSGQLFFGWLGDKLGRKRVYGITLM
VMVVCSIASGLSFGSSPKGVIATLCFFRFWLGFGIGGDYPLSATIMSEYANKRTRGAFIAAVFAMQGFGILAGGMVAIIVSAAFNAKFDVPSFAVAGKAS
TVPEADYVWRIILMFGALPAALTYYWRMKMPETARYTALIAKDAKRAAADMSKVLHVEIQAEPERLEPQANANSFGFFSREFARRHGIHLFATCSTWFLL
DIAFYSQNLFQKDIFTAIGWIPPAKTMNAIQELYYIARAQTLIALCSTVPGYWFTVFFIDKMGRFAIQVMGFGMMTIFMFALAIPYNHWTHHDNRIGFVI
MYALTFFFANFGPNATTFVVPAEIFPARLRSTCHGISAASGKAGAIVGAFGFLYAAQNKNKALTDPGYPAGIGVRNSLIMLGCINFLGTLISLLVPESKG
KSLEEM 
> UniRef90_A0A0F4ZAV0_10_538 | Uncharacterized protein n=1 Tax=Thielaviopsis punctulata RepID=A0A0F4ZAV0_9PEZI 
TSGGNNAYHNYHNDFLHVTDANERRRLALAAVDKAPFGWHHVRAIIVAGVGFFTDSYDIFVASMLTIMLGIVYYPGVGSMPTSSDNAVKLSTSAGTVVGQ
LLFGYLADRLGRKRMYGLELIIIIFATLSQALTSSSPSCNIIGLIIFWRVIMGVGIGGDYPLSSIITSEFATTRWRGAMMSAVFAMQGIGQLCGALVMLF
VTLGFKNSLSEAPSLAKCTGDCQLAVDKMWRTLIGFGAVPAVIALYYRLTIPETPRYTFDISRDVEKAHTDVQAYMKGSSTGEIDEVSRISAQKEAQKSL
EVPKASWADFCSHYGKWKNLSVLIGTAGSWFCLDVAFYGLSLNNGTILSVIGYSTKNASNVYEFLYNTAVGNVVIVLAGAVPGYWATVATVDTIGRKPIQ
LAGFSILTVLFIIMGFAYHKLSSNGLLAIYVIAQFFFNFGPNATTFIVPGEVFPTRYRSTCHGISAASGKIGSIIGQGAISTLRTHGATKTNAAPWMNHV
LEIYALFMLLGCFTTLLIPETARKTLEEL 
> UniRef90_W9VYT5_6_553 | Uncharacterized protein n=4 Tax=Herpotrichiellaceae RepID=W9VYT5_9EURO 
RAFRDLEDEYKHIQDPTLRRRLILRDINERPFGRAHIRAILVAGTGFLTDSYDIFAINLVTDMLGYCYFPRHGNKIPQVDDTLIKVMTSVGTIVGQLFFG
WLADRVGRKRMYGYELLIIGLATLGQCITGPSSAIGMTGLLIFWRILMGIGIGGDYPLANIITSEFASTKWRGTMVAAVFSTQALGQFLASLVSLIVIEA
FRSQTNNDVVVCHDGRCEPNDAAQLAVDRMWRIIIGAGAVPAALALYCRLTIPETPRYTFDVNRDVEQGFADYKGWVQNTIGPRTGQGRVEADRAEVQAL
LNPEETSGGINADVVPQSSWQDFKRYFRQGSNGWILFGNCGSWFFLDVAYYALALNNTIFLQKMGFGKVNNSDPTRLYTILRNGAVGNLVLVVAGAIPGS
ICAILLVDRIGRKSIQVGGFTMITMLLLILGSCFEGMSDTSRVALFVLILFFVNCGPNSTTFIVPGECFPTRYRSTCHGLAAASGKLGAVLAQALTGPLR
GIGFEKGETDASPWLPHVIQILGAFAFLGWLCSFLIPETMNQSLEKLA 
> UniRef90_A0A067QJ72_19_530 | Uncharacterized protein n=1 Tax=Jaapia argillacea MUCL 33604 RepID=A0A067QJ72_9HOMO 
DEKRRRVLAEIDGAPFSWFHVKIALVAGVGFFTDAYDIFAIGIAATMIGYVYGETSPANPVSRALTYNQELGLKVATPVGNVVGQLFFGWLADLVGRKRM
YGIELIIIMTATFGQALSGSGPGVNIVGVLVLWRFIMGVGIGGDYPLSAIISSEFSAIGLRGRLMTSVFAFQGWGNLTACLVSLIVLAAFKDSVLHDSMP
SLKHVDYLWRLIIGLGCIPCAFALYFRFTIPETPRFTLDVKRNVAQAAEDVENVLSRGTFYHNPEEAFVRVHIPKATARDFTRYFGDLKNFRVLFGAAYS
WFAIDIAFYGLGLNTSDLWQAMGFADPNPNTSSNAFQALWHISIANLITSVAGLIPGYFVCFLFIDSWGRRPIQLMGFFVLTVLFLIMGFTYDKLVATSA
SRGGLMFLYCLANFFCNFGANTTTFIVPGEVFPTRYRSTAHGISAASGKLGAIIAQVAYHQMKDIGGPNKFVKHIFQIFAGFMLTGVFSTLLIPETRGRS
LEQLSNERQEGF 
> UniRef90_UPI0007898772_10_543 | UPI0007898772 related cluster n=2 Tax=unknown RepID=UPI0007898772 
VLTALDAAKTQWYHFTAIVIAGMGFFTDAYDLFSIANVTKLLGRIYYTHEGAPKPGTLPPNVSCAVNGVALCGTLAGQLFFGWLGDKLGRKKVYGLTLAL
MVVSSLASGLSFGKSAKGVISTLCFFRFWLGFGIGGDYPLSATIMSEYANKKTRGAFIAAVFAMQGFGILVGGIVSLIVSTAFDHAYKAPPYNVDPKASL
VPEADYVWRIILMFGAVPAALTYYWRMKMPETARYTALVARNAKQAAQDMSKVLQVEIEAEQEKVDAMAVKDNNSFGLFTREFARRHGLHLLGTTTTWFL
LDIAYYSSNLFQKDIYTSIGWLPPAAEMNAIHEVYRVARAQTLIALCGTVPGYWFTVAFIDYLGRFFIQLMGFFFMTVFMFALAIPYHHWTQKEHRIGFL
VMYSLTFFFANFGPNATTFVVPAEIFPARLRSTCHGISSAAGKAGAIVGAFGFLYASQSKDPSKRDAGYPAGIGMKDTLILLAVCNCVGMFFTLLVPESK
GKSLEELSGENEEDEEAGAITTSEQQQTASSRTV 
> UniRef90_UPI00077E5288_9_514 | UPI00077E5288 related cluster n=1 Tax=unknown RepID=UPI00077E5288 
VLNALDAARTQWYHFTAIVIAGMGFFTDAYDLFCISLVTKLLGRIYYTDTNNPKPGTLPPNIAAAVNGVALCGTLAGQLFFGWLGDKLGRKKVYGITLLL
MVICSIASGLSFGKEANGVITTLCFFRFWLGFGIGGDYPLSATIMSEYANKKTRGAFIAAVFAMQGFGILGGGIVALIVSAAFDHLFKAPTYIGNRAESL
APQADYVWRIILMVGAIPAVLTYYWRMKMPETARYTALVAKNAKQAAADMSKVLNVELEAEEEKVEKFAKEKNSFGLFTKEFARKHGMHLLGTTSTWFLL
DIAFYSQNLFQKDIFSAIGWIPPANTMNAIHEVYRIARAQTLIALCSTVPGYWFTVFLIDYMGRFFIQLMGFFFMTVFMFALAIPYNHWTEKENRIGFVV
MYSLTFFFANFGPNATTFVVPAEIFPARLRSTCHGISAAAGKAGAIVGAFGFLYAAQSTDPRKVDAGYPTGIGVKYSLIVLGVINFFGMLFTLLVPESKG
KSLEEL 
> UniRef90_Q8VYM2_8_513 | Inorganic phosphate transporter 1-1 n=51 Tax=Brassicaceae RepID=PHT11_ARATH 
VLKALDVAKTQLYHFTAIVIAGMGFFTDAYDLFCVSLVTKLLGRIYYFNPESAKPGSLPPHVAAAVNGVALCGTLSGQLFFGWLGDKLGRKKVYGLTLVM
MILCSVASGLSFGHEAKGVMTTLCFFRFWLGFGIGGDYPLSATIMSEYANKKTRGAFIAAVFAMQGVGILAGGFVALAVSSIFDKKFPAPTYAVNRALST
PPQVDYIWRIIVMFGALPAALTYYWRMKMPETARYTALVAKNIKQATADMSKVLQTDIELEERVEDDVKDPKQNYGLFSKEFLRRHGLHLLGTTSTWFLL
DIAFYSQNLFQKDIFSAIGWIPKAATMNATHEVFRIARAQTLIALCSTVPGYWFTVAFIDTIGRFKIQLNGFFMMTVFMFAIAFPYNHWIKPENRIGFVV
MYSLTFFFANFGPNATTFIVPAEIFPARLRSTCHGISAAAGKAGAIVGAFGFLYAAQSQDKAKVDAGYPPGIGVKNSLIMLGVLNFIGMLFTFLVPEPKG
KSLEEL 
> UniRef90_D8Q5L8_16_526 | Putative uncharacterized protein n=1 Tax=Schizophyllum commune (strain H4-8 / FGSC 9210) RepID=D8Q5L8_SCHCM 
EDATYVLDERRRAALADVDNAKFSWFHVKVAMVAGVGFFTDAYDIFAINIASKMLGYVYGSRALNSDQDLGIKVATPCGTFFGQLLFGYLADHLGRKRMY
GVELMIIIIATFAQALSGHAPAVGIIGALVVWRFIMGVGIGGDYPLSAVISSEFASTKIRGRLMTAVFAFQGWGNFCAALVALIVTAAYKDSILGDNTAT
MDHVDYCWRILIGLGCVPGCVALYFRLTIPETPRYTMDIERNVQQAADDITNVLTTGKFKHDEDVVMQRAEAPKASWADFRHHFSQWSNLKVLIGAAWSW
FALDIAFYGLGLNSSIILDAIGFGSPKSTGTQRIYDDMYNVSVGNLILSAAGLIPGYWVSFLFIDSWGRKPIQLMGFTMLTILFIIMGFGYDKLTETSGA
KKAFVFLYCLANFFQNFGPNTTTFVVPGEVFPTRYRSTAHGISAASGKLGAIIAQVGFAQLKDIGGPSAFVKHILEIFALFMLTGIFSTLLIPETKNKSL
EELSNETQEGF 
> UniRef90_M7U8P6_21_572 | Putative phosphate permease protein n=2 Tax=Botryotinia fuckeliana RepID=M7U8P6_BOTF1 
HTTPGGNAVWHNFNNDFAHIQDPNERRRLALAEIDRAPFGWYHVRACVVAGIGFFTDSYDIFAVGLLTTMLGIVYFPHNKGVMPTSSDTAIKVSTSAGTV
VGQFGFGILADIVGRKKMYGLELIIIIFATLAQSLTSSSPAVNIVGVIIFWRVLMGIGIGGDYPLSSIITSEFATTKWRGAMMGAVFAMQGIGQFVAGLV
MLILVAGFKESLLTAKSAAVCQDVCGLAVDKMWRVLVGFGAVPGKYTPDFSENSLSKYPLIPAALACVALYYRLTIPETPRYTFDVARDVEQAQLDVKAY
MAGKAEGHPDEIARVQGLQAGKSQMKIHKASWSDFVAYYSQWKNGKILFGTAGSWFLLDVAWYGLSLNNPVILTAIGYSAGPTVYKTLLNTAIGNLIIVC
AGAIPGYWVTVATVDTIGRKPIQLMGFIVLTIVFIGMGFGYHKLSGHGLLGLYVVAQFFFNFGPNTTTFIVPGECFPTRYRSTSHGFSAGMGKIGSIIGQ
AAIAPLRVRGATAKSASPWLDHVLEIYAVFMFAGIFTTLCIPETKRISLEKL 
> UniRef90_A7TIW5_10_565 | Putative uncharacterized protein n=1 Tax=Vanderwaltozyma polyspora (strain ATCC 22028 / DSM 70294) RepID=A7TIW5_VANPO 
LNTEERENYQHNLTVGGNTAFHNFVNDFAHIEDPLERRRLALQKIDEASFGWYHVKAILVAGVGFMTDAYDIFAINLGITMLSYVYWQGNMPSSTQTLLK
VSTSVGTVIGQVGFGIIADIVGRKKIYGLELIIVITATILQCTTGHSPAVNFPAILTFYRIVMGIGIGGDYPLSSIITAEFATTKWRGAIMGAVFANQGW
GQVAGGIISIILIAAYKSELIDANTGAECGPACMKACDQMWRILVGFGAVPGLIALYFRLTIPESPRYSLDVNLQKDIEMYHNLDSRNSGSDETDEKEGA
RITELEQQSTQLEAMPKASFKDFCNHFSKWRHFKILLGTAGTWFMLDVAFYGLSLNNAVILQAIGYAGSNNVYHKLYNSAVGNLILICAGALPGYWVAVF
TLDTVGRKPIQIFGFFVLTVLFCAIGFAYYRLTPSSLLGLYIVCQFFQNFGPNTTTFIIPGEIYPTRYRSTAHGISAACGKVGAIIAQTVLGTLINHNCA
RDGREPNCWLNHVMEIFALFMLLGLILSFLIPETKRMTLEEISEKYHGESNYSKYE 
> UniRef90_A0A022PVQ4_7_517 | Uncharacterized protein n=1 Tax=Erythranthe guttata RepID=A0A022PVQ4_ERYGU 
QVLNALDVAKTQWYHFTAIVIAGMGFFTDAYDLFCVSLVTKLLGRIYYHHDGALKPGTLPPNVAAAVNGVAFCGTLAGQLFFGWLGDKLGRKKVYGMTLM
LMVICSVASGLSFSDKPASVMATLCFFRFWLGFGIGGDYPLSATIMSEYANKKTRGAFIAAVFAMQGFGILAGGMVAIIVAAAFKSAYPTPAYQDAPLLS
TPPQADFVWRIIVMFGALPAALTYYWRMKMPETARYTALVAKNAKQAASDMSKVLQVEIESESNTIIANNNSTTTTDFGLFSKKFLHRHGLHLLGTTSTW
FLLDIAFYSQNLFQKDIFTGIGWIPAPKTMNALEEVYKIARAQTLIALCSTVPGYWFTVFFIDKIGRFAIQLMGFFFMTVFMFALAIPYDHWTHKENRIG
FVIMYSLTFFFANFGPNATTFVVPAEIFPARLRSTCHGISAAAGKAGAMIGAFGFLYASQPTDPTKRDAGYPAGIGIRNSLIVLGCINALGVVFTFLVPE
SNGRSLEEMSK 
> UniRef90_A0A166JAG9_21_532 | Phosphate transporter n=1 Tax=Peniophora sp. CONT RepID=A0A166JAG9_9HOMO 
DLDERRRAALAEIDNAKFSWFHVKVVCVAGVGFFTDAYDIFSISIVATMLGIVYNKNSTSLGVNQDLGVKIATPIGNIVGQLLFGWLADVVGRKRMYGIE
LMIIIFCTFAQALSAAGPGLSMTGVIVVWRFLLGVGIGGDYPLSSVISSEFASTRIRGRIMTAVFAFQGWGNLASAIVSVVVIAAYKGRIENPEHTIKSI
DQVWRFIIGLGCVPAVVALYFRLTIPETPRFTMDIDRNVLQASEDIDAVLSNRNFYVDEEAAAVRVEAPKASRRDFLAHFGQWKNGKVLFGTAYSWFALD
IAFYGLGLNTSKVLADIGFSGSSATKGTGLYWYDILRKTAVGNIILAIGGLIPGYWATFLFIDSWGRKPIQLMGFTMLTILFIIMGFGYGALQSSDSAKK
AFVFLYCLTNFFQNFGPNTTTFIVPGEVFPTRYRSTAHGISAASGKLGAVIAQVGFARLTALKGAGSKNGWLDHIFEIFAFFMLTGIFSTLCIPETKNKS
LEELSNETQEGF 
> UniRef90_A0A0X8HRW1_14_536 | HDL443Wp n=1 Tax=Eremothecium sinecaudum RepID=A0A0X8HRW1_9SACH 
HTAGGNSAFHNVINDYAHIADPLERRRLALKHIDDEPFGWYHVRSILVAGVGFLTDSYDIFAINLGIAMMSYVYWYGDIPSSTTTLLKVSTSVGTVIGQI
GFGTIADIVGRKKIYGLELIIMIMATVLQCLIGSSPAVNFVGVLTFYRIIMGIGIGGDYPLSSIITSEFSTTKWRGAIMGAVFANQAWGQIVCGVTAMIL
VVAYRGDLEPATTGLQCGEACQRACDQMWRILVGFGCVPGLIALYFRLTIPESPRYSLDVQLATTLVVGDDDLEKDGDVVQRQHVTKKASFRDFCQHFSK
WRHMKILIGTAGSWFMLDVAVYGMGLNTAVILQTIGYASSNNVYEKLYNSAVGNLILICAGSLPGYWASVATIDTVGRKPVQIMGFVVLTVLFCIIGFCY
DNLGDKGLLGMYVVCQFFQNFGPNVTTFIVPGECFPTRYRSTAHGISAAAGKLGAILAQTTLGTLIDHNCARDGKAKNCWLPNVMKIFALFMFAGLLLSF
FIPETKRKTLEQINEEYHGEVDP 
> UniRef90_Q8H074_4_515 | Probable inorganic phosphate transporter 1-12 n=7 Tax=Oryzinae RepID=PT112_ORYSJ 
QDQQLQVLNALDAAKTQWYHFTAIIVAGMGFFTDAYDLFCISLVTKLLGRIYYTDPASPTPGSLPPNIAAAVNGVALCGTLSGQLFFGWLGDKLGRKSVY
GMTLLLMVICSIASGLSFSHTPTSVMATLCFFRFWLGFGIGGDYPLSATIMSEYANKKTRGAFIAAVFAMQGFGILAGGVVTLAMSAGFQAAFPAPAYEV
NAAASTVPQADYVWRIILMLGALPAILTYYWRMKMPETARYTALVAKDAKQASSDMAKVLQVEIEVEEEKLQDITRGRDYGLFSARFAKRHGAHLLGTAA
TWFLVDVAYYSQNLFQKDIFTSIHWIPKARTMSELEEVFRISRAQTLIALCGTVPGYWFTVFLIDIIGRFKIQLLGFAGMTAFMLGLAIPYHHWTMPGNQ
VIFVFLYGFTFFFANFGPNATTFIVPAEIFPARLRSTCHGISAASGKAGAIIGAFGFLYAAQPQDKAHVDAGYKPGIGVRNALFVLAGCNLVGFLMTWML
VPESKGKSLEEM 
> UniRef90_UPI0007869C37_7_514 | UPI0007869C37 related cluster n=5 Tax=unknown RepID=UPI0007869C37 
QVLNALDVAKTQWYHFTAIVIAGMGFFTDAYDLFCISLVTKLLGRLYYYDGSDNPGSLPSNVSSAINGVAFCGTLAGQLFFGWLGDKMGRKRVYGMTLML
MVICSLASGLSFGKDPKSVIVTLCFFRFWLGFGIGGDYPLSATIMSEYANKKTRGAFIAAVFAMQGFGILAGGMVAIIVSSIFKGLHPAPAFQLDHVGST
VPEADYVWRIILMFGALPALATYYWRMKMPETARYTALVAKNAKQAASDMSKVLEVVIEAEEEKIEQQETGGGNDFGLFSREFVKRHGLHLVGTATTWFL
LDIAYYSQNLFQKDIFTAIGWIPPAKTMNAIEEVYKIARAQTLIALCSTVPGYWFTVALIDRVGRFSIQLMGFFFMTVFMFALAIPYHHWTLEGNQIGFV
VMYSLTFFFANFGPNATTFVVPAEIFPARLRSTCHGISAAAGKAGAMVGAFGFVYAENGIGIRNTLIIMAVVNVCGFFFTFLVPESKGKSLEEMSGEAEE
DQQAEAVD 
> UniRef90_A0A0F4GFK8_8_575 | Inorganic phosphate transporter pho84 like protein n=1 Tax=Zymoseptoria brevis RepID=A0A0F4GFK8_9PEZI 
HKTAGGNAAFHNFHNDYAHIADPNERRRLALAEIDKAPFGWYHVRACAVAGIGFFTDAYDIFAIGIVTTMLGVVYAQGGATPGKLPVSSDTAIKVATSGG
TVLGQLGFGFLADVVGRKKMYGLELILIIFATLAQALTSDSPAITLTGTIIFWRVLMGIGIGGDYPLSSVITSEFATTKWRGAMMGAVFAMQGLGQFGAG
IVALIVTEGFRGSLSSAVGKSPVAACDGVCLLAVDKMWRIIIGFGAVPGCIALYFRLTIPETPRYTFDVSRDVVKGGSDVKAYLAGTPEGVPDEVNRVNE
MAANAPKLEIPQASWTDFFVHIRQWKYAKTLIGTAGSWFLLDVAFYGIGLNNSTILQAIGYANAKDAYNFFRDIAVGNLILVCAGAIPGYWVTVALVDTV
GRKPIQLMGFIILTIVFCIMGFAYHQIGTSGLLALYVIAQFFFNFGPNSTTFIVPGECFPTRYRSTCHGISAASGKIGSIIAQAALAPLRTRGATKTNAS
PWLNHVLQIYALFMLLGCFTTLLIPETKRKTLEQLAGEVPGTPEYDPVLAGRQHIQYDSDPSNEVAHE 
> UniRef90_H8WWZ4_5_557 | Uncharacterized protein n=3 Tax=Candida RepID=H8WWZ4_CANO9 
SDIEQGHIHTTKVSQSGGKTAFKDYLGKFADVEDPLERRRLALEEIDKAGFGWTQVKMIMIAGVGFMTDSYDIFAINLSVNFLQWVYWNGTIPDSTNTLI
KVATSVGTVIGQVGFGTVADIVGRKKIYGLELAIMIFATVAQVVIGESPAINFVAIFSSLRILMGIGIGGDYPLSSIISSEFSTTKWRGAIMAAVFSNQG
LGQIFAGIVAMICVAGYKDDLIGYSKDTGCHGPCVKACDQMWRIVIGFGCVPGCIALYYRLTIAESPRYALDMDEEGNLKKPENAAIEEIGDDVQIEVPK
ASFKDFIGHFGQWKYGKILLGTAGSWFMLDVAYYGLGLNTTTILQAIGYAGDSNIYWNFYNSAAGNLILVCAGSLPGYWFAAATIDTVGRKPLQIFGFII
LTIILCIMGFGYHKIGEKGLLACFVLAQFFENFGPNTTTFVVPGESFPTRYRSTAHGLSAASGKVGAIIAQTCIGTLQNHNCARDGKAKNCWLNHVLEIF
ALFMLLGVFTSLLIPETKRKTLEEICEQYHDEVDLTTVARDKFETAVVESSDE 
> UniRef90_A0A059B2T8_8_510 | Uncharacterized protein n=1 Tax=Eucalyptus grandis RepID=A0A059B2T8_EUCGR 
VLNALDVAKTQWYHFTAIVIAGMGFFTDAYDLFCISLVTKLLGRIYYFDEASPKPGVLPIKVLAAVNGVALCGTFAGQLFFGWLGDKLGRKRVYGVTLAI
MVVCSIASGLSLGKERKAVMATLCFFRFWLGFGIGGDYPLSATIMSEYANKKTRGAFIAAVFAMQGFGILFGGIVGLIVSAVFNGRYGAQPYNVDRKGST
VMQADYVWRIILMFGAIPAAMTYYWRMKMPETARYTALVAKNAKQAAADMSTVLNVDLEAEQEKVERIAEDRSNNFGLFSTEFARRHGLHLLGTAMTWFL
LDVSYYSSNLFQKDIFTNVGWLPKAETINAIDEVFRVAKAQTLIALCGTVPGYWFTVAFIDHIGRFAIQLMGFFFMAVFLFILAIPYDHWKQNHAGFVIL
YSLTFFFANFGPNATTFVVPAEIFPARLRSTCHGISAAWGKAGAIIGSFGFLYASQDRKNPDSGYKPGIGIKNTLIVLGALNFLGMLFTLLVPESKGKSL
EEL 
> UniRef90_M3BRY5_4_543 | Phosphate permease n=1 Tax=Sphaerulina musiva (strain SO2202) RepID=M3BRY5_SPHMS 
RTAGGNAAFHNFHNDYAHVSDPNERRRLALAEVDKAPFGWYHVRAVVVAGIGFFTDAYDIFAIGIVATMLGMVYYQTGPVSAQGKLPVSSDTAIKVATSG
GTVVGQLGFGFLADIVGRKKMYGLELIIIIFATLAQALSAQSPAVHIIGVLIFWRVLMGIGIGGDYPLSAIITSEFATTKWRGAMMGAVFANQGFGQFAA
GIVALVVTVGFKGSLQSAVATSSISAQAACDGVCNVAVDKMWRIIIGMGAVPGCIALYFRLTIPETPRYTFDVSRDIVKGGSDVKAYLAGTAEGVPDEVT
RVTAMREAAPQLETPKASWTDFFSHIGQWKYGKVLLGTAGSWFLLDVAFYGVGLNNSTILQAIGYAGKKNAYDFLYDIAVGNIILVCAGAIPGYWVTVAL
VDTVGRKPIQLMGFIILTILFCIMGFGYHVIGTGGLLACYVLAQFFFNFGPNSTTFIVPGECFPTRYRSTCHGISAASGKVGSIIAQAALAPLRTRGATK
TNASPWLNHVLQIFALFMLLGIFTTLLIPETKRKTLEQLA 
> UniRef90_A0A179FLX9_20_559 | Inorganic phosphate transporter PHO84 n=1 Tax=Pochonia chlamydosporia 170 RepID=A0A179FLX9_METCM 
RTYGGNRAFHNFYNDYSHISDPNLRRRLALSEIDKVPFGLYHVRAIVVAGVGFLLDSYDIFSINLITTLLGMVFWTGNDVTNGFGGNNGVLPDTTSQALK
ASTSAGIVVGMILFGWLADALGRRRMYGIELAIIIFGTFSCALVSSSPSISSAGLLIFWRVLMGIGIGGDYPLSSVITSEFAPTRWRGAMVAAVFSMQGL
GQLMSAIVALVTTAAFKSSFIRIPNEEQCDEGCRIAADRAWRIIVGFGAIPACLALYYRITIPETPRYTFDVQNDVEKADADIKAYVSSKSIGDFDRRHS
RSKVSESSLDIPRASWSDVFAYFGEWKNFKVLAGTTMSWFFLDLAFYGLGLNQNVVLHAIGYGSGSNMYHKLYNQAVGMIILTAAGSLPGYWTAVFTIDT
VGRKPLQVLGFLLLTVVFSVLGFRLNYLSEGAMLALYIVGQFLFNAGPNTTTFVVPGECFPTRYRSTGHGLSAAMGKIGAIVAQGISIPLLRNGQVAGCI
GNACSPYLDRLLKLFALFMLLGTLVSLLIPETKGLTLEEL 
> UniRef90_W9S9A7_7_532 | Putative inorganic phosphate transporter 1-7 n=1 Tax=Morus notabilis RepID=W9S9A7_9ROSA 
QVLNALDVAKTQWYHFTAIIIAGMGFFTDAYDLFCISLVTKLLGRIYYHVDGSEKPGTLPPNVSAAVNGVAFCGTLAGQLFFGWLGDKMGRKRVYGMTLM
LMVICSVASGLSFGHNTKSVMATLCFFRFWLGFGIGGDYPLSATIMSEYANKKTRGAFIAAVFAMQGFGILAGGLFAIIVSASFKARFDAPAYEFDPVGS
TVPQADFVWRIILMVGALPAGLTYYWRMKMPETARYTALVAKDAKQAASDMAKVLQVEIEAEQQKVEQMSRKPANSFGLFSKEFLRRHGLHLLGTTSTWF
LLDIAFYSQNLFQKDIFSAIGWIPSSKTMNALEEVYRIARAQTLIALCSTVPGYWFTVFFIDKIGRFAIQLMGFFFMTVFMFALAIPYDHWTHRDHRFGF
VAMYSLTFFFANFGPNATTFVVPAEIFPARLRSTCHGISAASGKLGAMVGAFGFLYLAQNKDKAKTDAGYPAGIGVRNSLLVLGVVNFLGMIFTFLVPES
KGRSLEEMSGENEDENAEEVELEQQS 
> UniRef90_D8TB25_4_515 | Putative uncharacterized protein n=2 Tax=Selaginella moellendorffii RepID=D8TB25_SELML 
EVLSALDKAKTQWYHFTAILIAGMGFFTDAYDLFCISTVTKLLGRIYYFDPASGKPGSLPPNVAAAVTGVAFCGTLAGQLFFGWLGDKMGRKKVYGITLL
LMVICSIASGLSFGHTAKSVMTTLCFFRFWLGFGIGGDYPLSATIMSEYANTKTRGSFIAAVFAMQGFGILAGGTVSLIVAAAFRKAFPAPIFSVNPVAS
TPPEADFVWRLIFMFGALPAAATFYSRMKMPETARYTALVEGNLKQAAKDMSKVLELEVGAEAAKIQGATNKYGLFTGAFARRHGLQLLGTTTTWFFLDI
AFYSQNLFQKDVFTAVGWLKNGKTMSALDEVYKISRAQTLIALCSTVPGYWFTVALIDRMGRFTIQIMGFFFMTVFMFALAIPYNNLRGDKCPDGYCGGH
HMTFIVLYSLTFFFANFGPNATTFIVPAELFPARLRSTCHGISAAAGKAGAIVGSFGFLYASQSTHKADTEAGYPPGVGIRTALLLLGGCNALGLIFTFL
VPETKGRSLEDL 
> UniRef90_A7F0R5_5_575 | Uncharacterized protein n=4 Tax=Sclerotiniaceae RepID=A7F0R5_SCLS1 
HTTVGGNSAFHNFNNDFAHITDANERRRLALAEIDRAPFGWYHVRACVVAGIGFFTDSYDIFAINLVTSMLGIAFFQNSVSKGAIPTTSDTAIKVATSGG
TVIGQLGFGWLADVVGRKKMYGLELMIIIFATLAQALSSPSHAISIVGLFIFWRVLMGIGIGGDYPLSSVITSEFATTKWRGAMMNAVFAMQGIGQFAAA
ILALIVTEGFKESLLTGSKASTCTGVCQLAVDKMWRVIIGFGAVPGCIALYYRLTIPETPRYTFDVARDVEQASEDVQAYKQGKSHGEPDEITRVTTINQ
SSQELEIPKASWADFIAHYKQWRFGKILLGTAGSWFFLDVAYYGLSLNNSVILSAIGWSGGHNMYEVFYKTAVGNLILVCAGAIPGYWVSVATIDTLGRK
PIQFMGFTILTILFIIIGFAYHKLSGHALLALYVVAQFFFNFGPNSTTFIVPGECFPTRYRSTSHGISAASGKIGAIIAQVVFGPLRTRGAVKGATGAAA
SPWLNHVMQIFALFMFLGLLTTFLIPETKRKTLEELAGEVPGTPNYDPALARYTAGANKSVNSNEEVGHEV 
> UniRef90_A0A078J9V3_9_515 | BnaCnng37050D protein n=6 Tax=Brassicaceae RepID=A0A078J9V3_BRANA 
VLKALDVAKTQLYHFTAIVIAGMGFFTDAYDLFCISLVTKLLGRIYYHKNGAAKPGTLPPEVAAAVNGVALCGTLMGQLFFGWLGDKLGRKKVYGITLIM
MVVCSVASGLSFGNSPKGVMTTLCFFRFWLGVGIGGDYPLSATIMSEYANKKTRGAFIAAVFAMQGFGIMAGGIVALIFSSIFDHQFPSPIYSVDPVGST
VPQADYLWRIILMVGALPAGMTYYWRMKMPETARYTALVAKNIKQATQDMSKVLQVDLEAEEEVAERVAQNPRLNYGLFSKEFLRRHGLHLLGTTSTWFL
LDIAFYSQNLFQKDIFSAIGWIPGAATMNAIHEVYKIGRAQTLIALCSTVPGYWFTVAFIDIMGRFAIQLMGFFFMTVFMFAIAFPYDHWIKPDNRIGFV
IIYSLTFFFANFGPNATTFVVPAEIFPARLRSTCHGISAAAGKAGAIVGAFGFLYAAQSKDKTKTDAGYPPGIGVKNSLIMLGVVNFVGMLMTFLVPESK
GKSLEEL 
> UniRef90_A0A063C4U7_15_546 | Phosphate permease n=1 Tax=Ustilaginoidea virens RepID=A0A063C4U7_9HYPO 
KSPGGNSAYHNFHNDFLHVADLNERRRLALAEVDKAPFGWYHVRACVVAGVGFFTDSYDIFTASLLTLMLGIVYYPGVGKMPTSSDTAIKLATSAGTVVG
QLGFGLLADVVGRKKMYGLELVVIIFATIGQALTSGSPSCNVIGLVIFWRVIMGIGIGGDYPLSSIITSEFAATKWRGAMMAAVFAMQGLGQLCASLVML
FVTLGFKHSLSGASEVKHCTGDCHVAVDRMWRTLIGFGAVPACAALYFRLTVPETPRYTFDVACDVEKAHSDVKTYISCHPEPGADTFPRVAPAQSGNGV
LEVPKASWRDFGRHYSKPKNLGLLIGTAGSWFCLDAAFYGLSLNNAVILEAIGFTTDAKSLSSVYQLMYNTTVGNLIIVLSGAVPGYWVSVATIDTLGRK
TIQLGGFIILAILFVVMGFAYSHLGKNGLLAIYVLAQFFFNFGPNTTTFVVPGEVFPTRYRSTSHGISAASGKIGSIIGQGAISALRTTGATATDAEPWM
DHVMKIYALFMLLGCFTTLLIPETKRRTLEEL 
> UniRef90_A0A022PNM7_7_529 | Uncharacterized protein n=1 Tax=Erythranthe guttata RepID=A0A022PNM7_ERYGU 
KVLNALDVAKTQWYHFTAIIIAGMGFFTDAYDLFCISLVTKMLGRIYYHVDGSPKPGSLPPNVSAAVNGVALCGTLAGQLFFGWLGDKMGRKKVYGLTLM
VMCLCSIASGLSFGRDAKAVMTTLCFFRFWLGFGIGGDYPLSATIMSEYANKKTRGAFVAAVFAMQGFGILAGGIFAMLMSAGFQVWFKAPAYEVDPIAS
TAPQADYLWRIVLMVGALPALLTFYWRLKMPETARYTALVAKNAKQAASDMSKVLQTDIEADHPPKPAADPALAAADKNSYGLFSNEFLHRHGLHLLGTA
STWFLLDIAFYSQNLFQKDIFSAIGWIPPAKTMNAIQEVYTIARAQTLIALCSTVPGYWFTVALIDVIGRFAIQIMGFFFMTVFMFALAIPYHHWTNPEN
RIGFVVMYSLTFFFANFGPNATTFVVPAEIFPARLRSTCHGISAASGKLGAMVGAFGFLYLAQNKDPKKTDAGYPAGIGVKNSLIVLGFVNLAGLLFTFL
VPEAKGKSLEDMSGENEEEAPAS 
> UniRef90_A0A1A6AGQ9_20_529 | Phosphate:H+ symporter n=2 Tax=Kwoniella RepID=A0A1A6AGQ9_9TREE 
ERRRAALAEVDEAKFSWFHAKACIVAGVGFFTDAYDIFSISIAATMIGYVYHAGGANTTNQDLGIKVAHSIGTFFGQLLFGWLADHVGRKRMYGIELMII
IVGTLGQAVAGHAAGISIYGVIIMWRFIMGMGIGGDYPLSAVITSEFAARRIRGRMMTAVFASQGWGNFASAIVSIICVAAFKSQIQHQPLTNLKAVDQV
WRLIIGIGCVPAVVALYFRLTIPETPRYTMDVERNIKQASQDVDTYLTSGTYVNDPIHNNERAELPKASWADFARHFGQWQNGKVLLGTAWSWFALDIAF
YGLGLNSSTILTTIGFGSATNLATKQLNIYQTLHNVAVGNIILAVGGLIPGYYFSFFLIDSWGRKPIQLMGFSVLTVLFIIMGFGYDKILSTGSGKKAFV
FLYCMANFFQNFGPNTTTFVIPGEAFPTRYRSTAHGISAASGKLGAIVAQVGFSRMINIGGKNKFLKHILEIFALFMLTGIFSTLLLPETKGRTLEDLSQ
ESQDHFVRDT 
> UniRef90_A0A137QMN4_20_530 | Inorganic phosphate transporter PHO84 n=1 Tax=Leucoagaricus sp. SymC.cos RepID=A0A137QMN4_9AGAR 
SHELDLDRSRRAALAEVDNAKFSWFHAKVCIVAGVGFFTDAYDIFAINIASVMLGYVYGVNGKLNTNQDLGVKVATPVGTLVGQLLFGWLADIVGRKRMY
GVELLIMIIATFAQALSGQAPSVNIIGALVVWRFIMGVGIGGDYPLSAVISSEFASTRIRGRMMTAVFASQGWGNFTAALVAFIITAAYKDAILASTTTV
HVANIDPMWRLLIGLGCVPGVLALYFRLTIPETPRFTMDIERNVQQASSDIKAVIAGQRGERDEDAAILRADAPRANWHDFASHFSQWKNFKILFGAAYS
WFALDIAFYGLGLNSSIILEAIGFAKVGPGTRGLYDNLSNICIGNLILSAAGLIPGYWVSFLFIDSWGRRPIQLMGFILLTILFIIMGFGFDKLNATASA
RKAFVFLYCLADFFQNFGPNSTTFVIPGEVFPTRYRSTGHGISAASGKLGAIVAQVGFARLKDIGGTNKFVKHILEIFALFMLTGIFSTLLLPETKGRTL
EELSNEDQDGF 
> UniRef90_C3UZD4_7_510 | Phosphate transporter 2 n=14 Tax=Papilionoideae RepID=C3UZD4_SOYBN 
QVLNALDVAKTQWYHFTAIIIAGMGFFTDAYDLFCISLVTKLLGRIYYHVDGAAKPGTLPPNVSAAVNGVAFCGTLSGQLFFGWLGDKMGRKKVYGMTLM
LMVICSIGSGLSFGHSAKSVIATLCFFRFWLGFGIGGDYPLSATIMSEYSNKKTRGAFIAAVFAMQGFGILAGGIFAIIISVAFKERFDAPPYELDPAGS
TVAQADYIWRIIVMVGALPAALTYYWRMKMPETARYTALVAKNTKQAAADMSKVLQVEIQAEPQKEEQKANSYGLFSKEFLRRHGLHLLGTASTWFLLDI
AFYSQNLFQKDIFSAIGWIPPAKTMNAIEEVYRIARAQTLIALCSTVPGYWFTVALIDKIGRFAIQLMGFFFMTVFMFALAIPYDHWTHKDNRIGFVVIY
SLTFFFANFGPNATTFVVPAEIFPARFRSTCHGISSASGKLGAIVGAFGFLYLAQNKDKSKADAGYPAGIGVKNALIVLGVVNILGFFFTFLVPEANGKS
LEEM 
> UniRef90_A0A165GDK5_11_549 | MFS general substrate transporter n=2 Tax=Calocera RepID=A0A165GDK5_9BASI 
LEEIQRISNLDLRRRAALAEVDNAKFSWFHVKAVLVAGVGFFTDAYDIFAISIAATMLGYVYNGGGALTVNQDLGVKVATPIGTFVGQLLFGWLADMVGR
KRMYGVELMIIIGGTFAQALCGTGPAVNVIGALIVWRFIMGVGIGGDYPLSAIITSEFAATRIRGRMMAAVFAMQGFGNFTAAIVATIVAYKPQILSDPT
GGAFHVDYCWRLLIGLGAVPGVIALYFRLTIPETPRYTMDVERNVIQATTDVENFMTTGTYEYDPDAIVQRAVAPKATRRDFINYFSQWKNGKILLGTAY
SWFALDIAFYGLGLNSSIVLSAIGFGSSTATSPQQKIYENLYNVSVGNMILAVGGLIPGYWATFLVVDSWGRRPVQLMGFSMLTIIFVCMGFGYWAMQTS
KPAKSAFVFLYCLANFFQNFGPNSTTFIIPGEVFPTRYRSTGHGISAAAGKLGAIVSQVGFAWLRNIGGTNYWIGHILELFAFFMLTGVASTLLLPETTN
QTLEELSNENQEGFIKDVAPVVVEDGVILQPSRSKINGE 
> UniRef90_UPI00052EF408_4_511 | PREDICTED: inorganic phosphate transporter 1-4-like n=1 Tax=Nelumbo nucifera RepID=UPI00052EF408 
EVLNALDAAKTQWYHFTAIVIAGMGFFTDAYDLFCISLVTKLLGRIYYHVDGATKPGTLPPNVAAAVNGVAFCGTLSGQLFFGWLGDKMGRKRVYGLTLV
LMVVCSIASGLSFGHEPKGVIATLCFFRFWLGFGVGGDYPLSATIMSEYANKKTRGAFIAAVFAMQGFGILAGGIVAIIVSAAFKAKYPAPAYEVNALAS
TVPQADYIWRIIVMFGALPAGLTYYWRMKMPETARYTALVAMNAKRAAADMSKVLQVEIVAEQEKVEQLAQDRGYQFGLFSKEFLRRHGLHLLGTTSTWF
LLDIAFYSQNLFQKDIFSAIGWIPPAKTMNAIEEVFKIARAQTLIALCSTVPGYWFTVALIDYMGRFAIQLMGFFFMTVFMFALAFPYDHWTKKDNRIGF
VIMYSLTFFFANFGPNATTFIVPAEIFPARLRSTCHGISAASGKAGAIVGAFGFLYAAQNKDKTKTDAGYPPGIGVKNSLIMLGVINFLGMIFTLLVPEG
KGKSLEEI 
> UniRef90_A0A0F7ZQC3_14_544 | Uncharacterized protein n=1 Tax=Hirsutella minnesotensis 3608 RepID=A0A0F7ZQC3_9HYPO 
TKTSGGNSAYHNFHNDFAHVTDLNERRRLALAEVDKAPFGWYHIRAIAVAGVGFFTDSYDIFTASLLTIMLGIVYYPGKGVMPNSSDNAIKLATSGGTIV
GQLGFGYLADVCGRKRMYGLELILIIFATFGQALTSSSPSCDIIGLIIFWRVLMGIGIGGDYPLSSIITSEFATTKWRGAMMAAVFAMQGLGQLGAALVM
LFVTLGFRSQLEPVLDVAHCDGECRVAVDKMWRTLIGFGAVPACIALYFRLTIPETPRYTFDVARDVEKAQDDVKAYIAGKPEGEPDALARAATKQAAEK
SLEIPKASWGDFIHHYGKLKNFLLLLGTAGSWFVLDVAFYGLSLNNGTILSTIGYSTKGAHNVYDFLYKTAVGNLVIVLAGAVPGYWVSVGTIDILGRKK
IQMGGFIILTILFIIMGFAYNNLSSSGLLAIYVLAQFFFNFGPNTTTFIVPGEVFPTRYRSTSHGISAASGKVGSLIGQGAISTLRTRGATKDNPSPWMD
HVLQIYALFMLLGCFTTLLIPETARKTLEEL 
> UniRef90_G9NTB3_16_566 | Inorganic phosphate transporter n=2 Tax=Trichoderma RepID=G9NTB3_HYPAI 
SMRGRDHTYGGNNAFHNFYNDYSHITDSNLRRRLALSEIDKVPFGLYHVRAVLVAGAGFFIDSYDIFAINLIVSLLGLVFYSGDTSVNGYGGNDGILPDP
INQALKASTSGGIVLGMFFFGWLADAFGRRRMYGIELIIITIGTFGCALASPSPTISAAGLLIFWRVMMGVGIGGDYPLSSVITSEFAPTRWRGAMMAAV
FSMQGLGQLLAAIVALITTVAFKKSYVDMTAEGACDLACREAADRSWRIIVGVGAIPACMALYYRITIPETPRYTFDIQNDVEKADADIRAYVSSRRRSD
QGSMTMKRSRTATVTEQSPLDVPPASWPDIVSYFGKTKNLKILIGTTTSWFFLDLAYYGLGLNQSMVLHAIGYANGRTLYHKLYNQAVGMIILACAGSIP
GYWAAVFTIDSVGRKPLQFAGFLLLTVIFCILGFAFHSLTEGAMLALYIIAQFLFNFGPNTTTFIIPGECYPTRYRSTGHGVSAASGKIGAIIAQVISIP
ILSQDSPPNCQGKECSPHLNRLLQLFALFMLLGTIVTLLVPETKGLTLEEL 
> UniRef90_I1BL84_25_517 | Phosphate:H+ symporter n=3 Tax=Rhizopus RepID=I1BL84_RHIO9 
DALERRRAALDEIDNAKFGWFHIRACIVSGIGFFTDSYDIFAINLVSIMIGYVYFQENGNKTPHDVDTAIKVSCSVGTVIGQLLFGYLADRVGRKRMYGV
ELMIIIIGTIGQTLVGNGPAASFWGVITFWRVLVGIGIGGDYPLSSVITSEFATTKHRGAMMAAVFAMQGFGQLTAGLVGLIVTAAFQNAIRADQTKLDY
VWRIVIGLGAIPGVCALYYRLTIPETPRFTIDVEQKIEKGIQDAKAFIEKGASSGDYTDNSAIARVETSPKASWADFCAHFGKWENGKVLFGAAYSWFAL
DVAWYGLGLNNSIILSNIGFGGSGDPYTAVFRVCVGNVIINLLGSVPGYWVSVFTIDKLGRKTIQIMGFIVLTVMFVILGFAYDKILATSNALFIFLYTV
TQLFFNFGPNTTTFIVPGECFPTRYRSTAHGISAASGKLGSIIAQVGFGLLKDIGGSNKWINHLLQIFAFFMLTGVFSSFLIPETKGKSLEEL 
> UniRef90_I0CCB8_7_511 | Phosphate transporter n=3 Tax=Cucurbitaceae RepID=I0CCB8_9ROSI 
QVLDALDVAKTQWYHFTAIVIAGMGFFTDAYDLFCVSLVTKLLGRIYYHKQGSDKPGELPGNVAAAVNGVAFCGTLSGQLFFGWLGDKMGRKRVYGMTLM
LMVICSVASGLSFSSSPTSVVATLCFFRFWLGFGIGGDYPLSATIMSEYANKRTRGAFIAAVFAMQGFGILAGGVVAIIVSAAFDAKYPAPSYQENPNAS
TIPQADYVWRIIVIFGAFPALLTYYWRMKMPETARYTALVAKNAKQAAADMSKVLQVELESEQDKIEEGKSKNEFGLFPKSFLRRHGLHLLGTTSTWFLL
DIAFYSQNLFQKDIFTAIGWLPPAKTMNAIEEVFKIARAQTLIALCSTVPGYWFTVALIDVMGRFAIQLMGFFFMTVFMFALAIPYNHWTLPDHRIGFVV
MYSLTFFFANFGPNATTFVVPAEIFPARLRSTCHGISAASGKAGAIIGAFGFQAAEKAFGVKKTLIILGVVNALGALFTLLVPESKGKSLEEMSGEAGEE
VERET 
> UniRef90_C7YYC9_16_532 | Predicted protein n=1 Tax=Nectria haematococca (strain 77-13-4 / ATCC MYA-4622 / FGSC 9596 / MPVI) RepID=C7YYC9_NECH7 
SQDRTYGGNNAFHNFFNDFSHISDPNLRRRLALSEIDKVPFGAYHVRAVLVAGVGFFLDSYDIFAINLVTALLGVVFWGDPNPQNGFSGNNGYLPDPVNQ
AFKASTSAGIVIGMVVFGWLADPAMGSTGLLIFWRIIMGIGIGGDYPLSSVITSEFSPTRWRGAMVAAVFSMQGLGQLVAAIVALITTVAFKESFIGAAN
ESKCGYECRLAADRAWRIIIGVGAVPACIALYYRITIPETPRYTFDIEHDVEKADADIKAYVASKSKGSFDVVHQVRTKRIAGRNLNVPRASWSDLVAFF
RIWANFKMLLGTTLSWFFLDLAFYGLGLNNTVVLQAIGYGTGDTLYEKLHNQAVGMIILTCAGSLPGYWTAIFTIDTFGRKPLQVIGFFLLTILFCILGF
AYKSLTRGALLALYIIGQFLFNAGPNTTTFIVPGECFPTRYRSTGHGISAAMGKIGAIIAQCISIPLVRQGSAEDCKGAECSPNLHRLLQLFALFMLFGT
LVSLLIPETKGMTLEEL 
> UniRef90_G0RTR1_16_535 | Predicted protein n=1 Tax=Hypocrea jecorina (strain QM6a) RepID=G0RTR1_HYPJQ 
SMRRDHHTYGGNNAFHNFYNDYSHITDPNLRRRLALSEIDKVPFGFYHVRAVLVAGAGFFLDSYDIFAINLITTLLGLVFYSGDDHINGYGGNGGALPDT
VNQALKASTSGGIVLGMLIFGLLADPTISAAGLMIFWRVLMGIGIGGDYPLSSVITSEFAPTRWRGAMMAAVFSMQGLGQLLAAVVALVTTVAFKKHYID
IPTEGACDLACREAADRSWRIVVGFGAIPACLALYYRITIPETPRYTFDVQNDIEKADADIRAYVSSKSKSDYSIKRSRSTTLTTEQPLDVPAASWPDLM
SYFGTWSNFKVLVGTTMSWFFLDLAYYGLGLNNSIVLSAIGYADGRTLYHKLYNQAVGMIILSCAGSIPGYWAAVFTIDSVGRKPLQFVGFLLLTVIFCV
LGFCFDALSETAMLVLYIIAQFLFNAGPNTTTFIIPGECFPTRYRSTGHGLSAAAGKVGAIVAQVISIPILNKDAPADCKGTSCSPHLNRLLQLFALFML
LGTLVSLLVPETKGLTLEEL 
> UniRef90_A0A162MF93_16_553 | Phosphate/H+ symporter n=1 Tax=Sporothrix insectorum RCEF 264 RepID=A0A162MF93_9PEZI 
QKTSGGNAAYHNFHNDFVHIQDPNERRRLALAEIDKAPFGWYHVRAIAVAGVGFFTDSYDIFAVSLLTTMLGIVYYPGKGSMPSNSDTAIKLATSAGTVI
GQIAFGTLADFLGRKRMYGLELIIIIFATLAQALSSGSPAMSVIGVVIFWRVIMGIGIGGDYPLSSIITSEFATTKWRGAMMGAVFAMQGFGQLTAAFVM
LFVTLGFKQSLLTSASAATCTGGCAVAVDKMWRTLIGFGAVPGCIALYYRLTIPETPRYTFDVARDVEKADDDVQTYLSGKYGEGRGADDANNEVARAVA
RQAGAERLTVGTASWGDFVRHYSQLKHAKVLIGTMLSWCFLDIAYYGLSLNNALILSTIGYSTSGTKSTYEFLYNTAIGNLIIVLAGAVPGYWFAVATID
TIGRRPLQLGGFFILTVLFVGMGFGYNHMSSNALLGIYVLAQFFFNFGPNTTTFIVPGECFPTRYRSTSHGLSAAAGKIGSIIGQGAIAPLRTRGATPNV
SAPWMDHVLEIYALFMLCGCFSTLLIPETKRKTLEELA 
> UniRef90_UPI000511D376_7_532 | PREDICTED: probable inorganic phosphate transporter 1-8 n=1 Tax=Musa acuminata subsp. malaccensis RepID=UPI000511D376 
QVLNALDLAKTQWYHFTAIVIAGMGFFTDAYDLFCISLVSKLLGRIYYFDRDSPTPGTLPPKVSAAVNGVAFCGTLSGQLFFGWLGDKLGRKKVYGMTLM
LMVICSVASGLSFGHDPNGVIATLCFFRFWLGFGIGGDYPLSATIMSEYANKRTRGAFIAAVFAMQGFGILTGGIVALIVSAAFKSRFDAPAYQFDREGS
TVSQADYIWRIILMLGALPAALTYYWRMKMPETARYTALVAKNAKKAAADMSKVLQVDIVEEQTKVEQLTMKEANSFGLFSREFARRHGLHLVGTTTTWF
LLDIAFYSQNLFQKDIFTAIGWIPKAATMNAIEEVFRIARAQTLIALCGTVPGYWFTVALIDTIGRFTIQLMGFFFMTVFMLGLAIPYNHWTTHHIGFVI
MYGFTFFFANFGPNSTTFIVPAEIFPARLRSTCHGISAAAGKAGAIVGAFGFLYAAQNSTDPTKRDKGYPAGIGVRNALFVLAACNFLGVIFTFLVPESK
GRSLEEMSGENEDEEQMESAAPHNRT 
> UniRef90_G3B0K6_6_544 | Inorganic phosphate transporter n=1 Tax=Candida tenuis (strain ATCC 10573 / BCRC 21748 / CBS 615 / JCM 9827 / NBRC 10315 / NRRL Y-1498 / VKM Y-70) RepID=G3B0K6_CANTC 
HSQGGKTAFKDYTEKFAHIEDPLERRRLALEEIDKAGFGWTQMKMILIAGVGFMTDSYDIFAINIGTSMMAYVFWEGTIPTPTATLIKVSTSVGTVMGQL
GFGFMADVVGRKKIYGLELIVMIAATIAQCTLGDSPAINFVAVFVFFRIIMGIGIGGDYPLSSIISSEFSTTKWRGAIMAAVFSNQGLGQLLAGIVAIIL
VSGYKNDLIDATTAAECGVACKRACDQMWRVLIGFGCVPGIIALYYRLTIAESPRYQLDINEVDDLAVKSGQIDVVEEELKALTPPKASLKDFFHHFGQW
KYGRILLGTAGSWFMLDIAFYGLGLNTALILQTIGYASNENIYLKLYNTAAGNLILICAGSLPGYWFSIALVDILGRRTIQFGSFLILTVLFCVIGFAYH
KLGDHGLLALYVLSQFFQNFGANTTTFITPGEIFPTRYRSTAHGMSAASGKVGAIVAIVIANSLLNHGCSATNANCFLPHVMEIFALFMLIGFFLTFLVP
ETKRMTLEEICEKYHDEVDATKVAKDRFVEHQYDSSSTE 
> UniRef90_G0WAR7_33_604 | Uncharacterized protein n=1 Tax=Naumovozyma dairenensis (strain ATCC 10597 / BCRC 20456 / CBS 421 / NBRC 0211 / NRRL Y-12639) RepID=G0WAR7_NAUDC 
TEGGNMAFHNYINDFAHIEDPLERRRLALQKIDEMEFGWSHIRTILIAGVGFLTDSYDIFAINLGISMMSYVYWAGNMPSSTNTLLKVSTSVGTVIGQIG
FGTMADIMGRKKIYGLELILMIVTTILQCMTGSSPSINFVAILTFYRIVMGIGIGGDYPLSSIITSEFSTTKWRGAIMGAVFANQAWGQILGGIVALILV
AAYKPMLIGAETGDMCGPDCIKACDQMWRILVGIGAVPGLIGLYFRLTIPESPRYSLDVDAASDLESIEYTKVEIIDEKQLTSSASTSSKLNDNNSNNDL
TSLSREKTAVERMEIKPPKASFKDFCHHFGQWKYGKILLGTAGSWFMLDVAFYGLSLNTAVILQTIGFASSENVYKKLYNSAVGNLILICAGSLPGYWAS
VFTIDIVGRKPIQLMGFIILTILFCIIGFAYNKISDGGLLGLYILCQFFQNFGPNVTTFIVPGECFPTRYRSTAHGISAASGKIGAIIAQTALGSLIDHN
CARDGKPKNCWLPHVMQIFALFMLLGIFLTLLIPETKRMTLEEINEKYHQEVDPSKYSAKASGSENTTSDPE 
> UniRef90_A0A0D0B5U1_25_532 | Unplaced genomic scaffold CY34scaffold_45, whole genome shotgun sequence n=1 Tax=Suillus luteus UH-Slu-Lm8-n1 RepID=A0A0D0B5U1_9HOMO 
DERRRAALEEIDNAPFSWFHVKVCMVAGVGFFTDSYDIFAINIAATMLGYVYGHTSNQLSTNQSLGVKVATPVGNLVGQLLFGWLADVVGRKRMYGVELM
VMIIATFGQALAGQAPAVSVIGVIIVWRFIMGVGIGGDYPLSAIISSEFAATRSRGRLMTAVFAAQGWGQFSSAIIGIIVVQAYKNEILNAPFPCIVPVD
YTWRLLIGLGCVPGVVALYFRLTIPETPRFTMDIERNVAQATADITNVLSSKNHTTDDNIQVQRVAAPKATRADFATYFGQWKNMKVLIGTAYSWFALDI
AFYGLGLNSSVILTAINFGSPTGNKTSSLYVYQNLYNICVGNLILSVAGLIPGYWVSFLFIDSWGRKPIQLMGFTLLTILFIIMGFAYDVLNASTAGKNA
FVFLYCLTNFFQNFGPNTTTFVIPGEAFPTRYRSTGFGISAATGKLGAIISQVGFAQLINIGGTNKFVKHIMEIFALFMLTGIFSTLLIPETRQRTLEDI
SNENQEGY 
> UniRef90_Q8H6H0_7_516 | Inorganic phosphate transporter 1-6 n=11 Tax=Oryza RepID=PHT16_ORYSJ 
EQQQLEVLHALDVAKTQWYHFTAIVVAGMGFFTDAYDLFCISLVTKLLGRIYYRVDGSPSPGTLPPHVSASVNGVAFVGTLSGQLFFGWLGDKLGRKRVY
GITLMLMVLCSLASALSFGHTPTSVMATLCFFRFWLGFGIGGDYPLSATIMSEYANKKTRGAFIAAVFAMQGFGIITGGLVAILVSASFRAAFPAPPYGE
DPVASTPPQADFVWRIILMLGALPAALTYYWRTKMPETARYTALVANNAKQAAADMSKVLQVVEMRNIGNNGGSRRPFGLFSGEFVRRHGLHLVGTSATW
LLLDIAFYSQNLFQKDIFSAVGWIPKAATMSALEELFRIARAQTLIALCGTVPGYWFTVALIDVVGRFKIQAVGFFMMTLFMLTLALPYHHWTAPGKNHV
GFLLLYGLTFFFANFGPNSTTFIVPAEIFPARLRATCHGISAASGKLGAIVGSFGFLYLAQSPDRSKTEHGYPPGIGVRNSLFLLAACNLLGLLFTFLVP
ESKGKSLEEM 
> UniRef90_A0A0E9NE33_171_707 | Uncharacterized protein n=1 Tax=Saitoella complicata NRRL Y-17804 RepID=A0A0E9NE33_9ASCO 
NGAFRSYVDNYAHITDYNERRRLALAEVDQAKFGWWHVRAVLVAGIGFFTDSYDIFAINIASVMLGYVFWDSGKIPTSADTAIKAATSGGTVIGQLGFGY
LADVVGRKKMYGLELIVILVATLGQALSAHSPAVHIVGLMIFWRTIMGVGIGGDYPLSSVITSEFATTKWRGFMMNAVFAMQGFGQLAAAVVALVCVQAW
KGSLETAQAANQCDANCKLAIDKMWRVIIGFGAIPGAIALYYRLTIPESPRYTLEIEQNTASGVNDAKAFLQNKAKLPGTNDLAEQAENAAAREQLAATG
DLPPKASFRDFWAIFGTWRYGKYLLGTAGCWFTLDVAYYGLGLNNSIILQAIGYASESNVYKNLYNVALGNVIITCAGAIPGYWVSAATIDTVGRKPVQM
MGFVLLTVIFIVIGFAYHKLSSNALFALYVLAQFFFNFGPNSTTFIVPGELFPTRYRSTAHGISAASGKMGAILAQVLIGPLRNRGGTNKWLNHVMQIFA
LFMFLGIPLTLLVPETKRKTLEEVIEEYFPTIPGARM 
> UniRef90_A0A162ARK9_7_514 | Uncharacterized protein n=1 Tax=Daucus carota subsp. sativus RepID=A0A162ARK9_DAUCA 
QVLNALDVAKTQWYHFTAIIIAGMGFFTDAYDLFCISLVTKLLGRIYYHVDGSGKPGSLPPNVSAAVNGVALCGTLAGQLFFGWLGDKLGRKKVYGLTLM
LMVLCSIASGLSFGDEPKAVMTTLCFFRFWLGFGIGGDYPLSATIMSEYSNKKTRGAFIAAVFAMQGFGILAGGVFAIILSSAFDAKFKASAYEMDPVGS
TVPQADYVWRIILMVGALPALLTYYWRMKMPETARYTALVAKNANQAASDMSKVLQVDIEAEQKKVQEIGEKEANSFGLFSKEFLTRHGLHLLGTTTTWF
LLDIAYYSQNLFQKDIFSAVGWIPAAKTMNAIHEVYTIARAQTLIALFSTVPGYWFTVALIDRMGRFAIQLLGFSMMTIFMFALAIPYDHWTHSGNHIGF
VVLYALTFFFANFGPNATTFIVPAEIFPARLRSTCHGISAASGKLGAIVGAFGFLYLAQNKDKAKADAGYPAGIGVKNSLLLLAFVNLLGTLCTFMVPEA
KGKSLEEM 
> UniRef90_A0A177CJ65_1_507 | MFS general substrate transporter (Fragment) n=1 Tax=Paraphaeosphaeria sporulosa RepID=A0A177CJ65_9PLEO 
MHSPPLSKAGNSAYHDATSVYTHIADPNERRRMALAEVDKAPFGWYHVRLAVVTGIGFFTDAYSLFAINLAVIMLGIVYWQDDVNKGVMPHNADTAIKVA
TSAGAIFGQVIFGYLADVLGRKKMYGVELMIIISTTLAQSLCGESTAVSVVGVLIFYRVVMGIGVGGDYPLSAVITAEFASTRNRGGIIAAVFAMQGLGQ
LAAALMALVVVAAYKKDLMAVPDVASCSGDCVAAVDKMWRIIIAFGGIPGWFALYYRLTIPETPRYTFDVLYDVEKASMDTRRYRYGKAGNTVNPVEQAQ
VRRDMAKYKTPRPTVGEIFRYYSKKRNFIRLFGTSFSWFFLDLAFYGLSFSSASLLSTMGFDKRGSLYENLRNTATGQVVLICAGAIPGYWMTVFTVDRL
GRRPIQIGGFAILTIIFCVLGFAWKGLTKIHLLALYVLAQFFFNFGPNATTFITPAEIFPTRVRSTGHGISAGFGKLGAVIAQIFFAPMIKRGATHDNPT
PWIHGVM 
> UniRef90_A0A151RE24_8_514 | Putative inorganic phosphate transporter 1-5 n=1 Tax=Cajanus cajan RepID=A0A151RE24_CAJCA 
VLSALDAAKTQWYHFTAIVIAGMGFFTDAYDLFSIPNVTKLLGRIYYTHPGAPKPGTLPPNVSAAVNGVALCGTLAGQLFFGWLGDKMGRKKVYGLTLAL
MVFSSLASGLSFGHSAKGVIATLCFFRFWLGFGIGGDYPLSATIMSEYANKKTRGAFIASVFAMQGFGILAGAVVSIVVATAFDHAYSAPSYETNPEASL
VPEADYVWRIILMFGAVPAALTYYWRMKMPETARYTALVAKNAKQAAQDMSKVLQVDIQAEQEKVDIIVQREANTFGLFSKEFLRRHGLHLLGTTTTWFL
LDIAYYSSNLFQKDIYSNIGWLPPAKEMNAIQEVFRVARATALIALCGTVPGYWFTVAFIDHLGRFFIQIMGFFFMTVFMFALAIPYHHWAKKEHRIGFL
VLYAFTFFFANFGPNATTFVVPAEIFPARLRSTCHGISSAAGKAGAIVGAFGFLYASQDKDPKKRDAGYPAGIGMKNTLILLAVVNCLGLFFTFLVPESK
GKSLEEL 
> UniRef90_W9SDZ7_8_514 | Putative inorganic phosphate transporter 1-7 n=1 Tax=Morus notabilis RepID=W9SDZ7_9ROSA 
VLNALDLAKTQWYHFTAIVIAGMGFFTDAYDLFCVSLVTKLLGRIYYTDTTKEKPGTLPPNVAAAVNGVAFCGTLAGQLFFGWLGDKMGRKKVYGITLIL
MVVCSIGSGLSFSDNPQAVIATLCFFRFWLGFGIGGDYPLSATIMSEYANKKTRGAFIAAVFAMQGFGILGGGIVALIVAGAFKNSFDAPPYKTDREASL
VPQADYVWRIIVIFGAFPAALTYYWRMKMPETARYTALVAKNAKQAAADMSKVLQVELQAEEEKVEKFTSRSGQSYGLFTKEFARRHGLHLVGTTTTWFL
LDIAFYSQNLFQKDIFTAIGWIPAANTMNAIQEVYKIARAQTLIALCSTVPGYWFTVALIDYMGRFAIQLMGFFFMTVFMFALAIPYNHWTQKENRIGFV
VMYSLTFFFANFGPNATTFVVPAEIFPARLRSTCHGISAAAGKAGAIVGAFGFLYAAQSTDKTKTDAGYPPGIGIKNSLIMLGVINFFGMLFTLLVPESK
GKSLEEL 
> UniRef90_UPI00046225C3_34_552 | phosphate transporter n=1 Tax=Trametes versicolor (strain FP-101664) RepID=UPI00046225C3 
DEKRRAALAEIDSAKFSWFHVKVCMVAGVGFFTDAYDIFAINIASTMLGYVYGPGQALTSNQDLGIKVATPVGTLVGQLLFGWLADIVGRKRMYGVELML
IIIATFGQAMAGHGHAVSIIGVLVVWRFIMGVGIGGDYPLSAVISSEFASTHLRGRLMTAVFANQGWGQFSAALVGFIVVVAFKSALLNDNPAVLAHVDF
MWRLLIGLGCVPGAIALYFRLTIPETPRFTMDVERNVKQAAQDVDNFLTTGSYHVDPDAVVLRVQAPKASRKDFAAYFSQWKNLKLLIGTSYSWFALDIA
FYGLGLNSSIILTAIGFGSPDKSLTGTAKVFQNLKNITTGNMILSVAGLIPGYWATFLVIDRWGRKPIQLMGFTMLTILFVIMGFAYDKLNASDSGKNAF
VFLYCLTNFFQNFGPNTTTFIVPGEAFPTRYRSTAHGISAASGKLGAIVAQVGFGKLVNIGGKNAFVKHLLEIFAFFMLTGIFSTLLIEETNQRSLEEIS
GENQEGFINGVASADRDAE 
> UniRef90_UPI0001F26524_5_509 | Inorganic phosphate transporter PHO84 n=1 Tax=Aspergillus niger (strain CBS 513.88 / FGSC A1513) RepID=UPI0001F26524 
GTAAFPNYNVDLSHVEDPNERRRLALARIDDAPFGWRHARAIVVAGVGFFTDSYDIFAINLCSSMLGVVFWQHATTRPGKMPYSSDTAIKVSTSAGTVIG
QLFFGWLADIVGRKRMYGIELIIIILATLAQCLSSNSPAVSITGLLVFWRTVMGIGIGGDYPLSSIITSEFANTKHRGAMMGAVFAMQGFGQLPGVCQLA
VDKMWRVVIGFGAVPACLALYYRLTIPETPRYTFDVARDLLKADEDVEAYILGKHEGHPDEVKRVAVLQSADIRLRTPRASWSDFCSHFTTWKHGKVLLG
TAGSWFFLDVAFYGLGLNNSIILTAIGWNGGGTVYEYFYRNAVGNLILICAGAIPGYWVTVGTVDRLGRKPIQMTGFVILTIIFIVIGFAYEPLKKSDHG
LLALYVVAQFFFNFGPNATTFIVPGECFPTRYRSTSHGISAASGKVGAIIAQCVFGPLAHRGAKGGVNSSDTPWLNHVMQIFALFMLCGCLTSLLIPETK
RLTLE 
> UniRef90_H2AMX7_8_574 | Uncharacterized protein n=1 Tax=Kazachstania africana (strain ATCC 22294 / BCRC 22015 / CBS 2517 / CECT 1963 / NBRC 1671 / NRRL Y-8276) RepID=H2AMX7_KAZAF 
QVDPSTNLTEGGNAMFHNYINDFAHIDDPLQRRKLALQEIDNQKFGWPAVRTILIAGVGFLTDSYDIFAINLGVSMLSYVYWNGDMPSSTATLLKVSTSV
GTVIGQLGFGILADIVGRKKIYGLELIVMIFCTVLQCTLGHSPGINFVAVLTFYRVVMGIGIGGDYPLSSIITSEFSTTKWRGAIMSAVFANQAFGQIAA
GIVALILVAAYKPDLIDANSGAECGPACMKACDQMWRILVGFGAVPGVICLYFRLTIPESPRYTLDVNKDNDELEFIEMPNEEKNLTQTANISLRSDRSA
TTAVAFDLASINEAAIPPPRKASFKDFIHHFSKWKYGKVLLGTAGSWFMLDVAFYGLSLNTAVILQTIGYASSQNVYKKLYNSAVGNLILICAGSLPGYW
ASVFTIDIIGRKPIQLMGFIILTALLCGIGFGYNKLSGNGLLGLYIICQFFQNFGPNVTTFVVPGECFPTRYRSTAHGISAASGKIGAIIAQTALGTLIS
HNCAKNGKAANCWLPHVMQIFALFMLVGVFTTLLIPETKRMTLEEISEKYHDEIDISKYATTTVSNE 
> UniRef90_A0A146IMK8_20_536 | Phosphate transporter n=1 Tax=Mycena chlorophos RepID=A0A146IMK8_9AGAR 
DERRRAALAEVDNAAFSWFHIKVCLVAGVGFFTDAYDIFAINFASTMLGYVYGHGTTTTPGKLSTNQDLGIKVATPVGTLVGQLFFGWLADLVGRKRMYG
IELIIILVGTFAQAVSGGGHAVNIIGVLVVWRFITGIGIGGDYPLSATISSEFAATRIRGRMMNAVFASQGWGNLTSCIVSVVIVIAFKQKILAEPALDQ
LNHVDYMWRILIGFGCLPAVVALYFRLTIPETPRFTMDIERNVLGASQDVHDIMTTGRYRHDPEAVVARVDAPRATRSDFRAYFSKWKNLKILIGTSWSW
FALDIAFYGLGLNSSIILTAVGWGSPSPKDTAGVYTSLFNVAVGNIILSVAGLIPGYYTAFFLIDSWGRKPIQLLGFSVLTVLFIVMGFGYDRLTASVAG
RRAFIFFYCLTDFFQNMGPNTTTFIIPGEIFPTRYRSTAHGISAASGKLGAIIAQVGFSQLVNRGGTNAFVPHLMQICALFMLTGVFSTLLVPETKQLTL
EELSNEEQEGFVRGQAR 
> UniRef90_W6MXC4_2_539 | Uncharacterized protein n=1 Tax=Kuraishia capsulata CBS 1993 RepID=W6MXC4_9ASCO 
SGIKTAGGNAAYHNFINDFAHIEDPLERRRLALEKIDNAKFGWYHIRAIMVSGVGFLTDSYDIFAINLGVSIMAYVYWGGHIPDSTTTMLKVSTSVGTVI
GQVGFGWLADYVGRKKIYGTELIVIIAATVLQTTIGESSAISFPAILTFYRIIQGIGIGGDYPLSSIITSEFATTKWRGAIMGAVFANQGWGQLFAGIVA
IVCIAAYKDSLITADSAAECGAACIHACDTTWRILIGMGAVPGCIALYFRLTIPESPRYTFDVSRELEKGTADVAKFVSGEHGDAGAEQIEILRESENDY
AVDIPKASFKDFIGHFSQWKHGKILLGTAGSWFTLDVAYYGLGLNTATILQTIGYASSKNVYHSLYNSAAGNLILVCAGSIPGYWFSVATIDTFGRKPVQ
LMGFVLLTAILCIIGFGYHKIGEHGKLAMYVLAQFFQNFGPNTTTFIVPGECFPTRYRSTAHGLSAASGKVGAIIAQTAIGTLQNKGCAPDNKNCWLPHV
MQIFALFMLLGFFTTLLIPETKRKTLEQLSEELHGEVD 
> UniRef90_A0A132B816_7_540 | Phosphate permease n=1 Tax=Phialocephala scopiformis RepID=A0A132B816_9HELO 
KTEGGNSAFHNFNNDFAHIADPNERRRLALAEIDKAPFGWYHVRACIVAGIGFFTDSYDIFAVGLLTTMLGIVYWPKSKGAMPTDSDTAIKVATSAGTVV
GQLGFGALADIVGRKRMYGLELIVIIFATLAQALTSNSYSINIVGVIIFWRVLMGIGIGGDYPLSSIITSEFATTKWRGAMMGAVFAMQGFGQLTAAIVM
IIVTAGFKDSLKSAKSYATCQGVCGIAVDKMWRILVGFGAVPACIALYYRLTIPETPRYTFDVARDVEKAADDVTAYKAGKSEGSPDEITRVQGRIAGEE
KLTIPKASFKDFTSYYSQWKNGKVLLGTAGSWFFLDVAFYGISLNNPVILSTIGFSGGSNVWQILHNTAVGNLIIVLAGAIPGYWVTVATVDILGRKTIQ
LGGFAILTILFCIFGLGYNHISNHGLFAIYVLIQFFCNFGPNATTFIVPGECFPTRYRSTSHGISAASGKIGAIIAQSAIAPLRIRGEKAGATGRAAAPW
LNHVMQIFALFMLLGIFTTLCIPETARKTLEELN 
> UniRef90_A0A0K9R7S7_2_541 | Uncharacterized protein n=1 Tax=Spinacia oleracea RepID=A0A0K9R7S7_SPIOL 
AKEQQLHVLKALDVAKTQWYHFTAIIIAGMGFFTDAYDLFSISIVTKLLGRIYYTTPNPTRPGSLPINVSAAVNGVAFCGTLAGQLFFGWLGDKMGRKSV
YGITLLLMTFCSIASGLSFGSTPKGVMTTLCFFRFWLGFGIGGDYPLSATIMSEYANKKTRGAFIAAVFAMQGVGILTGGIVALIVSAGFESKYHPPSFE
EDPARSLTPEADYIWRVVLMFGAIPAAMTYYWRMQMPETARYTALVAKNANKAAEDMSKVLNVEIEGEDDKLQRIVQDERNTFGLFSAQFARQYGLRLLG
TTSTWFLLDIAFYSQNLFQSNIFSSIGWLPDASKMSAIREVYKVARAQTLIALCGTVPGYWFTVGLIDIMGRFAIQMMGFFFMTVFMFAIAIPYEHWQQR
ANRVGFLVMYGLTFFFANFGPNSTTFVVPAEIFPARLRSTCHGISAAAGKAGAIVGAFGFLYASQDKNPARRSQGYPPGIGQKNSLIVLGVINFLGMVFT
LLVPEPKGMSLEEASGEATAESDDHDNEFDIPKRFEGGLN 
> UniRef90_A0A0S3RY54_7_511 | Uncharacterized protein n=5 Tax=Phaseoleae RepID=A0A0S3RY54_PHAAN 
EVLNALDVAKTQWYHFTAIVIAGMGFFTDAYDLFCISLVTKLLGRIYYHVDGAPKPGTLPPNVAAAVNGVAFCGTLSGQLFFGWLGDKMGRKRVYGMTLM
MMVICSVGSGLSFGHSAKSVMATLCLFRFWLGFGIGGDYPLSATIMSEYSNKKTRGAFIAAVFAMQGFGILAGGIFAIIVSAAFNSRYTAPAYEVDPAGS
TVVQADYIWRIIVMVGALPAALTYYWRMKMPETARYTALVAKNMKQAAADMSKVLQVEIQAEPQSEDPAKPKPYGLFSKEFLTRHGLHLLGTSSTWFLLD
IAFYSQNLFQKDIFSAIGWIPPAKTMNAIEEVYKIARAQTLIALCSTVPGYWFTVAFIDRIGRFAIQLMGFFFMTVFMFALAIPYDHWTHKDNRIGFVVM
YSLTFFFANFGPNATTFVVPAEIFPARFRSTCHGISSASGKLGAIVGSFGFLYLAQNKDKSKADAGYPAGIGVKNSLIVLGVVNVLGFFCTFLVPEAKGR
SLEEM 
> UniRef90_O22548_6_516 | Inorganic phosphate transporter n=17 Tax=Solanaceae RepID=O22548_SOLLC 
QVLNALDVAKTQLYHFTAIVIAGMGFFTDAYDLFCISMVTKLLGRLYYHHDGALKPGSLPPNVSAAVNGVAFCGTLAGQLFFGWLGDKMGRKKVYGMTLM
IMVICSIASGLSFGHTPKGVMTTLCFFRFWLGFGIGGDYPLSATIMSEYANKKTRGAFIAAVFAMQGFGILAGGMVAIIVSAAFKGAFPAPAYEVDAIGS
TVPQADFVWRIILMFGAIPAGLTYYWRMKMPETARYTALVAKNLKQAANDMSKVLQVEIEAEPEKVTAISEAKGANDFGLFTKEFLRRHGLHLLGTASTW
FLLDIAFYSQNLFQKDIFSAIGWIPPAQTMNALEEVYKIARAQTLIALCSTVPGYWFTVAFIDKIGRFAIQLMGFFFMTVFMFALAIPYHHWTLKDHRIG
FVVMYSFTFFFANFGPNATTFVVPAEIFPARLRSTCHGISAAAGKAGAMVGAFGFLYAAQPTDPTKTDAGYPPGIGVRNSLIVLGCVNFLGMLFTFLVPE
SNGKSLEDLSR 
> UniRef90_A0A176W3Z9_174_718 | Uncharacterized protein n=1 Tax=Marchantia polymorpha subsp. polymorpha RepID=A0A176W3Z9_MARPO 
EVLKTLDKAKTQAYHFKSIVIAGMGFFTDAYDLFSISTVTRLLGRLYYYDPALGKPGTLPPNVAAAVNGVAFVGTLLGQLFFGWAGDKFGRKKVYGITLV
LMIITSIACGLSLGSNATSVMTTLCFFRFWLGFGIGGDYPLSATIMSEYSNTKTRGAFIGAVFAMQGFGILSGATVAIILSAAFNAAYHRPAFQVDQIRS
TPPQADYVWRLLFMFGALPAALTYYYRIRMPETARYTALVEKNNEQAARDMEKVLHVQFQTKHDDSSVAIGLQKYQAAAEREADRKVQYKLFSHEFVRRH
GYQLLGTTVCWFMLDVAFYSQNLFQKDIFTAVGWIPAAKKMSALEEVFKISRAQALIALVSTVPGYWVTVALIDRIGRWWIQLNGFFMMTFFMLILTFDY
YNLRGSPCPADSSKYCGGHHLAFIAMYALTFFFANFGPNSTTFIVPAELFPARLRSTCHGISAASGKAGAIVGAFGFLYASQSQYAGKQDYGYPNGIGIK
NSLLVLAICNAIGFFFTFFVPETKGKSLEELSGENEEDTNATEVR 
> UniRef90_A3LR52_3_550 | Inorganic phosphate transporter, transmembrane protein n=1 Tax=Scheffersomyces stipitis (strain ATCC 58785 / CBS 6054 / NBRC 10063 / NRRL Y-11545) RepID=A3LR52_PICST 
DINETEAYHENNSGGKTAFKDYLGKFAHIEDPLERRRLALEEIDKAGFGWTQVKMIMIAGVGFMTDSYDIFAINLGLTMLGYVYWKGTIPASTQTLLKVS
TSVGTVIGQVGFGTVADMVGRKAIYGLELIVIIAATILQCTVGQSPAIEFVGIFATLRILMGIGIGGDYPLSSIISAEFATTKWRGAIMAAVFSNQGLGQ
LFAGIVAMITIAAYKSDLEYATSAALCDHRCIKACDQMWRILIGFGCVPGCIALYYRLTIAESPRYSLDVNEHDDLEKVADAEAQIDEHAAEIAAPKASF
RDFIAHFSQWKYGKILLGTAGSWFMLDVAYYGLSLNTAIILQTIGYASSANVYQKLYDSAAGNLILICAGALPGYWLSVATIDTVGRKPIQVGGFLLLTI
ILCIIGFAYHKLSEGGLLALYILAQLFQNFGPNTTTFIIPGEIFPTRYRSTAHGISAASGKVGAIIAQTCLGTLINHGCAKDKPNCWLNHVMQIFALFMF
IGIFLSLLLPETKRKTLEEITEKYHGEIDATKLGKDRYIPTAQEESYD 
> UniRef90_UPI0004417732_22_529 | phosphate permease n=1 Tax=Punctularia strigosozonata (strain HHB-11173) RepID=UPI0004417732 
DERRRAALAEVDNASFSWFHVKVCMVAGVGFFTDAYDIFAINIASTMLGYVYGPGHAGALIANQDLGIKVATPCGTLVGQLLFGWLADIVGRKRMYGIEL
MIIIIATFGQAVAGHGHAVSLIGVLVVWRFIQGVGIGGDYPLSAVISSEFAATRTRGRMMTAVFAAQGWGNFTAALVGLIVVAAFKNKIIHDDPNEFFHI
DFTWRLLIGLGCVPAVIALYFRLTIPETPRFTMDIERNIKQAVSDVEHVLSDGTYVVDPDAVVQRVDAPKASRRDFVAHFSKWENLKVLIGTSYSWFALD
IAFYGLGLNSSIVLTAIGFSGAGKATGATKAYLTLKNVCVGNLILSAAGLIPGYYASFLLIDTWGRKPIQLMGFTVLTVLFVIMGFGYDKLTASSGATDA
FVFLYCLANFFQNFGPNTTTFVVPGEAFPTRYRSTAHGISAASGKLGAIVAQVGFARLKDIGGKNAFVKHILEIFAFFMLTGIFSTLLIPETKQRSLEEL
SNETQEGF 
> UniRef90_A0A135T656_27_593 | Phosphate:H+ symporter n=2 Tax=Colletotrichum RepID=A0A135T656_9PEZI 
KHNKTSGGNAAFHNFNNDFAHVADANERRRLALAEIDKAPFGWYHVRAIVVAGIGFFTDSYDIFTIGLVTSMLGIVYFGGTLPAEHDTAIKVATSAGTVV
GQVGFGVLADVVGRKKMYGVELMVIIIATLAQALSSSSPSVSIVGLIVFWRIIMGIGIGGDYPLSAIITSEFATTKWRGFMMNAVFANQGFGQLAGGIML
LIVTAGFKGSLETATKAATCATTEPCIMAVDKMWRTMIGFGAVPGCIALYFRLTIPETPRYTFDVDNDVSKAEGDVDYYKQGKWGESQVDEAARVIARQE
AKQQLEVPKASWRDFFSHYSTWKNAKVLLGTAGSWFFLDVAFYGLGLNNAIILNAIGWSGGADMYHIFYKTAVGNLILVCAGAVPGYWVSAALVDTIGRK
PIQLFGFFVLTLLFCVIGFDYWNLSGTALMALYTLSQFFFNAGPNSTTFIVPGECFPTRYRSTSHGISAASGKVGAIIAQVVFGPLRTIGADATKAKTDP
RYSTPWLNHIMQIFALFMLCGFFTTLLIPETARKTLEELSGEDDLATSAIPVHGHNEEKRVEEGTAA 
> UniRef90_Q0CBJ6_35_531 | Inorganic phosphate transporter PHO84 n=1 Tax=Aspergillus terreus (strain NIH 2624 / FGSC A1156) RepID=Q0CBJ6_ASPTN 
IDNAKFGWHHVRAVIVAGVGFFTDSYDIFAINLASSMLGVVFWQHAKGKIPSTADTAIKVSTSGGTVIGQLFFGWLADRIGRKRMYGIELMIIIMATLAQ
ALSSDSRAISIVGILIFWRVIMGIGIGGDYPLSSIITSEFATTKWRGAMMGSVFAMQGFGQFGAAIIALIVTAGFKESLETASSVGNCSGVCQLAVDKMW
RVVIGFGAVPACIALYYRLTIPETPRYTFDVARDIVKADEDVRAYIAGKHEGHPDEMRRQHVLQSHTGDRPKASWADFWRHYSQWKNGKVLLGTAGSWFF
LDVAFYGLGLNNSIILSAIGWSGGKNVYEVFYKNAVGNLILICAGAIPGYWVTVATVDTIGRKPIQLAGFIILTILFIIIGFAYEPLKNSNNGLLGLYVI
AQFFFNFGPNATTFMVPGECFPTRYRSTSHGMSAASGKVGAIIAQCVFGPLVHKGSKDSSKSPWLNHVMQIFALFMLCGCFTTLLIPETKRKTLEEL 
> UniRef90_UPI00053FA204_7_514 | PREDICTED: probable inorganic phosphate transporter 1-4 n=1 Tax=Beta vulgaris subsp. vulgaris RepID=UPI00053FA204 
KVLNALDVAKTQWYHFTAIIVAGMGFFTDAYDLFSISLVTKLLGRIYYTEPGSLKPGTLPPNVSAAVNGVAFCGTLMGQLFFGWLGDKLGRKKVYGMTLM
MMVLCSFASGLSFGHDAKGVMITLCFFRFWLGFGIGGDYPLSATIMSEYSNKKTRGAFIAAVFAMQGFGNLTGGIFALIVSSAFKSAYPAPAYENNAAAS
MVPQADYVWRIILMFGAIPALLTYYWRAKMPETARYTALVAKNTGQAASDMSKVLQVEIKEDQEKAAEVEERSKKQFGLLSKQFLKRHGLHLLGTATCWF
LLDIAFYSNNLFQKDIFSAVGWLPKAQTMSALQEVYMVARAQTLVSLCGTVPGYWFTVAFIDVVGRFIIQLMGFFLMTIFMFGLAIPYNYWTTPGNHIGF
VVMYAFTFFFANFGPNATTFVVPAEIFPARFRSTCHGISSAAGKAGAIIGAFGFLYLAQPTDPSKADAGYPAGIGVRNALMILGGICGLGFFFTFLVPEA
NGKSLEEM 
> UniRef90_S8E8R0_17_552 | Uncharacterized protein n=1 Tax=Fomitopsis pinicola (strain FP-58527) RepID=S8E8R0_FOMPI 
GIHSHVVDGPADDSTIHRLNEERRAILAEVDNARFSWFHIKVAFVSGAGFFTDAYDIFAINVVTVMLGYVYGNGTPASISGVAGRSLSPMQQLGVKVATP
VGIIVGQLLFGWLGDVMGRKRIYGSELMIMIIGTFGQTIAAPSMAASFIALLIVWRTFMGIGIGGDYPLSAVISSEFSSTHIRGRVMTAVFANQGWGQLA
ATAASCIVVRAYKTRLVSGGGLLLEDLDRIWRIIIGLGCVPAVVALYFRLTIPETPRFTLDIRRNVAQAARDIDAYLTHDGYTVDPEAVSRRLDAQRATR
QDFRAYFSRWENLKVLIGTSYSWFALDFAFYGLGLNSSIILQAIGFGSPDKSIRGGQAIYETLMNTSLGNLILSLAGFVPGYWVAFCFIDRWGRKPIQLT
GFCALTILLLIMGFAYDRLTATARGTAVFVFLYCLANFFQNFGPNTTTFIVPGEAFPTRYRSTAHGISAASGKFGAVLAQVAFQWLKDIGGPDKFLDHIL
QIFSFFMLTGVLSTLLIPETNQKTLEALSNERQDRF 
> UniRef90_A0A0D0C2N1_25_521 | Unplaced genomic scaffold GYMLUscaffold_19, whole genome shotgun sequence n=1 Tax=Gymnopus luxurians FD-317 M1 RepID=A0A0D0C2N1_9AGAR 
DERRRAALQEVDNAKFSWFHVKVCFVAGVGFFTDAYDIFAINIASTMLGYVYASNHKSLSTNAGLGVKVATPVGTLVGQLLFGWLADVIGRKKMYGFELM
IIIFATFAQALSANGPAVTIIGVLVVWRFLMGIGIGGDYPLSAVISSEFANTRTRGRLMTAVFAFQGWGQLAAAVISVITVAAYRDSIIKDVSPNFNAVD
HCWRILIGMGCVPGVIALYFRLTIPETPRFTMDIERNIQQASRDIEGMLSLKETNDLGPEKVNAPVASWADFGAYFGQWKNMKVLIGTAYSWFALDIAFY
GLGLNSSIILEAIGFGSAVSTGSQGVYDNLMNISVGNVILSIAGLIPGYWVSFFLIDSWGRKPIQLMGFIVLTALFIIMGFGYDVLKATKAGRDGFTFLY
CLANFFQNFGPNVTTFVIPGEVYPTRYRSTAHGISAATGKLGAIVAQVGFAQLANIHGTNAFVGHILEIFALFMLTGIFSTLLIPESKGKSLEELSE 
> UniRef90_A0A165EU42_32_537 | Phosphate transporter n=1 Tax=Laetiporus sulphureus 93-53 RepID=A0A165EU42_9APHY 
DERRRAALAEVDNAKFSWFHIKVMLVAGVGFFTDAYDIFAINIASTMLGYVYGKNGALTTNESLGVKVATPMGNIIGQFLFGWLADVVGRKRMYGIELMI
IIVATFGQAVAGEAHAVNVLGVIIVWRVFMGIGIGGDYPLSAVISSEFASARSRGRLMTAVFANQGWGQLTGSIVALVIVVGYKDTLINGPADTPCVDAM
WRILIGLGCVPGAVALYFRLTIPETPRFTMDVERNVKQASQDVENFLTTGSYFVDPDAVVQRVQAPKASKRDFLAYYSKWENLKLLIGCAYSWFALDIAF
YGLGLNQSIILEAIGFGTPSNGLTGTRKIYTNLHNICVGNIILTVAGYIPGYWASFLVIDRWGRKPLQLMGFIMLTILFVIMGFGFDKLTATTSAKGAFV
FLYCLANFFENFGPNTTTFIVPGEAFPTRYRSTSHGISAASGKLGAVISQVGFARLANIGGTNHFVKHIIEILALFMLTGVFSTLLIRETKNETLEDLSN
EKQEGF 
> UniRef90_A0A199VLF4_2_523 | Putative inorganic phosphate transporter 1-4 n=1 Tax=Ananas comosus RepID=A0A199VLF4_ANACO 
AQEKKLQVLNALDAAKTQWYHFTAIVVAGMGFFTDAYDLFCISLVTKLLGRIYYYAPGSPDPGTLPANVAAAVNGVAFCGTLSGQLFFGWLGDKLGRKRV
YGLTLLLMVVSSLASGLSFGPAADAVMATLCFFRFWLGFGIGGDYPLSATIMSEYANKRTRGSFIAAVFAMQGFGILCGGVVTLAVSAAFDARFPAPAYS
QDPAGSTVPQADYVWRIILMFGAVPALLTYYWRTKMPETARYTALVARNSKLAAADMSKVLNVDIITAATDVEEDNNNNNKPRDRSVSRRVGFGLFSKEF
ARLHGRQLVGTAVCWFALDVAFYSQNLFQKDIFSAINWIPKARTMSATEEVFRIARAQTLIALCGTVPGYWFTVAFIDVIGRFAIQLAGFFMMTVFMLGL
AIPYRHWTTPGNHVGFVVMYAFTFFFANFGPNATTFVVPAEIFPARLRSTCHGISAAAGKAGAIVGSFGFLYAAQGIGVRNSLFALAGCNLLGLLFTFLV
PEAKGKSLEELSGEHEDDEPEH 
> UniRef90_A0A0D1X0K6_5_593 | Phosphate:H+ symporter n=1 Tax=Exophiala sideris RepID=A0A0D1X0K6_9EURO 
NKAFPDLEAEYKHIQDPHLRRQTILRDIDKRPFGQAHVRAILVAGTGFLTDSYDIFAINLVSDMIGFCYFPNHGNKIPQPNDTLIKVMTSVGTVVGQLFF
GWLADRVGRKRMYGYELLIISLATLGQAITGPSSAAGITGLLVFWRILMGIGIGGDYPLANIITSEFASTKWRGTMVAAVFSMQAWGQFVASLVSLIVIE
AFKDQTNNDQNVCQGSTCSQSPAAHLAVDRMWRIIIGVGAVPAALALYCRLTIPETPRYTFDVSRDVEQAFADYKGWIKNEIGPRAGQQGKVESDREEIR
TLLNPERTGGLDANVIPQSSFADFKRYFRKGANGWVLFGTCGSWFFLDVAYYALALNNTIFLQKMGFGSVNNDNAVRLYTTLREGAVGNLVLVVAGALPG
SLLAALLVDKIGRKSIQVGGFSMMTILLLVLGSSFNDMSDASRVALFVLIMFFINFAPNSTTFIVPGECFPTRYRSTCHGLSAASGKIGAVLAQALTGPL
RGIGFAKGKDDASPWLPHVIQILGAFAFLGLLSSLLIPETMGHSLEKLAGEEPAALDDDEVDHSESAQSKSLLVRIWIACTPVELYQEV 
> UniRef90_I2GYD4_11_586 | Uncharacterized protein n=1 Tax=Tetrapisispora blattae (strain ATCC 34711 / CBS 6284 / DSM 70876 / NBRC 10599 / NRRL Y-10934 / UCD 77-7) RepID=I2GYD4_TETBL 
RKRTTATLSAGGNAAYHNYLNDFADIEDPVKRRQLALQEIDNAKFGWYHIKSILVGGVGFMTDSYDIFAINLGITMMNEVFWDGNIPSSTQTLLKVSTSV
GTVVGQVGFGVLADLLGRKKIYGCELIIIIVCTILQTMCGQAPGLSFTAMLTFYRIVMGLGIGGDYPLSSIITSEFATTKWRGAIMGAVFANQAWGQIFS
GIVSIVCIAAYKDQLKPAYDSAHCGPDCKRACDQMWRILIGFGAIPGLAALYFRLTIPESPRYQLDVVDGSQVTHNSNPSSNESSNSSATLSYDNKDENI
ITNEQEIHVQKHSSRVEEIEANETSPLGKTLTTPEAAPDNKASFKDFWAHFGQWKYGKILLGTAGSWFMLDVAFYGLSLNTAIILQAIGYAGSKNVYYKL
YNSAAGSLILMCAGSLPGYWVAVATIDTIGRKPIQVGGFIVLTGLFCGIGFGYHKLTDGGLLGLYIVTQFFQNFGPNVTTFIVPGECFPTKYRSTAHGIS
AASGKIGSIIAQTALGTLINHHCARDGKPKNCWLPHVMEIFALFMLLGIFTSLLIPETKRMTLEEISAKYHDEKIP 
> UniRef90_B2W0E7_4_566 | Inorganic phosphate transporter 1-6 /Pi cotransporter n=10 Tax=Pleosporaceae RepID=B2W0E7_PYRTR 
KTAGGNSAFHNFNNDFAHIEDPNERRRLALAEIDKAPFGWYHVRAILVAGTGFFTDSYDIFCVSLLTVMLGIVYKQDHKGTLTTPQDTAIKLATSAGTVI
GQVGFGTLADIVGRKKMYGLELILIIVATLAQSLTGPGPGTSVVGLIIFWRVLMGIGIGGDYPLSSIITSEFATTKWRGAMMGAVFAMQGFGQLGGALVM
LCLVSGFKAKLEPATGYDTCKGDCQIAVDKMWRALIGLGIVPACIALYYRLTIPETPRYTFDVARDVEKANEDTKQYLSGKHGEGHPDEITQVAARQQSS
AKLDVPKASFKDFFRFYGKLRNGKILFGTAMSWLLLDVAFYGLGLNASTVLQAIGYANGANLHDKLYNLAAGNAILVCAGAIPGYWLAVATIDTIGRKPL
QLIGFTILTILFVIWGFAYKHLSSHAMLAIYVLIQLFFNWGPNSTTFIVPGECFPTRYRSTSHGISAGSGKIGSIIAQGAISPLRTRGHPTKLNPSPWLN
HVMQIFSAFMFAGIFTTLLIPETKRRTLEDLAQDWDMGDESITGAEHARKVDSIDEVGVTEIK 
> UniRef90_B9SZW2_7_498 | Inorganic phosphate transporter, putative n=1 Tax=Ricinus communis RepID=B9SZW2_RICCO 
QVLNALDVAKTQWYHFTAIVIAGMGFFTDAYDLFCISLVTKLLGRIYYYEEGSADPGALPSNVSAAVNGVAFCGTLAGQLFFGWLGDKMGRKRVYGMTLM
LMVICSIASGLSFSKSPTAVMSTLCFFRFWLGFGIGGDYPLSATIMSEYANKRTRGAFIAAVFAMQGFGILAGGMVAIVVSAAFKSKYHVPSYEIDPLGS
TVPQTDYVWRLILMFGALPAALTYYWRMKMPETARYTALVAKNAKQAASDMSKVLQVDFEAEQEKVEQIRGNDYGLFSKEFFARHGLHLLGTTSTWFLLD
IAFYSQNLFQKDIFTAIGWIPKAKTMNALEEVYKIGRAQTLIALCSTVPGYWFTVALIDKIGRFAIQLMGFFFMTVFMFALAIPYHHWTLPHNHIGFVIM
YSLTFFFANFGPNATTFVVPAEIFPARLRSTCHGISAASGKAGAMVGAFGFLYAADGIGVRNTLIILGGINFLGMLFTLLVPESKGKSLEEM 
> UniRef90_Q1T6Z8_8_519 | Phosphate transporter n=1 Tax=Lotus japonicus RepID=Q1T6Z8_LOTJA 
VLTALDTAKTQWYHFTAIIITGMGFFTDAYDLFSIPNVTKLLGRIYYTKEGSPKPGTLPANVSVAVNGVALCGTLAGQLFFGWLGDKMGRKKVYGLTLAI
MVVSSLASGLSFGHTPKGVISTLCFFRFWLGFGIGGDYPLSATIMSEYANKKTRGAFIASVFAMQGFGILAGGIVSLIVSAAFDHAFKAPPYKDDPAASL
VPEADYVWRIILMFGAAPAALTYYWRMKMPETARYTALVAKNAKLAAQDMSKVLQMEVEAEQEKTDKIAEPETQQNNKNSFGLFSKEFARTHGVHLLGTT
STWFLLDIAYYSSNLFQKDIYSSIGWLPHAEEMNAIQEVYKVARASTLIALCGTVPGYWFTVAFIDHLGRFIIQLMGFFFMTVFMFALAIPYNHWTQKEH
RIGFLVMYAFTFFFANFGPNSTTFVVPAEIFPARLRTTCHGISSAAGKAGAIVGAFGFLYASQDKDEAKRDAGYPAGIGMKNTLIVLAVTNCLGMVCTFM
VPESTGKSLEEL 
> UniRef90_A0A074Y7D2_7_541 | Uncharacterized protein n=4 Tax=Aureobasidium RepID=A0A074Y7D2_9PEZI 
HRTAGGNAAFHNFHNDFAHIEDPNERRRLALAEIDKAPFGWYHVRAVIVAGIGFFTDAYDIFAIGLVTNMLGVVYWQDAPGKLAGKIPQNSDTAIKVATS
GGTVIGQVGFGWLADVVGRKKMYGLELMIIIFATLAQALSSDSPAISIVGIIIFWRVLMGIGIGGDYPLSSIITSEFATTKWRGAMMGSVFAMQGIGQFA
AGIIALIVTVGFKESLQSGKNAAACDGVCQLAVDKMWRVIIGFGAVPGCIALYYRLTIPETPRYTFDVSRDIVKADSDAKAYLNGKAHGNPDEITHVQTR
EATAGQLEIPKASWADFCRHYGQWKNAKVLIGTAGSWFFLDVAFYGVSLNNTVILTAIGYTGGNNMYEIFHKNAIGNLIIVCAGAIPGYWVTVALVDTVG
RKPIQLMGFTLLTIFFCIFGFGYNVIGTGGKLGLYILCQFFFNFGPNATTFIVPGECFPTRYRSTSHGLSAASGKIGAIIAQVVIGPLRVRGATVPGTSP
WLNHVLEIFALFMFCGIFTTLLIPETKRKTLEQLA 
> UniRef90_A0A0L0NBJ1_4_574 | Repressible high-affinity phosphate permease n=1 Tax=Tolypocladium ophioglossoides CBS 100239 RepID=A0A0L0NBJ1_9HYPO 
TTARGAPAVVQKTSGGNSAYHNFHNDFAHVADLNERRRLALAEVDKAPFGWYHVRACVVAGVGFFTDSYDIFTASLLTIMLGIVYYPGKGVMPTTSDNAI
KLATSAGTVIGQLGFGALADIVGRKKMYGLELIIIIFATLGQALTSGSPACDIIGLIIFWRVIMGIGIGGDYPLSSIITSEFATTKWRGAMMAAVFAMQG
MGQLGAAFVMLFVTLGFKGSLEGAKSIATCTGDCQVSVDKMWRTLIGIGAVPAVIALYFRLTIPETPRYTFDVARDVEKAQDDVKAYMAGKHEGEPDDME
RIATSRAAKDNLEVPKASLSDFFHHYGKMKNALLLLGTAGSWFCLDVAFYGLSLNNGTILGAIGFSTTGYPNVYEYLYRTAVGNLIIVLAGAVPGYWVSV
ATIDTLGRKKIQMGGFIILTILFIIMGFAYHQLSSNALLAVYVLAQFFFNFGPNTTTFIVPGEVFPTRYRSTSHGISAASGKIGSIIGQGAISTLRTRGA
VKAGDSPWLDHVLEIYALFMLLGCFTTLLIPETARKTLEELSGEDDYATSGRSADVQERDPSNDEEPIKAS 
> UniRef90_A0A0K6FQL0_31_538 | Repressible high-affinity phosphate permease [Neurospora crassa OR74A] n=1 Tax=Rhizoctonia solani RepID=A0A0K6FQL0_9HOMO 
DERRRAALREVDEAKFSRFHVKACLVAGVGFFTDAYDIFAINIAATMLGFVYGHNGSLSANQDLGIKVATPVGTLVGQLLFGWLADVVGRKKMYGVELMI
IIAGTFAQALSGSGPAVGIIGALIVWRFIMGVGIGGDYPLSAVITSEFAATRIRGRMMTAVFAMQGFGNFAAALVALIVTEAYKSSIINGQNGAGILKID
YCWRLLIGLGAVPACVALYFRLTIPETPRFTMDIERNVAQAANDVNIVVTNAKYKHDPDAVVERVQVPKASWADFCRHFGQWKNGKVLFGAAYSWFALDV
AFYGLGLNSSIVLTAIGFGSSSNTNKQVSAYESLHNVSVGNLILSAGGLIPGYWATFLFVDSWGRKPIQIMGFTMLTILFVVMGFGYNKMIHTTDSAKKA
FVFLYCITNFFQNFGPNTTTFIVPGEAFPTRYRSTAHGISAASGKLGAIIAQVGFARLRDIGGKNAFINHILEIFALFMLTGLFSSFLIPETKGRSLEEL
SNESQDGF 
> UniRef90_B9W9E9_2_554 | (Inorganic) phosphate transporter, putative n=5 Tax=Candida RepID=B9W9E9_CANDC 
VAEIQAHTNEVAQGGGKTAFKDYLGKFADVEDPLERRRLALEEIDKAGFGWTQVKMILIAGVGFMTDSYDIFAINLSMNMLQYVYWNGTIPDSTTTLIKV
STSVGTVIGQISFGSIADKVGRKKIYGLELIIMIFATLFQCTLGTSPAINFVAIFSTVRILMGIGIGGDYPLSSIISSEFSTTKWRGAIMAAVFSNQGLG
QVFAGIVAMICVAGYKDDLIIANKGSECVGKCRKAADQMWRIIVGFGCVPGCIALYYRLTIAESPRYSLDVNEHDDLEKVADAEAAIDVHAQEIAPPKAS
FKDFWSHFGQWRYGKILLGTAGSWFMLDVAYYGLGLNTTTILQTIGYAGQDNVYEKLYNSAAGNLILVCAGSLPGYWVSAATIDTVGRKPIQLGGFILLT
IILCIMGFGYHKIGDHGLLGLFVIAQFFQNFGPNTTTFIVPGECFPTRYRSTAHGLSAAAGKVGAIIAQTCIGTLVNHGCSKEKKNCFLPHVLEIFALFM
LLGIGFTLLIPETARRTLEEISETCHGEVDTTKLGRDRFATQEEPYDSEELKN 
> UniRef90_A0A067N644_29_538 | Uncharacterized protein n=1 Tax=Botryobasidium botryosum FD-172 SS1 RepID=A0A067N644_9HOMO 
DQKRRAALAEVDNAKFSWFHVKTCLVAGVGFFTDAYDIFAINIAATMIGMVYHSKDGKLTANQDLGLKVATPVGTLIGQLLFGWLADVVGRKKMYGVELM
IIIIGTFGQAIAGHGPAVSLIAVLVVWRFLMGVGIGGDYPLSAVITSEFASTRIRGRMMTAVFAMQGFGNFAAALVSLIVVAAFKTSILNDPTYYAHHVD
FCWRLLIGLGCVPGCVALYFRLTIPETPRFTMDIERNVKQATQDVDTFLTTGTFHVDPDAPVTRVEVPKASRRDFARHFGQWKNFKVLFGAAYSWFALDI
AFYGLGLNSSIILNAIGFGSPTGGNISPQLKRYDTLKNVSVGNLILSAAGLIPGYWVSFLFIDSWGRKPIQLMGFIMLTIIFVIMGFGYDAILGKSKGAF
VFLYCLANFFQNFGPNTTTFVIPGEVFPTRYRSTAHGISAASGKLGAIVAQVGFAQLKDRGGASGSGVWIKHILEIFALFMLTGIFSTLLLPETKGLSLE
ELSNENQENF 
> UniRef90_UPI00044144FA_12_546 | phosphate transporter n=1 Tax=Dichomitus squalens (strain LYAD-421) RepID=UPI00044144FA 
DAATVHRLNESRRALLHEIDNAKFSWFHVKIAFVSGAGFFTDAYDIFAITIVSIILGYLYGSVDPAPGPSLDSASHRTLSPTKQDLGIKIATPAGVLVGQ
LLFGWLGDVLGRKRIYGIELLVIMVATFGQALCAPAMAIDFLNVLIFWRFVMGIGIGGDYPISAVISSEFSSVHIRGRVMAAVFANQGWGQLSATLFSFI
IVAAYKHSFLNDPPADVFRSLDQVWRLIVGLGCVPAAIAIYFRLTIPETPRFTMDIERNIRQARNDVDVLLSQDETYTVDHDAIDQRVQARKATRSDFTT
YFSKWENLKVLIGTSYSWFALDVAFYGLGLNSSIILSAIGFGSQSNSSMPGAEIIYNALRNLTLGNLILSVAGLVPGYWVTFLLIDRWGRKPIQFMGFSV
LTILFLVMGLAYDKLKSSSGGKIAFVVLYCLANFFENFGPNTTTFIVPGEVFPTRYRATAHGISAASGKFGAVIAQVAFQWLKDVGGPTGSNKFLGHILE
IFAFFMLTGILSTMLIPETKQQTLEVLSNESQDEF 
> UniRef90_UPI0004E55AD8_7_522 | PREDICTED: probable inorganic phosphate transporter 1-4 n=2 Tax=Arecaceae RepID=UPI0004E55AD8 
QVLNALDVAKTQWYHFTAIVIAGMGFFTDAYDLFCISLVTKLLGRIYYYDGSSTPGSLPPNVAAAVNGVAFCGTLSGQLFFGWLGDKMGRKKVYGVTLML
MVICSIASGLSFGHTAKGVIATLCFFRFWLGFGIGGDYPLSATIMSEYANKRTRGAFIAAVFAMQGFGNLSGGIVAIIISAAFKARFKAPPYDVDQVAST
VPQADYVWRIILMIGALPAVLTYYWRMKMPETARYTALIARNAKQAASDMSKVLQVEIVEEQEKVEQFTKNAAGNFGIFSKEFARRHGVHLLGTATTWFL
LDIAFYSQNLFQKDIFSAVGWIPKAATMNALEEVFKIARAQTLIVLCGAVPGYWFTVAFIDIIGRFKIQLMGFFMMTVFMLGLAIPYHHWTTKGNHIGFI
VMYAFTFFFANFGPNSTTFIVPAEIFPARLRSTCHGISSAAGKAGAIVGAFGFLYAAQNQDKAKADPGYPAGIGVRNSLFLLAGCCLLGFFFTFLVPEAK
GKSLEEMSGENQDEED 
> UniRef90_A0A166E2Q8_28_531 | Putative inorganic phosphate transporter n=2 Tax=Sistotremastrum RepID=A0A166E2Q8_9HOMO 
DERRRAALSEVDNARFSWFHAKVCVVAGVGFFTDAYDIFAINIASTMLGYVYTKNHASSLPKNQDLGVKVATPCGTLVGQLLFGWLADLVGRKRMYGIEL
MIIIIGTFGQAVSGEAHAVNIIGVLVVWRFIMGIGIGGDYPLSAVISSEFASTHIRGRMMTAVFASQGWGQLAAAIVSTVVVSAFKKQIVADSPTDPKHV
DFLWRLLIGLGAVPGAIALYFRLTIPETPRFTMDIERNVKQASQDVDNFLTNGNFVVDPDAVVQRVQAPKATRRDFLQHFGKWENGKVLLGTSYSWFALD
IAFYGLGLNSSIVLQAIGFGKPKQTGSLGIYTNLRNISVGNIVLSVGGLIPGYWATFLLIDSWGRKPIQLMGFVLLTIIFACMGFGYDAMQKTDSGRKAF
TFLYCMANFFQNFGPNTTTFVIPGEIFPTRYRSTAHGISAASGKLGAIIAQVGFAQLKDRGGAPGSSAWVKHILEIFALFMLTGVFSTLLIPETKQRTLE
DLSN 
> UniRef90_A0A176W6J6_10_536 | Uncharacterized protein n=1 Tax=Marchantia polymorpha subsp. polymorpha RepID=A0A176W6J6_MARPO 
EVLRTLDKAKTQGYHFKSIIIAGMGFFTDAYDLFSISTVTRLLGRLYYYDPALGKPGTLPPNVAAAVNGVALVGTLLGQLFFGWAGDKFGRKKVYGITLL
LMILTSIASGLSLGSNATSVMTTLCFFRFWLGFGIGGDYPLSATIMSEYSNTKTRGAFIGAVFAMQGFGILSGATVAIILSSAFNAAYHRPAFQVDQIRS
TPPQADYVWRLLFMFGALPAALTYYYRIRMPETARYTALVEKNNDQAARDMEKVLHVQFQTKHDDSSVAMGVQKHQAAAEREADKKVQYKLFSHEFLRRH
GYQLLGCTVCWFMLDVAFYSQNLFQKDIFSAVGWIPAAKKMSALEEVFKISRAQALIALVSTVPGYWVTVALIDRIGRWWIQLNGFFMMTLFMLVLTFDY
YNLRGDPCPADSSKYCGGNHLAFIAMYALTFFFANFGPNSTTFIVPAELFPARLRSTCHGISAASGKAGAIVGAFGFLYASQNEHQGKQDHGYPTGIGIK
KSLLVLAVCNAIGFFFTFFVPETNGKS 
> UniRef90_C4R3N5_18_568 | GQ68_03143T0 n=4 Tax=Komagataella RepID=C4R3N5_KOMPG 
VHNLLDEFDHIEDPFERRRLALEKIDNAKFSLYHVRAIMVGGIGFLTDSYDIFAINLATSMLGYVYWGGAHGGTGRIPSSTESLMKVSTSVGTVLGQVVF
GKLCDYVGRKIWGIELIIMITATILQVCAGESPAVNFVALLTFYRIVMGIGIGADYSLSSTITSEYSTKNTRGMIMAAVFANQGWGQLLAGIVALICVVG
WKSDLIDATNASECVGPCVLALDKMWRVLVGFGAVPGCIALYFRLTTPESPRYKLHKELQAYEQQMARQNDKMQLIAAENANNETAAAPLTFADRAVLEE
EEEEHKVQPATWADFWNHYRQWKYGKFLIGTAGSWFLLDVAFYGLNLNSAVILQAIGFASDENVYEKLYNVCAGNLILICAGALPGYWVSVATIDTLGRK
FIQLMGFIVVTALFCAIGFAYDKLSDKGLLGLYIIVQFFINFGPNCTTYIYPVEIHPTRFRSTAHGISSASGKIGAIIAQTVLGTLINHGCSADKPNCFL
PHVMEIFALFMLLGVGTTLLLPETKKKSLEAIGEIYHGELNPDAFAADEED 
> UniRef90_C5X0E3_9_516 | Uncharacterized protein n=9 Tax=Panicoideae RepID=C5X0E3_SORBI 
QVLSALDAAKTQWYHFTAIIVAGMGFFTDAYDLFCISLVTKLLGRIYYTDTSKDNPGSLPPNVAAAVNGVAFCGTLAGQLFFGWLGDKLGRKSVYGMTLM
LMVICSIASGLSFGHTPTGVMATLCFFRFWLGFGIGGDYPLSATIMSEYANKKTRGAFIAAVFAMQGFGILAGGIVTLIISAAFRAGYPAPAYKDDHFNS
TVPQSDFVWRIILMLGALPALLTYYWRMKMPETARYTALVAKNAKQAAADMSKVLHTEIVDEQEKLDQMVTAESNTFGLFSREFARRHGLHLVGTATTWF
LLDIAFYSQNLFQKDIFTAINWIPKANTMSALEEVFRISRAQTLIALCGTVPGYWFTVALIDVVGRFAIQLLGFFMMTVFMLGLAIPYHHWTTAGNHIGF
VVMYGFTFFFANFGPNSTTFIVPAEIFPARLRSTCHGISAASGKAGAIIGAFGFLYAAQNQDKSKADAGYPAGIGVRNSLFVLAGCNMLGFVLTFLVPES
KGKSLEEM 
> UniRef90_G4MSG7_10_563 | Inorganic phosphate transporter PHO84 n=3 Tax=Magnaporthe oryzae RepID=G4MSG7_MAGO7 
HGSANRTPGGNNAFYNIANDYTHIADLNLRRRLALADIDRIPLGLQHARAVAVAGVGFFLDSYDIFAIDLIVSLLGVVFWQGGQDQAANGFGGNGGRLPS
TVDQALKASTSAGIIIGQLIFGCLADAFGRRKMYGIELCIVLVSTLCFALASPSSSISSTGILVFWRLMMGVGIGGDYPLSSVITSEFAPTRWRGAMLAA
MFSMQGIGQLIAAVTTLVVTVIFKESFIEVGKASECDATCRLAADRSWRLIVGIGALPACFAMYYRITIPETPRYTLDVAQDIEKAEADVKAYMCSQHEG
TVDPLARARAKRLASISLDIPSASWPDVYSYFRQWRHLKILIGTTVPWFSLDLAFYGLGLNTTVVLKLIGYSRHENFYHTLYDNAVGMIILTCAGSLPGY
WMSVLTIDTFGRRPIQILGFLVLTILFCILGFAYHHLSGGSMLALYIAAQFFFNFGPNTTTFITPAEVFPTRYRATGHGVSAAMGKIGAILAQGISIPLL
ERDRPPTASASCEGLACSRSLPKLMLIFAVFMLIGTLTSTLVPETKGATLEELA 
> UniRef90_X8J5H6_58_583 | Inorganic phosphate transporter n=1 Tax=Rhizoctonia solani AG-3 Rhs1AP RepID=X8J5H6_9HOMO 
DERRRKALEEVDEASFSVFHVKACLVAGVGFFTCAYDIFAIGIAETMIGLVYSPDSTGKLPYEQELGLKVSTQVGIFFGQLLFGWLADAVGRKKMYGFEL
MIVILGTLAQACAGGGRSVNIIALLSTWRFVMGIGIGADYPLSAVITSEFSPKRVRGRMMTAVFAMQGFGNFAAALVALIVTKAFQPQLIAGINTLQDRN
GLLDTIDRCWRLLIGLGAVPGCIALFCRLTIPETPRFTMDVERNVEQAVQDVATFLTTGKYNVDPDAVIRRADAPKASWANFKHYFGQWKNFKLLFGMAY
AWFALDVPFHTLGLNSLGLLRPLHFIPKGCSDYNLEHSRDIMLEASKGNLILAAGGLIPGYWATFFLIDSWGRKPIQIMGFIVLTVIFLVMGGAWKTLHD
STPGGNALVFLYCMANFFQNFGPNTTTFIVPGEAFPTRYRATAHGICAAAGKLGAILSQVIFSVLSHHFNKNESKSCNVSDPDQFVQYMIFVFAFFTLTG
AAATLLIEETKGRTLEDISNERQDGF 
> UniRef90_K4A8D7_8_513 | Uncharacterized protein n=1 Tax=Setaria italica RepID=K4A8D7_SETIT 
VLATLDQAKTQWYHFMAIVIAGMGFFTDAYDLFCIALVTKLLGRIYYTDPNSKEPGTLPPSVSAAVNGVALCGTLAGQLFFGWLGDKLGRKSVYGFTLIL
MVLCSVASALSFGHTAKGVIGTLCFFRFWLGFGIGGDYPLSATIMSEYANKKTRGAFIAAVFAMQGFGILFGTIIALLVSAVFRKAYPAPSFADNPKASL
VPEADYMWRIILMFGTIPAALTYYWRMKMPETARYTALIARNTKQAAADMTKVLQKEIQDEEEEVQRQVIAGDSWGLFSSQFLRRHGLHLLATTSTWFLL
DIAFYSQNLFQKDIFTKVGWIPPAKTMNAIEEVFRISRAQALIALCGTIPGYWFTVALIDVMGRFWIQLMGFLMMTVFMIALAVPYEHWTQPAHHTGFVV
LYGLTFFFANFGPNSTTFVVPAEIFPARLRSTCHGVSAAAGKAGAIVGAFGFLYAAQDPKKPDHGYTPGIGIRNTLFLLAGTNFLGMIMSLFVPESKGKS
LEEISK 
> UniRef90_A0A072PF51_1_485 | MFS transporter, PHS family, inorganic phosphate transporter n=1 Tax=Exophiala aquamarina CBS 119918 RepID=A0A072PF51_9EURO 
MLGFCYFTNNGNKIPQSDDTLIKVTTSVGTLIGQLFFGWLADVVGRKRMYGYELLIITLATLGQSITGPSSAISITGLLVFWRVIMGVGIGGDYPLSSVI
PSEFSLTKWRGTMVAAVFSTQALGQLLASLVAFIVIESFKGQIDNSLNMCNGDHCTKTPEGQLAVDRMWRIIVGFGAIPAVVALYYRLTIPETPRYTFDV
TRDVEQGFADYKAFCMNTIGPMNGRGQVSADREDIRSRLNDQRLGGLDVKAIPQSSLHDFRRYFGNRRNFLALVGTAGSWFFLDVAYYALLLNNTIFLQK
IGFGSVSHATEHTIYNNLRNGAVGNLVLVVAGAIPGSILAIIFVDKIGRKPIQIGGFVMMTLLLLILGSAFNSISDSSRVALFVLILFFVNFGPNTTTFI
VPGECFPTRYRSTAHGISAASGKLGAVLAQALAGPLRRVGYKEGETDASPWLPHVIQILGAFAFLGLLTSLLIPETMGRSLEDLA 
> UniRef90_A0A0A1SY11_16_538 | Putative Phosphate permease n=1 Tax=Torrubiella hemipterigena RepID=A0A0A1SY11_9HYPO 
KTAGGNSAYHNFNNDFLHVSDLNERRRLALAEVDKAPFGWYHVRACVVAGVGFFTDSYDIFTASLLTIMLGIVYYQDNKGAIYPSSDNAIKLATSAGTVV
GQLGFGMLADIVGRKKMYGLELIVIIFATIGQALTSESPSCSIVGLIIFWRVIMGVGIGGDYPLSSVITSEFATTKWRGAMMAAVFAQQGLGQLCAAFVM
LFVTLGFKETLSASPGVAHCTGDCQVAVDKMWRTLIGFGAVPASIALYFRLTIPETPRYTFDVARDVEKADNDVKAYMNGKAEGETDEMARVAANKVAQE
KLEVPKASFRDFCRHYAIRKNLLLLIGTAGSWFMLDVAFYGLSLNNGDILKAVGFSTTGSKNTYEFLYKTAIGNLIIVMAGAVPGYWVSVATIDTLGRKP
IQMGGFLILTILFIVLGFAYDKIDANGKLAIYVLAQFFFNFGPNTTTFIVPGEVFPTRYRSTSHGISAASGKIGSIIGQGAIASLRTRGATKDNAQPWLN
HVLQIFALFMLLGCFTTLLIPET 
> UniRef90_A0A151WB18_26_531 | Repressible high-affinity phosphate permease n=1 Tax=Hypsizygus marmoreus RepID=A0A151WB18_HYPMA 
DQRRRAALAEIDNANFSWFHVKVCLVAGVGFFTDAYDIFAINIASTMLGYVYGQDQKLNKSQDLGIKVAAPVGTLCGQLLFGWLADIVGRKRMYGIELMI
IIIATFGQALSGGAHAVGIIGVLVVWRFIMGIGIGGDYPLSAVISSEFASTRIRGRMMTAVFSAQGWGNFSAALIAFIITAAYKNAIINDPGVTQLNHVD
YMWRILIGLGCVPGCIALYFRLTIPETPRFTMDIERNVAQATTDIENVITVGNSYVDPDVPIVRAEAPKASWADFRRHFGKWQNGKVLFGCAYSWFALDI
AFYGLGLNSSIVLQAIGFGTPPTKGTLGVYENLKNITVGNLIISAGGLIPGYYFTFAFIDVWGRKPIQLMGFTMLTIIFVVMGFGYDKLTATAAAKKGFV
VLYCFANFFQNFGPNTTTFVIPGEVFPTRYRSTAHGISAASGKLGAIVAQVGFAQLKDIGGTNAFVKHILEIFALFMLTGIFSTLLVPETKGKTLEELSN
EDQEGF 
> UniRef90_A0A024RZV5_16_563 | Phosphate:H+ symporter n=1 Tax=Hypocrea jecorina (strain ATCC 56765 / BCRC 32924 / NRRL 11460 / Rut C-30) RepID=A0A024RZV5_HYPJR 
SMRRDHHTYGGNNAFHNFYNDYSHITDPNLRRRLALSEIDKVPFGFYHVRAVLVAGAGFFLDSYDIFAINLITTLLGLVFYSGDDHINGYGGNGGALPDT
VNQALKASTSGGIVLGMLIFGLLADALGRRRMYGVELMIITVGTFGCALASPSPTISAAGLMIFWRVLMGIGIGGDYPLSSVITSEFAPTRWRGAMMAAV
FSMQGLGQLLAAVVALVTTVAFKKHYIDIPTEGACDLACREAADRSWRIVVGFGAIPACLALYYRITIPETPRYTFDVQNDIEKADADIRAYVSSKSKSD
YSIKRSRSTTLTTEQPLDVPAASWPDLMSYFGTWSNFKVLVGTTMSWFFLDLAYYGLGLNNSIVLSAIGYADGRTLYHKLYNQAVGMIILSCAGSIPGYW
AAVFTIDSVGRKPLQFVGFLLLTVIFCVLGFCFDALSETAMLVLYIIAQFLFNAGPNTTTFIIPGECFPTRYRSTGHGLSAAAGKVGAIVAQVISIPILN
KDAPADCKGTSCSPHLNRLLQLFALFMLLGTLVSLLVPETKGLTLEEL 
> UniRef90_A0A0G0A091_18_565 | MFS transporter, PHS family, inorganic phosphate transporter n=1 Tax=Trichoderma harzianum RepID=A0A0G0A091_TRIHA 
RGRDNHTYGGNNAFHNFYNDYSHITDPNLRRRLALSEIDKVPFGLYHVRAVLVAGAGFFLDSYDIFAINLITTLLGMVFYSSDSSLNGYGGNDGILPDPV
NQALKASTSGGIVLGMIVFGWLADALGRRRMYGIELIIIIIGTFGCALASPSPTISAAGLLVFWRVMMGIGIGGDYPLSSVITSEFAPTRWRGAMMAAVF
SMQGLGQLLAAIVALITTVAFKKHYIDISAEGACDLACREAADRSWRIIVGVGAIPAVLALYYRITIPETPRYTFDIQNDIEKADADIRAYVSSRPKGDF
GSMKRSRSGTMTTEQPLDVPPASWPDVMSYFGQLKNFKVLVGTTMSWFFLDLAFYGLGLNNTMVLSAIGYATGRTLYHKLYNQAVGMIILACAGSIPGYW
AAVFTIDSVGRKPLQFAGFLLLTVIFCILGFYFHHLSEGAMLALYIVAQFLFNAGPNTTTFIIPGECYPTRYRSTGHGVSAASGKIGAIIAQVISIPILR
KDSLPNCSGNQCSPHLNRLLQLFALFMLLGTLVSLLVPETKGMTLEEL 
> UniRef90_UPI0004E56D4D_7_525 | PREDICTED: LOW QUALITY PROTEIN: probable inorganic phosphate transporter 1-3 n=2 Tax=Arecaceae RepID=UPI0004E56D4D 
KVLHSLDVARTQWYHFTAIVIAGMGFFTDAYDLFCISLITKLLGRIYYFDPNSNSPGSLPPNVSAAVNGVAFCGTLSGXLFFGWLGDKMGRKKVYGLTLI
LMVVCSVASGLSFGHTAKGVMATLCFFRFWLGFGIGGDYPLSATIMSEYANKRTRGAFIAAVFAMQGFGILIGGTVALIVAGGFKKKYNVPPYSVDRAGS
TVPEADYVWRIILMFGAVPAALTYYWRMKMPETARYTALVAKNAKLAAADMSKVLNVEIEEDVEGAQRLVDERANNFGLFSKEFARRHGIHLLATTTTWF
FLDIAFYSQNLFQKDIFSAIGWIPKAATMNAIEEVFRIARAQTLIALCGTVPGYWFTVAFIEVMGRYWIQIMGFFMMTVFMLALAIPYDHWTHNHVGFVA
MYGFTFFFANFGPNTTTFIVPAEVFPARLRSTCHGISAAAGKAGAIVGSFGFLYAAQSKDPKKRDKGYPTGIGVRNALFFLVATNFLGLVFSLLVPESKG
KSLEEMSKETEGELHETTV 
> UniRef90_A0A0U1YL91_8_512 | Phosphate transporter 13 n=1 Tax=Pteris vittata RepID=A0A0U1YL91_PTEVI 
EVLSALDKAKTQWYHFTAIVIAGMGFFTDAYDLFCISTVSKLLGRIYYYNPAIDKPGTLPPNVSAAVNGVALCGTLAGQLFFGWLGDRLGRKKVYGATLM
LMVVCSIASGLSFGSTPKSVITTLCFFRFWLGFGIGGDYPLSATIMSEYANKRTRGAFIAAVFAMQGTGILAGAAVSIIVSAAFNNAYPRPAFNIDASAS
TPPQADFVWRLVFMIGAIPALLTYYWRMKMPETARYTALVEGNAKQATLDMTKVLQVELHAEQEKVDKLKASEKFGLFSSQFLKKHGLHLLGTCSTWFLL
DIAFYSQNLFQKDVLTAVGWLPKAGTMSALEEVFRISRAQALIALCSTVPGYWFTVAFIDVIGRFTIQLMGFFMMTAFMFGLSIPYYTLRDGHHTTFIVL
YAFTFFFANFGPNSTTFVVPAEIFPARLRSTCHGISAASGKAGAIIGAFGFLYAAQDSHEGKQDAGYPTGLGVRTALIILGVVNALGFLFTFLVPETKGV
SLEDL 
> UniRef90_C5PIY3_5_539 | Inorganic phosphate transporter, putative n=7 Tax=Coccidioides RepID=C5PIY3_COCP7 
TAGGNSAFKNFHNQFAHIQDPNERRRLALAEIDKAPFGWYHIRAIVVAGIGFFTDAYDIFAINLASAMLGVVFWLDAKDKPGKIPSSADTAIKVATSGGT
VIGQVGFGWLADVVGRKKMYGLELMVIIFATLAQALSSDSPGVSIVGLLIFWRVIMGIGIGGDYPLSSIITSEFATTKWRGAMMGAVFAMQGIGQFAAAL
VALIVAAGFKESLKTAESESQCSGVCQVAVDKMWRVVIGFGAVPGCIALYYRLTIPETPRYTFDVQRDVVKGAEDTKAYMLGKPEGSPDEIQRIATLEQS
QSQLQVPKASWSDFWTHYKQWKHGKVLLGTAGSWFFLDVAFYGLGLNNSIILSAIGYTGGKDMYEIMYNTAVGNLILICAGAIPGYWVTVATVDTLGRKP
IQIMGFTMLTALFIVIGFAYDKLLHSNNGLLALYVIAQFFFNFGPNSTTFIVPGECFPTRYRSTSHGLSAASGKVGAIIAQCVFGPLVSRGAKPGSSEKP
WLKHVMQIFALFMLCGLITSFLIPETKRKTLEELA 
> UniRef90_A0A0N8H5M1_16_574 | Repressible high-affinity phosphate permease n=1 Tax=Neonectria ditissima RepID=A0A0N8H5M1_9HYPO 
KTSGGNNAFHNFHNDFAHVADPNERRRLALAEIDKAPFGWYHVRACVVAGVGFFTDSYDIFVVSMLTIMLGIVYFPATGKMPTSSDNAIKLSTSAGTVIG
QLGFGMLADIVGRKRMYGMELLVIIFATLAQALTSGSPACSIIGVIIFWRVIMGVGIGGDYPLSSIITSEFATTKWRGAMMGAVFAMQGIGQLVAALVMM
FLTLGFKSQLEKAPDVDQCTGSCQVAVDKMWRTLVGFGAVPACIALYYRLTIPETPRYTFDVARDVEKADEDVKAYVAGKSEGSTDDIARAEAQKVARQD
LQVPKASWRDFCRHYSKLKNFKLLLGTAGSWFCLDVAFYGLSLNNGTILKVIGYSTKDANNVYEFLHNTAVGNIIIVLAGAVPGYWVSVATIDTIGRKTI
QLGGFAILTILFIVMGFAYKHIPSNGLLAIYVLAQFFFNFGPNTTTFIVPGEVFPTRYRSTSHGISAASGKIGSIIGQGAISILRTRGATKDNEAPWMDH
VLEIYALFMLLGCFTTLLIPETARKTLEELSGEDDYANHGSETSVADGDSGTARADKSV 
> UniRef90_N4VTM5_34_570 | Inorganic phosphate transporter pho84 n=1 Tax=Colletotrichum orbiculare (strain 104-T / ATCC 96160 / CBS 514.97 / LARS 414 / MAFF 240422) RepID=N4VTM5_COLOR 
NKTSGGNSAFHNFNNDFAHVADANERRRLALAEIDKAPFGWYHVRAIIVAGIGFFTDSYDIFSIGLVTSMLGIVYYGGTLPSEYDTAIKIATSAGTVVGQ
VGFGILADIVGRKKMYGLELMVIIFATLAQALSSGSPSMSITGLMIFWRIIMGIGIGGDYPLSAIITSEFATTKWRGFMMNAVFANQGFGQLAGGLMLLI
VTAGFKGSLETATKAATCSTTEPCLIAVDKMWRIIIGFGAVPGCAALYFRLTIPETPRYTFDIENDVQKAEGDVDHYKQGKWGESQVDEAARLAAQQAAK
KELEVPKASWSDFFRHYGVWRNAKVLIGTAGSWFFLDVAFYGLGLNNPIILNAIGWSGGSDMYHIFYKTAVGNIILVVAGAIPGYWVSACTVDTIGRKPI
QLFGFGMLTVLFCVIGFAFWQLSGGALMALFSISMFFFNFGPNSTTFIVPGECFPTRYRSTSHGISAASGKVGAIIAQVVFGPLRTIGADASKAKLDPKW
STPWLAHIMEIFALFMLLGFCTTWLIPETARKTLEEL 
> UniRef90_W0W4L6_3_588 | Probable Inorganic phosphate transporter PHO84 n=2 Tax=Zygosaccharomyces bailii RepID=W0W4L6_ZYGBA 
DKETVIVEEKARDNANMTSGGNAAFHNFLNDFADIEDPLERRRLALQKIDEAKFGWYHVRAIMVAGVGFLTDSYDIFAINLGVTMMSYVFWKDGNIPSST
ETLLKVSTSVGTVVGQLGFGVLADVLGRKKIYGVELIIMIFACVLQCTAGESAGINFPAIMTFYRIVMGIGIGGDYPLSSIITSEFSTTKWRGAIMSAVF
ANQAWGQIAAGIVALVLVEGYKDQLKTAKDGASCGADCKRACDQMWRILIGLGCVPGCIALYFRLTIPESPRYTLDCEANSAKGIADASKFLSGSHGEAG
SDDVARLERTKTAVSAGESIHRAYSGPSTDIEQQVAEAVPLDDGPPKASFKDFWQHFRQWKYGKILLGTAGSWFCLDVGFYGLGLNTAVILEAIGYAGKG
SIYKKFHDTAVGNLILICAGSLPGYWATVFTIDIVGRKPIQLFGFFILVFLFCLIGFDYHNLSPKDLLGLYIICEFFQNFGPNVTTFVVPGEIFPTRYRS
SAHGISAASGKIGAIIAQTALGTLIDHNCARDGKAKNCWLPHVMEIFALFMLVGLIISVLVPETKRMTLEEVTEKYHDEIDPSKYR 
> UniRef90_Q8GSD9_8_513 | Inorganic phosphate transporter 1-2 n=5 Tax=Oryza RepID=PHT12_ORYSJ 
VLVKLDQAKTQWYHFMAIVIAGMGFFTDAYDLFCIALVTKLLGRLYYTDITKPNPGTLPPNVSSAVTGVALCGTLAGQLFFGWLGDKLGRKSVYGFTLIL
MVVCSIASGLSFGHTPKSVIATLCFFRFWLGFGIGGDYPLSATIMSEYASKKTRGAFIAAVFAMQGFGILFGAIVALVVSAGFRHAYPAPSYAQNPAASL
APQADYTWRLILMFGTIPAGLTYYWRMKMPETARYTALVARNAKQAAADMSKVLHAEIEERPEVVESQVVAGETWGLFSRQFMKRHGMHLLATTSTWFLL
DIAFYSQNLFQKDIFSKVGWIPPAKTMNALEELYRISRAQALIALCGTIPGYWFTVAFIDIVGRFWIQIMGFFMMTVFMLALGVPYDHWTHPAHHTGFVV
LYALTFFFANFGPNSTTFIVPAEIFPARLRSTCHGISAASGKAGAIIGAFGFLYAAQDQHNPDAGYSRGIGIRNALFVLAGTNFLGMLMTLLVPESKGLS
LEEMSK 
> UniRef90_G3AFZ7_10_547 | Inorganic phosphate transporter n=1 Tax=Spathaspora passalidarum (strain NRRL Y-27907 / 11-Y1) RepID=G3AFZ7_SPAPN 
HVHVSSAGGKTAFKDYIGQFADVEDPLERRRLALEEIDRAGFGWTQMKMIMIAGVGFMTDSYDIFAINLGINMLQYVFWNGTIPASTTTLIKVSTSVGTV
IGQVGFGSVADHVGRKAIYGLELIVMIFATVFQCTLGESPAINFTAIFCTMRILMGIGIGGDYPLSSIISSEFSTTKWRGAIMAAVFSNQGIGQVFAGIV
AMILVAAYRSDLEPAQTGAECIGNCRRACDQMWRILIGFGCVPGVIALYYRLTIAESPRYALDVVDHDVVQKVADAEASIAAEAKEIVAPKASFRDFVRH
FGQWRYGKILLGTAGSWFMLDVAFYGLGLNTTTILQTIGYAGQANVYEKLYNSAAGNLIIVCAGSLPGYWFSIATIDILGRRVIQLGGFILLTIILCIMG
FAYHRLGNHGLLAFFVLAQFFQNFGPNVTTFITPGEIFPTRYRSTAHGISAATGKVGAIIAQTCIGTLVNHGCAKDEPNCFLPHVLEIFALFMLLGIFTT
LLLPETKRMTLEEICEKYHGEIDNTKLTREVYATESSD 
> UniRef90_A0A0L1JFY7_2_570 | Uncharacterized protein n=1 Tax=Aspergillus nomius NRRL 13137 RepID=A0A0L1JFY7_ASPNO 
TTLTSGGNSAFPNYNAELAHTQDANERRRLALAQIDNAPFGWRHARAVVVAGVGFFTDSYDIFAINLCSAMLGIVYWQDAVSRPGKIPYHSDTAIKVSTS
GGTVFGQLFFGWLADIVGRKRMYGIELIIIILTTLAQALASDSPAVSITGILVFWRVLMGIGIGGDYPLSSIITSEFATTRHRGAMMGAVFAMQGFGQFG
AAIVALTATVGFKGSLESATSVATCSGVCQLAVDKMWRVVIGFGAVPACLALYYRLTIRRHRATPLMLLEILKRRALTSVPILRESMKVTRMRSGESLFY
RMKPWFWSPPKPVGRTFGPIFSNGRMVRFYWVLRAHGSSLTLVSFYGLGLNNSIILTAIGWNGGKNVYEYFYRNAVGNLILICAGAIPGYWVSVATVDYL
GRKPIQLMGFVVLTVVFIVIGFAYEPLKRSNNGLLGLYIIAQFFFNFGPNATTFIVPGECFPTRYRSTSHGISAASGKVGAIIAQCVFGPLAYKGAKEGK
DSSDTPWLNHVMQIFALFMLCGCSTSLLIPETKRKTLELMSGEDLETSSESTGESRSQVEARPAQPKNE 
> UniRef90_A0A0L0NU70_10_553 | Uncharacterized protein n=1 Tax=[Candida] auris RepID=A0A0L0NU70_9ASCO 
HQKKNLGGKTAFKDYLDKFAHVEDPLERRRLALEEIDNSGFGWTQIKMIMIAGVGFMTDSYDIFAINLGITMLTNVYWGGKIPDSTQTLLKVSTSVGTVI
GQLGFGMMADFVGRKKIYGLELIVMICATIIQCILGPSPAISFPAIFATMRIIMGIGIGGDYPLSSIISSEFSTTKWRGAIMAAVFSNQGLGQILAGIVA
LILVAGYKSDLQPYEQHGCVDECVKACDQMWRVLIGFGCVPGCIALYYRLTIAESPRYSLDVEDIAHLDKQADIEAVLDAAAQDITPPKASFKDFWRHFG
QWKYGKYLIGTAGSWFMLDIAYYGLGLNTAVILEAIGYAADKNIYKGFWNTAVGNLILVCAGSLPGYWVAAATVDTVGRKPIQLMGFVLLTIFFCILGFA
NDKLGQHGKLALYVLCQFFENFGPNTTTFIVPGECFPTRYRSSAHGISAAAGKVGAIVAQTCLGTLVNHGCAKDDKNCFLPHVIEIFALFMLLGCFTTLL
IPETKRMTLEEICEKYHDEVDTTKLGADRYVTQQAESSDSDLKQ 
> UniRef90_A0A199VGD4_4_511 | Inorganic phosphate transporter 1-6 n=1 Tax=Ananas comosus RepID=A0A199VGD4_ANACO 
EQQLQVLNALDVAKTQWYHFTAIVVAGMGFFTDAYDLFCISLVTKLLGRIYYTLPGSPTPGSLPPNVSAAVNGVAFIGTLSGQLFFGWLGDKMGRKRVYG
MTLMLMVLCSVASALSFGHTPSSVLATLCFFRFWLGFGIGGDYPLSATIMSEYANKKTRGAFIAAVFAMQGFGILAVVSTAFKNRFPAPAYADDPAGSLV
PEADFVWRIILMFGAIPAGLTYYWRTKMPETARYTALVAKNAKQAAADMSKVLQMEITEEQAKFRSTAGDSEGKKPFGLFSKEFVSRHGLHLLGTATTWF
LLDIAFYSQNLFQKDIFSAIGWIPKAAKMSALEELYRIARAQTLIALCGTVPGYWFTVGLIDIVGRFTIQLVGFLMMTVFMLGLAIPYHHWTTPGNHIGF
VIMYGFTFFFANFGPNSTTFIVPAEIFPARLRSTCHGISAASGKLGAIIGSFGFLYLAQNPDPAKADHGYPPGIGVRNSLFLLAGCNLLGLLFTFLVPES
KGKSLEEM 
> UniRef90_A1C9B0_4_535 | Phosphate:H+ symporter n=1 Tax=Aspergillus clavatus (strain ATCC 1007 / CBS 513.65 / DSM 816 / NCTC 3887 / NRRL 1) RepID=A1C9B0_ASPCL 
VSEGGNPAFHNYNDLQIEDPRERRRRALAEIDNAKFGWHHVRAVIVAGVGFFTDSYDIFAINLASSMLGVVFWQDAKSGAGKIPSSADTAIKVSTSGGTV
IGQLLFGWLADRIGRKRMYGIELMIIIGATLAQSLSSDSTALSIVGVLIFWRVIMGIGIGGDYPLSSIITSEFATTKWRGAMMGAVFAMQGFGQFAAAII
ALIVTAGFKESLQTASSVGKCSGVCQLAVDKMWRVVIGFGAVPACIALYYRLTIPETPRYTFDVARDTIKANEDVRAYMSGKREGHPDEMQRASVLQETS
AEAVAPKASWADFWRHNLQWKNGRILLGTAGSWFFLDVAFYGLGLNNSVILGAIGWTGGGNVYEVFYRTAVGNLILICAGAIPGYWMTVATVDTIGRKPI
QLGGFIILTIVFIVIGFAYDPLKNSNNGLLALYVIAQFFFNFGPNATTFIVPGECFPTRYRSTSHGLSAASGKVGAIIAQCVFGPLVHKGSSDPSKSPWL
NHVMQIFALFMLCGCFTTLLIPETKRKTLEEL 
> UniRef90_Q86ZD6_1_488 | Phosphate permease (Fragment) n=3 Tax=Fusarium RepID=Q86ZD6_9HYPO 
IVYYPEKGKLPTSSDNAIKLSTSAGTVIGQLFFGAMADIVGRKRMYGLELILIIFATLAQALTAGSPSVSIIGVIIFWRVLMGVGIGGDYPLSSIITSEF
ATTKWRGAMMAAVFAMQGIGQLVAALVMMFLTLGFKSSLETAADTKSCTGGCQVSVDKMWRTLIGFGAVPACIALYYRLTIPETPRYTFDVARDVEQADE
DVKAYMTGKREGETDEVARAQVHQGAKANLQVPKASFRDFLKHYSKWKNASLLLGTAGSWFCLDVAFYGLSLNNGTILKVIGYSAKNTHSVYEYLYNTAV
GNIIIVLAGAVPGYWVSVATIDTLGRKTIQLGGFIILTILFVVLGFAYNHIPSNGLLAIYVLAQFFFNFGPNTTTFIVPGEVFPTRYRSTSHGISAASGK
IGSIIGQGAISILRTRGATETNEAPWMDHVLEIYALFMLLGVFTTLLIPETARKTLEELSGDDDFANTHDDHALGHESHSGKPERTSV 
> UniRef90_J3NVY5_21_541 | Phosphate:H+ symporter n=5 Tax=Magnaporthaceae RepID=J3NVY5_GAGT3 
VEKKLAMTSGGNAAFKNYNNQFAHIADPTERRRLALAEIDSVPFGWYHVRTIAIGGIGFMTDSYDIFAVGLITGLLGIVYYGGTLSSDDDTALKVSTSTG
TMVGQIGFGIIADYLGRKKIYGFELLIIICTTLVQALSAGSPGVSIIGVLVFWRIIMGIGIGGDYPLSATITSEFATTKWRGFMMNAVFAMQGIGQLCAA
LVLLITTAAFKSQLEMASSPAACSSNGACVAAADRMWRIIIGFGAVPGSIALYFRLTIPETPRYTFDVEKDAEKANALLHGSAEEPAEPPKASRAEFFRH
YKQWKNLKVLLGCALSWFFLDIAFYGLGLNNPIILNAIGWSGGGNMYHIMHNTAVGNLVLVLAGAVPGYWVSAGIIDTVGRKPVQLFGFFALTLIFFVIG
FKFWDLSGNELLALYTIAQFFFNCGPNSTTFVIPGEVFPTKYRSTSHGISAASGKLGAIIAQVVFGPLKSIGADKERAKLDPRWLYPWINHIMQIFACIM
ALGFFTTLLIPETARKTLEEL 
> UniRef90_Q96X52_28_537 | Phosphate transporter n=1 Tax=Pholiota nameko RepID=Q96X52_PHONA 
ERRRAALAEVDNAKFSWFHAKVCIVAGVGFFTDAYDIFAINIASTMLGYVYGSGKPGALKALNKQQDLGVKVATPVGTLVGQLLFGWLADLLGRKKMYGV
ELMIIIIATFAQALSENAPAVHIIGVLVVWRFIMGVGIGGDYPLSAVISSEFASTKIRGRMMTAVFASQGWGNFTAALVGFIITAAYKSSILKEASITNL
HSVDVMWRLLIGLGAVPGVVALYFRLTIPETPRFTMDIERNIDQAATDIQAVLAGRKSHVDDDAFIQRIEAPKASWADFREHFGKFENFKILFGTAYSWF
ALDIAFYGLGLNSGIILQAIGFGNPTSTGTQAIYDNLKNICVGNLILSAAGLIPGYWVSFLFIDKWGRKPIQLMGFIALTILFVILGFGYDKLISTPSSK
KAFVFLYCLADFFQNFGPNTTTFVIPGEIFPTRYRSTAHGISAASGKLGAIVAQVGFSQLKDIGGPSAWVKHILEIFAFFMLTGIGSTLLLPETKNRTLE
DLSNENQEGF 
> UniRef90_UPI0002C36A96_8_514 | PREDICTED: probable inorganic phosphate transporter 1-3 n=1 Tax=Fragaria vesca subsp. vesca RepID=UPI0002C36A96 
VLNALDVAKTQWYHFTAIVIAGMGFFTDAYDLFCISLVSKLLGRIYYTDITHPKPGTLPPNVAAAVNGVALVGTLAGQLFFGWLGDKMGRKKVYGMTLVL
MVLASIASGLSFSDHPTSVMTTLCFFRFWLGFGIGGDYPLSATIMSEYANKKTRGAFIAAVFAMQGFGILAGGIVALVVSTAFDKSFPAPTYGENRIASL
PPQADFVWRIILMFGAIPAGMTYYWRMKMPETARYTALVAKNAKLAAADMSKVLQVELEAEEEKVQKYTDEKSNSFGLFTKEFAKRHGWHLLGTTSTWFL
LDIAFYSQNLFQKDIFTAIGWIPSAEKMNAIHEVYRIARAQTLIAMCSTVPGYWFTVALIDHMGRFAIQLMGFFFMTVFMFALAIPYHHWTLKPNRIGFV
VIYSLTFFFANFGPNATTFVVPAEIFPARLRSTCHGISAAAGKAGAIVGAFGFLYAAQNKDPKKTDAGYPAGIGVKNSLIMLGVINFLGMVFTFLVPESK
GKSLEEL 
> UniRef90_A0A0E0DAZ1_5_562 | Uncharacterized protein n=1 Tax=Oryza meridionalis RepID=A0A0E0DAZ1_9ORYZ 
RKVLDALDTAKTQWYHFTAVVISGMGFFTDAYDLFSISLVTKLLGRIYYFNPASKTPGSLPPNVSAAVNGVAFCGTLAGQLFFGWLGDKMGRKKVYGMTL
MLMASWPRSASSASGSASASAXRFFGWLGDKMGRKKVYGMTLMLMVICCLASGLSFGSSAKGVMATLCFFRFWLGFGIGGDYPLSATIMSEYANKRTRGA
FIAAVFAMQGFGNLTGGIVAIIVSAAFKSRFDAPAYRDDRAGSTVRQADYAWRIVLMFGAIPALLTYYWRMKMPETARYTALVAKNDKKAAADMARVLNV
ELVDEHEKAAAAAAAAAEEEAARREQYGLFSREFARRHGHHLLGTTVCWFVLDIAYYSQNLFQKDIYTAVQWLPKADTMSALEEMFKISRAQTLVALCGT
IPGYWFTVFFIDIVGRFAIQLGGFFLMTAFMLGLAMPYHHWTTPGNHVGFVVMYAFTFFFANFGPNSTTFIVPAEIFPARLRSTCHGISSAAGKMGAIVG
SFGFLYAAQSTDPSKTDAGYPPGIGVRNSLFLLAGCNVVGFFFTFLVPESKGKSLEEL 
> UniRef90_A0A165EU50_38_554 | Phosphate transporter n=1 Tax=Laetiporus sulphureus 93-53 RepID=A0A165EU50_9APHY 
NERRRAVLAEIDNARFSWFHIKVAFVSGAGFFADAYDIFAINIVASMLGYVYGDEDDVSKMSAANGSLDPMKSLGVKIATPIGIIVGQLFFGWLGDLLGR
KRIYGLELIIMIVGTFGQAMSTPSHSVSFVGLLIAWRFFMGIGIGGDYPLSAVISSEFSSTRIRGRVMTAVFANQGWGQLAATAVSCIAVRAYRDSLLGD
SANFFKDIDQIWRIIIGFGCVPAVVALYFRLTIPETPRFTMDIKRNVEQAAIDVDAFLTTEAYTVDPEAVSQRIAARKATKEDFRSYFAKWENLKVLLGT
AYSWFALDVAFYGLGLNSSTILDAIGFGSPDERFVGGRAAYENLKNISIGNLILSLAGFIPGYWAAFLVIDRWGRKSIQLMGFSMLTALLITMGFAYNRL
MVAPHGKAVFVFLYCLANFFQNFGPNTTTFIIPGEVFPTRYRSTAHGISAASGKFGAVVAQVGFQWLKDIGGQNAFLDHILQIFGFFMLTGIFSTMLIPE
TNQRSLEALSNERQDSF 
> UniRef90_UPI00044182BA_26_551 | phosphate transporter n=1 Tax=Punctularia strigosozonata (strain HHB-11173) RepID=UPI00044182BA 
DERRRAKLEEVDTTPFTLFHLRVCLVAGIGFFTDAYDLFAINIASTMLGLVYDPTGRNTQLSSTQDLGIKVAALCGTLVGQLSFGWLADIVGRKRMYGYE
LIVIIVATFGQAMAGGSQAVNVIAALVVWRVFLGVGVGGDYPLTAVITSEFASTRMRGRMMTAVVACQGWGTFTSALVAYIIVSGYKSSILHDDPTLFPH
VDSMWRLLIGIGCVPAAIALYFRLTIPETPRFTMDIERNLARATADVDRVLSDGAYIITEDAVVQRIDVPQASKRDFIAHFSRWRNLRMLFGTSWSWFAL
DIAFYGLGLNSAVVLTAIHFGGGSTFTQCNVSPDRFPPMTASRAFQNMHNVAVGNLILSVAGLIPGYWACFFFIDRWGRKPIQLMDFAVLAVLFAIMGFG
YHKLAGDCSHSSSSGSAGFVALYCLANFFQNFGPNTTTFVIPGEAFPTRYRSTAHGISATSGKIGAILAQVGFTLLKDRGGQNQFLGHILEIMALFMLTG
IASTLLVPETKQKSLEELSNEQQEGF 
> UniRef90_A4ZVI6_7_513 | Phosphate transporter n=5 Tax=Phaseoleae RepID=A4ZVI6_PHAVU 
VLNALDVAKTQWYHFTAIVIAGMGFFTDAYDLFCISLVTKLLGRLYYTEPGAPKPGSLPPRVQASVTGVALCGTLAGQLFFGWLGDKLGRKRVYGLTLVL
MVVCSLASGFSFGSTPKGVLTTLCFFRFWLGFGIGGDYPLSATIMSEYANKKTRGAFIAAVFAMQGFGILAGGVVALIVAYAYDQKYKLPTYEQDPQGSI
VPSFDYVWRIVLMFGALPAAITYYWRMKMPETARYTALVAKDAKQAASDMSKVLQVELEAEVEKVKKLAEEESHRYGLFSKEFLRRHGLHLVGTTTTWFL
LDKAFYSQNLFQKDIFSAIGWIPPAQEMNAIHEVYKIARAQTLIALCSTVPGYWFTVFLIDHMGRFAIQLMGFFFMTVFMFALAIPYDHWTKKANRIGFV
VIYSLTFFFANSGPNSTTLVVPAEIFPARLRSTCHGISAAAGKAGAIVGAFGFLYAAQSKDPSKTDAGYSTGIGIKNSLIMLGVINLFGMVFTLLVPESK
GKSLEEL 
> UniRef90_A0A0D2JX25_3_539 | Uncharacterized protein n=4 Tax=Herpotrichiellaceae RepID=A0A0D2JX25_9EURO 
TKTAGGNAAFHNFHNDFAHIQDPNERRRLALAEIDKAPFGWYHVRAIVVAGIGFFTDAYDIFAINLVTAMLGVVYWQDAPNPKNAGKIPSNSDTAIKVAT
SGGTVIGQVGFGWLADIVGRKRMYGLELILIIFATLAQALSSDSPSISIVGIIIFWRVMMGIGIGGDYPLSSIITSEFATTKWRGAMMGAVFAMQGIGQF
SAAIIALIVVSGFHQSLKTAKTVALCDGVCQLAVDKMWRVIIGFGAVPGCIALYFRLTIPETPRYTFDVARDSEKAVADVKAYQSGQHEGKPDEVSRAAV
LQDSRQRLETPKASWSDFWRHYSQWKHGKVLLGTAGSWFFLDVAFYGLGLNNSIILQAIGYAKGNNVYEIFYNTAVGNLIIVCAGAIPGYWVTVATVDTI
GRKTIQLMGFTILTIIFIIIGFAYSHLHEGGLLALYVLAQFFFNFGPNATTFIVPGECFPTRYRSTSHGISAASGKVGAIVAQTVFGPLRTKGHPTSKNP
SPWLNHVMEIFALFMLCGCFTTLLIPETKRKTLEELA 
> UniRef90_A0A1C1WRG8_12_563 | H+ symporter n=1 Tax=Diaporthe helianthi RepID=A0A1C1WRG8_9PEZI 
RTRMAHGHSYGGNNAFHNFANDYSHIQDPNLRRRLALSEIDKTPFGSYHIRAVLIAGVGFFIDSYQIFAINLVTIFLGLVFWQGSPEDSKNGFGGSSGHL
PTFANQALKVSTSAGIVVGQILFGWLADYVGRRKMYGFELGIILVATLNFALANPSQSVNSTAVFIFHRVIMGVGIGGDYPLSSVITSEYAPTRFRGAMM
ASVFSMQGFGQLMAAIVALITTVAFKDSFIGIKDFSECDSRCQIAADRCWRLIVGVGALPAAFALYYRITIPETPRYTFDVVHDVEKADRDINSFLSKSK
GEIDIVRQARLLKVAGPSLTTPAASWRDLGSYFGCWENAKVLLGTTLSWMLLDLAFYGIGLNNSFILSATGYADGKSLYHKLYNNAVGLIILSVAGSLPG
YWAAILTIDTVGRKPLQVGGFLVLTILFCILGFASRHLNTGSIFALYIMAQFFFNLGPNTTTFIVPGECFPTRYRATGHGLSAAAGKIGAIIAQIISLPL
MSKRDKDGTSDGLDTLMQIFALFRLTPAPVLCGLFTSFLIPETKGLTLEELA 
> UniRef90_B8LZW1_24_547 | Phosphate:H symporter n=3 Tax=Talaromyces RepID=B8LZW1_TALSN 
DPNERRRQALEQIDNAEFGWRHVRACIVAGVGFFTDAYDIFAINMASAMLGVVFWVDSNKGKIPSNSDTAIKVSTSGGTVIGQLAFGWLADHVGRKKMYG
LELIIMIFATLAQALSSDSPGMSIVGVLVFWRVIMGIGIGGDYPLSSIITSEFATTKWRGAMMGSVFAMQGIGQLTGAIIALIVTAGFKESLETAATVAK
CTGVCQLAVDKMWRVVIGFGAVPACIALYYRLTIPETPRYTFDINRDVLQASQDINAYLAGASEGHPDEVQRAAALQKDSQRLAAPKASWSDFINHYSQW
KNGKVLLGTAGSWFFLDVAFYGLGLNNSIILSNIGWSGGSNVYHIFYRSAVGNLILICAGAIPGYWVTVATVDTIGRKPIQLGGFIMLTILFIVIGFAYE
PLKHSHNGLLALYVLAQFFFNFGPNATTFIVPGECFPTRYRSTSHGLSAASGKVGAIIAQCVFGPLVHRGAPAGSSDTPWLKHVMQIFALFMLCGCFTTL
LIPETKRKTLEELSGEDLYWDSTP 
> UniRef90_A0A0M8MSA5_7_542 | Inorganic phosphate transporter PHO84 n=1 Tax=Escovopsis weberi RepID=A0A0M8MSA5_9HYPO 
ARSNGGKTSGGNNAFRNYNNDFSHVTDLNERRRLAIAEIDSAPFGWYHVRAIVVAGVGFFTDSYDIFTASLLTIMLGIVYFPGKGAMPANSDTAIKLATS
AGTVVGQVGFGILADVLGRKRMYGLELIVIIFSTLAQALTSGSPSCDIIGLIIFWRVVMGVGIGGDYPLSSIITSEFATTKWRGAMMGSVFAMQGLGQLC
AALIMLFVTLGFRGSLKTAATIAECSGVCQVAVDKMWRTLIGFGAVPAVIALYYRLTIPETPRYTFDVLRDVEQANDDIKAYVNGKREGEPDQMVRIQVR
SAAQDQLSVPRASMSDFFRHYSIRKNWMVLLGTSGSWFCLDVAFYGLSLNNGTILEAIGFSTKGASNAYEFLLNTAVGNIIIVLAGAVPGYWVSVATIDT
IGRKKIQFGGFCILTILFIVMGFAYKKLSANGLLAIYVIAQFFFNFGPNATTFIVPGECFPTRYRSTSHGISAAAGKIGSIIGQGAIATLRTHGATKTNA
SPWLDHVLEIFALFMLLGCFTTLLIPETARKTLEEL 
> UniRef90_A0A194X4C4_6_542 | Putative inorganic phosphate transporter PHO84 n=1 Tax=Phialocephala scopiformis RepID=A0A194X4C4_9HELO 
TKTAGGNAAFHNFHNDFAHITDPNERRRLALAEIDKAPFGWYHVRACVVAGIGFFTDSYDIFAINLVTAMLGVVFFNDKKSKGTIPPNSDTAIKVATSGG
TVLGQLGFGYLADVVGRKKMYGLELIIIIFATLAQALSSSSRAISITGLIIFWRVLMGIGIGGDYPLSSIITSEFATTKWRGAMMNAVFAMQGIGQFTAA
IIALIVTAGFKESLVTGTKASTCTGVCQLAVDKMWRVIVGFGAVPGCIALYYRLTIPETPRYTFDVARDVEKAAEDANAYIKGQHEGSPDEIRRVTTMVQ
ASPALEIPKASFRDFVHHYGQWKNGRILLGTAGSWFFLDVAYYGLGLNNSIILAAIGYSGGSNMYEIFRRTAVGNLILVCAGAIPGYWVSVATIDTLGRK
PIQIMGFSMLTILFIVIGFAYNHLSGHALLALYVLAQFFFNFGPNSTTFIVPGECFPTRYRSTSHGFSAASGKVGAIIAQCVFGPLRTRGAKPGATGRAA
TPWLNHIMEIFALFMLCGLFTSFLIPETKRRTLEELA 
> UniRef90_A0A059D1X2_7_514 | Uncharacterized protein n=1 Tax=Eucalyptus grandis RepID=A0A059D1X2_EUCGR 
QVLNALDVAKTQWYHFTAIIIAGMGFFTDAYDLFCISLVTKLLGRLYYHVDGAAKPGTLPPNVSAAVNGVALCGTLAGQLFFGWLGDKLGRKKVYGLTLL
LMIICSVASGLSFGHSAKSVMATLCFFRFWLGFGIGGDYPLSATIMSEYANKKTRGAFIAAVFAMQGFGILAGGVFAIIASTAFRVKYDAPAYEVDPLGS
TVPQADYLWRIVLMVGAFPAALTYYWRMKMPETARYTALVAKNAKQAATDMSKVLQVDIEAEQSKIEKLTQGEAGGFGLFTKQFLQRHGLHLLGTTSTWF
LLDIAFYSQNLFQKDIFSAIGWIPGAKTMNAIEEVFWIARAQTLIALCSTVPGYWFTVALIDRMGRFAIQLMGFAFMTIFMFALAIPYDHWTHKENRIGF
VVVYSLTFFFANFGPNATTFVVPAEIFPARLRSTCHGISAAAGKLGAIVGAFGFLYLAQNQDKTKVDAGYPAGIGVRNSLILLGVVNFLGLLFTFLVPES
KGKSLEEM 
> UniRef90_C4J5N5_54_578 | Uncharacterized protein n=4 Tax=Andropogoneae RepID=C4J5N5_MAIZE 
QVLSALDGAKTQRYHFTAIVVAGMGFFTDAYDLFCISLVTKLIGRIYYTVDGSPRPGSLPPHVSAAVNGVAFVGTLSGQLFFGWLGDRVGRKSVYGMTLL
TMVVCSVASGLSFGRSPACVMATLCFFRFWLGFGIGGDYPLSATIMSEYANKRTRGAFVAAVFAMQGFGILAGGAVAIGVTALFRSRFPAPPYDVDPAAS
TPAEADLVWRIILMFGAVPAALTFYSRMKMPETARYTALVARNAERAAADMSRVLQVDIGNKEQPGAEEEATTGTEARLRGEQEEATTGPPFGLFSREFA
HRHGLHLVGTASTWLLLDIAYYSQNLFQKDIFSAVGWIPAAETISALDELFHIARAQTLIALCGTVPGYWFTVAFIDIVGRFAIQAVGFLMMTAFMLGLA
VPYRQWTRPGNQTGFVVMYALTFFFANFGPNATTFIVPAEIYPARLRATCHGISAASGKVGAIIGSFGFLYLAQSQDPAKTAHGYAPGIGVRNSLLLLAG
CSFLGFLLTFLVPEPKGKSLEEMSR 
> UniRef90_E3JTJ9_29_528 | MFS transporter, PHS family, inorganic phosphate transporter n=2 Tax=Puccinia RepID=E3JTJ9_PUCGT 
HANDLTERRRAALAEIDTAKFGWFHVRAVLVSGVGFFTDAYDIFAINIASIMLGYVLKQGGSLTSNQDLGIKVATPIGTFCGQLLFGWLADVYGRKRMYG
IELMIIIIATVGQAVAGSGPGASLIGVLIMWRFFLGLGIGGDYPLSACITSEFAAIRIRGRMMTAVFASQGFGQLTAALVALVVVKAFEGSIRDDLIAGE
SVDYCWRLLIGLGALPGAVALYFRLTIPETPRYTMDIERDIQGAAGDVDAFLSTGGYAHDYEKSATRAEVPKASRRDFVHHYSQWRNFKILFGCAWSWFA
LDVAFYGLGLNSSIVLKAIGYGAATTGTKNEQIYQTLVNISSGNVILSVAGLIPGYWVAFAFIDWWGRKPIQLMGFSVLTVLFIVMGTAYHQLIQHTVGL
FIAFYCFANFFQNFGPNTTTFVIPGECFPTRYRSTSHGISAASGKLGAIIAQVGFARLKDIGGKDQFIDHIFQIFAAFMFTGLLTTFLLPETKGKSLEEL

> UniRef90_C5DKR5_1_552 | KLTH0F06864p n=2 Tax=Lachancea RepID=C5DKR5_LACTC 
MSIEKQEEHVVHKTAGGNAAFHNFINDFAHIEDPLERRRLALQKIDEAAFGWYHVRAIMVAGVGFLTDSYDIFAINLGVSMLSYVFWKGDMPNSTSTLLK
VSTSVGTVIGQLGFGIMADVVGRKKIYGLELIIMIAATILQCTIGAAPGVSFVAVLTFYRIIMGIGIGGDYPLSSIITSEFSTTKWRGAMMGAVFANQAF
GQIAAGIVALILVAAYKSELIDANSGAECGAACIKACDQMWRILVGLGCFPGLIALYFRLTIPESPRYTLDVEHGINKASADIGKFTSGEHGNADPEEIA
RLERAPTAVEQFEIAPPKASFKDFCRHFGKWKYGKILFGTAFSWFTVDVAFYGLNLNSATILQTIGYASSKNVYHKLYNSAVGNLILICAGSLPGYWASV
ATMDIIGRKPIQLFGFFILTVLFCIIGFAYHKLSDHGLLGLYIVCQFFQQFGPNVTTFIIPGEVFPTRYRSSAHGISAASGKIGAIIAQTALGTLIDHNC
ARDGKPKNCWLPHVMEIFALFMLCGIFSTLLIPETKRKTLEQICEEYHDEVD 
> UniRef90_M3AKI3_2_539 | Uncharacterized protein n=3 Tax=Mycosphaerellaceae RepID=M3AKI3_PSEFD 
TTRTAGGNAAFHNFHNDYAHIADPNERRRLALAEIDKAPFGWYHVRAVAVAGIGFFTDAYDIFAIGIVTTMLGVVYWQDPSIKKSAQGKIPVHADTAIKV
ATSGGTVVGQLGFGFLADVVGRKRMYGLELIIIIFATLAQALSSNSPSMSIVGTIIFWRVLMGIGIGGDYPLSSVITSEFATTKWRGAMMGAVFAQQGLG
QFGAGIIALIVTVGFKGSLQSATSQATCDGVCREAVDKMWRVIIGMGAVPGCIALYFRLTIPETPRYTFDVSRDVVKAGSDIKAYLSGTAEGIPDEVARV
SSMRDNAPKLDVPKPSWRDFGTHIMQWRYGKVLFGTASSWFLLDVAFYGVGLNNSTILQAIGYGKGNDMYEFFYNIAVGNVILVCAGAIPGYWVTVALVD
TIGRKPIQLMGFIILTIIFCIMGFAYHHIGTGGLLACYVIAQFFFNFGPNSTTFIVPGECFPTRYRSTCHGISAASGKVGSIIAQAAIAPLRTRGATSTN
ASPWLNHVLEIFALFMLLGCFTTLLIPETKRLTLEQLA 
> UniRef90_A0A067N9T7_32_536 | Uncharacterized protein n=1 Tax=Pleurotus ostreatus PC15 RepID=A0A067N9T7_PLEOS 
DERRRAALKEIDEAKFSWWHAKVCVVAGIGFFTDAYDIFAINIASSMLGYVYGDPTSLQLTPNQELGIKVATPVGTFVGQLVFGWLADILGRKRMYGVEL
TIMIITTFGQTLAGGGPSLNFFGVLIFWRFLLGVGVGGDYPLSAVISSEFASTHIRGRMMTSVFACQGWGNLAACLVAFVIVTAYKSTLLNDPSPNFESI
DAQWRLLIGLGCVPGVIALYFRLTIPETPRFTLDVERNIRRGAVDIQKLVENRNILHGDNPDVPTQQFDGPKAGWQDFWSYFSQWKNLRILFGSAYSWFA
LDVAYYGLGFNSGSILQAIAFGSINGTDAPSTAPQVRAFENLKHICVGNLILSAAGLIPGYWVCFLFIDKWGRKPIQLMGFIALTIIFTIMGFAYDKLIA
NVDSTKAFIFLYCLANFFSNFGPNTTTFLIPGEVFPTRYRSTAHGISAASGKLGAIIAQVAFVWLKDVGGKDQFIKHIFEIFAFFMLTGIFSTLLLPETR
NRTLE 
> UniRef90_A0A0D2QTM1_7_500 | Uncharacterized protein n=4 Tax=Gossypium raimondii RepID=A0A0D2QTM1_GOSRA 
QVLNALDGAKTQWYHFTAIIIAGMGFFTDAYDLFCISLVTKLLGRIYYHKAGSSTPGSLPSNVAAAVNGVAFCGTLTGQLFFGWLGDKLGRKRVYGITLL
LMVICSLASGLSFGRHPNDVMATLCFFRFWLGFGIGGDYPLSATIMSEYANKKTRGAFIAAVFAMQGFGILAGGMVAILVSGAFKAQYPSPPYFKNPNGS
TVPEADYVWRIILMFGAVPALLTYYWRMKMPETARYTALVAKDAKQAAADMSKVLQVDLEEERQLEKPGEKRGNDFGLFTTKFLSKHGLHLLGTASTWFL
LDIAFYSQNLFQKDIFSAIGWIPKAKTMNALEEVYSIARAQTLIALFSTVPGYWFTVALIDKMGRFRIQLMGFFFMTLFMFALAIPYHHWTLPNNRIGFV
IMYSLTFFFSNFGPNATTFVVPAEIFPARLRSTCHGISAASGKAGAMVGAFGFLYAADAIGVQKSLIILGVISFLGMLFTFLVPESKGKSLEEM 
> UniRef90_A0A176W2I7_5_515 | Uncharacterized protein n=1 Tax=Marchantia polymorpha subsp. polymorpha RepID=A0A176W2I7_MARPO 
KVLDSLDKAKTQSYHFKAVIISGMGFFTDAYDLFSISTMTRLLGRLYYPSTHGKPGVLPANVNAAVVGVALCGTLVGQLFFGWAGDQYGRKKVYGITLMI
MVLASIASGLSLGSTPTGVMTTLCFFRFWLGFGIGGDYPLSATIMSEYSNKKNRGSFVAAVFAMQGIGILVASAVSIAVSAAFNNSFPAPDFNTDPVLST
PPEADFVWRIVLMFGAVPAVLTFYSRSKMPETARYTALVEQNEEKARRDMEKVLHQHFEARDDVEAGPAKEKPFGLLSRAFLRRHGKHLLGCTTTWFFLD
VAFYSQNLFQKDIFTAVGWLPAAGTMSALEETFRVSKAQALIALVSTVPGYWFSVALIDKLGRKFIQLMGFFFMTLFMFILALDYYNLRGDPCGAKYCGG
NHLAFIVLYAFTFFFSNFGPNTTTFIVPAEVFPARLRSTCHGISSAAGKAGAIVGAFGFLYASQSQSTPDAGYPKGIGIKNSLLVLAITNCIGFVFTFLI
PETKGKSLEDL 
> UniRef90_Q4W9V3_3_566 | Phosphate:H+ symporter n=6 Tax=Aspergillus RepID=Q4W9V3_ASPFU 
STGGGNSAFRNYNNELAHVEDARERRRQALAEIDNAKFSWYHVRAVVVAGVGFFTDSYDIFAINLASSMLGVVFWQDAKSSPGKIPSSADTAIKVSTSGG
TVIGQLFFGWLADRIGRKRMYGIELMVIIMATLAQALSSDSRAISIVGILIFWRVIMGIGIGGDYPLSSIITSEFATTKWRGAMMGSVFAMQGFGQFAAA
IVALIVTAGFKESLETASSVGKCSGVCQLAVDKMWRVVIGFGAVPACIALYYRLTIPETPRYTFDVAHDIVKADEDVRAYMTGKHEGHPDEIRRQSVLQK
HAGDVTPKASWADFWRHYLQWKNGSILLGTAGSWFFLDVAFYGLGLNNSIILSAIGWSGGKDVYEVFYKNAVGNLILICAGAIPGYWMTVATVDTIGRKP
IQLLGFIILTIVFIVIGFAYEPLKKSHNGLLGLYVIAQFFFNFGPNATTFIVPGECFPTRYRSTSHGISAASGKVGAIIAQCVFGPLVHKGAKDPSQSPW
LNHVMQIFALFMLCGCFTTLLIPETKRKTLEQLSGEEYESDTLVQNSPMIQAEKKVDNSSAADV 
> UniRef90_M2N776_4_540 | Uncharacterized protein n=1 Tax=Baudoinia compniacensis (strain UAMH 10762) RepID=M2N776_BAUCO 
RTAGGNSAFHNFHNDYAHIADPNERRRLALAEIDKAPFGWYHIRAIVVAGIGFFTDAYDIFAIGMVTTMLGVVYWNSTRIATAKRGMIPASADTAIKAAT
SAGTVIGQLGFGYLADQVGRKRMYGLELIVIIFATLAQALTSRSPAITIVGVIIFWRVLMGVGIGGDYPLSSIITSEFATTKWRGAMMGSVFAMQGIGQF
AAGIIALIAISGFKGSLKSAKNRGTCTGVCGVAVDKIWRIIIGFGAVPACIALYYRLTIPETPRYTFDVTRDVVKGGSDIKAYLSSTPEGVPDEIARVQT
MREQAPQLEIPKASWSDFAHHYGQWKYGSVLLGTAGSWFFLDVAFYGVSLNNSVILQAIGYGSSTPNMYLYLYNIAVGNIILVCAGAIPGYWVTVALCDT
IGRKPIQMMGFVLLTILFCIWGFGYYKIGHHGQLACYVLCNFFFNFGPNSTTFIVPGECFPTRYRSTSHGISAAAGKIGSIIAQVAIGTLRTRGATPSNA
SPWLNHVMEIYALFMLCGCFTTLLIPETKRLTLEQLA 
> UniRef90_A0A0C3FIG6_25_536 | Uncharacterized protein n=1 Tax=Piloderma croceum F 1598 RepID=A0A0C3FIG6_9HOMO 
DDVAHILDERRRAALADVDNAKLSWFHIKVCFVAGAGFCTDAYDVFAINIASTMLGYVYGKGQKLNANQDLGVKVATPVGTLVGQLIFGWLGDILGRKRM
YGIELLIIITATFAQALAGNGHAVSVIGVIVVWRFICGIGIGGDYPLSAVISSEFASTRYRGRMMTAVFSFQGWGNFLAALVGLIVVVAYKNVLLEDSPT
DLNHVDFMWRLLIGFGCVPGTIALYFRLTIPETPRFTMDIERNVRQATQDIDGVLTSGKFVVDADAVIQRVQAPRASRRDFIRYFSKWSNLKVLIGASYS
WFALDIAFYGLGLNNSIILTAIGFGTPPQKGIIGVYQNLKNICVGNLILSAAGLIPGYYATFFLIDSWGRKPIQLMGFTMLTILFCVLGFGYDKLTATPK
AVKGFVFLYCLANFFQNFGPNSTTFVIPGESFPTRYRSTAHGISAASGKLGAVVAQVGFSHLVNIGGTNQFVKHLLELFAFFMLTGIFSTLLLNETMGRT
LEELSNEDQEGF 
> UniRef90_UPI0007878E63_7_520 | UPI0007878E63 related cluster n=3 Tax=unknown RepID=UPI0007878E63 
QVLNALDVAKTQWYHFTAIIVAGMGFFTDAYDLFCISLVTKLLGRIYYHVDGAPKPGTLPPDVSAAVNGVAFIGTLSGQLFFGWLGDKLGRKKVYGMTLL
LMVLCSVASGLSFGREPKSVMTTLCFFRFWLGFGIGGDYPLSATIMSEYANKKTRGAFIAAVFAMQGFGILAGGIFAIVTSSIFKAKFDAPPYEVDPVGS
TVPEADFAWRIILMFGALPAALTYYWRTKMPETARYTALVAKNMEQAAKDMSRVMQVELQAEELKKEDQTKDFGLFSKQFAARHGLHLLGTASTWFLLDV
AFYSQNLFQKDIFSAIGWIPPAKTMNALEEVFKIARAQTLIALCSTIPGYWFTVAFIDXXXXXXXFTIQLVGFFFMTVFMFALAIPYEHWTLKENRIGFV
VLYSLTFFFANFGPNSTTFVVPAEIFPARFRSTCHGISSASGKLGAMIGAFGFLXLAQSPDKTKTDAGYPPGIGIKNSLLVLGVVNILGFLFTFLVPEPK
GKSLEEISGEHEQE 
> UniRef90_G0RIJ6_5_534 | Predicted protein n=5 Tax=Trichoderma RepID=G0RIJ6_HYPJQ 
KTSGGNSAYHNYNNDFLHVQDLNERRRLALAEIDKAPFGWYHVRAVVVAGVGFFTDSYDIFTASMLTIMLGIVFYQGKGTMPTSSDSAIKLATSAGTVIG
QVGFGIAADLVGRKRMYGLELIVIIFATIGQALTSGSPACDVIGLIIFWRVIMGIGIGGDYPLSSIITSEFASTKWRGAMMSAVFAMQGLGQLTAALVML
FVTLGFKGSLSSAASIAECSGVCQLAVDKMWRTLIGFGAVPACIALYYRLTIPETPRYTFDIARDVEQAGDDVKAYMTGKREGHPDEIARITAAKAAQES
LQVPRASLSDFFHHYGKLKNFLLLFGTAGSWFCLDVAFYGLSLNNGTILNVIGYSTKGVDDVYGYLYNTAVGNIIIVLAGAVPGYWVSVATIDILGRKTI
QFGGFAILTVLFIVMGFAYNHISPNGLLAIYVLAQFFFNFGPNTTTFVVPGEVFPTRYRSTSHGISAASGKIGSIIGQGAIATLRTRGATKDNAAPWMDH
VLEIYALFMLLGCFTTIFIPETARKTLEEL 
> UniRef90_W9YST9_3_575 | MFS transporter, PHS family, inorganic phosphate transporter n=3 Tax=Herpotrichiellaceae RepID=W9YST9_9EURO 
TKTAGGNAAFHNFHNDFAHIQDPNERRRLALAEIDKAPFGWYHVRAIVVAGIGFFTDSYDIFAINLVTAMLGVVYWQDAPNPKNAGKIPSNSDTAIKVAT
SGGTVIGQVAFGYLADVVGRKRMYGLELILIIFATLAQALSSDSRAISVVGLIIFWRVIMGVGIGGDYPLSSIITSEFATTKWRGAMMGSVFAMQGIGQF
TAAIVALIVTAGFKQSLITAKSVDLCDGVCLLAVDKMWRVIVGFGAVPGCIALYFRLTIPETPRYTFDVARDSEKAVADVQAYKTGMREGHPDEVSRAAV
LQDSRTRLDPPKASWRDFWRHYGQWRHGKVLLGTAGSWFFLDVAYYGLGLNNSVILSAIGYASGSNVYLIFRNTAIGNLIIVCAGAIPGYWVTVATVDTI
GRKPIQVMGFSLLTIIFVIIGFAYHKLHEGGLLALYVLAQFFFNFGPNSTTFIVPGECFPTRYRSTSHGLSAAAGKVGAIIAQCVFGPLRTRGHPTKANP
SPWLNHVMEIFALFMLCGVFTSLLIPETKRKTLEELAGEVPGTKNYDPESAGHRRESYASAHPVASTPDEIAE 
> UniRef90_A0A146I6Y7_12_557 | Phosphate permease n=1 Tax=Mycena chlorophos RepID=A0A146I6Y7_9AGAR 
GGAATHAENIELNFLRDLNPIRLAALEESDRSKFTLFHWKVVVVAGMGFFTDAYDLFAISFAATMLGYVYGEPGPDGTKVLNWKQDLAIKVAAPVGTLFG
QLVFGWLADSVGRKRMYGVEMLIILTGTFAQAISGANYAISIVGVLVIWRFIMGIGVGGDYPLSAVIASESAAVHTRGRLMVAVFSSQGWGNFVAVLVSF
ILVTIFKPHLEGPPDFEQLKHLDYMWRILLGIGCIPAGLGLFFRLTIPETGRFRMDIERNVVGAAAEMKTVRETGEFDEEPAPVVYHVEAPQASWSDFKE
YFGKWENGKVLLGTAYSWFSLDLAFYGLNLNSPVIISGIAFGSPTSSASNLGVFDNLRNIAVGNLILSVAGLIPGYYLALYFIDTWGRKPMQYMGFSVLA
GLFVIMGFSYNQLTASTGGKDVFVLFYCLANLFQNFGPNTTTFLIPGEVFPTRYRSTAHGISAASGKFGAIVTQTAFSKAGKGWFFPHILEIYAFFMLTG
LASTYLLPETMGRTLEDLSNESQENFIKVRREGDPEHPPDPAAAEN 
> UniRef90_K0ID45_8_515 | Phosphate transporter 2 n=1 Tax=Astragalus sinicus RepID=K0ID45_ASTSI 
VLNALDVAKTQWYHFTAIVIAGMGFFTDAYDLFCISLVTKLLGRIYYTDYSKPKPGVLPPSVQSSVVGVALCGTLAGQLFFGWLGDKMGRKRVYGLTLML
MIGCSIASGLSFGNSPKSVMTTLCFFRFWLGFGIGGDYPLSATIMSEYANKKTRGAFIAAVFAMQGFGIMAGGIVALIVATAFDHKYKVPSYEENAEASM
VLPAFDFVWRLILMFGAVPAALTFYWRMKMPETARYTALVAKNAKQAASDMSKVLQVEIESEEAKVQELSEDQTQQFGLFSREFAKRHGLHLVGTTTTWF
LLDIAFYSQNLFQKDIFAAIGWIPHAKEMSAIHELYKVARAQTLIALFSTVPGYWFTVALIDYMGRFAIQLMGFFFMTVFMFALAIPYDHWTKKDNKIGF
LVMYSLTFFFANFGPNATTFVVPAEIFPARLRSTCHGISAAAGKAGAIVGAFGFLYASQSKDPTKTDQGYPTGIGVKNSLIMLGVVNFLGIIFTLLVPES
KGKSLEEL 
> UniRef90_E5R570_50_595 | Similar to inorganic phosphate transporter n=1 Tax=Leptosphaeria maculans (strain JN3 / isolate v23.1.3 / race Av1-4-5-6-7-8) RepID=E5R570_LEPMJ 
RQATMAQKTAGGNAAFHNYHNDFAHIEDPNERRRLALAEIDKAPFGWYHIRAILVAGTGFFTDSYDIFCVSLLTIMLGIVYRNDNKGVLSTPQDTAIKLS
TSAGTVIGQVGFGALADIVGRKKMYGLELILIIVATLAQSLVGPGPGVSVVGLIIFWRVLMGIGKLNCIGGDYPLSSIITSEFATTKWRGAMMGAVFAMQ
GFGQLGGALVMLCLVAGFQHKLEAAKDYAACTGDCQVAVDRMWRALIGIGIVPACIALYYRLTIPETPRYTFDVARDVEKANVDTKQYLSGKHGEGSPDE
ITQITARQTSAAQLDVPKASFKDFFRFYGKLKNGKILFGTAMSWLLLDVAFYGLGLNASTVLQAIGYAGGSNLYHRLYNLAAGNCILICAGAIPGYWLSV
ATLDTVGRKPLQLIGFSMLTILFIIWGFAYHKLSSHGMLAIYILIQLFFNWGPNTTTFIVPGECFPTRYRSTSHGISAGSGKIGSIIAQGAISPLRTRGA
TKSNANPWLNHVMQIFSAFMFAGIFTTLLIPETKRRTLEDLAQDWD 
> UniRef90_A0A0C9SXI8_31_536 | Unplaced genomic scaffold PLICRscaffold_18, whole genome shotgun sequence n=1 Tax=Plicaturopsis crispa FD-325 SS-3 RepID=A0A0C9SXI8_PLICR 
DERRRAALAEIDNASFSWFHVKVCMVAGVGFFTDAYDIFAINIASTMLGYVYGHNQKLTSNQDLGIKVATPVGTLVGQLVFGWLADIVGRKRMYGFELMI
IIVATFGQAVSASGHAIQIIGVLVVWRFIMGVGIGGDYPLSATISSEFSSTKIRGRVMAAVFAAQGWGNFAAALVGLIVVSAYKTPLLTEDVVTDLNHVD
YMWRLLIGLGCVPGAIALYFRLTIPETPRFTMDIERNIQQASQDIDTVLTTGKYIDNPDAVVQRVEAPKASLKDFRRHFSQWKNMKVLIGTSYSWFALDI
AFYGLGLNSSIILQAIGFGSPVTKGVQGVYQNLHNICVGNLILSAAGLIPGYWATFFLVDVWGRKPIQLMGFTMLTILFVIMGFGYDKLNETASAKKAFV
FLYCLANFFQNFGPNTTTFIIPGEVFPTRYRSTAHGISAASGKLGAIVAQVGFARLVNIGGTNKFVKHILEIFAFFMLTGIFSTLLLPETKQKTLEELSN
EDQEGF 
> UniRef90_M7SW83_15_562 | Putative inorganic phosphate transporter pho84 protein n=1 Tax=Eutypa lata (strain UCR-EL1) RepID=M7SW83_EUTLA 
RTYGGNRAFHNFFNDFSHIQDPNLRRRLALSEIDKIPFGLYHVRAVLVAGIGFFLDSYDIFAINLITMLLGVVFWHGAPADAANGYGGNYGTLPTPVATT
LKASTSAGIVIGQVLFGWLADVYGRRRMYGIELILIVFSTLACCLTAASQAVSATGLMTFWRVMMGVGIGGDYPLSSVITSEFAPTRWRGAMMAAVFSMQ
GFGQLLAAVVALVVTVAFSDAFSNAAGVDQCDYRCQVAADRCWRIIVGVGALPACFALYYRITIPETPRYTFEVAKDVEKASADIKAYMASQSEGEVDEI
KQARMKKVASPALNVPSASWFDLFSYFRQWRNMKVLIGTTMSWFFLDLAFYGLGLNNHIVLQAIGYADGANLYEMLYNGAVGTIILVVAGSLPGYWTAVV
TIDTLGRRNLQVFGFLLLTVIFCVLGFAYHRLGQTSLLALYIVANFFFNWGPNTTTFIVPGECFPTRYRSTGHGLSAAMGKIGAIIAQVISTPLLAKGAP
SDCRDNGGTSCSPWIDRLMQIFALFMLLGFFVSLLIPETKGITLEELA 
> UniRef90_A0A146IES1_139_660 | Inorganic phosphate transporter n=1 Tax=Mycena chlorophos RepID=A0A146IES1_9AGAR 
NEHRRAALAEVDNAKFSWFHLKVTVVAGVGFFTDAYDIFAINFASTMLGYVYGHSTATTPGQLTPNQDLGIKVATPVGTLFGQLFFGWLADVVGRKRMYG
VELVIIIVCTFAQAIAGDAHVVSIIGALVVWRVLMGIGIGGDYPLSATIASEFAATRIRGRMLTAVFAAQGWGSLAAALVSFIVVVAFKNKILAEPALDQ
LNHIDYMWRILIGFGCIPAAIALYFRLTIPETPRFTMDIERNVVRATDDIGHAIAGNEFNHDPDALMQRVEAPRASWADFCAYFGKWENGKVLLGTAISW
FALDTAFYGLGLNSSIILTAIGFGSPSTSGTQGVYDSLYNVAIGNLILAAAGLIPGYYACFFLIDSWGRRPIQLMGFIVLTVLFAIMGFGYDKLVQTTAG
KDLFVFLYCLTNFFSGFGPNTTTFVIPGEVFPTRYRSTAHGISAASGKLGAIIAQVGFSRLANIGGPNAFVKHLLEIFAFFMLIGVFSTLLLPETKQRTL
EELSNEKQEDFVRGGVHARHIE 
> UniRef90_F8PYK2_28_528 | Putative uncharacterized protein n=2 Tax=Serpula lacrymans var. lacrymans RepID=F8PYK2_SERL3 
DERRRAALAEIDNASFSWFHVKVCLVAGVGFFTDAYDIFAINIAVSMLGYVYGKGQNLNTNQSLGVKVATPVGNLVGQLLFGWLADVVGRKRMYGIELMI
IIIATFGQAVAGQAPAVGIVGVLVVWRFIMGVGVGGDYPLSAIISSEFAATRSRGRLMTAVFAAQGWGQFASAIVGLVVVAAYKDAILKAPFPAVVPVDY
TWRLLIGLGCVPGVVALYFRLTIPETPRFTMDVERNVQQATSDIDGVLATGKYVVDEDAIVQRVQAPRASRRDFAAYFSKWENMKVLIGTCYSWFALDIA
FYGLGLNNSVILTAIKFGSPSGPTNTSQYVYSNLYNICVGNLVLSVAGLIPGYWVSFLFIDSWGRKPIQLMGFTMLAILFIIMGFAYDRLNATSAGRNAF
VFLYCLANFFQNFGPNTTTFIVPGEAFPTRYRSTAHGISAASGKLGAIIAQVGFGKLVNIGGTNAFVQHILEIFAFFMITGIFSTLLLPETKQKSLEDLS
N 
> UniRef90_A0A0P7BGP0_19_562 | Repressible high-affinity phosphate permease n=1 Tax=Neonectria ditissima RepID=A0A0P7BGP0_9HYPO 
HDRTYGGNNAFHNFWNDYSHISDPNLRRRLALSEIDKVPFGLYHVRAVLVAGVGFFLDSYDIFAINLVTALLGVVFWGDKDPRNGFGGNGGYLPDPVNQA
FKAATSAGIVVGMVVFGWLADAFGRRRMYGVELGIIILATLSCALISSSPAMGSTGLLIFWRIMMGIGIGGDYPLSSVITSEFAPTRWRGAMVAAVFSMQ
GLGQLVAAIVALITTVSFKQAFIDVPNEGACGFECRLAADRSWRIIVGVGAIPACLALYYRITIPETPRYTFDVQHDVEKADADIKAYVSSKSKGHFDTV
QQERRMRIAGRSLNLPRASWSDLLSFFRLWPNFKMLMGTTLSWFFLDLAFYGLGLNNTIVLQAVGYGSGDSMYQKLHNQAVGMIILTCAGSIPGYCFAIF
TIDTIGRKPLQIIGFFLLTILFCILGFAYNQLSQGALLALYIIGQFLFNAGPNTTTFIVPGECFPTRYRSTGHGISAAMGKIGAIVAQVISIPLVRQGSP
ENCSGAECAPNLYRLLQLFALFMLFGTFVSFLIPETKGMTLEEL 
> UniRef90_C4Y9L9_17_570 | Uncharacterized protein n=2 Tax=Clavispora lusitaniae RepID=C4Y9L9_CLAL4 
IPMSEIQAPHEVSNSGGKTAFKDYVGKFAHIEDPLERRRLALEEIDNAGFGWTQAKMIMIAGVGFMTDSYDIFAINLGTSMLGHVYWGGTIPSSTQTLIK
VSTSVGTVIGQVSFGMFADIVGRKKIYGLELIVMIFATVIQCTLGESAAISFPAIFSTMRILMGIGIGGDYPLSSIISSEFSTTKWRGAIMAAVFSNQGL
GQLLAGIVALIAVSGYKDDLKYANTAKECIGSCIKANDQMWRILIGFGCVPGCIALYYRLTIAESPRYELDVQEHDDLEKVADAEAALDATAHDIAPPKA
SPRDFIRHFGQWKYGKILIGTAGSWFLLDVAYYGLGLNTAVILKTIGYASSKNVYKGLYNTAVGNLILICAGSLPGYWFSVATVDTIGRKPIQLGGFIIL
TVIFVILGFADKKLGDHGKLALYVLAQFFQNFGPNTTTFIIPGEIFPTRYRSTAHGISAACGKVGAIIAQTCIGTLINHHCAKDKPNCFLPHVMEIFALF
MLLGIFTTLLLPETKRMTLEEICEKYHDEIDASKLGTDRYVTQQADSSDMELKH 
> UniRef90_G0VAY3_48_598 | Uncharacterized protein n=1 Tax=Naumovozyma castellii (strain ATCC 76901 / CBS 4309 / NBRC 1992 / NRRL Y-12630) RepID=G0VAY3_NAUCC 
QDNNVKYLTEGGNAAFHNYINDFAHIEDPLERRRLALQKIDETAFGWSQIRTILIAGVGFLTDSYDIFAINLGITMMSYVHWKGNMPASTATLLKVSTSV
GTVIGQVGFGTMADVIGRKKIYGMELILMIITTILQCTTGSSPGINFVAVLTFYRILMGIGIGGDYPLSSIITSEFSTTKWRGAIMGAVFANQAWGQILG
GIIALVLVAAYKSSLIDANTGAECGYECMKACDQMWRILIGLGAVPGVIGLYFRLTIPESPRYSLDVDADLDSIEVTKVTDNVMEEKLGDSASLERANTM
VERIEIQPPKVSFKDFCHHFGQWKYGKILLGTAGCWFTLDVAFYGLSLNTAVILQTIGYAGSSNVYKKLYDSAVGNLILICAGSLPGYWASVFTIDTIGR
KPIQMFGFIILTILFCVIGFAYHKISGHGLLGLYVICQFFQNFGPNVTTFIVPGECFPTRYRSTAHGISAASGKIGAIIAQTALGTLINHNCARDGKKAN
CWLPHVMQIFALFMLLGIFLTLLIPETKRMTLEEISEKYHDEIDPSKYVVK 
> UniRef90_A0A165G5M3_2_538 | MFS transporter n=1 Tax=Xylona heveae TC161 RepID=A0A165G5M3_9PEZI 
RGHKTAGGNAAFHNFHNDFVHIEDPNERRRLALAEIDKAPFGWYHVRAIAVAGIGFFTDAYDIFAIGLVTSMLGVVYWHNAHTSPGHIPTTADTAIKVAT
SGGTVIGQVAFGWLADVVGRKKMYGLELLLIIFATLAQALSSASPAMSIVGLIIFWRVIMGIGIGGDYPLSSIITSEFATTKWRGAMMGAVFAMQGLGQF
AAAMIALIVTSGFKESLMTASGAGKCDGVCGLAVDKMWRVIIGFGAVPGCIALYYRLTIPETPRYTFDVARDVIKAGSDTQAYIEGKHQGHPDEVTRVET
MRVTSDRLDPPKAGWADFWHHYSQWKYGKILLGTAGSWFFLDVAFYGLSLNNSTILSAIGYTGGKNMYEVFYNTAVGNLIIVCAGAIPGYWFTVATVDTI
GRKPIQVVGFIILTILFIIIGFAYHKLHEGGLLALYVIAQFFFNFGPNATTFIVPGECFPTRYRSTSHGLSAASGKVGAIVAQVVIGPLRQKGAPKGSTA
SPWLNHVMQIYALFMLCGVFTSLLIPETKRKTLEELA 
> UniRef90_A0A0C7NE08_3_558 | LALA0S12e01266g1_1 n=1 Tax=Lachancea lanzarotensis RepID=A0A0C7NE08_9SACH 
IEKDTTQVNNTHKTAGGNAAFHNFINDFSHIEDPLERRRLALQKIDDASFGWYHVRAIAVAGVGFLTDSYDIFAINLGVSMMSYVFWQGNMPASTTTLLK
VSTSVGTVIGQVGFGVMADVVGRKKIYGLELIVMIAATILQCTIGTAPGVSFVAVLTFYRIIMGIGIGGDYPLSSIITSEFSTTKWRGAIMGAVFANQAF
GQIAAGIVALILVAAYKDVLIVANTGSQCGPACAKACDQMWRILIGLGCVPGIIALYFRLTIPESPRYTFDVNNLLDKGVADISKFASGEHGNAEAEEIA
RLERAPTAVEQYEIAPPKASFRDFVTHFGKWKYGKILFGTAFSWFTLDVAFYGLNLNSAVILQTIGYASSKNVYHKLYNSAVGNLILICAGSLPGYWASV
ATIDTIGRKPIQLFGFFILTVLFCVIGFAYHKLSDHGLLGLYIVCQFFQNFGPNVTTFIIPGEVFPTRYRSSAHGISAASGKVGAIIAQTALGTLIDHNC
AKNGQKANCWLPHVMEIFALFMLCGIFSTLLIPETKRKTLEQICEEYHDEIDSAKY 
> UniRef90_A0A0J8FL37_7_524 | Uncharacterized protein n=1 Tax=Beta vulgaris subsp. vulgaris RepID=A0A0J8FL37_BETVU 
KVLNALDVAKTQWYHFTAILVAGMGFFTDAYDLFTISLVTKLLGRIYYTEPGSLKPGNLPPNVSSAVNGVAFCGTLTGQLFFGWLGDKLGRKKVYGMTLM
MMVLCSFASGLSFGHDAKSVMTTLCFFRFWLGFGIGGDYPLSATIMSEYSNKKTRGAFIAAVFAMQGFGNLTGGIVALILSTAFKTAYPAPAFQDNATAS
LVPQADYVWRIILMFGAVPALLTYYWRMKMPETARYTALVAKNTAQAASDMSKVLQVEIKEDQENAQVQERMSKKQFGLFSKEFMKRHGLHLFGTATCWF
LLDIAFYSNNLFQKDIFSAVGWIPKAETMSALQELYMVARAQTLVSLCGTVPGYWFTVAFIDIIGRFIIQLMGFFLMTAFMFGLAIPYNHWTTPGNHVGF
VVMYAFTFFFANFGPNSTTFVVPAEIFPARFRSTCHGISSAAGKAGAIIGAFGFLYLAQPTDPSKADAGYPAGIGVKNSLMILAGICGLGFLCTFLVPEA
NGKSLEEMSGENEDETEE 
> UniRef90_A0A165T7T9_34_545 | MFS general substrate transporter n=1 Tax=Daedalea quercina L-15889 RepID=A0A165T7T9_9APHY 
DEKRRAALAEVDNAKFSWFHVKVTMVAGVGFFTDAYDIFAINIASTMLGYLYGGKGSGASRTLTTNQSLGVKVATPIGNIFGQFFFGWMADLVGRKRMYG
IELMIIIVATFGQAVAGQAKAINILGVIVVWRFIMGIGIGGDYPLSAVISSEFASRASRGRLMTAVFANQGWGQLAGCIVAYVVVAAEKHSLLRDNVDSM
NSVDYMWRLLIGLGCVPGVIALYFRLTIPETPRFTMDVERNVKQAAQDVDNFLTTGSYHVDPDAVVQRVQAPKASRRDFFRHFGKWENARQLIGCAYSWF
ALDIAFYGLGLNSSIILEAIGFGTPTGGLKGTELVYQNLRNICIGNIILSVAGLIPGYWASFLVIDKWGRKPIQLMGFVMLTILFVIMGFGYDALTATKA
GQDAFVFLYCLANFFENFGPNTTTFIVPGEAFPTRYRSTAHGISAASGKLGAVISQVGFAQMANIGGTNKFVKHIIEILALFMLTGVFSTLLITETKMLT
LEDISNEDQEGF 
> UniRef90_A0A0D0B0J0_23_522 | Unplaced genomic scaffold GYMLUscaffold_49, whole genome shotgun sequence n=1 Tax=Gymnopus luxurians FD-317 M1 RepID=A0A0D0B0J0_9AGAR 
RIDALEAVDNAHFGLFHVRLCVVAGIGFFTDAYDIFAISIASTMLGSIYGASSDSNPLRRLNSNQDLGIKVSTLVGTLVGQLIFGWLADHVGRKKTYGLE
LVLIIFTTFTQAIAGNGPAVSVIGALILWRFLMGIGVGGDYPISAVISSEFANVENRGRLMLAVFSSQGWGQLAASIVAVVVTAAFKDSMITNPDTVDYA
WRILIGVGCIPGVIALYFRLTVPETPRFTLDIDRNIQQACRDLEKLFSLTEPANPTSDSNPEAEVGVGSWKDFKAHFSQWKNMKVLISTAYSWFALDIAF
YGLNLNTPIILSAIGYGKSNSGGTYSESLYQNLKDASTGNLILTVAGLIPGYGLCFLLIDRWGRKPIQLLGFCVLTVLYIGMGFGYNSLKTKSKAAFFAL
YCIAGFFQSFGPNSTTFIIPAEIGADVFPTRYRSTVHGISAASGKLGAIIAECGFAQIKAQHGESEAFLGHILEICAFFMLTGIFSTLLVPETKGRSLDE

> UniRef90_Q1XG57_7_520 | Putative phosphate transporter n=1 Tax=Cryptomeria japonica RepID=Q1XG57_CRYJA 
EVLNALDLAKTQWYHFTAIIIAGMGFFTDAYDLFCISTVTKLLGRIYYFEDGKKPGSLPPNVSAAVNGVALCGTLAGQLFFGWLGDKMGRKKVYGMTLML
MVICSIASGLSFGHTAKSVMTTLCFFRFWLGFGIGGDYPLSATIMSEYANKRTRGAFIAAVFAMQGFGILAGGAVSIIVSAGFKSHFKAPAYQDDPKGST
VDEADFVWRLILMFGAVPAAMTYYWRMKMPETARYTALVERNAKQAAADMSRVMQVDIEEDRQKIDEIATREPSFGLFSAQFAKRHGLHLLGTTSTWLLL
DVAYYSQNLFQKDIFTAIGWIPAGKKMNAIEEVYRIAKAQTLIALCSTVPGYWFTVFFIDRIGRFTIQLMGFFFMTVFMFALAIPYNHWRGTKCGDDYCD
GNHIAFVVLYSFTFFFANFGPNATTFIVPAEVFPARLRSTCHGISAAAGKAGAIVGAFGFLYAAQSTHQSEVDHGYHKGIGVKNSLILLGVTNAMGFLFT
FLVPETNGKSLEEL 
> UniRef90_Q2H0L3_4_535 | Uncharacterized protein n=1 Tax=Chaetomium globosum (strain ATCC 6205 / CBS 148.51 / DSM 1962 / NBRC 6347 / NRRL 1970) RepID=Q2H0L3_CHAGB 
TKTSGGNNAYHNFHNDFAHIKDVNERRRLALAEVDRAPFGWYHVRAIVVAGVGFFTDSYDIFTVSLLTLMLGVVYYPGVGQMPTTSDTAIKLATSAGTVI
GQLGFGALADIVGRKRMYGLELIMIIFATLAQALTSSSPSMDIIGVIIFWRVLMGIGIGGDYPLSSIITSEFATTKWRGAMMGAVFAMQGLGQLAAAFVM
LFLTLGFKSSLETSPKLAECTGGCAQAVDKMWRVLIGFGAVPGCIALYYRLTIPETPRYTFDVKMDVEKAEGDAEAYLKGKSGAAPDELARATTQKQANE
ELKTEKASWSDFFRHYAKPKNAMLLAGTALSWCFLDIAYYGVSLNNAVILEVIGYSTKNANNTYEILYNTAVGNLIIVLAGAVPGYWVTVFTVDTLGRKP
IQFMGFTILTVLFVVMGFAYFHISPNGLLAIFVLAQFFFNFGPNATTFIVPGECFPTRYRSTSHGISAASGKIGSIIGQGAIAPLRTRGATPGNPNPWMD
HVLEIYALFMLLGIGSTALIKETKRKTLEELA 
> UniRef90_C3UZD5_7_529 | Phosphate transporter 1 n=7 Tax=Phaseoleae RepID=C3UZD5_SOYBN 
VLNALDVAKTQWYHFTAIVIAGMGFFTDAYDLFCISLVTKLLGRLYYTEPGAPKPGSLPPRVQASVTGVALCGTLAGQLFFGWLGDKMGRKRVYGLTLIL
MVVCSLASGLSFGSTPEGVMASLCFFRFWLGFGIGGDYPLSATIMSEYANKKTRGAFIAAVFAMQGFGILAGGVVALIVSYAYDQKYKLPSYEQNPEASL
DPAFDYVWRIVLMFGAVPAALTYYWRMKMPETARYTALVAKNAKQAAADMSKVLQVELEAEEEKVKKLTENESNKYGLFTKEFVKRHGLHLLGTTTTWFL
LDIAFYSQNLFQKDIFSAIGWIPPAKEMNAIHEVYKIARAQTLIALCSTVPGYWFTVALIDYMGRFAIQLLGFFFMTVFMFALAIPYDHWSEKENRIGFV
VMYSFTFFFANFGPNSTTFVVPAEIFPARLRSTCHGISAAAGKAGAIVGAFGFLYAAQSKDPSKTDAGYPTGIGIKNSLIMLGVINFIGMLFTLLVPESK
GKSLEELSGENGENDAEHAVSAR 
> UniRef90_A0A0D2AEV6_3_539 | Phosphate:H+ symporter n=3 Tax=Exophiala RepID=A0A0D2AEV6_9EURO 
TKTSGGNAAFHNFHNDFAHIQDPNERRRLALAEIDKAPFGWYHIRAIVVAGIGFFTDAYDIFAINLVSAMLGVVYWQNAPNPKNAGKIPSNSDTAIKVAT
SGGTVIGQVGFGWLADIVGRKRMYGLELIVIIFATLAQALSSDSPGISVVGVLIFWRVIMGIGIGGDYPLSSIITSEFATTKWRGAMMGAVFAMQGIGQF
AAAIIALIVTSGFKESLKTAKTVGECDGVCQLAVDKMWRVIIGFGAVPGCVALYFRLTIPETPRYTFDVARDSEKAVEDVKAYKSGKAEGHPDEVSRAAV
LQDSRARLAAPKASWSDFWRHYSQWKHGKVLLGTAGSWFFLDVAFYGLGLNNSIILSAIGYAKGNDVYEIFYNTAVGNLIIVCAGAIPGYWVTVATVDTL
GRKPIQFMGFLVLTIVFVIIGFAYHKLGEGGLLALYVIAQFFFNFGPNATTFIVPGECFPTRYRSTSHGLSAASGKVGAIIAQCVFGPLKTKGHPTKDNP
TPWVNHIMEIFALFMLCGVFTTLLIPETKRKTLEELA 
> UniRef90_A0A137QA55_19_542 | Inorganic phosphate transporter PHO84 n=1 Tax=Leucoagaricus sp. SymC.cos RepID=A0A137QA55_9AGAR 
NLDKQRRAALAEVDNARFSWFHAKVCIVAGVGFFTDAYDIFAINIASMMLGYVYGAPQPQTDPTLPQVGKLNSDQDLGVKVATPVGTLIGQLLFGWLADI
VGRKRMYGVELMIMIIATFGQALSGEAPSVSIIGALVVWRFVMGVGIGGDYPLSAVISSEFASTRIRGRMMTAVFASQGWGNFGKSPLTAALVAFIITAA
YKNAIIASSSLEHVNNIDPMWRLLIGLGCIPGVVALYFRLTIPETPRFMMDIERNVDQASSDVGQVIAGRPAIWDEDAPIQRADVPKATWSDFIQHFSKW
ENGKILLGTAYSWFALDIAFYGSNLNSAIILQAIGFGSQNISDAKGLYDNISNICIGNLILSAAGLIPGYWVSFLFIDTWGRKPIQLMGFIILTVLFVIM
GFTFDKLEETSASRGAFVFLYCLASFFSNFGPNTTSFVVPGEVFPTRYRSTGHGISAASGKLGAIIAQVGFAKLKDRGGTDKWVKHILEIFALFMLTGIF
STLLLPETKGKSLEELSNEEQDGF 
> UniRef90_UPI0005814FE3_7_536 | PREDICTED: inorganic phosphate transporter 1-4-like n=2 Tax=Sesamum indicum RepID=UPI0005814FE3 
QVLNALDVAKTQWYHFTAIVIAGMGFFTDAYDLFCISLVTKLLGRIYYHHDGALKPGTLPPNVSAAVNGVAFCGTLAGQLFFGWLGDKLGRKKVYGMTLM
LMVICSIASGLSFGDRPKAVMATLCFFRFWLGFGIGGDYPLSATIMSEYANKKTRGAFIAAVFAMQGFGILAGGMVAIIVSAAFKAAYPAPAYQDNPLAS
TVSQADFVWRLILMFGALPAALTYYWRMKMPETARYTALVAKNAKQAASDMSKVLQVELEAEPEKIERFAQYKGNDFGLFSKEFVRRHGLHLLGTTTTWF
LLDIAFYSQNLFQKDIFSAIGWIPPAKTMNALEEVFRIARAQTLIALCSTVPGYWFTVLFIDRIGRFAIQLMGFFFMTVFMFALAIPYTHWTHRENRIGF
VIMYSLTFFFANFGPNATTFVVPAEIFPARLRSTCHGISAAAGKAGAIVGAFGFLYAAQPKDPSKRDAGYPAGIGIKNSLIVLGCINALGMFFTLLVPES
KGKSLEELSAENENEDENGTVEMRPTAAND 
> UniRef90_A0A023JMM3_11_520 | Phosphate transporter n=1 Tax=Gigaspora margarita RepID=A0A023JMM3_GIGMA 
NDYDKRRREALAEIDNAKFGWFHIRTCIVAGVGFFADAYDIFAINLVVIMLGYVYYGKNSLPPDVDLSLKIATPIGTFIGQFGFGILADLVGRKRMYGVE
LMIIMISTFAICLVANSYVYDPNSKTFVSNAKVISAQGLMLFLRILLGIGIGGDYPLSAIIASEFATTKRRGAMIAAVFAMQGFGILTAAITSTLAVVAF
HSSISATNYSSIDYIWRIVTGVGAVPAFIALYYRLTIPESPRYTMDIERNINKATTDISTVMKYGKYQPREEEVIIKVDAPKPSFHDFFVHFGKWKNGRV
LLGTAFSWFALDIAFYGIGLNNNIILQSIGFLGDGKDPYETLYKASVGNIIIAMLGTVPGYWITVFLIDIWGRRPIQLMGFAVLTILFIILGVAYSRLMS
INWLFILIFTLSQLFSNFGPNVTTFVVPGEVFPTRYRSTGHGLSAASGKLGAIISQVGFFKLKDIGGAPGSNAFLNWLFVIFAIFMFSGLIVTYFCVPET
KNLTLEDLSN 
> UniRef90_U5GZA3_117_626 | Uncharacterized protein n=1 Tax=Microbotryum lychnidis-dioicae (strain p1A1 Lamole / MvSl-1064) RepID=U5GZA3_USTV1 
DLNARRRAALEALDNKPFGWFHVKACLVAGVGFYTDAYDIFAINLASTMIGYVYRPITLAKPRGALTANQDLGLKVATPVGTLLGQLGFGYLADVYGRKK
MYGIELMVIIIATVGQAVAGRGPGISLLGVLIFWRVLMGIGIGGDYPLSATITSEFAATRIRGRMMTAVFASQGWGQLSAALVSLVCLAAFKKQILADDP
LYPRHLDFVWRLLIGLGAVPGGVALYFRLTIPETPRFTMDIERNVKQASTDVDAFLSTGGYVHDYEQPQAVKVEAPVASRRDFIAHFSKWENGKVLLGCA
YSWFALDVAFYGLGLNSSIILGAIGYGNVSSGTPQFIRYQTLHNLSIGNIILSVAGLIPGYWVSFLFIDSWGRKPIQIMGFCFLVVTLSAMGFGYHKLKD
NAPGAFVALYCLTNFFQNFGPNTTTFVVPGEVFPTRYRSTAHGISAASGKFGAIVAQIMAFKLKDRGGAPGSNNWVNHVLQIFALFMLTGLFSTFLIPET
KGKSLEELSN 
> UniRef90_S7RJN3_29_527 | Phosphate transporter n=1 Tax=Gloeophyllum trabeum (strain ATCC 11539 / FP-39264 / Madison 617) RepID=S7RJN3_GLOTA 
DERRRAALAEVDNAKFSWFHVKVAMVAGVGFFTDAYDIFAINIASTMLGYVYGHKFNLNTNQNLGVKVATPVGNVFGQLIFGWMADVLGRKRMYGVELMI
IIVATFGQAISGDGHAVSIIGVIVVWRFLMGVGIGGDYPLSAVISSEFSSTRTRGRLMTAVFAAQGWGQFSAALVALIIVAAYKTSLLNDPYPVLNHVDY
MWRLLIGLGCVPAVVALYFRLTIPETPRFTMDIERNVIQAAQDVENVLSTGKFYHDPDAVVQKAQTPKASRRDFVAYFSKWENGKVLLGTSYSWFALDIA
FYGLGLNSSIVLQAIGYASPSPKSALDAYNALKNICVGNLILSVAGLIPGYWVSFLFIDSWGRKPIQLMGFVMLTIIFVIMGFAYDKLTATSSARGAFVF
LYCLANFFQNFGPNTTTFIVPGEAFPTRYRSTAHGISAASGKIGAIIAQVGFAQLVNIGGTNRFVQHILEIFAFFMLTGIFSTLLLPETKGRSLEDLSN 
> UniRef90_A0A151GWG4_15_543 | Phosphate permease n=1 Tax=Drechmeria coniospora RepID=A0A151GWG4_9HYPO 
HRRTMGGNSAFHNFYNDYSHIPDPNLRRRLALSEIDNVPFSFYHVRAVLVAGVGFLLDSYDIFAINVVTTLLGMVFYQDDNGALPSSINQALKASTSAGI
VIGMVFFGWLADALGRRLMYGIDLVLIIFGTFCCTLVSSSPSIEAAGLMIFWRVVMGIGIGGDYPLSAVITSEFAPTRWRGAMIAAVFSMQGLGQLMSAI
VALVTAVAFKDSYVNIANPANCDEACQVAADRSWRIIVGFGAIPACLALYYRITIPETPRYTFDVQHDVEKANADIRAYVHSKTTVDYGGVVSDTTQLDV
PQASWQDATAYFRQWKNARALIGTTMSWFFLDLAFYGLGLNSVVVLDAIGYGGGGNVYEKLYNQAVGIIILTSAGSLPGYWTSIVSIDTVGRKPLQVFGF
LLLTIIFCILGFRFSSLSEGAMLALYIIGQFLFNAGPNTTTFVVPGECFPTRYRATSHGLSAAMGKIGAIIAQVISIPILSQGAPHGCVGNDCSPNLDML
LKLFALFMLLGTLVSLLIPETRGVTLEEL 
> UniRef90_A0A0D1VLH9_1_541 | Phosphate:H+ symporter n=1 Tax=Exophiala sideris RepID=A0A0D1VLH9_9EURO 
MAHQNKTVGGNAAFHNFNNDFAHIQDPNERRRLALAEIDKAPFGWYHVRAIVVAGIGFFTDAYDIFAINLVTPMLGVVYWQGSHWGKNEGKIPTNSDTAI
KVATSGGTVIGQVAFGWLADVVGRKRMYGLELIIIIFGTLAQALSAPSPAMSVVGIIIFWRVFMGIGIGGDYPLSSIITSEFATTKWRGAMMGAVFAMQG
IGQFAAAMIALIVVSGFKKSLETASTVAHCDGVCQLAVDKMWRVIIGFGAVPGCAALYFRLTIPETPRYTFDVARDSEKAVADVKAYHGGQSEGKPDEVS
RAAVLQDSRTRLDPPKAGWRDFWRHYGQWRHGKILLGTAGSWFFLDVAYYGLGLNNSVILQAIGYASGSNVYKIFYNTAVGNLIITCAGAIPGYWVTVAT
VDTIGRKPIQFMGFTLLTIIFVIIGFAYHKLGEHGLLAMYVLAQFFFNFGPNATTFIVPGECFPTRYRSTSHGLSAASGKVGAIIAQCVFGPLRTRGNVT
TANPTPWLPHIMEIFALFMLCGVFTTLLIPETKRKTLEELA 
> UniRef90_E3QLH5_29_565 | H+ symporter n=7 Tax=Colletotrichum RepID=E3QLH5_COLGM 
NKTAGGNAAFHNFNNDFAHVADANERRRLALAEIDKAPFGWYHVRAIIVAGIGFFTDSYDIFTIGLVTSMLGIVYFGGTLPAEHDTAIKVATSAGTVVGQ
VGFGILADIVGRKKMYGVELIIIIIATLAQALSSSSPSVSIVGLIVFWRIIMGIGIGGDYPLSAIITSEFATTKWRGFMMNAVFANQGFGQLAGGIMLLI
VTSGFKGSLETAAKPAACSATEPCLMAVDKMWRTMIGFGAVPGCIALYFRLTIPETPRYTFDIENDVQKAEGDVDFYKKGKWGEAQVDEAARVIARQEAE
TQLEVPKASWSDFFRHYSVWKNAKVLIGTAGSWFFLDVAFYGLGLNNAIILNAIGWSGGKDVYHIFYKTAVGNLILVLAGAVPGYWVSAALVDTIGRKPI
QLFGFFALTLLFCVIGFDYWNLSGSALMALYTLAQFFFNAGPNSTTFIVPGECFPTRYRSTSHGVSAASGKIGAIIAQVVFGPLRTIGADSSRAKTDPRW
STPWLNHIMQIFALFMLCGFFTSLLIPETARKTLEEL 
> UniRef90_G2R409_1_570 | Uncharacterized protein n=1 Tax=Thielavia terrestris (strain ATCC 38088 / NRRL 8126) RepID=G2R409_THITE 
MAEVKPTSGGNNAYHNFHNDFLHVQDVNERKRLALAEVDRAPFGWYHVRAIVVAGVGFFTDSYDIFTVSLLTVMLGVVYYPGVGTMPTSSDTAIKLATSA
GTVLGQLGFGALADIVGRKRMYGLELIIIIFATLAQALTSSSPSMDIVGVIIFWRVVQGVGIGGDYPLSSIITSEFATTKWRGAMMAAVFAMQGLGQLCA
AFVMLFVTLGFKSSLETSPSLKTCTGGCAEAVDKMWRTLIGFGAVPGCIALYYRLTIPETPRYTFDIKLDVEKAEGDAEAYLKGKSGAHPDEVRRAAAQK
QAAEQLRVQKASWSDFFRHYSKPKNGLLLAGTALSWCFLDIAYYGVSLNNATILNVIGYSTSNAHNTYEILYNTAVGNLIIVLAGAVPGYWVTVFTVDTL
GRKTIQFMGFTILTILFIVMGFAYNHLSSNGLLAIFVLAQFFFNFGPNATTFIVPGECFPTRYRSTSHGFSAAMGKIGSIIGQGAIAPLRTRGATKTNAN
PWMDHVLEIYALFMLLGIGSTALIKETKRKTLEELAGEADEEDLAGPTLPTTESAFRGNGDSAAEKSQPE 
> UniRef90_J7R963_6_582 | Uncharacterized protein n=1 Tax=Kazachstania naganishii (strain ATCC MYA-139 / BCRC 22969 / CBS 8797 / CCRC 22969 / KCTC 17520 / NBRC 10181 / NCYC 3082) RepID=J7R963_KAZNA 
KLTQDEIAQQNMTVGGNNAFHNYLNDFAHIEDPLERRRLALEKIDQTHFGWLQVRTILIAGVGFLTDSYDIFAINLGVSMMAYVFWYGNMPSSTQTLLKV
STSVGTVIGQVGFGTLADVVGRKKIYGTELIVMIVCTIFQCTTGGAPGVSFVAVLTFYRIIMGIGIGGDYPLSSIITAEFSTTKWRGAIMAAVFANQAFG
QIAAGIVALIVIAAYKSELIAAETGAMCGPVCQKACDQMWRILVGFGAIPGLIALYYRLTIPESPRYALDVDAELDSVHVQRVHATDGKNVDSIVTDRTS
VGGGTAFTNTETEDYQPPKASFKDFCHHFGQWKYGKILLGTAGCWFALDVAFYGLSLNTAVILQTIGYAGSKNVYHKLYNSAVGNLILICAGSLPGYWAS
VFTIDIIGRKPIQLFGFFILTVLFCVIGFAYHRITDHGLLGLYIVCQFFQNFGPNVTTFIIPGEVFPTRYRSTAHGISAACGKIGAIIAQTALGTLINHH
CARDGKKENCWLPHVMEIFALFMLLGLCLTFLIPETKRMTLEEISEKYHDEVDPSKYARANHNQTTTVSTSDSMREE 
> UniRef90_A0A010RBZ8_12_563 | H+ symporter n=9 Tax=Colletotrichum RepID=A0A010RBZ8_9PEZI 
STERAHRRTNGGNKAFHNFANDYSHITDPSLRRRLALSEIDKVPFGLYHVRAILVAGVGFFLDSYDIFAINLITTLLGVVFWQGPPESSAHGYGGNNGEL
PGPVNSALKASTSAGIIVGQIVFGWLADVFGRRRMYGVELGIIILATLSAALVSPSQSVSFTGLMIFWRVIMGVGIGGDYPLSSVITSEFAPTRWRGAMI
AAVFSMQGMGQLGAAVVALVTAEAFKDSYLDVHTLGDCHARCQLAADRSWRIIVGMGAVPACIALYYRITIPETPRYTFDVEQDVEKADADIRAYMASKS
KGDYDPDLQFKMKKETGPGYNTPAASWPDAWAYFTQWKHFKMLLGTAFSWFFLDLAFYGLGLNSTVVLQTIGYADGANFYKRLHNQAVGLIILACAGAIP
GYWVSVFTIDTLGRKPIQIMGFFMLTVIFCVLGFLLHQLTDAVFLTLYITGQFFFNFGPNTTTFIVPGECFPTRYRSTGHGISAAMGKVGAILAQVISIP
LLAKDVPGDCHGDHCAPWLDRLLELFALFMFLGMLSSLLIPETKGMTLEELA 
> UniRef90_A0A067SZR3_28_533 | Uncharacterized protein n=1 Tax=Galerina marginata CBS 339.88 RepID=A0A067SZR3_9AGAR 
DERRRAALAEVDNAKFSWFHAKVCIVAGVGFFTDAYDIFAINIASTMLGYVYGVGQKLNKQQDLGVKVATPVGTLVGQLLFGWLADMVGRKRMYGIELLI
IIVATFAQALSGQAAAVRIIGVLVVWRFIMGVGIGGDYPLSAVISSEFASTKIRGRMMTAVFANQGWGNFTAALVAFIITAAYKNSILRETSVAHLDSVD
FMWRLLIGLGAVPGCIALYFRLTIPETPRFTMDIERNIDQAAHDIKNVLNGASDKADEDEFVQRIDAPKASWADFKAHFGQLHNFKILFGTAYSWFALDI
AFYGLGLNSGIILQAIGFGTPVTKGVRGVYDNLSNICIGNLILSAAGLIPGYWASFLFIDSWGRKPIQLMGFTMLTILFVILGFGYDKLTATPAATKGFV
FLYCLANFFQNFGPNTTTFVIPGEIFPTRYRSTAHGISAASGKLGAIVAQVGFSQLKDIGGTNKWVKHILELFAFFMLTGIFSTLLLPETKGQTLEELSN
ENQDGF 
> UniRef90_G3JU18_22_572 | Phosphate:H+ symporter n=1 Tax=Cordyceps militaris (strain CM01) RepID=G3JU18_CORMM 
TRGGNRAFHNYYNDYSHIADANLRRRLALSDVDKVPFGTCHVRAVLVAGAGFLLDSYSIFAINFVIPLVGLAYYSEEGDGSGDMPETISQSLKASTSAGI
VIGMILFGWLADTYGRRRMYGIELGVVIFTIFSCAIASESPSMSGPGVLIFWRVLLVRLFMPAFQLETNFQQGIGVGGDYPLASVITSEFAPTRWRGALV
AAVFSMQGLGQLMAAVVALITTVAFQGSYDGIGPNGTCDAACRVAADRSWRIIVGVGAIPACLAMYYRITIPETPRYTFDVQHDVDRADADIRAYVSSTR
PKDVVSTNNAHYHSSTLSIPKASWADAKEFFLKPHNMRAMVGTTLSWFFLDLAFYGLGLNNSVVLHAIGYASGQTLYHKLRNRALGLIILTSAGSLPGYW
TAILTIDTVGRKPLQVFGFLLLTAVFCILGFALHSLTERSTLALYIVGQFLFNAGPNTTTFILPAECFPTRYRATAHGISAAMGKIGAIVAQVISIPLLK
QGSTTAAASCKGSHCPQSMDRLLQLFALFMLLGTLVSLLIPETKGITLEEL 
> UniRef90_UPI00049908E2_4_525 | PREDICTED: probable inorganic phosphate transporter 1-4 n=2 Tax=Maleae RepID=UPI00049908E2 
ELLSQLDSAKTKFYHFTAVVISGMGFFTDSYDLFCISLVTKLLGRIYYHVPGSSKPGSLPPNVACAVNGVALCGTLVGQLFFGWLGDKLGRKRVYGITLM
LMVGCSICSGLSLGSSPTSVMATLCFFRFWLGFGIGGDYPLSATIMAEYSXKKSRGAFIAAVFAMQGFGILAGGVVAIVVSAIFNSLYHAEPYSVDPLGS
TVPQADYVWRIILMFGAVPALLTFYSRMKMPETPRYTALVAKDQSKACQDMTKVLHIEIKELQQEEHAHINKSSSFGLFSREFLQRHGKHLLGTATCWFL
LDIAYYSQNLFQKDIFSAVGWLPSASSMSALDELFKIARAQTLIALCGTVPGYWATVFLIDYIGRFAIQLIGFFFMTVFMLVLAIPYEYWSRPQHNIGFI
VIYGLTFFFANFGPNATTFVVPVEIFPARLRSTCHGISAASGKLGAIIGAFGFLYAAQNQDPAKADPGYPAGIGMKNALFVLAGINVIGFFFTFLVPESK
GKSLEEMSRENEDEAEVQTSRV 
> UniRef90_A0A0P4U1P8_17_544 | Putative phosphate permease n=1 Tax=Rosellinia necatrix RepID=A0A0P4U1P8_ROSNE 
GQRTAGGNNAYHNFHNDFLHIQDPNERRRLALAEIDKAPFGWYHVRACVVAGVGFFTDSYDIFVVSLLNVMLGIVYFQDSTGKLPQTSDNAIKLATSAGT
VVGQLGFGYLADHVGRKKMYGLELILIIFATIGQALSSGSPSVNIVGLIIFWRVLLGVGIGGDYPLSSIITSEFATTKWRGAMMGAVFAQQGIGQLTGAF
VMLFLTLGFKHALSQSPGVDQCDAWCLVAVDKMWRALVGFGAVPASIALYYRLTIPETPRYTFDVSRDVEKAAEDVKAYMSGQREGDPDDIARVQTRMAA
QEQMQIPKASWADFIRHYSIPKNGLLLFGTAGSWFLLDVAFYGVSLNNATILETIGYSTKGSHTTYDFLYKTAIGNLIIVLAGAVPGYWVSVATLDTLGR
KTIQMGGFVILTILFIVWGFAYNHISGQAKLAIFVLAQFFFNFGPNMTTFIVPGEVFPTRYRSTSHGISAASGKIGSIIGQGAIATLRNRNGGTWLDHVL
QIYALFMFLGIFTTLCIPETKRKTLEEL 
> UniRef90_A0A0B7N8P6_28_549 | Uncharacterized protein n=4 Tax=Mucoraceae RepID=A0A0B7N8P6_9FUNG 
KERRRLALEEIDNAKFGWFHIRACIVSGVGFFTDAYDIFAINLVSTMIGYVYWQESGNKTPYNVDTAIKVSCSVGTVVGQLLFGYLADHVGRKRMYGVEL
MIIIIGTVGQTLVGNSPAASFWAVITFWRILVGIGIGGDYPLSSVITAEFATTKHRGAMMSAVFAMQGIGQVTAGIVGLVVTAAFKSAIEYDQANLDYVW
RIVIGLGAIPGVCALYYRLTIPETPRYTMDVENKFEKGISDAKAFIEKGASSGDYTENTSTARVAVEDSPPKATWKDFREHFGQWKYGKVLFGTAYSWFA
LDVAWYGLGLNNSIILNNIGFAGGPDAYNAVFRTCVGNVIINLLGSVPGYWISVFTIDKLGRKTIQIMGFTMLTIMFVILGFGYDAIIEKSIPLFIVLYT
ITQIFFNWGPNTTTFVVPGECFPTRYRSTAHGISAASGKIGAIVAQVGFGLLKDIGGSNKWINHLLQIFALFMLTGIFSSFLINETKGKSLEELSGDYGD
DVKHESVPIPAAAASKNDEKLD 
> UniRef90_A0A0D2GT45_7_553 | Unplaced genomic scaffold supercont1.2, whole genome shotgun sequence n=3 Tax=Fonsecaea RepID=A0A0D2GT45_9EURO 
AFRDLEDEYKHIQDPTLRRRLILRDINERSFSRAHVRAILVAGTGFLTDSYDIFAINLVSDMIGFCYFPKHGNKIPQVDDTLIKVMTSVGTIIGQLFFGW
LADRVGRKRMYGYELLIIGLATLGQCITGPSSAIGITGLLVFWRILMGIGIGGDYPLANIITSEFASTKWRGTMVAAVFSTQALGQFIASLVATIVIASF
RDQIDNDDNVCQDSVCTQTPAANLAVDRMWRIIIGVGAVPAAIALYYRLTIPETPRYTFDVNRDVEQGFADYKGWVQNTIGPRTGQGEVEDERREIRAGL
RPGETLGGLDATVVPQSSWSDFRRYFRQGFNGWILLGTCGSWFFLDVAYYALALNNTIFLQKMGFGSHNNSDPTRLYTILRSGAVGNLVLVVAGAIPGSI
CAILLVDRIGRKSIQVGGFVMITILLLILGSSFESMSDASRVAVFVLILFFVNFGPNSTTFIVPGECFPTRYRSTCHGLAAASGKVGAVLAQALTGPLRG
IGFEKGETDASPWLPHVIQILGAFALLGLLCSFLIPETMGRSLERLA 
> UniRef90_U4LDE9_8_552 | Similar to Inorganic phosphate transporter PHO84 acc. no. P25297 n=1 Tax=Pyronema omphalodes (strain CBS 100304) RepID=U4LDE9_PYROM 
GNAAFQVHSDEFAHIADPRERKALELAAIDAQPFGWQHAKAVVIGGIGFFTDSYDIFAVNLTVAMLGIVFWDDGLIPEKADTAIKLATSVGTIFGQICFG
ILADKIGRGKMYGSELMIIIAATFIQSLASNSPGLDIVVVLVLWRVIMGIGIGGDYPLSSIITSEYATTKWRGAMMGAVFAMQGIGQFGAAITTLIVTEI
FESQTRDIPINKCDGSCKIAVDRMWRIIIGFGAIPACFALYYRLTCPETPRYTINMQAQDDIEAFKDVVTTPDTSEEEARSEVIIAQEARETASFTDFRR
HYRQWKNLQILLGTAGSWFFLDVAFYGLGLNNSVVLQAIGFRKENTVYKRLHNNAVGNLIMICAGSLPGYWVSVFTVDRIGRKKIQIAGFTILSILFFVI
GFAFHSLSSNALLALYCLCQFFFNFGPNATTFIVPGEVFPTRYRSTSHGISAASGKFGAVVAQVLIGPLRVRGNPTPENPSPWLNWVMVIFGAFMACGIF
TSFLIPETARRTLEEISDDPWGKKKKTGDVEKAESGLRAAENDED 
> UniRef90_A0A165Q748_28_526 | Phosphate permease n=1 Tax=Neolentinus lepideus HHB14362 ss-1 RepID=A0A165Q748_9HOMO 
NEQRRAALAEVDNAKFSWFHVKVCIVTGVGFFTDAYDMFAINIASTMLGYVYGHKFALNSAQSLGVKVATPVGNVLGQLMFGWLADVLGRKRMYGVELVI
IIVSTFGQAVSGDGNAVGIVGVMVVWRFLMGIGIGGDYPLSAVISSEFSSVRIRGRLMTSVFAAQGGGQFTAALVAIIIVSAYKTSLLHDPYPDLDHVDY
MWRLLIGLGCIPACFALYFRLSVPETPRFTMDVQRNIIRAAQDVENVLSTGKFYHDPDAVIQKALTPRASRRDFIAYFSNWKNGKILLGAAYSWFALDIT
FYGLGLNSTLVLTAIGYANPSPKSALDAYNSLRNLCVGNLVLSVAGLIPGYWVAFLFIDSWGRKPIQLVGFIMLTVIFVIMGFAYDKLTATASARAAFVF
LYCLANFFQNFGPNTTTFIVPGEAFPTRYRSTAHGISAASGKIGAIIAQVGFAQLANIGGMNKFVPRILEIFAFFMLTGVFSTLLLPETKGRTLEDVSN 
> UniRef90_A0A178DTP8_5_569 | Inorganic phosphate transporter 1-6 /Pi cotransporter n=1 Tax=Pyrenochaeta sp. DS3sAY3a RepID=A0A178DTP8_9PLEO 
TAGGNSAFHNFHNDFAHIEDPNERRRLALAEIDKAPFGWYHVRAILVAGTGFFTDSYDIFCVSLLTIMLGIVYKHDNKGVLTTPQDTAIKLSTSAGTVIG
QVGFGALADIVGRKKMYGLELILIIVATLAQALVGPGPGTSVVGLIIFWRVLMGIGIGGDYPLSSIITSEFATTKWRGAMMGAVFSMQGFGQLGGAIVMV
CLVSGFKHKLEPAASYAACTGECQVAVDRMWRALIGIGIVPACIALYYRLTIPETPRYTFDVARDVEKANEDAKHYLSGKKGESSPDEIMQATARRQSVA
QLEVPKASFKDFFRFYGKIKNGKILFGTAMSWLLLDVAFYGLGLNASTVLQAIGYAGGKNLYHILFNLASGNCILICAGAIPGYWLAVATIDTVGRKPLQ
LIGFTFLTILFIVWGFAYHHISKHGMLAIYILIQLFFNWGPNTTTFIVPGECFPTRYRSTSHGISAGSGKIGSIIAQGAISPLRTRGATAKNANPWLNHV
MQIFSAFMFAGIFTTLLIPETKRRTLEDLAQDWDMGNESITGAEHAKVVNRGSDEAVEGVAEVKE 
> UniRef90_A0A167R6U3_18_556 | Phosphate:H+ symporter n=1 Tax=Isaria fumosorosea ARSEF 2679 RepID=A0A167R6U3_9HYPO 
NSAHTRGGNRAFHNYYNDYSHIADANLRRRLALSDVDKVPFGTCHVRAVLVAGAGFLLDSYSIFAINFVAPLIGLAYYSQDDGDGSGDLPESISQALKAS
TSAGIVVGMILFGLLADKYGRRRMYGIELGVVIFTIFSCAIASGSPSMSGPGVLIFWRVLLGIGVGGDYPLASVITSEFAPTRWRGGLVAAVFSMQGLGQ
LMAAVVGLITTVAFQGSYDGIGPNGPCDAACRIAADRSWRIIVGVGAIPACLAMYYRITIPETPRYTFDVQHDVDRADADIKAYVSRSRPKDTVSTTNTH
FHSSTLSVPKASWADAKEFFLKPHNFRAMVGTTMSWFFLDLAFYGLGLNNNVVLHAIGYASGKTLYHKLRNQALGLIILTSAGSLPGYWTAILTVDTVGR
KPLQVFGFLLLTAVFCVLGFALHSLTEGSTLALYIVGQFLFNAGPNTTTFILPAECFPTRYRATAHGISAAMGKIGAIVAQVISIPLLKQGSSAVAACKG
GKCPTSLDRLMQLFALFMLLGTVVSLLIPETKGITLEEL 
> UniRef90_N1S641_17_561 | Inorganic phosphate transporter PHO84 n=15 Tax=Fusarium oxysporum RepID=N1S641_FUSC4 
QQDRTWGGNNAFHNFFNDFSHIPDPNLRRRLALSEIDKVPFGAYHVRAVLVAGVGFFLDSYDIFAINLITILLGVVFWGDPNPQNGFSGNDGYLPDRVNQ
AFKASTSAGIVVGMIVFGWLADGFGRRRMYGVELGIIILATLCCALISSSPAMGSTGLLIFWRIIMGIGIGGDYPLSSVITSEFAPTRWRGAMVAAVFSM
QGLGQLAAAIVALITTVAFKDAFIGAADESQCGFECRLAADRAWRIIVGVGAIPACAALYYRITIPETPRYTFDVEHDVEKADADIKAYVASKSKGSFDV
VHQVRSKRVAGRSLDVPRASWSDLISFFRQWANFKMLLGTTLSWFFLDLAFYGLGLNNTFVLQAVGYGAGNSLFEKLHNQAVGMIILTCAGSLPGYWTAI
LSVDTFGRKPLQVFGFLLLTIIFCILGFAYKSLSQGGLLALYIVGQFLFNAGPNTTTFIVPGECFPTRYRSTGHGISAAMGKIGAIIAQGISIPMVRQGS
PESCKGTDCSPNMHRLLQLFALFMLFGTLVSLLIPETKGMTLEEL 
> UniRef90_F6H8P9_7_510 | Putative uncharacterized protein n=2 Tax=Vitis vinifera RepID=F6H8P9_VITVI 
QVLNALDVAKTQWYHFTAIVIAGMGFFTDAYDLFCISLVTKLLGRIYYHSPGDAKPGTLPPNVSAAVNGVAFCGTLAGQLFFGWLGDKMGRKRVYGMTLM
LMVICSVASGLSFGHEAKGVMATLCFFRFWLGFGIGGDYPLSATIMSEYANKKTRGAFIAAVFAMQGFGILTGGIFAIIISASFKAAFPSPTYEIDPVGS
TVPQADFVWRIILMFGALPAALTYYWRMKMPETARYTALVAKNAKKAAADMSKVLQVDLEAEQEKVESIQRQGKDFGLFTKQFLRRHGLHLLGTTSTWFL
LDIAFYSQNLFQKDIFSAIGWIPAAKTMSALEEVYKIARAQTLIALCSTVPGYWFTVALIDKMGRFAIQLMGFFFMTVFMFALAIPYNHWTHKENRIGFV
VMYSLTFFFANFGPNATTFVVPAEIFPARLRSTCHGISAAAGKAGAIVGAFGFLYAAQSQDKSKVDKGYPTGIGVKNSLIVLGVVNFLGMLFTFLVPESK
GKSL 
> UniRef90_A0A177CLL2_3_575 | Inorganic phosphate transporter 1-6 /Pi cotransporter n=1 Tax=Paraphaeosphaeria sporulosa RepID=A0A177CLL2_9PLEO 
NKTSGGNNAFHNFHNDFAHIEDPNERRRLALAEIDKAPFGWYHVRAVLVAGTGFFTDSYDIFCVSLLCIMLGIVYKHDNKGVLLTPQDTAIKLSTSAGTV
IGQVGFGALADIVGRKKMYGLELILIIVATLAQALTGPGPGTSIVGLIIFWRVLMGIGIGGDYPLSSIITSEFATTKWRGAMMAAVFSMQGLGQLGGALV
MLCLTAGFKDSLSTAVKTKATAGVPATTNYQNCTGECAVSVDKMWRALIGIGIVPAAIALYYRLTIPETPRYTFDVARDVEKANADTEKYLSGKYGEGHP
DEIQAVAARRASVEQLHVPKASWSDFFRFYGKIRNGKILFGTAMSWLLLDVAFYGLGLNASTVLTAIGYGSGANAYHQLYNLAAGNAILTCAGAIPGYWL
AVATIDTVGRKPLQLIGFSFLTILFIVWGFAYHHLSSHAMLAIYILIQLFFNWGPNTTTFIVPGECFPTRYRSTSHGISAGSGKIGSIIAQGAIAPLRTR
GAVKSGDSPWLNHVMQIFSAFMFAGVFTTLLIPETKRRTLEDLAMDWDMGDESITGAPAVNKSTDANSDEPHE 
> UniRef90_A0A0C3ACU3_23_514 | Uncharacterized protein n=1 Tax=Scleroderma citrinum Foug A RepID=A0A0C3ACU3_9HOMO 
NERRRVALAEMDNAPFSWFHVKLCTVAGIGFFTDAYDIFAIDIAVNMLKFTYEDGYISPWKSTGLKVASAIGNLVGQLIFGWLADFYGRKRMYGIELMIM
ITATFCQAMSGQAPAVGIIGVLIFWRFIMGVGIGGDYPLSAIIASEFAATKIRGRLMTVVFACQGWGQLTSAIVSIIVLSAFKDAILSAPYPASTPIDYC
WRILIGFGCIPGVIALYFRLTIPETPRFTMDIERNVSQASKDIHAVLGTTTYVVDKALTEHAKAPRASRADFIAYFSQWKNLKVIIGTAYSWFALDIAFY
GLGLNSSIILSAIHFSPYEPTSTSRSVFEGLRNNGIGNLILSVAGLIPGYWVSFLFIDTWGRKPIQLMGFIILTILFLVMGFCYDVFVASESGRHVFVFL
YCLANFFQNFGPNTTTFIIPGEAFPTRYRSTAHGISAAFGKLGAVVAQLAWGGTGGSVKLIMQIFAFIMLTGVLSTLLLPETKQRSLEDISN 
> UniRef90_M2QAL7_32_530 | Uncharacterized protein n=1 Tax=Ceriporiopsis subvermispora (strain B) RepID=M2QAL7_CERS8 
DERRRAALAEIDEAPFSWFHVKVSLVAGVGFFTDAYDIFAINIASTMLGYLYGKGGKLNTNQDLGVKVATPIGNLFGQLIFGWLADVVGRKRMYGIELMI
IIVATFGQAVAGEAHAVNILAVIMVWRFIMGVGIGGDYPLSAVISSEFAATKSRGRLMTAVFANQGWGQFAAALIAFILVAAFKDSVINDDPTVLRHVDF
IWRLLIGLGCVPGVVALYFRLTIPETPRFTMDVERNVNQAAQDVDNFLTTGTYHVDPDAVIQRVQAPRATKRDFIHYFSKWENAKLLIGTSYSWFALDIA
FYGLGLNSSIILEAIGFGTPTGNLPKTLAVYTNLKNICVGNMILSAAGLIPGYWATFLFIDSWGRKPIQLMGFIMLTILFIIMGFAYDKLTATGSAKDAF
VFLYCLTNFFQNFGPNTTTFIIPGEAFPTRYRSTGHGISAATGKLGAIVAQVGFSRLVNIGGTNAFVKHIMEIFAFFMLTGVCSTLLLPETKQKTLEDI 
> UniRef90_V2X9Z9_26_532 | Inorganic phosphate transporter n=2 Tax=Moniliophthora roreri RepID=V2X9Z9_MONRO 
DERRRAALAEVDNAKFSWFHVKVCAVAGVGFFTDAYDIFAINIASTMLGYVYGKGKEKLNPDQDLGVKVATPVGTLVGQVLFGWLADMVGRKRMYGVELM
IIIITTFAQALSGNGHAVSIIGVLIVWRFLMGIGIGGDYPLSAVISSEFASTRIRGRMMNAVFASQGWGNFAAALIAFIITAAYKDSILADSDSTHWDSV
DQMWRILIGLGCVPGVVALYFRLTIPETPRFTMDIERNIAQASKDIEGILTTGKSSVDPDAVVQKVEAPRASWADFTAHFSKWNNFKVLFGCAYSWFSLD
IAFYGLGLNSSIILGAIGFGTPPTSGARGVYENLKNICVGNLILSAAGLIPGYWVCFLFIDSWGRKPIQLMGFTLLTILFIIMGFGYDALTKTPGATKAF
VFLYCLANFFQNFGPNTTTFIVPGEAFPTRYRSTAHGISAGSGKLGAIVAQVGFARLKDIGGTNKFVKHILEIFAFFMLTGIFATLLIPETKGKTLEELS
NEDQEGF 
> UniRef90_M7XU68_23_523 | MFS transporter, PHS family, inorganic phosphate transporter n=2 Tax=Rhodosporidium toruloides RepID=M7XU68_RHOT1 
DLNARRRAALAEIDNAKFGWFHVKACAVAGVGFFTDAYDIFAINLCAAMIGYVYNMGAHKGALTANQDLGLKIATPVGTLVGQLFFGWLADIVGRKKMYG
FELIIIIIATLGQAVAGHGPAVSIIGVLVMWRFIMGVGIGGDYPLSSVITSEFAATRIRGRMMVATFWSQGWGQLAAAIVTIVCLAAFKKQILNDPVGYA
HHLDFVWRLVIGLGAVPGAVALYFRLTLPETPRFTMDVERNIKQAASDVDAFLQTGGYVQDSTPAVTQIAAPKATFRDFRQHFGQWKNGKVLFGTAWSWF
ALDVGFYGLGLNSSIILTAIGYSSPSSGTPQHIRYYSLYNNAVGNIIITVAGLIPGFWAAFFLIDRIGRKPLQLIGFALLTVTLCCMGFGYHKLKDNAVG
AFVFLYCITNFLQNFGPNTTTFIIPGEVFPTRYRSTAHGISAASGKFGAIIAQIMAFKLKDRGGKNAFVPHILEIFALFMLTGVFSTLLLPETKGKTLEE
L 
> UniRef90_G8BQX0_16_586 | Uncharacterized protein n=1 Tax=Tetrapisispora phaffii (strain ATCC 24235 / CBS 4417 / NBRC 1672 / NRRL Y-8282 / UCD 70-5) RepID=G8BQX0_TETPH 
KVPKEALTEGGNAAFHNFINDFAHVDDPLERRRLALEKIDNASFGWYHVKAILVAGVGFLTDAYDIFAINLGVSMLSYVYWKGSIPSSSQTLLKVSTSVG
TVIGQVSFGAAADIIGRKKVYGSELIIVICATILQCTSAHSPAINFVAILTTYRIIMGIGIGGDYPLSSIISAEFATTKWRGAIMGAVFANQAWGQIAGG
IIALICIAAYKDDLIHANSGAECDLVCQKACDQMWRILIGFGALPGMIALYFRLTIPESPRYQLDVNLRDSVVEYHNLDAPVHSGSDISENEKTAAKIEE
RSHDGIDIENSTDEELYAPPKASFKDFCDHFKQWKHFKILLGTAGCWFMLDVAFYGLSLNNAVIVEAIGYASSKNVYYKLYNSAVGNLILICAGSLPGYW
ASVFTIDIIGRKPIQTFGFFILTVLFCVIGFAYHRLTPNSLLGLYIVCQFFQNFGPNTTTFIIPGEIFPTRYRSTAHGISAASGKVGAIIAQTVLGTLIN
HNCARDGKPTNCWLPHVMEIFALFMLCGLGLSFLIPETKRMTLEEISEKYHGEVDLTKLAERNLNYNKNSV 
> UniRef90_Q9AVR0_7_514 | Phosphate transporter n=3 Tax=Papilionoideae RepID=Q9AVR0_SESRO 
VLNALDVAKTQWYHFTAIVIAGMGFFTDAYDLFCISLVTKLLGRIYYSDPKAPKPGTLPPNVQAAVTGVALCGTLAGQLFFGWLGDKLGRKKVYGITLIL
MVVCSLASGLSFGSSAKGVMATLCFFRFWLGFGIGGDYPLSATIMSEYANKKTRGAFIAAVFAMQGFGIMAGGIVALIVSAGFDHKYKVPSYQENPQASL
VLPQFDYVWRIVLMFGALPAALTYYWRMKMPETARYTALVAKNAQQAATDMSKVLKVELEVEEEKVQKITEADTNKYGLFSKEFAKRHGLHLVGTTTTWF
LLDIAFYSQNLFQKDIFSAIGWIPPAKEMNAIHEVYKIARAQTLIALCSTVPGYWFTVAFIDYMGRFAIQLMGFFFMTVFMFALAIPYDHWTKKENRIGF
VVMYSLTFFFANFGPNATTFVVPAEIFPARLRSTCHGISAAAGKAGAIVGAFGFLYAAQSKDPTKTDKGYPTGIGIKNSLIMLGVINFAGMLFTLLVPES
KGKSLEEL 
> UniRef90_B6GWW4_37_537 | Pc12g14750 protein n=2 Tax=Penicillium chrysogenum complex RepID=B6GWW4_PENRW 
ALAKLDEAPFGWAHVHTVIITGLGLFASAYEMFALNLAVTMLGIVYWQGEDSGSGRIPFGLEAAIKVATLAGAAVGQLVFGWLADRIGRRRVYGYGLTVI
ILTTLAQAMSSSSRAITMSVILIFWRVIMGVGIGGVYPLSSVITSEFATTKWRGAMMSAVFAMQGFGQFAAAIVSLIVTVSFKQSLESAEDVSHCTEACQ
LAVDKMWRWTIGIGAIPACFALYYRLAIPETPRFTFDISRDIVKADKDVRTYLRKRRENGTREPVYTPPIQIGTPDFGPKASWSDLYGRYSQWKHGKVLL
GTAASLFFLDIAFYGLDLNNSIILGAINGPGAKNVYEILYRNAVGNLILICAGAIPGYLVTIAIVDKIGRIRIQLLGFLILSALFAVIGFANLDQNDSGL
RALYVLTQFFFNFGPNATTLIVPGECFPTRYRGTAYGVSAAVGKIGAIMAQCVFVPLVYRGAKAPGDAPWLDHVMQIFTGFMFCGFAATFFIHETKRRSL
E 
> UniRef90_C4YCQ5_2_554 | Inorganic phosphate transporter PHO84 n=5 Tax=Candida albicans RepID=C4YCQ5_CANAW 
VAEIQAHTNEVSQGGGKTAFKDYLGKFADVEDPLERRRLALEEIDKAGFGWTQVKMILIAGVGFMTDSYDIFAINLSMNMLQYVYWNGTIPDSTTTLIKV
STSVGTVIGQISFGSIADKVGRKKIYGLELIIMIFATLFQCTLGTSPAINFVAIFSTIRILMGIGIGGDYPLSSIISSEFSTTKWRGAIMAAVFSNQGLG
QVFAGIVAMICVAGYKDDLIIANKGSECVGRCRKAADQMWRIIVGFGCVPGCIALYYRLTIAESPRYALDVDEHDDLEKVADAEAAIDVHAQEIAPPKAS
FKDFCSHFGQWRYGKILLGTAGSWFMLDVAYYGLGLNTTTILQTIGYAGQSNVYEKLYNSAAGNLILVCAGSLPGYWVSAATIDTVGRKPIQMGGFILLT
IILCIMGFGYHKIGNHGLLGLFVIAQFFQNFGPNTTTFIVPGECFPTRYRSTAHGLSAAAGKVGAIIAQTCIGTLVNHGCSKENKNCFLPHVLEIFALFM
LLGIGLTFLIPETARRTLEEISETCHGEVDTTKLGRDRFATQEEPYDSEEVKN 
> UniRef90_A0A099P2W1_9_542 | Uncharacterized protein n=2 Tax=Pichia kudriavzevii RepID=A0A099P2W1_PICKU 
QYKTAGGNAAFHNFINDFADIEDPLERKRLALEKIDNASFSWYHIRAIAVAGVGFLTDSYDIFAINMAIPMIANVYFNGKIPSSTETLLKVSTSVGTVIG
QVGFGMLADLVGRKAIYGVELIIMIAATVLQCSIGESPGVNFPAILTFYRIVMGIGIGGDYPLSSIITSEFATTKWRGAIMAAVFANQGWGQLLGGIVAI
ISIAGYKSQINVESNSLCDFACRKANDQMWRILIGFGAVPGLVALYFRLTIPESPRYTFDVSNELEKATADAGKFVSGKHGNADVGDIEYLAEHEDKNVL
ENYAPPKASFKDFWAHFSQWRYGKVLLGTAGSWFMLDVAFYGLGLNSANILKTIGFAKSKNIYHSLYNQAAGNLILVCAGSIPGYWFSVATVDTIGRKPV
QFWGFTILTVLFCIIGFAYHKLSEGGLLALYILCQFFQNFGPNTTTFIVPGECYPTRYRSTAHGLSAASGKIGAIIAQTCIGTLQNRGCAAKGLASGCWL
NHVMEIFALFMLLGMGTTLCIPETKRKTLEQISE 
> UniRef90_U7PQ05_17_548 | Phosphate:H+ symporter n=3 Tax=Sporothrix RepID=U7PQ05_SPOS1 
QKTSGGNAAYHNFHNDFIHVQDPNERRRLALAEIDKAPFGWYHVRAIVVAGVGFFTDSYDIFAVSLLTIMLGIVYFPGVGVMPNKSDTAIKLATSAGTVV
GQLGFGTAADLLGRKRMYGLELIVIIFATLAQALSSGSPSVDIIGVIIFWRVLMGIGIGGDYPLSSIITSEFATTKWRGAMMGAVFAMQGLGQLTAAFVM
LFVTLGFKESLSTSTKVANCTGVCALAVDKMWRTLIGFGAVPGCIALYYRLTIPETPRYTFDVARDVEKADEDVKTYISGRHGEGVVDEVARAAAHKATA
EKLDVGKASWRDFFSHYSQLKNAKVLAGTALSWCFLDIAYYGLSLNNATILGTIGYSTSGTHSTYEYLYNTAIGNLIIVLAGAVPGYWFAVATIDTVGRK
PLQLGGFAILTVLFIGMGFGYKHLSSGGLLAIYVLAQFFFNFGPNTTTFIVPGECFPTRYRSTSHGISAASGKIGSIIGQGAIAPLRTRGATSTNSAPWL
DHVLEIYALFMLLGCFSTLLIPETKRKTLEEL 
> UniRef90_A0A0W7VZP6_5_534 | Phosphate:H+ symporter n=1 Tax=Trichoderma gamsii RepID=A0A0W7VZP6_9HYPO 
KTTGGNSAYHNYNNDFLHVQDLNERRRLALAEIDKAPFGWYHVRAIVVAGVGFFTDSYDIFTASMLTIMLGIVYFPGVGVMPTSSDSAIKLATSAGTVIG
QVGFGIMADLVGRKRMYGLELIVIIFATIGQALTSGSPACDIIGLIIFWRVIMGIGIGGDYPLSSIITSEFATTRWRGAMMSAVFAMQGLGQLTAALVML
FVTLGFKGSLSSAAKVAQCSGVCQLAVDKMWRTLIGLGAVPACIALYYRLTIPETPRYTFDIARDVEQAGDDVVAYVTGKREGHPDEIARITANKAAQQT
LQVPKASFKDFLAHYGKLKNFLVLFGTAGSWFCLDVAFYGLSLNNATILGVIGYSTKNAATVYEYLYNTAVGNIVIVLAGAVPGYWVSVATIDTLGRKTI
QFGGFAILTILFIIMGFAYNHLSSNGLLAIYVIAQFFFNFGPNTTTFVVPGEVFPTRYRSTSHGISAASGKIGSIIGQGAIATLRTRGATKEVTAPWMDH
VLEIYALFMLLGCFTTIFIPETARKTLEEL 
> UniRef90_A0A1A0HDU9_1_551 | Phosphate permease n=1 Tax=Metschnikowia bicuspidata var. bicuspidata NRRL YB-4993 RepID=A0A1A0HDU9_9ASCO 
MSEIEHTKVASTAGGKTAFKDYLEQFAHIEDPLERRRLALEEIDNAGFGWTQAKMIMIAGVGFMTDSYDIFAINLGTSMLAHVYWAGSIPDSTNTLIKVS
TSVGTVIGQLGFGFLADVVGRKKIYGLELIVMIAATIFQCTIGESPAISFVALFASLRIVMGIGIGGDYPLSSIISSEFSTTKWRGAIMAAVFSNQGLGQ
LLAGIVALVIVSAYRSDLEFANSAAECVGSCVKANDQMWRILIGFGCVPGCIALYYRLTIAESPRYSLDVEEHDNLEKVADAEAALDIAAQDVAPPKASF
KDFIGHFGQWRYGKILIGTATSWFFLDVAYYGLGLNTAVILKTIGYASSSNVYESLYNTAVGNLILICAGSLPGYWVTAATVDTVGRKPIQFFGFIILTA
LFCILGFAYDKISDHGKLALYVLAQFFQNFGPNTTTFIIPGEIFPTRYRSTAHGMSAALGKIGAIVAQTCIGTLINHGCATNNSCFLPHVMEIFALFMLL
GVFSTLLIPETKRMTLEEICEKYHGEIDSTKLGTDRYVTQQAEFSDSELKH 
> UniRef90_A0A067Q6S3_21_532 | Uncharacterized protein n=1 Tax=Jaapia argillacea MUCL 33604 RepID=A0A067Q6S3_9HOMO 
DEKRRRVLSEIDGAPFSWFHVKICLVAGVGFFTDAYDIFAVGIAVTMIGYVYGTTSSSHPLSRALTYRQELGIKVATPVGNVVGQLFFGWLADVLGRKRM
YGIELIIIMTATFGQAMSGSGPAMSIVGAIVVWRFIMGVGIGGDYPLSAIISSEFAAVGLRGKLMTAVFAFQGWGNLCAALVSLVVLTAYKDSIIGDTMP
DLNHVDYLWRLVIGLGCIPCALAIYFRLTIPETPRFTLDVNRNVAQAAQDVENVLSLGTFYHNPDEVFVRVHVPQANPRDFARYFSNWDNFKVLFGAAYS
WFAIDIAYYGLGLNTSSLWQAMGFASANPQTSSDAFQALRNICVANIITSVAGLIPGYWVSFLFIDSWGRRPIQLMGFSVLTVLFAIMGFAYEKLIATPS
SRGGLMFLFCLANFFSNFGPNTTTFIIPGEAFPTRYRSTAHGISAASGKIGAIIAQVCYNQLKDLGGPNKFVKHIFEIFAVFMITGIFSTLLIPETKERS
LEDISNENQQGF 
> UniRef90_A0A0D2P2J1_24_523 | Uncharacterized protein n=1 Tax=Hypholoma sublateritium FD-334 SS-4 RepID=A0A0D2P2J1_9AGAR 
DSRRRAALAEVDNAKFSWFHAKVCIVAGVGFFTDAYDIFAINIASTMLGYVYGKSQKLNKQQDLGVKVATPVGTLCGQLLFGWLADVLGRKKMYGVELMI
IIVATFAQALSGNAPAVHIIGVLIVWRFIMGIGIGGDYPLSAVISSEFAATKIRGRMMTAVFASQGWGNFTASLVAFIITSAYKKSILAESSVTDLRSVD
FMWRLLIGLGAVPGVIALYFRLTIPETPRFTMDIERNLDQATADVQAVLAGRKAQVDEDAFIQRIDAPKASWADFRAHFGQLHNFKILFGTAYSWFALDI
AFYGLGLNSAIILQAIGFGNAKSTGVRAVYDNLHNVCVGNLILSAAGLIPGYWVTFLFIDKWGRKPIQLMGFIMLTIIFVILGFGYDKLTSTPGNTKAFV
FLYCLANFFQNFGPNTTTFVIPGEIFPTRYRSTAHGISAASGKLGAIVAQVGFSQLKDIGGTNKFVKHILEIFAFFMLTGIGSTLLLPETMGKSLEELSN

> UniRef90_UPI0005815844_7_526 | PREDICTED: probable inorganic phosphate transporter 1-3 n=1 Tax=Sesamum indicum RepID=UPI0005815844 
QVLDALDAAKTQLYHFTAIVIAGMGFFTDAYDLFSISLVTRLLGRIYYTNFAAPKPGTLPPRVSSSVTGVALVGTLMGQLFFGWLGDKMGRKKVYGVTLI
LMIVCSLASGLSFGATPKGVMATLCFFRFWLGFGIGGDYPLSATIMSEYANKRTRGAFIAAVFAMQGFGILTSGVVALIVSVAFDHAYGAPAYEDNPAAS
TVPQADYIWRIILMFGAVPAALTFYWRMKMPETARYTALVAKNAKQAAQDMAKVLNVDLDPEEEKVEKLAQKPTNNFGLFSKQFLRRHGLHLLGTTTTWF
LLDIAFYSNNLFQKDIFSAIGWIPPAKEMNAVHEVFRVAKAQTLIALFATVPGYWFTVLLIDVIGRFAIQLMGFFFMTVFMFALAIPYDHWTIKKNRIGF
VVMYSLTFFFANFGPNATTFVVPAEIFPARLRSTCHGISAAAGKAGAIVGAFGFLYAAQPKDPSKRDAGYPAGIGVKYSLVVLGCVNALGLLFTFLVPEP
KGKSLEELSGENEDDVDEPT 
> UniRef90_E3RS53_8_534 | Putative uncharacterized protein n=1 Tax=Pyrenophora teres f. teres (strain 0-1) RepID=E3RS53_PYRTT 
GNAAYRDATGVYTHIADPNERRRMALAEVDKAPFGWYHVRLAVVTGIGFFTDAYSLFAINLAVILLGMVYWQDDVHRGVMPHHTDTAIKVATSAGAVFGQ
CFFGFLGDRLGRKRMYGVELMIIISTTLAQALCGESKTISIVGVLIFYRVIMGIGVGGDYPLSAVITAEFSSTRYRGGIIASVFAMQGLGQLASALVTLA
VVTVYKRDLMAVAGVGECIGQCTLNVDKMWRIIIGFGGIPGWFALYYRLTIPETPRYTFDVLYDVEKASVDARKYRYGSQGNVLDPVSQARAHHEMAKYK
TPRPTFMEVLRFYSQRQQAIRLFGTSMSWFFLDLAFYGLGFSSPSLMSTMGFNRRDNLYVYLRNTAIGQVVLICAGALPGYWLTVFTVDTIGRKKIQIGG
FGILTIIFCILGFGWHGLNKMHLLVLYILAQFFFNFGPNATTFITPAEIFPTRVRCTGHGFSAGMGKLGAVCAQIFFAPMIKRGATHDNPTPFIHGVMSI
FALFMFLGMLTSLLVPEGKRASLETLA 
> UniRef90_A0A067Q0K8_27_531 | Uncharacterized protein n=1 Tax=Jaapia argillacea MUCL 33604 RepID=A0A067Q0K8_9HOMO 
DERRRAALSEVDNAKFSWFHVKVAMVAGVGFFTDAYDIFAISIASTMLGYVYGKGLALNSNQDLGVKVATPVGTLVGQLLFGWLADVIGRKRMYGIELII
IMTGTFGQAMSGNSQAVGIIGVLVVWRFIMGIGIGGDYPLSAVISSEFTPTRIRGRLMTAVFANQGWGNFSAALVAYIVVAAYKDKIIADPFPHLNHVDY
LWRLLIGLGCVPCVIALYFRLTIPETPRFTMDIERNVTQAAQDVENVLSTGTFYHDPDAVVQRVKAPKASRRDFAAYYGKWENFKVLFGTSYSWFALDIA
FYGLSLNSSIILQAIGYASPSPKTSLAAYTALKNICVGNLILAVAGLIPGYWASFLFIDSWGRKPIQLMGFSMLTIIFCCMGFGYDKLTANKETQGAFVF
LYCLANFFQNFGPNTTTFVIPGEAFPTRYRSTSHGISAASGKLGAIIAQVGFARLKDIGGTNRFVQHILEIFAFFMLTGIFSTLLLPETKGRSLEELSNE
DQEGF 
> UniRef90_A7EEK7_21_563 | Uncharacterized protein n=1 Tax=Sclerotinia sclerotiorum (strain ATCC 18683 / 1980 / Ss-1) RepID=A7EEK7_SCLS1 
HTTSGGNAVWHNFHNDFAHIQDPNERRRLALAEIDRAPFGWYHIRACVVAGIGFFTDSYDIFAVGLLTSMLGIVYFPHNKGVMPTTSDTAIKVSTSAGTV
VGQFGFGVLADIVGRKKMYGLELIIIIFATLAQALTSGSPAVDIVGIIIFWRVIMGIGIGGDYPLSSIITSEFATTKWRGAMMGAVFAMQGIGQFVAGLV
MLIVVVGFKESLLTAKSAAVCQGVCGLAVDKMWRVLIGFGAVPACVALYYRLTIPETPRYTFDVARDVEQAQLDVEAYIAGKAQGHPDEIARVRGLQAGK
QQMKIPKASWSDFITYYSKWKNGKILLGTAGSWFLLDVAWYGLSLNNPVILTAIGYSTGPTVYKTLLNTAIGNLIIVCAGALPGYWVTVATVDTVGRKPI
QLMGFIILTIVFLGMGFGYHKLSGHGLLGLYVVAQFFFNFGPNTTTFIVPGECFPTRYRSTSHGFSAGMGKIGSIIGQAAIAPLRIRGATSKHPSPWLNH
VLEIYAVFMFAGIWTTLCIPETKRISLEVLSGEDYGEGIEVEE 
> UniRef90_S3C9Q9_15_561 | Inorganic phosphate transporter pho84 n=1 Tax=Ophiostoma piceae (strain UAMH 11346) RepID=S3C9Q9_OPHP1 
KTAGGNAAYHNFHNDFVHVQDPNERRRLALAEIDKAPFGWYHVRAIVVAGVGFFTDSYDIFAVSLLTTMLGIVYFPGHGKMPTTSDTAIKLATSAGTVIG
QLGFGIAADQLGRKKMYGLELILIIFATLAQALSSNSPSINIIGVIIFWRVLMGIGIGGDYPLSSIITSEFATTKWRGAMMGAVFAMQGLGQLTAAFVML
FVTLGFKESLLTSTKTSNCTGVCALAVDKMWRTLIGFGAVPGCIALYYRLTIPETPRYTFDIARDVEKADEDVKAYVSGKHGEGQTDDITRIQAQRQAAD
TLAVPKASFKDFCSHYAQIKNLKVIVGTALSWCFLDIAYYGLSLNNATILSVIGYSTSGTTSTYQYLYNTAIGNMIIVLAGAVPGYWFAVATIDTVGRKP
LQFGGFAILTCLFIGMGFGYNHLSSNGLLAIYVLAQFFFNFGPNTTTFIVPGEVFPTRYRSTSHGISAASGKIGSIIGQGAIAPLRTRGATSTSAAPWMN
HVLQIYALFMFLGCFSTLLIPETKRKTLEELAGEDVYEAPSPRLDAE 
> UniRef90_B2B2E7_2_552 | Podospora anserina S mat+ genomic DNA chromosome 6, supercontig 2 n=1 Tax=Podospora anserina (strain S / ATCC MYA-4624 / DSM 980 / FGSC 10383) RepID=B2B2E7_PODAN 
TKTAGGNNAYHNFNNDFLHIKDVNERRRLALAEVDRAPFGWYHIRAILVAGVGFFTDSYDIFTVSLLTLMLGIVYYPGVGKMPTTSDTAIKMATSAGTVI
GQVGFGTLADIVGRKQMYGLELILIIIATLAQALTSSSPSMNIVGVIIFWRILQGVGIGGDYPLSSIITSEFATTKWRGAMMGAVFAMQGLGQLGAAFVM
LFITLGFKKSLEPAPTLATCTGDCGVAVDQMWRILIGFGAVPGCIALYYRLTIPETPRYTFDVQMDVEKASADAEAYLKGEPEGKPDTVAQAITQQTAQK
KLEIPKASWSDFFRHYSKRKNAMLLAGTALSWCFLDIAYYGVSLNNATILDVIGYSTNNAKNTYEILYNTAIGNMIIVLAGAVPGYWVTVFTVDTIGRKP
IQFMGFGILTVLFVVMGFAYDKLSPKGLLAIFVLAQFFFNFGPNATTFIVPGECFPTRYRSTSHGISAAMGKIGSIIGSSAIAPLRTRGATPGNPNPWMD
HVLEIYALFMLLGLGTTAMIVETKRKTLEELAGEYDMPDEETASSTDNKAE 
> UniRef90_R0I760_8_561 | Uncharacterized protein n=1 Tax=Setosphaeria turcica (strain 28A) RepID=R0I760_SETT2 
GNAAYHDVQGVYTHITDPNERRRMALAEVDKAPFGWYHIRLAVVTGIGFFTDAYSLFAINLAVILLGIVYWQDEQHKGVMPYNADTAIKVATSAGAIFGQ
CIFGYLGDRLGRKRMYGVELMIIITTTLAQALCGESATLSVVGVLIFYRVVMGIGVGGDYPLSAVITAEFSSTRYRGGIIAAVFAMQGLGQLASALITLI
VVVIYKEHLVTVADVGDCVGDCAKHVDKMWRIIIAFGGVPGWFALYYRLTVPETPRYTFDVLYDVEKAAVDARKYRYGKEGNEVNPVTQATARREMAKYK
TPRPSVMEVLRFFSQKRQAIRLFSTSISWFFLDLAFYSLGFNSASLTSTMGFGGRDNLYQYLRNAATGQIVLICAGALPGYWLTVFTVDKLGRKTIQVGG
FAILTIIFCVLGFAWQNLTKKDLLALYVLAQFFFNFGPNATTFITPAEIFPTRVRSTSHGFSAGMGKLGAVFAQIFFAPMIKRNATRENPTPWIHGVMQI
FALFMFLGMLTSLLVPETKRRRLEELAGEKDDVYEFQASQWRNRGGIAGATSPH 
> UniRef90_A0A1B9IIQ1_20_525 | Phosphate:H+ symporter n=2 Tax=Kwoniella RepID=A0A1B9IIQ1_9TREE 
ERRRAALAEIDEAKFSWFHAKACIVAGVGFFTDAYDIFSISIAATMIGYVYHHGGSNTTNQDLGIKVAHSIGTFFGQLLFGWLADHVGRKRMYGIELMII
IVGTLGQAVAGHAAGINIYGVMIMWRFIMGMGIGGDYPLSSVITSEFAARRIRGRMMTAVFASQGWGNLASAIVSVICISAFKSQIHSQPLTDMKAVDQV
WRLIIGIGCVPACVALYFRLTIPETPRYTMDIERNIKQASQDVDTYLTSGTYVNDPIHNNERAELPKASWPDFIRYFGQWQNGKVLLGTAWSWFALDIAF
YGLGLNSTTILTTIGFGSSTALPTKQENIYQTLYNAAVGNIILAVGGLIPGYYFSFLFIDSWGRKPIQFMGFSILTAIFVVMGFGYNKILSTGPGKKAFV
FLYCMANLFQNFGPNTTTFVIPGEAFPTRYRSTGHGISAASGKLGAIVAQVGFSRLVNKGGKNHFLKHILEIFALFMLTGVFSTMLLPETKGRTLEDLSQ
ESQDHF 
> UniRef90_UPI0005116F8B_2_500 | PREDICTED: inorganic phosphate transporter 1-4-like n=2 Tax=Pyrus x bretschneideri RepID=UPI0005116F8B 
LDTAKTQLYHLKAVVISGMGFFTDSYDLFCISLVTKLLGRIYYHVPGSSKPGSLPPSVACAVNGVALCGTLAGQLFFGWLGDKLGRKRVYGLTLILMVGC
SICSGLSFGNSPTTVMATLCFFRFWLGFGIGGDYPLSATIMAEYSNKKNRGAFIASVFAMQGFGILAGGLVTLVISSIFRVLYHAEPYSVDPLGSTVPQA
DHVWRIILMFGAVPAALTFYSRMKMPETPRYTALVAKDQSKACQDMAKVLNLEIKEQSQDNKSSSFGLFSKEFLRRHGKHLLGTAMCWLLLDIAYYSQNL
FQKDIFSAVGWLPSASSMSALDELFRIARAQTLIALCGTIPGYWVTVVLIDRIGRLAVQLIGFFFMTVFMLALAAPYHHWIRPENNIGFIVMYALTFFFA
NFGPNATTFVVPVEIFPARFRSTCHGISAAAGKLGAIIGAFGFLYAAQNQDPAKADPGYPAGIGMQNALYVLAAINVIGFFFTFLVPESKGKSLEEMSR 
> UniRef90_A0A074VXQ5_4_538 | Putative inorganic phosphate transporter PHO84 n=1 Tax=Aureobasidium melanogenum CBS 110374 RepID=A0A074VXQ5_9PEZI 
NNRTAGGNAAFHNFNNDFAHIEDPNERRRLALAEIDKAPFGWYHVRAIVVAGIGFFTDAYDIFAIGLVTNMLGVVYWQDAKKNPGKIPQSSDTAIKVATS
GGTVLGQVGFGYLADVVGRKKMYGLELMIIIFATIAQALSSHSPAISVVGLIIFWRVLMGIGIGGDYPLSSIITSEFATTKWRGAMMGSVFAMQGIGQFA
AGIIALIVTAGFKESLMTAKNPAACDGVCQLAVDKMWRVIIGFGAVPGCIALYYRLTIPETPRYTFDVARDIVKADTDSKAYLNGKHHGNPDEITRATTQ
AATAGQLEVPKASWADFWRHYSQWKNGKILLGTAGSWFFLDVAFYGVSLNNSVILTAIGYTGGKNMYEVYYNNAVGNLIIVCAGAIPGYWVTVALVDTIG
RKPIQLMGFTLLTIFFCIFGFGYHAIGTGGKLALYVLCQFFFNFGPNATTFIVPGECFPTRYRSTSHGLSAASGKIGAIIAQVVIGPLRVRGATKTQPSP
WLNHVLEIFALFMLCGVFTSLLIPETKRKTLEQLA 
> UniRef90_A0A166MSU7_13_590 | Snare-dependent exocytosis protein n=1 Tax=Colletotrichum incanum RepID=A0A166MSU7_9PEZI 
MNAATERGITAAEIKNNKTSGGNAAFHNFNNDFAHVADANERRRLALAEIDKAPFGWYHVRAIIVAGIGFFTDSYDIFTIGLVTSMLGIVYFGGTLPAEH
DTAIKVATSAGTVVGQVGFGVLADIVGRKKMYGVELIIIIIATLAQALSSSSPSVSIVGLIVFWRIIMGIGIGGDYPLSAIITSEFATTKWRGFMMNAVF
ANQGFGQLAGGIMLLIVTAGFQGSLETAAKPAACSTTGPCLMAVDKMWRTMIGFGAVPGCIALYFRLTIPETPRYTFDIENDVQKAEGDVDFYKQGKWGE
AQVDEAARVVARQEAKAQLEVPKASWRDFFRHYSVWKNAKVLIGTAGSWFFLDVAFYGLGLNNAIILNAIGWSGGKDVYHIFYKTAVGNLILVLAGAVPG
YWVSAVLVDTIGRKPIQLFGFFALTLLFCVIGFDYWNLSGSALMALYTLAQFFFNAGPNSTTFIVPGECFPTRYRSTSHGISAASGKIGAIIAQVVFGPL
RTIGADSARAKTDPRWSTPWLNHIMQIFALFMLCGFFTTLLIPETARKTLEELSGEDDLATSAIPVHGRNEEKRVEEV 
> UniRef90_W2RWN6_3_574 | Phosphate:H+ symporter n=1 Tax=Cyphellophora europaea CBS 101466 RepID=W2RWN6_9EURO 
QSGVKTSGGNAAFHNFHNDFAHIQDPNERRRLALAEIDKAPFGWYHVRAIVVAGIGFFTDAYDIFAINLVTAMLGVVYWQGAAKNPGVIPPSSDTAIKVA
TSGGTVLGQVGFGWLADVVGRKRMYGLELILIIFATLAQSLSSDSRAISVVGLIIFWRVLMGIGIGGDYPLSAIITSEFATTKWRGAMMGSVFAMQGIGQ
FTAAIISLIVTTGFKESLITAKTVSECDGVCQLAVDKMWRVVIGFGAVPGCIALYFRLTIPETPRYTFDVARDSEKAVADVAAYKAGKHEGQPDEVSRAA
VLQDSRARLDPPKASWGDFMRHYGQWKHGKVLLGTAGSWFFLDVAFYGLGLNNSIILQTIGFAKGDDVYQVFRRSAIGNLIIVCAGSIPGYWITVATVDT
IGRKPIQLMGFVMLTIIFIVIGFAYSHLGEAGLMTLYVFAQLFFNFGPNATTFIVPGECFPTRYRSSSHGISAASGKVGAIIAQTVFGPLRTKGHPTKAN
PNPWLNHIMQIFALFMLCGVFTTLLIPETKRKTLEELAGEVPGTKNYDPETAGHRKSSVGITRGDSDEGVQE 
> UniRef90_A0A0B7JME9_19_567 | Uncharacterized protein n=1 Tax=Bionectria ochroleuca RepID=A0A0B7JME9_BIOOC 
QQRLRSNGGNGAFHNFYNDYSHIQDPNLRRRLALSEIDKVPFGKYHVRAVLVAGVGFFLDSYDIFAINLITTLLGLVFWGGGDPSDGYGGNNGLLPDPVN
QALKASTSSGIIIGQILFGWMADAYGRRKMYGFELGLIIWGTFSCAMVSSSPAISSTAVMIFWRVVMGIGIGGDYPLSSVITAEFAPTRWRGAMVAAVFS
MQGMGQLICAMVALITAVGFKSHYVNIPNESLCDSACRLAADRSWRIIVGVGAIPACLALYYRITIPETPRYTFDVQFDVEKADADIRAYMSRKSIDSVS
VTGASPLAAHHLPSQKLNMPKASWGDLYEYFKSWRHLKVLLGTSLSWFFLDLAFYGLGLNNTIVLHAIGHADGSNLHQKLFNQAVGMIILACAGSIPGYW
FAVFTIDTFGRKSLQIIGFLLLTIVFAILGFKLRDMGENTLLALYIVGQFLFNAGPNTTTFIVAGECFPTRYRSTAHGLSAAMGKLGAIIAQVISIPMLN
KDSPPNCKGNACSPHLDKLLQMFALFMLLGTLVSFLIPETKGYTLEELA 
> UniRef90_A0A0D2K9N2_7_577 | Uncharacterized protein n=2 Tax=Fonsecaea RepID=A0A0D2K9N2_9EURO 
AFRDLEDEYKHIQDPTLRRRLILRDINERSFSRAHVRAILVAGTGFLTDSYDIFAINLVSDMIGFCYFPGHGNKIPQVDDTLIKVMTSVGTVIGQLFFGW
LADRVGRKRMYGYELLIIGLATLGQCITGPSSAIGITGLLVFWRILMGIGIGGDYPLANIITSEFASTKWRGTMVAAVFSTQALGQFIASLVATIVIAAF
KDQINNDDNFCKDSVCYQTPAAQLAVDRMWRIIIGVGAVPAAFALYYRLTIPETPRYTFDVNRDVEQGFADYKGWVQNTIGPRTGQGEVEDERREIRAGL
RPGETLGGLDAAVVPQSSWNDFRRYFRRGFNGWILLGTCGSWFFLDVAYYALALNNTIFLQKMGFGSVHDSDPTRFYTILRNGAVGNLVLVVAGAIPGSI
CAILLVDRIGRKSIQVGGFAMMTILLLILGSSFQSMSDASRVALFVLILFFVNFGPNSTTFIVAGECFPTRYRSTCHGLAAASGKVGAVLAQALTGPLRN
IGFEKGEDDASPWLPHVIQILGGFAFLGLLCSFLIPETMGRSLEKLAGEEPRALEGEEASDEDENTHPKSL 
> UniRef90_K9MW71_7_514 | Phosphate transporter n=3 Tax=Citrus RepID=K9MW71_PONTR 
EVLNALDVAKTQWYHFTAIIVAGMGFFTDAYDLFCISLVTKLLGRIYYHVDGAEKPGSLPPNVSAAVNGVAFCGTLAGQLFFGWLGDKLGRKKVYGMTLM
LMVICSIASGLSFGNSPKGVMATLCFFRFWLGFGIGGDYPLSATIMSEYANKKTRGAFIAAVFAMQGFGILAGGIFALIVSSAFNAAFKAPAYEDDPIAS
TAPQADYLWRIIVMVGALPAALTYYWRMKMPETARYTALVAKNAKQAASDMSKVLQVELEAEEQKIQELDRDKGNGYGLFSKEFLRRHGLHLLGTTSTWF
LLDIAFYSQNLFQKDIFSAVGWIPPAKTMNAIHEVYKIARAQTLIALCSTVPGYWFTVAFIDKIGRFAIQMMGFFFMTVFMFALAIPYDHWTHKSNRLGF
VIMYSLTFFFANFGPNATTFVVPAEIFPARLRSTCHGISAASGKLGAIVGAFGFLYLAQNKDKTKTDAGYPPGIGVKNSLIVLGFVNLLGLLFTFLVPES
KGKSLEEM 
> UniRef90_A0A178B6W3_8_551 | Phosphate permease n=1 Tax=Stagonospora sp. SRC1lsM3a RepID=A0A178B6W3_9PLEO 
GNAAYRDVPGVYTHIADPNERRRMALAEVDKAPFGWYHVRLAVVTGIGFFTDAYSLFAINLAVILLGIVYWQDPQHRGVMPHNADTAIKVATSAGAIFGQ
CIFGYLGDYLGRKKMYGVELMIIISTTLAQSLVGESATLSVVGVLIFYRVVMGVGVGGDYPLSAVITAEFSSTRYRGGIIAAVFAMQGLGQLAAALVTLI
VVVIYKDHLIDVASVAECSGRCAMTVDKMWRFVIAFGGIPGWFALYYRLTIPETPRYTFDVLYDVEKASVDARKYRYGKQGNVINPVTQAQSSRDMAKYR
TPRPSLLEVFRFYSQKRQAIRLFGTSMSWFFLDLAFYGLGFSSASLLSTMGFNERANLYEHLRNTATGQIVLICAGALPGYWLTVLTVDKIGRRPIQIGG
FAVLTIIFCVLGFAWRSLTKTHLLALYVLAQFFFNFGPNATTFITPAEIFPTRVRCTGHGFSAGMGKLGAVFAQIFFAPMIKRGASHDNPTPWIHGVMQI
FALFMFLGMCTSLLVPESKQARLEALAGEKDDVYELQASQWRNR 
> UniRef90_A0A0A8L2Y2_10_570 | WGS project CCBQ000000000 data, contig 00012 n=1 Tax=Kluyveromyces dobzhanskii CBS 2104 RepID=A0A0A8L2Y2_9SACH 
HIKTAGGNAAFHNFINDFAHIEDPLERRRLALSKIDDAKFGWYHIRAIAVAGVGFLTDSYDIFAINLGLSMIDYVYWNGHIPSSTSTLIKVSTSVGTVIG
QFGFGIMADVVGRKKIYGTELIVMIAACVLQCTLGHSPAVNFVAVFTFYRIIMGIGIGGDYPLSSIITSEFSTTKWRGAIMGAVFANQAWGQIAAGIVAL
VLVAAYKGDLDDSTAGNCGPACMKACDQMWRILIGLGCLPGCVALYFRLTIPESPRYTLDVNMNLSKGVADAAKFTSGEHGNAEQEEIARLEKAPTAVET
MEIKPPVASFRDFTRHFNQWKHMKILIGTAGSWFLLDVAFYGVSLNSAVILQTIGYASSNNVYKKLYNSAVGNLILICAGSLPGYWVSVATIDTVGRKPI
QLMGFTILTILFCIIGFAYDKLGDHGLLALYVLCQFFFNFGPNVTTFIVPGECFPTRYRSSAHGISAASGKIGAIIAQTALGTLIDHNCAKDGKSKNCWL
PHVMEIFALFMLCGIFTTLLIPETKRKTLEQISEECHGEIDPSRYAAPSGKLHDSGSSQIE 
> UniRef90_UPI000511F410_6_513 | PREDICTED: probable inorganic phosphate transporter 1-8 n=1 Tax=Musa acuminata subsp. malaccensis RepID=UPI000511F410 
QVLSALDAAKTQWYHFTAIVISGMGFFTDAYDLFCISLVTKLLGRIYYHVDGSPTPGILPPQVSSAVNGVAFVGTLSGQLFFGWLGDKLGRKRVYGMTLM
LMVLCSVASGLSFGHSPKGVMATLCFFRFWLGFGIGGDYPLSATIMSEYANKKTRGAFIAAVFAMQGLGILAGGMVTIAVSTAFKNRFQAPPYAVDPAGS
TVPEADYVWRLILMFGSLPAALTYYWRLKMPETARYTALVAKDAKQAASDMSKVLQVEIEEEQSTVEQIAKAPTNTFGLFSKEFLRRHGLHLLGTTTTWF
LLDIAFYSQNLFQKDIFSAIGWIPKPATMNALEEVFRIARAQTLIALCGTVPGYWFTVALIDVIGRFTIQVLGFFMMTAFMLGLAIPYHHWTTKGNHIGF
IVLYAFTFFFANFGPNSTTFIVPAEIFPARLRSTCHGISAASGKLGAIVGSFGFLYLAQNQDPAKADRGYRAGIGVRNSLFLLAGCSLLGLACSFLVPES
KGKSLEEM 
> UniRef90_A0A0F4Z1Z8_23_528 | Phosphate:H symporter n=1 Tax=Rasamsonia emersonii CBS 393.64 RepID=A0A0F4Z1Z8_TALEM 
DPNEQRRQALAKIDNARFGWRHVRAIVVAGVGFFTDSYDIFAINMASAMLGVVFWLGASKNPGKIPSSADTAIKVSTSGGTVIGQLLFGFLADRVGRKRM
YGLELIIIIFSTLAQALSSDSPGMSIVGVLIFWRVVMGIEVNGIRFATTKWRGAMMGAVFAMQGFGQLAAALVALIVTAGFKGSLEMADKVNHCTGACHE
AVDKMWRTVIGFGAVPACIALYYRLTIPETPRYTFDIDRDIVKAGEDINAYIDGKREGRPDEVQRAAVLQEKSSQLAAPKASWADWWAHYSQWKNGRVLL
GTAGSWFFLDVAFYGLGLNNSIILTGIGYNGGSTVYQYFYNNAVGNLILICAGAIPGYWVTVATVDWIGRKPIQLMGFIMLTALFIVIGFAYDPLKNSHN
GLLGLYVISQFFFNFGPNATTFIVPGECFPTRYRSTSHGISAASGKIGAIIAQCVFGPLIYRGAPAGSSDTPWLKHVMQIFALFMLCGVFTSLLIPETKG
KTLEEL 
> UniRef90_A0A194VWF0_1_548 | Repressible high-affinity phosphate permease n=2 Tax=Valsa mali RepID=A0A194VWF0_9PEZI 
MEVQPESVASSYRTYGGNRAFHNFANDYSHIQDPNLRRRLALSDVDRVPFGLYHVRAVLVAGIGFFLDSYDIFAINLVTIFLGLVFWQGPPEDARNGYGG
NNGVLPGPVSQALKTSTSAGVIIGQVLFGWLADYVGRRKMYGVELGIILLATFNCALTSPSQSMSSTALLVFHRVVLGIGIGGDYPLSSVITAEFAPTRW
RGSMMAAVFSMQGLGQLCAATVALVVTVAFKDSFLGIEREQDCDYACQSAADRCWRLIIGVGTLPALFALYYRITIPETPRYTFDVAHDVEKADADITAY
MARKPEGHVDKIRQARLLKLAGPSLSTPAASWQDLGSYFGKWKNLEALLGTTLSWFFLDIAFYGLGLNSSIFLEPTGYANGHDLYHKLYNNAVGLMILSI
AGSIPGYWTAVLTIDTVGRKTLQVFGFVALIPIFCILGFAYYNLNSHAMLALYAIAQFLFNLGPNTTTFIVPGECFPTRYRATAHGVSAAAGKVGAIAAQ
AISLPFLTRDSSARPDRLMQIFALSTLCGALTSLLIPETKGFTLEELA 
> UniRef90_A0A164SA12_15_563 | Phosphate transporter n=1 Tax=Sistotremastrum niveocremeum HHB9708 RepID=A0A164SA12_9HOMO 
QDPHSRFLSRFRIAALAKVNNAAYSRFHVKVCIVAGIGFFTDAYDIFAINIASIMLGYVYAGMNTPYQNSLPPHLDIGLKIATPCGTLLGQLIFGWLADV
VGRKRMYGFELIIIIVGTFGQAVSANYQAINIISLLIVWRFIMGIGIGGDYPLSAIISSEFASKHIRGRMMTSVFACQGWGQLTAAIVSTILVAIFRTSI
ESYTIKDLDPVDVLWRLLIGLGGVPAAIALYFRLTIPETPRFVMDIERNVKQAARDADIFLNSKTTGVFWVDPEAVVQRVEAPRHTRRDFLNYFSKWKNG
MILLGTAWSWFALDTAFYGLGLNNSQLLSANSTISGTCTTSISSYNQLMEISVGNIILSLAGLIPGYWVAFLFIDSWGRKPIQLLGFTMLAIIFCCMGFG
YDKMRCSQGGRIAFVVLFCLGNFFQNFGPNTTTFILPGEAFPTRYRSTAHGISAAAGKLGAILSQVAFDLVTRPKNATDGNTLSQVYFSFEFYAFFMLTG
IASTLLIPETKGRTLEDISNEDQDDFVKGIAGDSDDTLYPQSAGTTEIE 
> UniRef90_A0A103YNI8_8_513 | General substrate transporter n=1 Tax=Cynara cardunculus var. scolymus RepID=A0A103YNI8_CYNCS 
KVLNALDGAKTQWYHFTAIVIAGMGFFTDAYDLFCISLVTKMLGRIYYTKPGAIKPGSLPPNVSATVNGVALVGTLAGQLFFGWLGDKLGRKKVYGITLM
LMCLCSIASGLSFGSNPKMVMATLCFFRFWLGFGIGGDYPLSATIMSEYSNKKTRGGFIAAVFAMQGFGILGGGVFAIIVSSVFDARFKAPSYEVDPVKS
TVPEADYVWRIILMVGALPALLTFYSRSKMPETARYTALVAKNATKAASDMSKILNVEIESDQQKLDEKSRNNDFGLFSKEFVKRHGLHLLGTTTTWFLL
DIAFYSQNLFQKDIFTAIGWIPPAKTMNAIEEVYRIARAQTLIALCSTVPGYWFTVFLIDRIGRFTIQIIGFSMMTIFMFALAFPYNHWTRPENNIKFVV
MYSFTFFFANFGPNTTTFVVPAEIFPARFRSTCHGISAASGKLGAMVGAFGFLYLAQNRDPTKTDAGYPAGIGVKNALIVLGVVNFLGTLCTFLVPESKG
KSLEEM 
> UniRef90_A0A0N1P1R5_6_547 | Repressible high-affinity phosphate permease n=1 Tax=Phialophora attae RepID=A0A0N1P1R5_9EURO 
EAVAAGMKTDGGNAAFHNFHNDFAHIQDPNERRRLALAEIDKAPFGWYHVRAIVVAGIGFFTDAYDIFAINFVTNMLGVVYWQGAKGANAGVIPPHSDTA
IKVATSGGTVIGQVGFGWLADVVGRKRMYGLELILIIFATLAQALSASSPAVSIVGLMIFWRVLMGIGIGGDYPLSAIITSEFATTKWRGAMMGSVFAMQ
GMGQLAAGLIALIVSSGFKESLQTAKGYGTCGGVCGLAVDKMWRVIIGFGAVPGCIALYFRLTIPETPRYTFDVARDTEKAVEDVKAYKAGQAEGHPDEV
SRAGVLQDSRARLDPPKASWGDFFRHYRQWRHGKVLLGTAGSWFFLDVAFYGLGLNNSIILQAIGFAKGDNVYEIFRRAAIGNLIIVCAGAIPGYWVTVA
LVDTVGRKPIQLMGFIMLTILFIIIGFAYSHLGEGGLLALYVLAQFFFNFGPNATTFIVPGECFPTRYRSTSHGLSAASGKVGAIIAQTVFGPLRTKGHP
TKANPTPWLNHIMQIFALFMLCGVFTSLLIPETKRKTLEELA 
> UniRef90_A0A1B7TAQ0_5_574 | MFS general substrate transporter n=1 Tax=Hanseniaspora valbyensis NRRL Y-1626 RepID=A0A1B7TAQ0_9ASCO 
KEDPTDVYVRENGGNAAFHNYINDFSHIKDPLERRRLALEKIDNAGFTWRSVYLIIVAGIGFLNDSYDIFTISIALTMMTPIYFAGESALSYGMSTWIKV
ATSVGAVIGQVGFGIMSDVLGRKKVYGLELLIIIVTTIFQACIGEAPGLNFGHLLAWLRLFQGIGIGGDYPAAAVITAEFSTTKWRGAIMSAVFASQGWG
QVLGAVVSVICVRAAKSDIDVSSKACDDKCLKALDQMWRVVIGFGAVPGAMALYYRLTIPESPRYSLDVQNDINLGTAEVSRFLAGELGEAEQEELDVLK
KTGVEVDNIDTTQKKASWNEFFKHFSQWKYGKILFGTAFSWFILDVAFYGLNLNTSNVLKAIGITTGATLYKTLLSTCKGNLILICAGSVPGYWFSVALI
DTWMGRKSIQIMGFIALTCIFAIIAGLQDTPHPTEGGISKFTFALYIFAEFFSNFGPNTTTFLCSEQFPSRFRGTAHGISAGIGKVGAIFSQTVIGYYVN
KGTDGLKKCMGIYSGLMFLGLLSTLLTNETKNISLEDIAYKFHGDIDPNQFISNPEQQEVSSETEDDVNK 
> UniRef90_Q96303_7_514 | Inorganic phosphate transporter 1-4 n=45 Tax=Brassicaceae RepID=PHT14_ARATH 
QVLNALDVAKTQWYHFTAIIIAGMGFFTDAYDLFCISLVTKLLGRIYYHVEGAQKPGTLPPNVAAAVNGVAFCGTLAGQLFFGWLGDKLGRKKVYGMTLM
VMVLCSIASGLSFGHEPKAVMATLCFFRFWLGFGIGGDYPLSATIMSEYANKKTRGAFVSAVFAMQGFGIMAGGIFAIIISSAFEAKFPSPAYADDALGS
TIPQADLVWRIILMAGAIPAAMTYYSRSKMPETARYTALVAKDAKQAASDMSKVLQVEIEPEQQKLEEISKEKSKAFGLFSKEFMSRHGLHLLGTTSTWF
LLDIAFYSQNLFQKDIFSAIGWIPPAQSMNAIQEVFKIARAQTLIALCSTVPGYWFTVAFIDVIGRFAIQMMGFFFMTVFMFALAIPYNHWTHKENRIGF
VIMYSLTFFFANFGPNATTFVVPAEIFPARFRSTCHGISAASGKLGAMVGAFGFLYLAQNPDKDKTDAGYPPGIGVRNSLIVLGVVNFLGILFTFLVPES
KGKSLEEM 
> UniRef90_UPI0004415119_34_540 | phosphate transporter n=1 Tax=Dichomitus squalens (strain LYAD-421) RepID=UPI0004415119 
DEKRRAALAEIDEAPFSWFHVKVCMVAGVGFFTDAYDIFAINIASTMLGYVYGKGQKLSANQDLGVKVATPVGTLCGQLLFGWLADVVGRKRMYGVELML
IIIATFGQTVSGQAHAANIIGVLCAWRFIMGIGIGGDYPLSAVISSEFATTRTRGRLMTAVFANQGWGQFTAALVAFIIVSAYKGSILHEDPIENAKIDQ
MWRILIGLGCVPGAIALYFRLTIPETPRFTMDVERNVKQASQDVEQFLTTGSYYVDPDAVVERVQAPKASRRDFVAYFSKWENLKLLIGTSYSWFALDIA
FYGLGLNSSVILNAIGFGSPSPTLKGGEKIYTNLKNITIGNMVLSAAGLIPGYWATFLVIDKWGRKPIQLMGFTMLTILFIIMGFGYDKLIATKSGKDAF
IFLYCLTNFFQNFGPNTTTFIVPGEAFPTRYRSTAHGISAASGKLGAIVAQVGFGKMVNIGGTSKFVNHLLEIFAFWMLTGIFSTLLIKETKLQTLEELS
NENQEGF 
> UniRef90_Q6CGX6_1_577 | YALI0A15125p n=1 Tax=Yarrowia lipolytica (strain CLIB 122 / E 150) RepID=Q6CGX6_YARLI 
MADNNVTEGGNAAFHNYVNDFAHIEDPNERRRLALEKIDNASFGWEHIRAITVAGVGFMTDAYDIFAINLGITMMGYVYWGQTINGPGKPPTSTATLLKV
STSVGTVIGQFGFGILADIVGRKRIYGSELMLMIGATISQCMAGHSEAINFVAVLTFWRIVMGIGIGGDYPLSSIITSEFATTRWRGAMMAAVFANQGWG
QLMGAIVSIVCMAGFKNQLEPSHSAKDCGKVCRQALDMSWRILVGWGCVPAMAALYFRLTIPETPRYTFDVSRDIEKAQKDIEKYTNGDTSGDNSDKNDE
IEALRAKAEALATQQASYAPPKASFKDFCRHFGQWKHGKILIGTAGSWFFLDIAFYGLGLNNSQILKAIHFDKGDNLYSTLMKNSIGNLILVCAGAIPGY
WISVVTIDTIGRKPIQIGGFLILVALFCIIGFGYYKIHDGGLLACYILCQLFENFGPNTTTFIVPGEVFPTRYRSSAHGISAAAGKIGAIIAQVVIGTLI
DHNCARDGKPAGCWLNHVMEIFALFMLCGFFVSFLIPETKRKTLEQLSEELHGEIQWRPPHEMEHSSHDFNEEEKSV 
> UniRef90_R8BFD2_30_575 | Putative phosphate:h+ symporter protein n=1 Tax=Togninia minima (strain UCR-PA7) RepID=R8BFD2_TOGMI 
LTSQVEIKQNMTSGGNAAFHNFNNDFAHVADANVRRRLALAEIDKAPFGWYHVRAIAVAGIGFFTDSYDIFAIGLVTSMIGIVYFGGHISSDHDTAIKVA
TSSGTVVGQVGFGILADIVGRKRMYGLELMVIIFATLAQSLSSQSPGMSIIGLIVFWRIIMGIGIGGDYPLSAIITSEFATTKWRGFMMNAVFAMQGLGQ
LAAGLMLLIVTTGFKESLSVSATASECSTNTVCVTAIDKMWRTIVGFGAVPGAIALYFRLTIPETPRYTFDVAQDVQKGAEDVDTYRKGKWGEGKVDELS
RAQSKIQSKEELTVPKASWKDFSVHYRKWKNLKVLLGCALSWFFLDIAFYGLGLNNAIILNTIGWSGGKDVYHIYHNTAVGNLILVLAGAVPGYWVSAAL
VDTIGRKPIQIFGFFTLTLLFCVIGFDFWNLSGGALMALYTLAQFFFNAGPNSTTFIVPGECFPTRYRSTSHGISAASGKMGAIIAQVVFGPLKTIGADS
VRAKTDPRYSAPWISNIMKIFALFMLCGFFTSFLIPETARKTLEEL 
> UniRef90_A0A061ENT2_7_498 | Phosphate transporter 1,7 isoform 1 n=3 Tax=Theobroma cacao RepID=A0A061ENT2_THECC 
QVLNALDVAKTQWYHFTAIIIAGMGFFTDAYDLFCISLVTKLLGRIYYHKEGAANPGDLPSNVKAAVNGVAFCGTLTGQLFFGWLGDKMGRKRVYGMTLI
LMVICSVASGLSLGHDPKAVMVTLCFFRFWLGFGIGGDYPLSATIMSEYANKKTRGAFIAAVFAMQGFGILAGGMVAIIVSAAFKAKYPAPTYEMDANGS
TVPEADYVWRIILMFGALPALLTYYWRMKMPETARYTALVAKNAKQAAADMSKVLQVDLEAEQEKLEPNKGSDFGLFTREFLLRHGLHLLGTTSTWFLLD
IAFYSQNLFQKDIFSAIGWIPKAKTMNALEEVHKIARAQTLIALCSTVPGYWFTVALIDKMGRFKIQLMGFFFMTVFMFALAIPYHHWTLPDNRIGFVIM
YSLTFFFANFGPNATTFVVPAEIFPARLRSTCHGISAASGKAGAMVGAFGFLYAADSIGVKKSLIILGFINLLGMLFTFLVPESKGKSLEEI 
> UniRef90_M5XMB5_4_519 | Uncharacterized protein n=4 Tax=Maloideae RepID=M5XMB5_PRUPE 
DQQAVVLNALDVAKTQWYHFTAIVIAGMGFFTDAYDIFSISFITKLLGRVYYTEQGAKKPGTLPPNVSAAVSSVALCGTLAGQLCFGWLGDKLGRKKVYG
ITLMLMVISSIASGLSFGSTPNGAMATLCFFRFWLGFGIGGDYPLSATIMSEYANKKTRGAFIAAVFAMQGFGILTAGIVSIIVSSAFDHAYKAPPYSVD
PKASLVPQADYVWRIILMFGALPAALTYYWRSKMPETARYTALVENNAKQAAVDMSKVLQVNLESEEGNVEEKVIEQQHPDKASFGLFTKEFAHRHGLHL
LGTTTTWFLLDIAYYSQNLFQKDIFSAIGWIPAAETMNAIEELYTIARAQTLIALCSLVPGYWFTVAFIDHIGRFPIQLMGFFFMTVFMFALAIPYHHWT
LKPNRIGFVVLYSLTFFFSNFGPNATTFVVPAEIFPARLRSTCHGISAAAGKAGAIVGGFGFLYAAQSTNPAKTDPGYPPGIGMKNSLIMLGTINFFGML
FTLLLPESKGKTLEEL 
> UniRef90_Q8GYF4_6_517 | Probable inorganic phosphate transporter 1-5 n=8 Tax=Brassicaceae RepID=PHT15_ARATH 
KEVLNALDAAKTQMYHFTAIVIAGMGFFTDAYDLFSISLVTKLLGRIYYHVDSSKKPGTLPPNVAAAVNGVAFCGTLAGQLFFGWLGDKLGRKKVYGITL
MLMVLCSLGSGLSFGHSANGVMATLCFFRFWLGFGIGGDYPLSATIMSEYANKKTRGAFIAAVFAMQGFGILAGGIVSLIVSSTFDHAFKAPTYEVDPVG
STVPQADYVWRIVLMFGAIPALLTYYWRMKMPETARYTALVARNTKQAASDMSKVLQVDLIAEEEAQSNSNSSNPNFTFGLFTREFARRHGLHLLGTTTT
WFLLDIAYYSSNLFQKDIYTAIGWIPAAETMNAIHEVFTVSKAQTLIALCGTVPGYWFTVAFIDILGRFFIQLMGFIFMTIFMFALAIPYDHWRHRENRI
GFLIMYSLTMFFANFGPNATTFVVPAEIFPARLRSTCHGISAASGKAGAIVGAFGFLYAAQSSDSEKTDAGYPPGIGVRNSLLMLACVNFLGIVFTLLVP
ESKGKSLEEISR 
> UniRef90_A0A0C2IPM1_16_585 | Phosphate/H+ symporter n=1 Tax=Sporothrix brasiliensis 5110 RepID=A0A0C2IPM1_9PEZI 
RTYGGNRAFHNYANDYSHISDPNLRRRLALSEIDKVPLGLYHVRAVAVAGVGFFLDSYDIFAISMVTNLWGLVFWGGGDATASALVAETAAAYGYGNNHG
SLPDPVNQAVKASTSAGIIVGQLVFGWLADVLGRRRVYGIELAVIVLATLGCALASPSPAMSSTGLLVFWRVVMGVGIGGDYPLSSVITSEFAPTRWRGA
MVASVFSMQGFGQLLSAIVALVVTAAFRSEFVGVANAAQCGVGCRAAADRCWRIIIGFGALPACFALYYRITIPETPRYTFDVAHDVEKADADIRAYMAR
EREGTVDPVVQARLKRVAGPALSSGPSATVPHASWADLRAYFWGRGNLGHLRVLLGTMLSWFFLDLAYYGLALNNSVVLEAIGYSKGANLYAVLYNNAVG
TIILACAGSLPGYWTAVLTIDTIGRKPLQVGGFLILTVLFCVMGFAFHRLSETAMLALYVVAQFFFNWGPNTTTFVIPGECFPTRYRSTAHGISAAMGKI
GAILAQVISIPILSRDAPPNCTMSGGSPTSKSCSPWLNRLMQIFALFMLCGTIVSLFCIPETKGVTLEEL 
> UniRef90_A0A097PA24_7_516 | Phosphorus transporter PT3 n=14 Tax=Solanaceae RepID=A0A097PA24_LYCBA 
EVLNALDVAKTQLYHFTTIVIAGMGFFTDAYDLLCISLVTKLLGRIYYHHEGAPKPGILPPGVSNAVNGVAFCGTLSGQLFFGWLGDKLGRKKVYGMTLM
LMVICSIASGLSFGKTPNGVIATLCFFRFWLGFGIGGDYPLSATIMSEYANKKTRGAFIAAVFAMQGFGILTGGIVALVVAGAFKNAYPSPIYSVNAKDS
TPPEADLVWRIILMFGAIPALLTYYWRMKMPETARYTALVAKNASKAAADMSKVLNVEIEAEKDKIEKIVEEKGNNFGLFTKQFLRRHGLHLLGTTSTWF
LLDIAFYSQNLFQKDIFSKIGWIPHPETMNALDEVFKIARAQTLIALCGTVPGYWFTVAFIDKIGRFAIQLMGFFFMTVFMFALAIPYNHWTKKENRIGF
VIMYSLTFFFANFGPNATTFVVPAEIFPARLRSTCHGISAAAGKAGAIVGAFGFLYAAQSTNPLKVDVGYPTGIGVKNTLLVLGCVNLLGMLFTLLVPES
KGKSLEEMSK 
> UniRef90_UPI0004E5957D_7_529 | PREDICTED: inorganic phosphate transporter 1-4-like n=2 Tax=Arecaceae RepID=UPI0004E5957D 
QVLNALDVAKTQWYHFTAIVIAGMGFFTDAYDLFCISLVTKLLGRIYYHVDGSPTPGSLPPNVSAAVNGVAFCGTLSGQLFFGWLGDKMGRKRVYGMTLM
LMVLCSVASGLSFGHTPRSVMATLCFFRFWLGFGIGGDYPLSATIMSEYASKKTRGAFIAAVFAMQGIGILAGGMIAITVSAAFKNYFPAPTYAVDPVAS
TVPEADFVWRIILMFGAIPAALTYYWRMKMPETARYTALVAKNAKQAAADMSKVLQVELEEDQAKVEQMTGKQANAFGLFSKKFLARHGLHLLGTTTTWF
LLDIAFYSQNLFQKDIFSAIGWIPKAATMNALEEVFRIARAQTLIALCGTVPGYWFTVALIDIIGRFTIQAIGFFMMTVFMLGLAIPYDHWTTPGNHIGF
IVMYAFTFFFANFGPNSTTFIVPAEIFPARLRSTCHGISAASGKLGAIVGSFGFLYLAQNKDPAKTDHGYHPGIGVRNSLFLLAACNLLGFFFTFLVPES
KGKSLEEMSRENEDEGPTAESDV 
> UniRef90_A0A0J8CFR6_7_514 | Uncharacterized protein n=2 Tax=Beta vulgaris subsp. vulgaris RepID=A0A0J8CFR6_BETVU 
KVLNALDVAKTQWYHFTAIIVAGMGFFTDAYDLFSISLVTKLLGRIYYTEPGSLKPGTLPPNVSAAVNGVAFCGTLTGQLFFGWLGDKLGRKKVYGMTLL
MMVLCSFASGLSFGHDAKGVMTTLCFFRFWLGFGIGGDYPLSATIMSEYSNKKTRGAFIAAVFAMQGFGNLTGGIFALIISTCFKSAYPAPTYEDNAAAS
LVPQADYVWRIILMFGAIPALLTYYWRAKMPETARYTALVAKNTEQAAADMSKVLQVEIKEDQQKSAKTEESRTKQFGLFSKQFLKRHGLHLLGTATCWF
LLDIAFYSNNLFQKDIFSAVGWLPKAQTMSALQELYMVARAQTLVSLCGTVPGYWFTVAFIDVVGRFTIQLMGFFLMTVFMFGLAIPYNYWTTPGNHIGF
VVMYAFTFFFANFGPNATTFVVPAEIFPARFRSTCHGISSAAGKAGAIIGAFGFLYLAQPTDPSKADAGYPAGIGVRNALMILGGICGLGFFFTFLVPEA
NGKSLEEM 
> UniRef90_A0A150VHS5_4_536 | Uncharacterized protein n=1 Tax=Acidomyces richmondensis BFW RepID=A0A150VHS5_9PEZI 
RTAGGNSAFHNFHNDYAHIADPNERRRLALAEIDKAPFGWYHVRAIAVAGAGFFTDAYDIFAVGLITPMLGVVYWHDAAKKPGSIPTAADTAIKTATSAG
TVIGQIGFGLLADVVGRKKMYGLELILIIFATLAQALTSASPAITITGVIIFWRVLMGIGIGGDYPLSSIITSEFATTKWRGAMMGSVFAMQGFGQFTAG
LVCLIVTAGFKQSLLTAKSASECDGVCGLAVDKMWRVIIGFGAVPGCIALYYRLTIPETPRYTFDVSRDVVKAGSDIKAYLHGVHEGRPDEITRIHTMQE
SAQQLDVPKASLGDFVRHFSQWRYGKVLLGTAGSWFLLDVAFYGISLNNSVILSTIGYAKGSNVYETFWKTASGNMILVCAGAIPGYWVTVATIDTLGRK
SIQLGGFVMLTILFCIWGFGYNKIGDAGRLACYVLCAFFSNFGPNATTFIVPGECFPTRYRSTSHGISAASGKIGAIIAQVAIGTLRTRGATKENPNPWL
NHVMEIYALFMLVGIFTTLLIPETKRITLEQLA 
> UniRef90_A0A0C9TL03_18_520 | Unplaced genomic scaffold SPHSTscaffold_1049, whole genome shotgun sequence n=1 Tax=Sphaerobolus stellatus SS14 RepID=A0A0C9TL03_9HOMO 
AQRRRAALEQVDKASFNRFHVKVCLVAGVGFFTDAYDLFAINIASTMIGTTRSTGASLSANQDLGIKVASPVGTLIGQLLFGWLADVVGRKRMYGVELMI
IIVATFAQAVSGHANAISIIAVLVMWRFLMGIGIGGDYPLSAVISSEFASTRTRGRLMTAVFSAQGWGQFTAAVVGAIVVRAFKTQIQNQTSVDPISVDT
CWRLIIGLGAVPGVIALYYRLTIPETPRFTMDIERNIHQASQDVDTFLTTGTFVVDPDSVVQRAQAPKASRRDFINYFSKWENGKILLGTSYSWFALDIA
FYGLGLNNSIILATIGFGSPAKSLKQGFAVYQNLLNICIGNLILSVAGLIPGYYATFFLIDSWGRKPIQLMGFTMLTIIFVIMGFGYDIITTHSKGAFVF
LYCLANFFQNFGPNTTTFVIPGGAFPTRYRSTGHGISAATGKLGAIVAQVGFSQLKDRGGAFIKHILEIFALFMLTGVFSTLLLPETKGRSLEDISNEDQ
DNF 
> UniRef90_S8CZB2_13_521 | Inorganic phosphate transporter (Fragment) n=1 Tax=Genlisea aurea RepID=S8CZB2_9LAMI 
QVLSALDAAKTQWYHFTAIIVAGMGFFTDAYDLFCISLVTKLLGRIYYHVEGAPKPGTLPPNVSAAVNGVAFCGTLSGQLFFGWLGDKLGRKRVYGMTLM
LMVIASVASGLSFGDTPKSVIATLCFFRFWLGFGIGGDYPLSATIMSEYANKKTRGAFIAAVFAMQGFGILVGGAVAILLSASFKAAFPAPPYEDNPIGS
TVPQADFMWRMVLMFGAFPAALTYYWRMKMPETARYTALVAKDAKQAAKDMSKVLQVELEVEEEKVIGKRNADHQFGLFSKQFLRRHGLHLVGTTTTWFL
LDIAFYSQNLFQKDIFSAIGWIPPPQTMNALQEVYKISRAQTLIALCSTVPGYWFTVFFIDRIGRFAIQLMGFFFMTVFMFAIAIPYDHWTRKDNRIGFV
VIYSLTFFFANFGPNATTFVVPAEIFPARLRSTCHGISAASGKAGAIVGAFGFLYAAQPKDPAKRDAGYPAGIGVRYSLIMLGCVNFLGMLFTLLVPESK
GKSLEEMSK 
> UniRef90_A5DU59_74_625 | Inorganic phosphate transporter PHO84 n=1 Tax=Lodderomyces elongisporus (strain ATCC 11503 / CBS 2605 / JCM 1781 / NBRC 1676 / NRRL YB-4239) RepID=A5DU59_LODEL 
VATQEIENTYTESNSGGKTAFKDYLGKYAHIEDPLERRRLALEEIDKAGFGWTQMKMIMIAGVGFMTDSYDIFAINLSVNMLQYVYWEGTIPSSTTTLIK
VSTSVGTVIGQVGFGSIADKVGRKKIYGLELIVMIAATIMQCTIGESPAISFPAWFATLRIIMGIGIGGDYPLSSIISAEFSTTKWRGAIMAAVFSNQGL
GQVFAGIVAMICVAGYKTDLENITSGAECHATRSCVRAADQMWRIIIGFGCVPGCIALYYRLTIAESPRYSLDVNEHGDVVKVADAEAALDPAVTEIAPP
KASFKDFWRHFGQWKYGKILLGTAGSWFMLDVAFYGMGLNSTTILQAIGYARKDTVYHKLYDSAAGNLILVCAGSLPGYWFSIAFIEFLGRKTIQLGGFV
ILTALLCGMGFGYHKLSDGGLLGLYVVASFFQNFGPNVTTFIVPGEVFPTRYRSTAHGLSAAAGKVGAIIAQTCIGTLINHGCDAEHPNCYLNHVLEIFA
LFMLLGIFTTLLIPETKRRTLEEICETCHDEPDTTKIGRDRYTTQEESYDSD 
> UniRef90_A0A0K9PK68_22_550 | Putative inorganic phosphate transporter 1-7 n=1 Tax=Zostera marina RepID=A0A0K9PK68_ZOSMR 
YDDLRHGDPSLKMTENNLDVLIALDGAKTQRFHFTTILISGMGFFTDAYDLFCISLVTKLLGRIYYHIDGSPTPGSLPPNVSAAVNGVAFCGTFVGQLFF
GWLGDKAGRKQVYGLTLMIMVVCSICSGLSFGNSPKDVMVTLCFFRFWLGFGIGGDYPLSATIMSEYANKKTRGAFVAAVFAMQGFGILGGGIVAIFVSF
VFDRSYHVPPYSVDPVRSTVTQADYVWRIILMIGAIPAAVTYYSRSKMPETPRYTALVANNTRQATSDMLNVLQVEITIDEESIVPSGDRNRRPNNEFGL
FSKEFRRKHGLHLLGTTTTWFLLDIAFYSQNLFQKDIFSAIGWLKNPATMNAIEEVYNISKAQTIIALVGTVPGYWVTVGLIDRIGRFKIQMIGFACMSL
SMGILAIWYEFWKIPANRIGFIVFYACTFFFANFGPNATTFILPAEIFPARFRSTCHGISAASGKAGAIIGAFGFLYAAQNQDSSKTDHGYSKGIGVRNS
LFVLTACNILGLLFTLLLPETKGKSLEEI 
> UniRef90_W3X9B1_14_547 | Uncharacterized protein n=1 Tax=Pestalotiopsis fici W106-1 RepID=W3X9B1_9PEZI 
KTSGGNAAYHNFHNDFIHVQDPNERRRLALAEIDKAPFGWYHVRAVIVAGIGFFTDSYDIFAVSLLTTMLGIVYYPSAGKLPTSSDSAIKLSTSAGTVIG
QLLFGWLADRLGRKKMYGIELIIIIFATFGQALASDSPSMNIVGLIIFWRVLMGVGIGGDYPLSSIITSEFATTKWRGAMMAAVFAMQGIGQLVCALVML
FITLGFKEALLQSTSTTTCDAWCAVAVDKMWRTLIGFGAVPACIALYYRLTIPETPRYTFDVGRDVEKASDDVKAYMAGKHEGHPDEVARIQAREAAQEQ
MQIPKASWGDFCRHYAIPKNGLLLLGTAGSWFMLDVAYYGLSLNNATILGVIGYSTKGVTSTYQYLYNTAVGNLIIVLAGAVPGYWVSVATIDTLGRKTI
QLMGFIILTILFCVMGFAYNYISVHSQNGLLAIYVLAQFFFNFGPNTTTFVVPGEVFPTRYRSTSHGISAASGKIGSIIGQGAIATLRTRGAPAGSSDAP
WMDHVLEIYALFMLLGVFTTFFIPETKRKTLEEL 
> UniRef90_A0A0C3S079_25_531 | Uncharacterized protein n=1 Tax=Phlebiopsis gigantea 11061_1 CR5-6 RepID=A0A0C3S079_PHLGI 
DERRRAALAEVDNAKFSWFHFKVCMVAGVGFFTDAYDIFAINIASTMLGYVYGKGQVLSTNQDLGVKVATPIGNLIGQLLFGWLADVVGRKRMYGIELMV
IIVATFGQAVAGSGHAVNIIGVLIVWRGLMGIGIGGDYPLSAIISSEFASTHIRGRLMTAVFANQGWGQFTAALIAFIIVRAYKGSILHDDTATWPHIDQ
MWRILIGLGCVPGVIALYFRLTIPETPRFTMDIERNVQQASQDVDNFLSTGTYYVDPDAAIERVQAPKASFRDFKEYFGRWENGKVLLGTAYSWFALDIA
FYGLGLNSSIILNAIGFGSPSKSLTGGIKVYTNLKNICVGNMILSAAGLIPGYWVSFLFIDSWGRKPIQLMGFSVLTVLFCCMGFGYDKLIATQSASKAF
VFLYCLTNFFQNFGPNTTTFIVPGEVFPTRYRSTGHGISAASGKLGAVIAQVGFARLRNIHGPNKFVGHILEIFAFFMLTGIFSTLLIPETKQRTLEELS
NENQDGF 
> UniRef90_UPI0002C2EA9C_11_522 | PREDICTED: probable inorganic phosphate transporter 1-3 n=1 Tax=Fragaria vesca subsp. vesca RepID=UPI0002C2EA9C 
EVLSVLDVAKTQFYHFRAVVISGMGFFTDSYDLFCISLVTKLLGRIYYTVPGSPKPGSLPPNVAAAVNGVALCGTLAGQLFFGYLGDKLGRKCVYGITLM
LMVGCSICSGLSFGSTPNSVMATLCFFRFWLGFGIGGDYPLSATIMAEYSNKKTRGAFIAAVFAMQGFGILAGGMVAIVVSTIFNALYPSQPYSVNPTGS
IPAQADYVWRIILMFGALPAALTYYWRRQMPETPRYTALVAKDGAKACEDMSKVLNVEIKEQSTVVQSKAKSFGLFSKEFMRRHGLHLLGTASCWFLLDI
AYYSQNLFQKDIFSAVGWLPSAKSMSALGELYKIARAQTLIALCGTVPGYWATVFLIDRIGRFYIQLMGFFFMTCFMFVLGFGYHHWTMPANNIGFIVIY
GLTFFFANFGPNSTTFVVPAEIFPARFRSTCHGISAAFGKAGAIIGAFGFLYASQNQDKAKADAGFPAGIGMKNSLLVLAVINAIGLFFTFLVPESKGKS
LEEMSRENEEQV 
> UniRef90_A0A0C3E403_25_525 | Uncharacterized protein n=1 Tax=Scleroderma citrinum Foug A RepID=A0A0C3E403_9HOMO 
DERRRAALAEIDQAPFSWFHIKVCLVAGVGFFTDAYDIFAINIAASMLGYTYGKGGSLTTWQSTGVKAATPVGNLFGQLIFGWLADIVGRKRMYGVELMI
MIIATFGQALSGQAPAVGIIGALIVWRFIMGVGIGGDYPLSAIISSEFAATKSRGRLMTAVFAFQGWGQLTAAIIGLIVVSAYKNEVLASTFPAAKPVDY
MWRILIGLGCVPGIIALYFRLTIPETPRFTMDVERNVAQASKDIENVITTGTYISDEDGPIQRVEAPRASIADFRAYFSKWKNLKVIIGTAYSWFALDIA
FYGLGLNSSIILTAINFGSPTGSKTSSHYVYENLKNVCVGNLILSVAGLIPGYWVSFLFIDSWGRKPIQLMGFIVLTILFATMGFAYDKLTATKTGTNVF
VFLYCLTNFFQNFGPNTTTFVVPGEAFPTRYRSTAHGISAASGKLGAVVAQLGFGQLVNIGGKNKFVKHIMEIFAFFMLTGVASTLLIPETKQKSLEDLS
N 
> UniRef90_A0A168BM92_15_556 | Phosphate:H+ symporter n=1 Tax=Aschersonia aleyrodis RCEF 2490 RepID=A0A168BM92_9HYPO 
DRTFGGNRAFHNFYNDYSHISDPNLRRRLALSEIDKVPFGLYHIRAVLVAGVGFLLDSYDIFSINLITTLLGMVFWSGETSSNGFGGNKGILPDTTNQAL
KASTSAGIVVGMILFGWLADALGRRRMYGIELAIIIFGTFGCALASSSPSIGSAGLLIFWRVLMGIGIGGDYPLSSVITSEFAPTRWRGAMIAAVFSMQG
LGQLMSAIVALVTTVAFKSSFVGIRTEADCDADCRIAADRAWRIIVGLGAIPACLALYYRITIPETPRYTFDVQHDVEKADADIKAYVSSKANGEYETRY
QSNSRVSESSLDVPRASWADVFAYFGEWKNLKVLIGTTMSWFFLDLAFYGLGLNQGIVLHAIGYGRGANIYDKLWNSALGTIILTAAGSLPGYWTAVFTI
DTIGRKPLQVFGFLLLTIVFSVLGFRLQYLTEGAMLALYIIGQFLFNAGPNTTTFVVPGECFPTRYRSSGHGLSAAMGKIGAIVAQGISIPLLRNGQVQG
CSGDNCSPYLDRLLKLFALFMLLGTLVSLLIPETKGLTLEEL 
> UniRef90_A0A178AG35_5_567 | Phosphate permease n=1 Tax=Stagonospora sp. SRC1lsM3a RepID=A0A178AG35_9PLEO 
NKTAGGNNAFHNFNNDFAHIEDPNERRRLALAEIDKAPFGWYHVRAILVAGTGFFTDSYDIFCVSLLTTMLGIVYHKGALTTPQDTAIKLATSAGTVIGQ
VGFGALADIVGRKKMYGLELILIIVATLAQSLVGPGPGTSVVGLIIFWRVLMGIGIGGDYPLSSIITSEFATTKWRGAMMGAVFSMQGFGQLGGAVVMVC
LTTGFKGTLDKAPTYAKCTGECQVAVDKMWRALIGIGIVPACIALYYRLTIPETPRYTFDVARDVEKANADTQQYISGKKGNGDPDEALQVAARRQSVTQ
LEVPKASFKDFFRFYGKIKNGKILFGTAMSWLLLDVAFYGLGLNQTTILQAIGYGGGSSVYHRLYNVAAGNCILICAGAIPGYWLAVATIDTVGRKPLQL
IGFTFLTILFIVWGFAYKHISGHGMLGIYVLIQLFFNWGPNTTTFIVPGECFPTRYRSTSHGISAGMGKIGSIIAQGAIAPLRVRGNPTTANPSPWLNHV
MQIFSAFMFAGIFTTLLIPETKRRTLEDLAMDWDMGNESITGAPVAPKHGNRSSDEAAAAEME 
> UniRef90_F0X8I9_10_598 | Phosphate/H+ symporter n=1 Tax=Grosmannia clavigera (strain kw1407 / UAMH 11150) RepID=F0X8I9_GROCL 
SAGHVSRTTYGGNRAFHNFANDYSHISDPNLRRRLALSEIDKVPFGLYRTFSVFALMFLLLFSVSQASPTPLTAPDVRAVAVAGVGFFLDSYDIFAISMV
TSLLGIVFWGAAAEPAAAAEVAAAYGYRGGGGQLPDSVNQALKASTSAGIILGQLVFGWLADVSGRRRMYGIELAIIVLSTLNCALASPSPSISSTGLLV
FWRVLMGIGIGGDYPLSSVITAEFAPTRWRGAMVAAVFSMQGFGNLLSAIVALIVTEAFRSEFIVAASAGSCEGSCRVAADRSWRIIIGFGALPACFALY
YRITIPETPRYTFDVAHDIEKADADIRAYMASRPEGVVDPVVQARLKSVAGPSMSVPTASWTDATCYFGRWKNLQTLLGTTLSWFFLDLAYYGLALNNAV
ILEAIGYSSGQTLYHVLRNNAIGTIILACAGSLPGYWAAVLTIDTVGRKPLQVLGFFILTILFCVLGFAFHRLSEASMLTLYIVAQFFFNWGPNTTTFVV
PGECFPTRYRSTGHGISAAMGKLGAILAQLISIPILSRDSPPHCSTGSIACSPWLNRLMQLFALFMLCGTVVSLLFVPETKGVTLEELA 
> UniRef90_W8QV00_8_514 | Phosphate transporter n=1 Tax=Vernicia fordii RepID=W8QV00_VERFO 
VLNALDVAKTQWYHFTAIIIAGMGFFTDAYDLFSISLVTKLLGRIYYHVNGAPKPGTLPPNVAAAVNGVAFCGTLAGQLFFGWLGDKLGRKKVYGMTLML
MVICSIASGLSFGHSAKGVIATLCFFRFWLGFGTGGDYPLSATIMSEYASKKTRGAFIAAVFAMQGFGILAGGIVALIVSTSFDHADPAPTYENDPVRST
APEADYIWRIILMFGAVPAALTYYWRMKMPETARYTALVAKNAKQAASDMSRVLQVDFVAEEQKIETINQHPSNSFGLFSKEFAKKHGLHLLGTTVCWFL
LDIAYYSSNLFQKDIFSAIGWIPPAETMNAIHEVFVIAKAQTLIALCGTVPGYWFTVAFIDRIGRFIIQLMGFFFMTVFMFALAIPYHHWTLKDNRIGFL
IMYSLTFFFANFGPNATTFVVPAEIFPARLRSTCHGISAACGKAGAIVGAFGFLYAAQSTDPAKTDAGYPTGIGVKNSLIVLGVTSFFGILLTLLVPESK
GKSLEEL 
> UniRef90_UPI00053C505A_7_514 | PREDICTED: inorganic phosphate transporter 1-4 n=3 Tax=Tarenaya hassleriana RepID=UPI00053C505A 
QVLNALDVAKTQWYHFTAIIIAGMGFFTDAYDLFCISLVTKLLGRIYYHVDGAKKPGTLPPNVSAAVNGVAFCGTLAGQLFFGWLGDKLGRKKVYGMTLL
LMVICSIASGLSFGHEPKSVMATLCFFRFWLGFGIGGDYPLSATIMSEYANKKTRGAFIAAVFAMQGFGIMAGGIFAIIISAAFESRFPAPAYEVNAIAS
TVPQADYVWRIIVMVGALPAAMTYYWRMKMPETARYTALVAKDAKQAASDMSRVLQVEIEAEQQKIEQISQDKNNAFALFSKEFLRRHGLHLLGTTTTWF
LLDIAFYSQNLFQKDIFSAIGWIPPAQTMNAIQEVFRIARAQTLIALCSTVPGYWFTVGFIDIIGRFAIQLMGFFFMTVFMFALAIPYNHWTHKDNRIGF
VIMYSLTFFFANFGPNATTFVVPAEIFPARFRSTCHGISAASGKLGAIVGAFGFLYLAQNPDKTKTDAGYPPGIGVRNSLIVLGVVNFLGILFTFLVPES
KGKSLEEM 
> UniRef90_UPI0005817A62_2_502 | PREDICTED: inorganic phosphate transporter 1-4-like, partial n=1 Tax=Sesamum indicum RepID=UPI0005817A62 
DAAKTQWYHFTAIIIAGMGFFTDAYDLFCISLVTKMLGRIYYHVDGSAKPGSLPPNISAAVNGVALCGTLAGQLFFGWLGDKLGRKKVYGLTLMLMCLCS
IASGLSFGREAKSVMATLCFFRFWLGFGIGGDYPLSATIMSEYASKKTRGAFVAAVFAMQGFGILAGGILAMIVSAAFEARSKAPAYEVNPIASTPPEAD
YVWRIILMLGALPALLTYYWRQKMPETARYTALVAKNAKQAAADMSKILNVEIEAEQQKVDQIAKKKNPYGLFSGEFLSRHGLHLLGTASTWLLLDIAFY
SQNLFQKDIFSAIGWIPPAKGMNAIKEVFTIARAQTLIALCSTVPGYWVTVALIDIIGRFTIQLIGFFFMTVFMFALAFPYHHWTKPDNRIGFIVMYSLT
FFFANFGPNSTTFVVPAEIFPARFRSTCHGISAAAGKLGAIIGAFGFLYLAQNQDPKKADAGYPAGIGVKNSLIVLGVINLLGLLFTFLVPESKGKSLEE
M 
> UniRef90_A0A0F4X5W9_3_569 | Uncharacterized protein n=1 Tax=Hanseniaspora uvarum DSM 2768 RepID=A0A0F4X5W9_HANUV 
KEDQVQEYIRENGGNAAFHNYINDFSHIKDPLERRRLALEKIDNAGFSWRSVYLIIVAGIGFLNDSYDIFTISIALTMMTPIYFSGENKLSYGIETWVKS
ATSVGAVLGQIGFGIMSDVLGRKKVYGLELLIIIVTTIFQACLGTAPGLNFAYLLAFMRLFQGIGIGGDYPAAAVITAEFSTTKWRGAIMSAVFASQGWG
QVLGAIVAVICVKAGKSDINVSSKECGDSCKKALDQMWRVLIGFGAVPGAMALYYRLTIPESPRYSLDVQNDINLGTAEVSRFLAGELGEAEQEELDVLR
KTGVEVDNIDTTQKKASFSEFRRHFSQWKYGKILLGTAASWFILDVAFYGLNLNTANVLKAIGISKGKTLYSSLLSTCKGNLILICAGSVPGYWFSVALI
DTWMGRKSIQIMGFVMLTIIFAVVAGIQDTKDPTHGGISKFSFALYIFAEFFSNFGPNTTTFLCSEQFPSRFRGTAHGISAGIGKVGAIFSQTVIGYYVN
KGENGLKKSMGIYSGLMFLGVLSSLLINETKGVTLEEVAYKFHGDIDPNQFIARNGEQVEGSSETED 
> UniRef90_M5VI63_7_510 | Uncharacterized protein n=4 Tax=Maloideae RepID=M5VI63_PRUPE 
QVLNALDSAKTQWYHFTAIVIAGMGFFTDAYDLFCISLVTKLLGRIYYHVEGSAKPGSLPPNVSAAVNGVALCGTLAGQVFFGWLGDKLGRKKVYGMTLM
LMVICSVASGLSFGHTPKSVVSTLCFFRFWLGFGIGGDYPLSATIMSEYANKKTRGAFVAAVFAMQGFGILAGGLFAMLMSAIFEAKFKAPAYEVDPTGS
TVPQADYLWRIILMVGALPAALTYYSRSKMPETARYTALVANNVKQATSDMAKVLQVDIEAEPVKPQEPAKSFGLFSKEFMRRHGLHLLGTTSTWFLLDI
AFYSQNLFQKDIFSAIGWIPSAKTMNAVSEVYRIARAQTLIALCSTVPGYWFTVALIDKIGRFAIQLMGFFFMTVFMFALAFPYNYWTHKDHLIGFVVLY
SLTFFFANFGPNATTFVVPAEIFPARLRSTCHGISAAAGKLGAMVGAFGFLYLAQPQDKTKAEAGFPAGIGVKNSLIVLGVVNFLGLLFTFFVPESKGKS
LEEI 
> UniRef90_A0A175VPU8_5_536 | Repressible high-affinity phosphate permease n=1 Tax=Madurella mycetomatis RepID=A0A175VPU8_9PEZI 
HKTSGGNNAYHNFHNDFLHVQDINERRRLALAEVDRAPFGWYHVRAIVVAGIGFFTDSYDIFTVSLLTLMLGIVYYPGVGQMPTTSDTAIKLATSAGTVV
GQLGFGALADIVGRKQMYGLELILIIFATLAQALTSSSPSMDIIGIIIFWRVLMGVGIGGDYPLSSIITSEFATTKWRGAMMGAVFAMQGLGQLAAAFVM
LFLTLGFRKSLEGATELANCTGGCAEAVDKMWRTLIGFGAVPGCIALYYRLTIPETPRYTFDVKLDVEKGKGDAEAYLKGKPEGKPDQPARAVTQREADT
ELKAQKASWSDFFRHYAKPKNAMLLAGTALSWCFLDIAYYGVSLNNATILSAIGYSTAGAETTYEILYNTAVGNMIIVLAGAVPGYWVTVFTVDTLGRKP
IQFMGFGVLTVLFVAMGFAYWHISPNGLLAIFVLAQFFFNFGPNATTFIAPGECFPTRYRSTSHGISAAMGKIGSIIGQGAIAPLRTRGAVPGGNPNPWM
DHVLKIYALFMLLGLGTTAMIKETKRKTLEEL 
> UniRef90_A0A0B5GK48_6_524 | Phosphate transporter n=10 Tax=Solanaceae RepID=A0A0B5GK48_SOLLC 
KVLNALDSAKTQWYHFTAIIIAGMGFFTDAYDLFCISLVTKLLGRIYYHVDGSSKPGSLPPNVSTAVNGVAFCGTLAGQLFFGWLGDKMGRKKVYGMTLM
LMCICSIASGLSFSRDPKTVMATLCFFRFWLGFGIGGDYPLSATIMSEYANKKTRGAFIAAVFAMQGFGILAGGIFAIIISAAFEASFKAPPYQVDPLGS
TVPQADYVWRIILMVGSLPALLTYYWRMKMPETARYTALVAKNVKQATADMEKVMQVDIGTEQKEPAAVSTVKSGNEFGLFTKKFLTRHGLHLLGTTSTW
FLLDIAYYSQNLFQKDIFSAIGWIPAAKTMNAIEEVQKIARAQTLIALCSTVPGYWFTVFLIDRIGRFTIQLIGFTMMTVFMFALAIPYHHWTLPGNHIG
FVVLYSLTFFFANFGPNATTFVVSAEIFPARLRSTCHGISAACGKVGAMVGAFGFLYLAQPQDKTKADAGYPAGIGVRNSLIVLGVVNLLGLFFTFLVPE
SKGKSLEEMSRENEDSTEE 
> UniRef90_A0A0D7B8N7_21_536 | Phosphate permease n=1 Tax=Cylindrobasidium torrendii FP15055 ss-10 RepID=A0A0D7B8N7_9HOMO 
DERRRAALAEVDNAKFSWFHVKVVAVAGVGFFTDAYDIFAINIASTMLGYVYNPKHKLSANQDLGVKVATPVGTLIGQLLFGWLADIVGRKRMYGIELMI
IIIATFAQALSGGANAVSIIGVLVVWRVIMGVGIGGDYPLSAVISSEFASTRIRGRMMTAVFASQGWGQLSAAIVGTIVVAAYKSQILADTSANYASVDP
LWRILIGLGCVPGVVALYFRLTIPETPRFTMDIERNLAGAAEDINGVLTTGKAKRDEDAAVERLDAPKASWADFRHHFGQWSNLKVLIGTAYSWFALDIA
FYGLGLNSSIILEVIGFGGKVPAGMAGVHKNLHNICVGNIILSLAGLIPGYWVSFLFIDSWGRKPIQLMGFTMLTITFVIMGFGYDALNKTESAKRAFVF
LYCLTNFFQNFGPNTTTFVVPGEVFPTRYRSTAHGISAASGKLGAIVAQVGFAQLKDIGGTGKFVKHILEIFALFMLTGIFSTLLIPETKGKSLEELSGE
DQDHFVRGRVQPKPST 
> UniRef90_A0A0G2EIM5_3_541 | Putative phosphate:h+ symporter n=1 Tax=Phaeomoniella chlamydospora RepID=A0A0G2EIM5_9EURO 
QKTSGGNVAFHNFHNDFAHIADVNERRRLALAEIDKAPFGWYHVRAVVVAGVGFFTDAYDIFAVGLVTPMLGVVYWQDAAGKKKGSIPTNSDTAIKVATS
GGTVLGQAGFGYLADVVGRKRMYGLELIIIIFATLAQALASDSPSMSIVGLIIFWRVIMGVGIGGDYPLSSIITSEFATTKWRGAMMGAVFAQQGLGQFA
AGIVALIAVTGFKGSLETAASASHCSGVCGVAVDKIWRIIIGFGAVPGCIALYFRLTIPETPRYTFDVARDVDKAGEDIKAYVQNKREGHPDEINRVHVL
AEARDSLETPKASWRDFWNHYGQWKNGKILLGTAGSWFFLDVAFYGLSLNNSIILSSIGYSGGDSMYISLRRTAIGNIILVCAGAIPGYWVTVATVDTIG
RKPIQLGGFIILTILFIVIGFAYNHLSDHGLLALYVLAEFFFNFGPNATTFIVPGECFPTRYRSTSHGISAASGKVGAIIAQCVFGPLRTRGAEPGAKGR
AANPWLNHIMQIFALFMLCGCFTTLLIPETKRKTLEELA 
> UniRef90_A0A0H5C220_14_493 | Uncharacterized protein n=1 Tax=Cyberlindnera jadinii RepID=A0A0H5C220_CYBJA 
RTKGGNSAFHNYLNDFADVEDPLERRRLALEKIDQASFGWYHVRAITVAGVGFLTDAYDIFAINLGLSMMSHVFWENGNVPSSTSTLIKVSTSVGTVIGQ
LGFGFLADYVGRKRIYGTELIVMICATIGQCCLGESPAINFTAILTFFRIVQGIGIGGDYPMSSVISSEFATTKWRGAIMGAVFANQGWGQLMAGIVALI
CVAGYKNDLIDANTSAECGHSCQRACDAMWRIVVGFGCVPGCVALYFRLTIPESPRYTLDVEYDIEKGVADGGKFSSGMRGNADDSDVQQLRVTERTTAE
IIQPPKASFGDFRRHFGQWKHFKILLGTAGCWFMLDVAYYGLGLNTATILQTIGYASSKNVYHSLYNQAAGNLILICAGSIPGYWFSVATIDFVGRKPIQ
YMGFFLLTVILCIIGFAYHKVGEHGLLALYVLAQFFQNFGPNTTTFIVPGECYPTRYRSTAHGISAACGKVGAIIAQTAL 
> UniRef90_I1IW10_6_508 | Uncharacterized protein n=1 Tax=Brachypodium distachyon RepID=I1IW10_BRADI 
KVLDALDAAKTQWYHFTAIVIAGMGFFTDAYDLFSISLVTKLLGRIYYFDPTSKTPGTLPPNVSAAVNGVAFCGTLAGQLFFGWLGDKLGRKKVYGMTLM
IMVLCCVASGLSFGSGAGGVMATLCFFRFWLGFGIGGDYPLSATIMSEYANKRTRGAFVAAVFAMQGFGNLTGGVVAIVVSAAFKRRFDAPAFKDDPAGS
TVPQADLAWRIVLMFGAVPALLTYYWRMKMPETARYTALVAKNNKQATADMERVLNVQLAKDEDAPERRQEQFGLFSREFLKRHGRHLLGTTVCWFVLDI
AFYSQNLFQKDIYAAVGWLPRADTMNALQEMFSISRAQTLVALCGTIPGYWFTVFLIDVLGRFAIQLGGFFFMTAFMLGLAVPYDHWTNTNPAGFVVMFA
FTFFFANFGPNSTTFIVPAEIFPARLRSTCHGVSAAAGKAGAIVGSFGFLYAAQSPDPAKAEAGYPPGIGVRNSLFLLAGCNVVGFFFTFLVPESKGKSL
EEL 
> UniRef90_D8QV83_4_526 | Putative uncharacterized protein n=2 Tax=Selaginella moellendorffii RepID=D8QV83_SELML 
EVLSALDKAKTQWYHFTAILIAGMGFFTDAYDLFCISTVTKLLGRIYYYDSTTGKPGALPANVAAAVNGVAFCGTLSGQLFFGWLGDKLGRKKVYGMTLM
LMVICSIASGLSFGHTAKSVMTTLCFFRFWLGFGIGGDYPLSATIMSEYANTKTRGAFIAAVFAMQGFGILAGGIVSLVISAAFNHAYPAPSFNENQIAS
TPTEADFAWRLIFMLGAIPAALTFYWRMKMPETARYTALVAGNLKQATQDMSKVLEMEVATEPVKHESPMQKLKFGLFTKAFARRHGLQLLGTTTTWFFL
DVAFYSQNLFQKDVFTAVGWLPGPGSMSAMEEVYRISRAQTLIALCSTVPGYWFTVALIDKIGRFTIQVMGFFMMTVFMFALAIPYYKLRGDKCGDSFCG
GHHMTFIVLYSLTFFFANFGPNSTTFIVPAELFPARLRSTCHGISAAAGKAGAIVGAFGFLYLSQNQHEGQQEHGYPTGLGIRTALLMLGGCNALGLLFT
FFVPETNGRSLEDLSGENEEEMS 
> UniRef90_A0A118JU56_7_526 | General substrate transporter n=2 Tax=Asteraceae RepID=A0A118JU56_CYNCS 
QVLNALDLAKTQLYHFTAIVIAGMGFFTDAYDLFAISLVTKLLGRIYYHKDGAPKPGTLPPGVASSVTGVALVGTLCGQLFFGWLGDKMGRKKVYGMTLA
IMVICSLASGLSFGNEAQGVMATLCFFRFWLGFGIGGDYPLSATIMSEYANKKTRGAFIAAVFAMQGFGILASGVVALIVSASFDHAFNAPSYATDPIGS
TVPQADYIWRIILMFGAIPAALTYYWRMKMPETARYTALVAKNAKQAAQDMAKVLQVDIEAEDQKVEKIAQDTRNSFGLFSKQFLRRHGLHLLGTTSTWF
LLDIAFYSQNLFQKDVFTAIGWIPAAAKMSATGEVFKVAKAQTLIALCSTVPGYWFTVAFIDIIGRFAIQLMGFFFMTVFMFALAIPYHHWTLHDNHLGF
IVMYSLTFFFANFGPNXTTFVVPAEIFPARLRSTCHGISAAAGKAGAIVGAYGFLYASQSTDPKKTDHGYPPGIGIKNSLIVLGVINFLGMVFTFLVPEP
NGKSLEELSGENEEDAEPTS 
> UniRef90_A0A165Q761_28_526 | Phosphate permease n=2 Tax=Neolentinus lepideus HHB14362 ss-1 RepID=A0A165Q761_9HOMO 
DERRRAALAEVDNAKFSWFHVKVCLVAGVGFFTDAYDIFAINIASTMLGYVYGHKFALNFNQSLGVKVATPVGNVFGQLIFGWLADVLGRKRMYGIELMI
IIVATFGQAISGDGHAVGIIGVLVVWRFLMGIGIGGDYPLSAVISSEFSSARIRGRLMTAVFASQGWGQLAGAIVAMVLVAAYKTSLLNDPYPVLNHVDY
MWRLLIGLGCIPGCVALYFRLTIPETPRFTMDIERNVVQAAQDVENVLSTGKFYHDPDAVVQKAQTPRASRRDFFAYFSKWENGKVLLGTAYSWFALDIA
FYGLGLNSSVVLTAIGYASPSPKSTHAAYHSLRNICVGNIILSVAGLIPGYWVAFLFIDTWGRKPIQLMGFTILTILFIIMGFAYDKLTATSSARAAFVF
LYCLANFFQNFGPNTTTFIVPGEAFPTRYRSTAHGISAAAGKVGAIVAQVGFARLVNIGGTNNFVKHILEIFAFFMLTGIFSTLLLPETKGRTLEDVSN 
> UniRef90_A0A103Y8T7_123_618 | General substrate transporter n=1 Tax=Cynara cardunculus var. scolymus RepID=A0A103Y8T7_CYNCS 
VLEALDTAKTQWYHAKAIVIAGMGFFTDAYDLFCISTVSKLLGRLYYSDHSDGKEPGKLPTSINNAVIGVALVGTLSGQLVFGWLGDKLGRKKVYGITLV
LMVICAVCSGLSFGYSPKAVITTLCFFRFWLGFGIGGDYPLSATIMSEYANKATRGAFIAAVFAMQGMGIIFAGLVSMIVSHLFLKANQAPAFETNHVLS
TQKNADYAWRIVLMLGALPALLTYYWRMKMPETGRYTAVIEGNAKQAAADMGRVLDIEIQAEQDKLAKFKSSNDYPLWSGKFVQRHGRHLIGTMSTWFLL
DIAFYSQNLTQKDIFPVMGLTKKAHQVNALEEMFETSRAMFVIAMFGTFPGYWFTVAFIEKLGRFRIQLMGFFMMSIFMFIIGIKYDDLATRENRWLFAI
LYGLTFFFANFGPNSTTFVLPAELFPTRVRSTCHAMSAAAGKAGAMVGAFGIQTYTLKGERSKIKRAMMILAVTNMLGFFCTFLVTETKGRSLEEI 
> UniRef90_A0A0B7NE14_24_534 | Uncharacterized protein n=4 Tax=Mucoraceae RepID=A0A0B7NE14_9FUNG 
DALERRRIALEEIDNAKFGWFHIRACIVSGIGFFTDAYDIFAINLVSTMIGFVYFSANNNKTPYNVDTAIKVSCSVGTVVGQLGFGYLADRVGRKRMYGV
ELMIIIIGTIGQALAGNGPAASFWGVITFWRIIVGVGIGGDYPLSSVITSEFATTKHRGAMMAAVFAMQGIGQLAAGLVGLICTAAFQSAIKADPQKLDY
VWRLVIGLGAVPGVCALYYRLTIPETPRFTIDVEQKVEKGIRDAKAFIEKGASAGDYTDNIAITRTNTTPKASWNDFCRHFGQWQNGKILLGTAYSWFAL
DVAWYGLGLNNSIILSNIGFGSDADPYTAVFRTCVGNIIINLLGSVPGYWISVFTIDKLGRKTIQIMGFTMLTILFVVLGFAYDKILATSNVLFIVLYTI
TQLFFNFGPNTTTFIVPGECFPTRYRSTAHGISAASGKIGAIVAQVGFGLLKDIGGPNKWINHLLQIFALFMLSGLVSSFLIPETKGKSLEELSGELPPR
DASYNGGDKEA 
> UniRef90_A0A0D2KQ10_26_523 | Uncharacterized protein n=1 Tax=Hypholoma sublateritium FD-334 SS-4 RepID=A0A0D2KQ10_9AGAR 
RRRAALAEVDNAKFSRFHAKICIVAGVGLFTDAYDIFAINIASTMLAYVYYNTSSLPVEVDLGVKVATPAGTVVGQLLFGFLGDVFGRKKIYGIELIVMI
IGTFGQALAGSAPAVNIIGVLVAWRFLVGIGIGGDYPSSAVISSEFASTRIRGRIMSAAVAAQGWGNFTASLVAFIITAAFKDSILSSPSTTHIHTIDKM
WRLLIGFGALPGVAALYFRLTIPETPRFTMDIERNLEQAAEDIQAVLSGGQARVDNEVLVQRINAPKASWADFKNYFGKRENFKVLFGTAYSWFAIDIAF
YGLGLNSGVILQAIGFGTPLTSGLRKVFDNLNNICIGNLILAVAGLIPGYYFTFAFIDKWGRKPIQLMGFTSLTIIFCVLGFGYDKLTETTADTKAFVFL
YCLANFMQNFGPNVTVFIVPGEVFPTRYRSTAHGISAACGKMGAVVAQCGFSKLKDIGGPNKFVKHILEIFAFFMLTGVFSTLLIPETMGKSLEELSN 
> UniRef90_A0A061FHT7_8_515 | Phosphate transporter 1,7 n=1 Tax=Theobroma cacao RepID=A0A061FHT7_THECC 
EVLNMLDSAKTQLYHFKAVIISGMGFFTDAYDLFCISLVTKLLGRIYYHVDGSPKPGTLPPNVAAAVNGVALCGTLAGQLFFGWLGDKLGRKRVYGITLM
LMMICSVASGLSFGSSPKTVMGTLCFFRFWLGFGIGGDYPLSATIMAEYSSKKTRGAFIAAVFAMQGFGILAGGSVAIVVTSIFRAIYKSPAYSVDPLGS
TVPQADYVWRIILMFGALPAALTYYWRMKMPETPRYTALVAKDEEKALGDISKVLNVEVQAEKETAEHRVIQKGNSFGLFSKEFLHRHGLHLLGTASTWF
LLDIAYYSQNLFQKDIFSAVGWLPAAKTMSALDELYKIARAQTLIALCGTVPGYWFTVLLIDYIGRFTIQLIGFFFMTVFMFALAIPYHHWTLKENNIGF
VVMYGLTFFFANFGPNSTTFVVPAEIFPARFRSTCHGISAAAGKAGAIVGAFGFLYASQNQDKSKADPGFPAGIGMRNSLMVLGVINVFGLVLTFLVPEP
KGRSLEEI 
> UniRef90_A0A162XTK3_8_560 | Inorganic phosphate transmembrane transporter n=1 Tax=Didymella rabiei RepID=A0A162XTK3_DIDRA 
GNAAYHDVPGVYTHISDPNERRRMALAEVDKAPFGWYHVRLAVVTGIGFFTDAYSLFAINLAVIMLGIVYWQDEKHRGVMPHNADTAIKVATSAGAIFGQ
CIFGYLGDLLGRKRMYGVELVIIISTTLAQSLCGESSTLSIVGVLIFYRVVMGIGVGGDYPLSAVITAEFSSTQHRGKLIAAVFATQGLGQLAAALMTLI
VVVAYKDHLEPIASVAACTGNCVTTVDKMWRIIIAFGGVPGWFALYYRLTIPETPRYTFDVLYDVEKASVDARKYRYGKQDNILNPVAQVQTRREMNGYR
KPPVTLMEVFRFYSQKRQAIRLFGCAMSWFFLDLAFYGLGFSSASLLSTMGFDKRDNLYLNLRNTATGQIVLICAGALPGYWLTVLTVDKLGRKPIQIGG
FAILTIIFCVLGFAWQVLSKTHLLILYVLAQFFFNFGPNATTFITPAEIFPTRVRCTGHGFSAAMGKLGAVFAQIFFAPMIKRGATHENPTPWIHGVMQI
FALFMFLGMLTSLLVPESKRASLESLAGEKADVYEVQASAWRSRTGRSEDVEA 
> UniRef90_A0A0L6W9J5_21_529 | Inorganic phosphate transporter PHO84 n=1 Tax=Termitomyces sp. J132 RepID=A0A0L6W9J5_9AGAR 
DSRRRAALQEIDDAPFSWFHAKVCLVAGVGFFTDAYDIFAINIASTMLGYMYGSGTPTKKLNKNQDLGVKVATPIGTLFGQLLFGWLADVVGRKRMYGIE
LMIIIIATFAQALSGNGHAVGIIGVLIVWRFLMGVGIGGDYPLSAVISSEFASTRIRGRMMTAVFSSQGWGNFAAALVALIIVHAYKSSILDHHDVSNPE
PVDQIWRILIGLGCIPGCIGLYFRLTIPETPRFTMDIERNVQQAADDIRNVLATGTFHVDPDAPIHRVNAPRASWADFCAHFGQWKNGKVLLGTAWSWFA
LDIAFYGLGLNSSIVLQAIGFGTPPTSGSQGIYDNLNNICIGNLILSAGGLIPGYYFSFFLIDSWGRKPIQLMGFILLTILFVVLGFGFDKLTATPAATK
GFVVLYCFANFFQNFGPNSTTFVVPGEAFPTRYRSTAHGISAASGKLGAVVAQVGFAQMVNIGGTNHFIKHILEIFALFMLTGIFSTLLIPETKGLSLEE
LSNEKQEGF 
> UniRef90_K5W3G7_28_535 | Uncharacterized protein n=1 Tax=Phanerochaete carnosa (strain HHB-10118-sp) RepID=K5W3G7_PHACS 
DEKRRAALAEVDSAKFSWFHLKVCIVAGVGFFTDAYDIFAINIASTMLGYVYQHGAGALATNQDLGVKVATPIGNLVGQLLFGWLADLVGRKKMYGIELM
IMIVGTFGQTLAGEAHAVNIIAVIIVWRFIMGVGIGGDYPLSSVISSEFASTHIRGRLMTAVFANQGWGQLAAAIVAMVIVAAYKSSIIHDDPTVFPHID
QMWRLLIGLGCVPGVIALYFRLTIPETPRFTMDVERNVQQASQDVDNFLTSGTYYVDPDASIERVQAPKATKRDFFAYFGKWENMKILIGTSYSWFALDI
AFYGLGLNSSIILQAIGFGTPDKSLTGGLKAYTNLKNVCVGNIILSVAGLIPGYWATFLLIDSWGRKPIQLMGFAVLTILFCCMGFGYDKLIATPPAQKA
FVFLYCLTNFFQNFGPNTTTFIIPGEVFPTRYRSTAHGISAASGKFGAVVAQVGFARLKNINGNNAFVGHIMEIFAFFMLTGVFSTLLLPETKQRTLEDL
SNENQEGF 
> UniRef90_A0A0A1G5X4_8_528 | Phosphate transporter n=3 Tax=Euphorbiaceae RepID=A0A0A1G5X4_MANES 
VLNALDVAKTQWYHFTAIIIAGMGFFTDAYDLFSISLVTKLLGRIYYHVDGAPKPGTLPPNVAAAVNGVAFCGTLAGQLFFGWLGDKLGRKKVYGMTLML
MVVCSVASGLSFGHSAKGVIATLCFFRFWLGFGIGGDYPLSATIMSEYANKKTRGAFIAAVFAMQGFGILAGGIVALIVSASFDHAYSAPTYEVDPLGST
VPEADYIWRIILMFGAVPAAMTYYWRMKMPETARYTALVAKNAKQAASDMSRVLQVELEAEEHKIEQISQDPSNSFGLFSKEFARRHGVHLLGTTVCWFL
LDIAYYSSNLFQKDIFSAIGWIPPAQTMNAIHEVYVIARAQTLIALCGTVPGYWFTVALIDRIGRFFIQVMGFFFMTVFMFALAIPYHHWTLRDNRIGFL
IMYSLTFFFANFGPNATTFVVPAEIFPARLRSTCHGISAACGKAGAIVGSFGFLYAAQSTDPAKTDAGYPTGIGVKNSLIVLGVINFFGILFTLLVPESK
GKSLEELTGENEDEPQEASWS 
> UniRef90_UPI0007884220_7_553 | UPI0007884220 related cluster n=2 Tax=unknown RepID=UPI0007884220 
KNVFSALDKAKTQRYHYKAIVIAGMGFFTDAYDLFCITAVAKLMGRLYYYDPTSHDPGKLPKNVNNAITGVALCGTLAGQLFFGWLGDKLGRKKVYGITL
VTMVGCALASGLSFGSTSKSVVGTLCFFRFWLGFGIGGDYPLSAVIMSEYANKKTRGGFIAAVFAMQGVGILVAGGVAMFVSRLFLSAYPAHDFAADPAA
STQPEGDFLWRIVLMFGAFPAALTYYWRMKMPETARYTALVEGDHKKAVQDMEKVLDKDIPSEESNYRLDDAAPSTSYGLFSSEFLSRHGLHLLGTTSTW
FLLDIAFYSLQLAQKDIYPVIGLVHKASKMNAIREVYELSRAMSVVALLATVPGYWCTVFFIDKIGRYTIQLVGFLAMSVSMWFLGHNYGEYRGQSNCSP
AVTTDYCNGKPHMFALLYGVTLFFANFGPNSTTFIVPAELFPARFRSTCHGLSAAAGKSGAIIGAFMVQGYIDNADNKTERMKKAILGLSVVNLIGFFCT
FLVPETRGRSLEEISGEDKEFHSVIVDDPDMKTDDETKEERNASVDD 
> UniRef90_W9CE42_21_585 | Phosphate/H+ symporter n=1 Tax=Sclerotinia borealis F-4157 RepID=W9CE42_9HELO 
QTTAGGNAVWHNFNNDFAHIQDPNERRRLALAEIDRAPFGWYHVRACVVAGVGFFTDSYDIFAVGLLTTMLGIVYFPHNKGAMPTNSDTAIKVATSAGTV
VGQFGFGILADIVGRKKMYGLELIIIIFATLAQSLTSSSPAVNIVGVIIFWRVIMGIGIGGDYPLSSIITSEFATTKWRGAMMGAVFAMQGIGQFVAGLV
MLIVVVGFKESLLTAKSAAVCQGVCGLAVDKMWRVLIGFGAVPGCVALYYRLTIPETPRYTFDVARDVEQAQLDVKAYIAGKSEGHPDEIARVQGLQAGK
QQLTIPKASWSDFVAYYSKWKNGKILFGTAGSWFLLDVAWYGLSLNNPVILTAIGYSTGPTVYKTLLNTAIGNLIIVCAGSIPGYWATVATVDTVGRKPI
QLVGFIVLTIVFIGMGFGYHKLSGHGLLGLYVVAQFFFNFGPNTTTFIVPGECFPTRYRSTSHGFSAGMGKIGSIIGQSAIAPLRVRGATPKNANPWLNH
VLQIYAAFMFAGIFTTLCIPETKRISLEKLSGEDWGLDLDLDEVSAEPTREGGSEEHAKGAEVEA 
> UniRef90_W9CUG5_15_557 | Phosphate:H+ symporter n=1 Tax=Sclerotinia borealis F-4157 RepID=W9CUG5_9HELO 
NTKTYGGNAAFHNFNNDYSHIVNPNLRRRLALSEIDKVPFGWYHVRAVVVAGIGFFTDSYDIFAINLITSMLGMVFWQGSPSTGGNYGVLPTGVNTAIKA
ATSGGAVIGQVGFGWLADSIGRRKMYGVELAIIILATLAQTLSASSPAISMTGVFIFWRIVMGIGIGGDYPLSAVITSEFAPTRWRGGMMAAVFSMQGAG
QFAAALVALITTVAFKNSFINTSRTFDSCDPVCQLAADRAWRIIVGFGAVPACFAFYYRITIPETPRYTFDIARDIEKADADIKAYMNNDAEGRVDPVLQ
QKTKADLGQNLSQPSASWSDIGHYFSQWDHAKFLIGTTLSWFFLDLAYYGLGLNASTVLAAIGYGSGPTLYHILIHAATGNLVLVCAGSIPGYWLSVFTI
DTIGRKPIQIFGFAILTLIFCIIGFLFNSLTRGALLALYILAQLFFNFGPNTTTFIIPGECFPTRYRSTGHGLSAASGKIGAIIAQVISQPLLAKGASPH
CEGADCSPWLNHLMQIFALFMLCGTIVSFLVQETKGRTLEELA 
> UniRef90_U3LP59_8_522 | Phosphate transporter 1 n=7 Tax=Papilionoideae RepID=U3LP59_9FABA 
VLNALDVAKTQWYHFTAIVIAGMGFFTDAYDLFCISLVTKLLGRIYYTDIKEPKPGVLPPNVQAAVTGVALCGTLAGQLFFGWLGDKMGRKRVYGLTLML
MVVCSIASGLSFGSSAKGVIATLCFFRFWLGFGIGGDYPLSATIMSEYANKKTRGAFIAAVFAMQGFGILAGGIVALIVSSAFDHHYKVPTYKENAQASL
VLPAFDYVWRIILMFGAVPAALTYYWRMKMPETARYTALVAKNAKQAASDMSKVLQVELEAEEEKVKEITESQSQKFGLFSKEFAKRHGLHLLGTTTTWF
LLDIAFYSQNLFQKDIFTAIGWIPPSQNMNAIHEVYRIARAQTLIALCSTVPGYWFTVAFIDHMGRFAIQLMGFIFMTIFMFALAIPYDHWTKKENRIGF
VVMYSLTFFFSNFGPNATTFVVPAEIFPARLRSTCHGISAAAGKAGAIVGAFGFLYASQSKDPKKTDKGYPTGIGVKNSLIMLGVVNFLGIIFTLLVPES
KGKSLEELSKENEDE 
> UniRef90_G8ZNG2_1_580 | Uncharacterized protein n=1 Tax=Torulaspora delbrueckii (strain ATCC 10662 / CBS 1146 / NBRC 0425 / NCYC 2629 / NRRL Y-866) RepID=G8ZNG2_TORDC 
MSDIKKGDIQHDVREKNMTVGGNAAFHNFINDFAHIEDPLERRRLALQKIDEADFGWYHVRAIMVAGVGFLTDSYDIFSINLGIAMMAYVFWEGDIPSSS
NTLLKVSTSVGTVIGQLGFGMMADIIGRKKIYGVELIIMIAATILQCTAGHAPGVNFVAVLTFYRIIMGIGIGGDYPLSSIITSEFSTTKWRGAIMGAVF
ANQAFGQIAAGIVALILVAGYKHDLIDAKDGKSCGVKCQKACDQMWRVLIGLGAVPGAVALYFRLTIPESPRYTLDISNDLNKGTADISKFVSGEHGNAD
LDQMARLERAPTAVEAVDIQAPKASFKDFCRHFGQWKYGKILLGTAGSWFCLDVAFYGLGLNTAVILQAIGYAGSENIYTKLYNTAVGNLILICAGSLPG
YWVSVFTMDTIGRKPIQLFGFFILTVLFCVIGFAYHRLSDHGLLGIYVVCQFFQNFGPNTTTFVVPGECFPTRYRSSAHGISAAAGKVGAIIAQTALGTL
IDHNCARDGKKKNCWLPHVMEIFALFMLVGLFLSFLIPETKRMTLEEVTEKYHDEIDPSAYRGAVAGSNTTSADSTELEQ 
> UniRef90_A0A150V8C2_4_531 | Uncharacterized protein n=1 Tax=Acidomyces richmondensis BFW RepID=A0A150V8C2_9PEZI 
RTAGGNSAYHNFHNDYLYIVDPKERRRLALSEIDTASFGWYHVRTIIVTGMGFFTDAYDIFAIGLVTQMLGTVYYDGKLPGSSETAIKIATSGGNVIGQI
AFGWLADIVGRKRMYGLELIIIIFATVAQALSSNSAAVSIVGVTIFWRIMMGIGIGGDYPLSAVIVSEFASTRWRGSIIGSVFAMQGLGQFGAAIVSLMA
TVGYKHALLPASGYEDCTGECKRAVDTIWRIVIGFGAVPGFLALYYRLTIPETPRYTFDVSRDIVQGGSDIRAFLSGHRRGIPEPLERIRDKRLSALSFD
LPQASWRDFWKYNAQWKNGKILLGTAGSWFFLDVAFYGVSLNNTTFLHAIGYSTGSNLYKDFYNSSVGNMIIVCAGAIPGYWMTVALVDRLGRKPIQLLG
FAMVLVTMCIMGFGYHALGDIGLMACYVVAQFFFNFGPNATTFIIPGEVFPTRYRSTSYGISAAAGKIGAIVAQCAIAPLKSRGATPSDSSPWLNHVIEI
FALFMLFGIFTTILLPETKRKTLEELAQ 
> UniRef90_I1RNS2_16_560 | Uncharacterized protein n=23 Tax=Fusarium RepID=I1RNS2_GIBZE 
HQDRTWGGNNAFHNFFNDFSHIPDPNLRRRLALSEIDKVPFGAYHIRAVLVAGVGFFLDSYDIFAINLITILLGVVFWGDPNPQNGFSGNDGYLPDRVNQ
AFKASTSAGIVVGMIVFGWLADGFGRRRMYGVELAIIIMATLCCALISSSPAMGSTGLLIFWRIIMGIGIGGDYPLSSVITSEFAPTRWRGAMVAAVFSM
QGLGQLAAAIVALITTVAFKNAFVGVADESLCGFECRLAADRAWRIIVGVGAIPACAALYYRITIPETPRYTFDVELDVEKADADIKAYVASKSKGSFDV
VHQVRSKRSSTRGLNVPRASWSDLIAFFRQWTNLKMLLGTTLSWFFLDLAFYGLGLNNTFILHAVGYGAGNNLFEKLQNQAVGMIILTCAGSLPGYWMAI
LTVDTIGRKPLQVIGFLLLTILFCVLGFTYNNLTQGGLLALYIVGQFLFNAGPNTTTFIVPGECFPTRYRSTGHGISAAMGKIGAIVAQAISIPMVRQGA
SENCKDAECTPNMHRLLQLFALFMLFGTFTSLLIPETKGMTLEEL 
> UniRef90_G9MXI0_18_536 | Uncharacterized protein n=1 Tax=Hypocrea virens (strain Gv29-8 / FGSC 10586) RepID=G9MXI0_HYPVG 
RGRDHHTYGGNNAFHNFYNDYSHITDPNLRRRLALSEIDKVPFGLYHVRAVLVAGAGFFLDSYDIFAINLITSLLGLVFYSGDTSFNGYGGNNGVLPDPV
NQALKASTSGGIVLGMIIFGWLADPTISAAGLLVFWRVMMGIGIGGDYPLSSVITSEFAPTRWRGAMMAAVFSMQGLGQLLAAIVALITTVAFKKHYIDI
SAEGACDLACREAADRSWRIVVGVGAIPACLALYYRITIPETPRYTFDIQNDIEKADADIRAYVSSRSKGEYGMKRSRSGTMTTEQPLDVPAASWPDVMS
YFGQWKNFKVLIGTTMSWFFLDLAFYGLGLNNTMVLSAIGYASGKTLYHKLYNQAVGMIILACAGSIPGYWAAVFTIDSVGRKPLQFTGFLLLTVIFCIL
GFYFHHLTETAMLVLYIVAQFLFNFGPNTTTFIIPGECYPTRYRSTGHGLSAAAGKIGAIIAQVISIPILRKDSPLNCSGNACSPHLNRLLQLFALFMLL
GTLVSLLVPETKGMTLEEL 
> UniRef90_I1I4C3_11_516 | Uncharacterized protein n=15 Tax=Pooideae RepID=I1I4C3_BRADI 
QVLSALDAAKTQWYHFTAIVVAGMGFFTDAYDLFCISLVTKLLGRIYYTDLSQPNPGTLPPGVAAAVNGVAFCGTLTGQLFFGWLGDKLGRKSVYGMTLL
LMVICSIGSGLSFAHTPKSVMATLCFFRFWLGFGIGGDYPLSATIMSEYANKKTRGAFIAAVFAMQGFGILAGGIVTLIISAAFRAAFPEPAYQDNAAAS
TGTEADFVWRIILMLGAVPALLTYYWRMKMPETARYTALVAKNAKQAASDMSKVLQVQMEDETEKLEEMVSRGKNDFGLFSPQFARRHGLHLVGTATTWF
LLDIAFYSQNLFQKDIFAAINWIPKAKTMSAMDEVFRISRAQTLIALCGTVPGYWFTVFLIDVVGRFAIQLMGFFMMTVFMLGLAVPYHHWTTPGNQIGF
VVMYAFTFFFANFGPNATTFVVPAEIFPARLRSTCHGISAAAGKAGAMIGAFGFLYAAQDPHKPEAGYKPGIGVRNSLFVLAGVNLLGFMFTFLVPEANG
KSLEEM 
> UniRef90_Q84VI6_7_520 | Phosphate transporter HvPT7 n=2 Tax=Triticeae RepID=Q84VI6_HORVD 
HVLAALDGAKTQWYHFTAIVVAGMGFFTDAYDLFCISLVTKLIGRIYYTVPGSPSPGSLPPTVSAVVNGVAFVGTLSGQLFFGWLGDKVGRKSVYGMTLM
LMIICSVASGLSFGRTPTSVMATLCFFRFWLGFGIGGDYPLSATIMSEYANKRTRGAFIAAVFAMQGFGILAGGGVAIGITALFRALFPAPPYAADPVAS
TPDQADYVWRIVLMLGALPAALTFYWRMKMPETPRYTALIAKNAERAAADMSKVLNVEITKEQAGDLETAISIKSHTSPSFGLFSREFMRRHGLHLLGTA
STWLLLDIAYYSQNLFQKDIFSAIGWIPPAPTMSALDELYHIARAQILIALCGTVPGYWFTVAFIDSVGRFKIQLMGFFMMTAFMLGLAGPYDYWTGQGH
QVGFVVMYALTFFFANFGPNATTFIVPAEIYPARFRATCHGISAASGKVGAIIGSFGFLYLAQSPDPAKTAHGYHPGIGVRYSLFVLALCSLLGFMLTFL
VPEPKGKSLEEMSR 
> UniRef90_A0A0J8CXG1_7_513 | Uncharacterized protein n=2 Tax=Chenopodiaceae RepID=A0A0J8CXG1_BETVU 
EVLNALDVAKVQWYHFTTIVIAGMGFFTDAYDLFSISLVTKLLGRLYYTEPNPVRPGSLPINVSAAVNGVALCGTLAGQLFFGWLGDKLGRKKVYGLTLV
LMVFSSLASGLSFGHTAKGVMTTLCFFRFWLGFGIGGDYPLSATIMSEYANKKTRGAFISAVFAMQGVGILVSGVVSLIVSAAFENKFKPPSFEEDPAGS
LTPESDYIWRVILMFGAFPAGLTYYYRMQMPETARYTALVAQNAKQAAADMSKVLQVTIDSEEDKIADIGKDSKKQFGLFTKEFARVYGMRLIGTTTTWF
LLDIAFYSQNLFQKDIFTSIGWIPNASKMSAIREVYKVARAQTLIALCGTVPGYWFTVALIDVIGRWIIQLMGFLMMTIFMFAIAFPYDYWSQREHRIGF
IIMYGLTFFFANFGPNATTFVVPAEVFPARLRSTCHGISAAAGKAGAIVGAFGFVYASQEKDPAKRDHGYPAGIGKKNSLIVLGVINFIGMLFTFLVPEA
KGLSLEE 
> UniRef90_W1QHL4_3_560 | Inorganic phosphate transporter PHO84 n=2 Tax=Ogataea RepID=W1QHL4_OGAPD 
EYKTAGGNAAFHNYINDFAHITDPLERRRLALEKIDNASFGWYHVRAVMVAGVGFLTDAYDIFAINLGISMMTYVYWGGSMPSSTNTLLKVSTSVGTVIG
QFGFGLLADLVGRKKIYGTELIVMIVATVLQCTLGESKAISFPAILTFFRIVQGIGIGGDYPLSSIITSEFSTTKWRGAIMGAVFANQGWGQLLAGLVAL
ICVVAYKDDLIVAETASSCTGNCIKACDQMWRILIGFGCVPGMIALYFRLTIPESPRFTFDVSRELEKATADIAKFTSGKHGNADMGDIEVLKETEQPLD
EQEELGPPKATAKDFFSHFSKWKHMKILIGTAGSWFMLDIAYYGLGLNTASILQTIGYASSKNVYHSLYNQAAGNLILICAGAIPGYWFSVATIDTIGRK
SLQFVSFIILTAIFCIIGFAYHKLGDKGLLAFYILAQFFQNFGPNTTTFIVPGECFPTRYRSTAHGISAAAGKVGAIIAQTCIGTLQDHNCARDGKEKNC
WLPHVMEIFALFMLLGAFTTVLIPETKRKTLEQLSEELHGEVDVSKHHLRVNSSDEDG 
> UniRef90_L2FDD5_12_563 | Phosphate:h+ symporter n=2 Tax=Colletotrichum gloeosporioides RepID=L2FDD5_COLGN 
SERGGYRRTNGGNNAFHNFYNDYSHISDPALRRRLALSEIDKVPFGLYHVRAILVAGVGFFLDSYDIFAINLIITLLGVVFWQGPPDQIQHGYGGNHGEL
PGSVNSALKASTSAGIIIGQLVFGWLADVFGRRRMYGVELGIIILATLSAALVSPSQVMMGFLYARITDNEQGIGIGGDYPLSSVITSEFAPTRWRGAMI
AAVFSMQGLGQLGASVVALITAEAFKESYLDVTTIASCHERCQLAADRSWRIIVGVGALPACLALYYRVTIPETPRYTFDVEQDVEKADADIKAYMASKS
KGEVDPELQFRMKKQAGPAYNTPSASWRDTFAFFAQWKNFKTLTGTALSWFFLDLAFYGLGLNNTSVLQAIGYGDGANFYEKLHNQAVGMIILSSAGAIP
GYWASVFAIDTMGRKPLQMLGFFVLTVLFCILGFMLHQLPHPIFLTLYIIGQFFFNFGPNTTTFIVPGECFPTRYRSTGHGISAAMGKVGAILAQIISIP
LLSKDTPADCHGNACSPWLDRLLELFALFMFLGMLATLLIPETKGMTLEELA 
> UniRef90_A0A0G4NTS7_23_537 | Major facilitator superfamily, general substrate transporter n=1 Tax=Penicillium camemberti FM 013 RepID=A0A0G4NTS7_PENCA 
DFRTRLDPHERRRRALAKLDEAPFSWAHIHTVIIAGLGLFTSAYEIFAINLAVTMLSIVYWQGEDSGSGKVPFSIEAVLKIATLAGAMIGELIFGWLADR
IGRRRMYGYGLLVIIFTTLGQVVSSPSSSLTMTGLLIFWRVAMGVGIGGNYPVISVITSEFATTKWRGAMMSAVLAIQGFGQFAAAIVALVVAAGFKQSL
ESAKDISHCTGACQLAVDKMWRFTLGIGAIPACFALFYRLAIPETPRFTFDVTRDIVKADKDVRTYLRKREETGTRVPLYTPPIQVGTPDFGPKASWSDF
YSHYSQWKHGKVLLGTTTSWLFLGIAFYGLGLNNTIILGAINWTNANNVYEILYRNAVENLILICGGAIPGYLVTIATVDKIGRKRIQLLGFLMLSVLFA
VIGLANLDQNDSGLLALYVLTHFCFNFGPYATTFILPGECFPTRYRATAHGISAAVGKIGALIAQCIFVPLVYRGAKTPGDAPWLNHVMVIFSGFMLCGF
ATSFFIPETRRQSLE 
> UniRef90_A0A179GQ19_22_551 | Inorganic phosphate transporter PHO84 n=1 Tax=Purpureocillium lilacinum RepID=A0A179GQ19_9HYPO 
KTAGGNSAYHNFHNDFTHIADLNERRRLALAEVDKAPFGWYHVRACVVAGVGFFTDSYDIFTASLLTIMLGIVYYPGVGKMPTSSDNAIKLATSAGTVVG
QLGFGFLADLVGRKRMYGLELIVIIFATIGQALTSGSPSCDIIGLIIFWRVIMGVGIGGDYPLSSIITSEFATTKWRGAMMAAVFAMQGMGQLCAAFVML
FVTLGFKGSLEGAASVKSCTGDCQVAVDKMWRTLIGFGAVPACIALYFRLTIPETPRYTFDVARDVEKAQDDVKAYMSGKREGDPDAMAQVATSRAAKDN
LEVPKASWADFRRHYGKPKNFLLLFGTAGSWFCLDVAFYGLSLNNGVILEAIGFSTSNVHNVYEFLYNTAIGNLIIVLAGAVPGYWVSVATIDTLGRKKI
QLGGFIILTILFIVMGFAYHNISKNGLLAIYVLAQFFFNFGPNTTTFIVPGEVFPTRYRSTSHGISAASGKIGSIIGQGAISTLRTHGAVKSGDTPWMDH
VLEIYALFMLLGCFTTLLIPETARKTLEEL 
> UniRef90_UPI0004415EDE_19_525 | phosphate transporter n=1 Tax=Dichomitus squalens (strain LYAD-421) RepID=UPI0004415EDE 
NDKRKTTLAELDRAGFTWFHVRVCLIAGVGFFTDSYDIFAINIASVMLGYVYGHGQVLTANQDLGIKVATPVGTVFGQLIFGWLADVFGRKRMYGVEMVL
VIVASFGQAMAGQAHAVNIIGVLVVWRFIMGVGIGGDYPLSSVIPSEFASTRTRGRMMTAVGANQGWGQLAGALVGFIIVSAYKSAVLHDDPAVLPHVDF
MWRLLIGLGCVPAAITLYFRLTIPETPRFTMDVERNVRQASEDVENLLMTGMYYADQDAVVERVRAPKASRRDFCRFFSKRENLFPLIGMCYSWFAIDVA
FYGLGLNTSVILQAIGFGSPSADVTGNMRVYQNLKNISVGNMILAVAGLIPGAWTTFLFVDTWGRKPIQLLGFIMLTILYVIMGFAYGKLTASDAGRKTF
VFLYCLTNFFSNFGPNSTVSIFPGESFPTRYRSTAFGIAAASGKVGAVISQVGFGKLVNIGGTNAFVPHLLEIFAFFMLTGAFSTLLLKEGKGMTLEELS
NEKQDEF 
> UniRef90_A0A0S6X597_3_536 | Uncharacterized protein n=1 Tax=fungal sp. No.11243 RepID=A0A0S6X597_9FUNG 
TKTAGGNAAFHNFHNDYAHIEDPNERRRLALAEIDKAPFGWYHVRAIAVAGVGFFTDAYDIFAISLVNQILGIVYWHTAKTKPGTIPSTADTAIKVATSG
GTVIGQFGFGWLADMVGRKRMYGLELIIIIFCTVAQALTSSAPSISIVGVIIFWRVLMGVGIGGDYPLSSIITSEFATTKWRGAMMGSVFAMQGLGQFTA
GIIALIVVSGFKESLSLSKTVGTCSGPCLLAADKMWRVIIGFGAVPGCIALYFRLTIPETPRYTFDVARDIDKAGADIKAYVSGKPEGIPDEIARAHTMG
EQSEQLEIPKASLRDFWAHYSQWKYGKILLGTAGSWFFLDVAFYGLSLNNTVILSEIGYSGGSNVYHILRNTAVGNLIIVCAGAIPGYWVTVATVDTIGR
KPIQLMGFTMLTIMFCIMGFGYHKIGEKGILACYVIAQFFFNFGPNATTFIVPGECFPTRYRSTSHGFSAAAGKVGAILAQVLIGPLRTRGATPTNASPW
LPHVIEIFALFMLCGIFTTLLIPETKRKTLEQLA 
> UniRef90_A0A166UGA7_13_547 | Phosphate permease n=1 Tax=Aschersonia aleyrodis RCEF 2490 RepID=A0A166UGA7_9HYPO 
EVAKTSGGNSAYHNFHNDFLHVTDLNERRRLALAEVDKAPFGWYHVRACVVAGVGFFTDSYDIFTASLLTLMLGIVYYPGVGKMPTSSDNAIKLATSAGT
VVGQLGFGFLADVVGRKKMYGLELIVIIFATIGQSLTSGSPSCDVIGLIIFWRVIMGIGIGGDYPLSSIITSEFATTKWRGAMMASVFAMQGLGQLCAAF
VMLFVTLGFKGSLSEAKTVKVCNGDCQVAVDKMWRTLIGFGAVPACIALYFRLTIPETPRYTFDIGRDVEKADDDVKAYISGKREGEPDSVARATVAQSA
KNNLEVPKASWKDFSRHYSKPKNFGLLLGTAGSWFVLDVAFYGLSLNNAVILDAIGFTTKDNKVGSVYELLYNYAVGNLIIVLAGAVPGYWVSVATIDTL
GRKTIQMGGFIILTILFIVMGFAYFHISPNGLLAIYVLAQFFFNFGPNTTTFIVPGEVFPTRYRSTSHGISAASGKIGSIIGQGAISTLRTRGASADNPN
PWMDHVLEIYALFMLLGCFTTLLIPETKRKTLEEL 
> UniRef90_A0A015MSJ5_12_503 | Pho84p n=7 Tax=Rhizophagus RepID=A0A015MSJ5_9GLOM 
DKRRAALKEIDDAKFGWQHIRACLVAGTGFFMDAYDLFAINFASTMIGYVYYGGKTPANIDLGLKVSGSIGTLLGQLFFGYLADRLGRKKMYGVELMIII
VATVASSLAGQSRAVTVVGIIMFWRVVMGVGIGGDYPLSAIITSEFATKKRRGAMMASVFAMQGFGILGSAIVALIVLAAFRSAIIADVSAVDYCWRIVL
GCGAIPGIAALYFRLTIPETPRYTMDVEHDVNKATSDVANYLQKTDTTDENDGPGNHVGVPKASWSDFTSYFGKWKNGKVLLGTSMSWFALDIAFYGIGL
NNGIILSAIGYADTHDADFNLRAYNSLKNMALGNIIITIMGTVPGYWVTVAFVDKWGRKPIQIMGFAVLTVLFIVMGAAFNPLKEHSIPAFIVLFTLLQF
FQNFGPNTTTFIVPGEVFPTRYRSTGHGISAASGKLGAIVAQVGFSKLKDIGGPNAFVGQLLLIFAAWMFIGGLFSILIPETKGLSLEELAN 
> UniRef90_A0A061B6R9_14_556 | CYFA0S16e01728g1_1 n=1 Tax=Cyberlindnera fabianii RepID=A0A061B6R9_CYBFA 
KTAGGNTAFHNYINDFAHIEDPLERRRLALEKIDQASFGWYHVRAITVAGVGFLTDAYDIFAINLGLAMMQHVFWEDGKIPSSTSTLIKVSTSVGTVIGQ
LGFGFLADYVGRKRIYGTELIVMICATVAQCVIGSSAAINFTAILVFFRIVMGIGIGGDYPMSSVISSEFATTKWRGAIMGAVFANQGWGQLMAGIVALV
CVAGYKDQLITADTAAECGADCERACDQMWRIVVGLGCVPGVISLYYRLTIPESPRYTLDVEYDIEKAAADSAKFATGAHGDAAEADIQQLRITERVKAE
VVQPPKASFSDFCRHFGQWKHMKVLIGTAGSWFMLDVAYYGLGLNSAVILQTIGYASSKNIYHSLYNQAAGNLILICAGSIPGYWVSVALLDTVGRKPIQ
VGGFIILTAILCIIGFGYHKIGEHGLLAMYVLAQFFQNFGPNTTTFIVPGECFPTRYRSTAHGISAASGKIGAIIAQTALGTLINHGCAADDKNCFLPHV
MEIFALFMLIGIFTSLLIPETKRKTLEQISEEVHGEVDPSKLN 
> UniRef90_M2SEB0_8_534 | Uncharacterized protein n=6 Tax=Bipolaris RepID=M2SEB0_COCSN 
GNAAYRDVPGVYTHIADPNERRRMALAEVDKAPFGWYHVRLAVVTGIGFFTDAYSLFAINLTVILLGIVYWQDADNRGVMPHNADTAIKVATSAGAIFGQ
CVFGYLGDYLGRKRMYGVELMIIIATTLAQSLCGESSTLSIVGVLIFYRVIMGIGVGGDYPLSAVITAEFASTRYRGGIIAAVFAMQGLGQLASALVTLI
VVVIYKDHLVIATGVGECVGECAMHVDKMWRIIIAFGGIPGWFALYYRLTVPETPRYTFDVLYDVEKASVDARKYRYGKQGNEIDPVTQAQARSEMAKYK
TPRPSLGELFRFFSQKRQAIRIFGTSMSWFFLDLAFYGLGFSSASLMAIMGFEQGDNLYMYLRNTATGQIVLICAGALPGYWLTVFTVDKLGRKPIQITG
FAILTVIFCVLGFAWQHLTKKHLLALYVLAQFFFNFGPNATTFITPAEIFPTRVRSTAHGFSAGMGKLGAVFAQIFFAPMIKRGATHDNPTPWIHGVMQI
FALFMFLGMLTSFLVPESKRARLEELA 
> UniRef90_A0A0C7CK03_12_504 | Putative Phosphate:H symporter n=1 Tax=Rhizopus microsporus RepID=A0A0C7CK03_9FUNG 
AKERRRLALEEIDNAKFGWYHIRACLVSGIGFFTDAYDIFAINLVSTMIGYVYWPNEGNKTPHDVDTAIKVSCSAGTVIGQLLFGWLADRVGRKRMYGVE
LMIIIIGTIGQTLVGNAPAASFWAVITFWRVFVGIGIGGDYPLSSVITAEFATTRHRGAMMAAVFAMQGIGQVTASLVGMIVTAAYKSAIEADQMYLDYV
WRIVIGLGAVPAVCALYYRLTIPETPRYTMDVEHKVGQAEQDARKFLRENGKPIPSSSSSSSADTVQPKASWKDFFRYFGRWRHGRVLLGTAYSWFALDV
AWYGLGLNNSIILQNIGFAGGPDAYNAVFKTCVGNVIINLLGSVPGYWISVFTIDKMGRKTIQIMGFTMLTILFVILGFGYHAIIERSVVLFIVLFTITQ
IFFNWGPNTTTFVVPGECFPTRYRSTAHGISAASGKIGSIIAQVAFGLLKDIGGPNAWIDHLLQLFAFFMLTGLLSSFLINETKGKTLEELSQ 
> UniRef90_A0A0C4EGL5_5_551 | Uncharacterized protein n=1 Tax=Magnaporthiopsis poae (strain ATCC 64411 / 73-15) RepID=A0A0C4EGL5_MAGP6 
NHRHNGGNNAFHNFADDYSHIRDPNLRRRLALRDIDRVPFGLYHVRAVVVAGVGFFLDSYDIFSINFLMIYLGVVFWHGEPESAANGFGGNHGQLPSAVN
QSLKAATSAGIVIGQVLFGWLADVYGRRRMYGIELGIILLATLNCALANPSQSITSTGILVFWRVVMGVGIGGDYPLSSVITSEFAPTRWRGAMVAAVFS
MQGIGQLTAAIVALIVVVAFKGSFVNVTDLARCGADCQIAADRSWRLIVGVGAVPACFALYYRITIPETPRYTFDVAQDIEKADADIKAYMASKSNGDVD
SVEQARAKQLMAPSFAIPSASWPDVWSYFSQWKNAKVLIGTTMSWFFLDLAFYGLGLNNSIVLHSIGYSRGPTLYDMLYNNAVGLIILACAGSLPGYWTS
VLTIDTLGRKPIQIMGFVVLTILFCVLGFSHKNLNEASTLGLYVVAQFFFNFGPNTTTFIVPGECFPTRYRSTGHGVSAAMGKIGAILAQVISIPLLERD
RPETCAGNDCSPFLDRLMQIFALFMLLGTLTSLLIPETKGSTLEELA 
> UniRef90_Q494P0_8_510 | Probable inorganic phosphate transporter 1-7 n=18 Tax=Brassicaceae RepID=PHT17_ARATH 
VLNALDVAKTQWYHFTAIIIAGMGFFTDAYDLFCISLVTKLLGRIYYHVDGSEKPGTLPPNVSAAVNGVAFCGTLAGQLFFGWLGDKLGRKKVYGMTLMV
MVLCSIASGLSFGSNPKTVMTTLCFFRFWLGFGIGGDYPLSATIMSEYANKKTRGAFIAAVFAMQGFGILTGGIFAIIVSAAFEAKFPAPTYQIDALAST
VPQADYVWRIILMVGALPAAMTYYSRSKMPETARYTALVAKDAKLAASNMSKVLQVEIEAEQQGTEDKSNSFGLFSKEFMKRHGLHLLGTTSTWFLLDIA
FYSQNLFQKDIFSAIGWIPPAQTMNAIQEVFKIARAQTLIALCSTVPGYWFTVAFIDVIGRFAIQMMGFFFMTVFMFALAIPYDHWTHKENRIGFVAMYS
LTFFFANFGPNATTFVVPAEIFPARFRSTCHGISAASGKLGAMVGAFGFLYLAQSPDKTKTEHGYPPGIGVKNSLIVLGVVNLLGMVFTLLVPESKGKSL
EEM 
> UniRef90_A0A0D2RES7_7_511 | Uncharacterized protein n=14 Tax=Gossypium raimondii RepID=A0A0D2RES7_GOSRA 
VLNALDAAKTQWYHFTAIVIAGMGFFTDAYDLFSISLITKLLGRIYYFDAHSAKPGTLPPRIAAAVNGVAFCGTLAGQLFFGWLGDKLGRKRVYGLTLML
MVICSIASGLSFGKSPHGVMATLCFFRFWLGFGIGGDYPLSATIMSEYANKKTRGAFIAAVFAMQGFGILTGGIVALIVSAAFDHAYKALPYNVDKEHST
APQADYIWRIILMFGAIPALLTYYWRMKMPETARYTALVARNAKQAAADMSKVLQVDLNAEQEKVDKIGIEPSNSFGLFSKEFAKRHGLHLLGTTSTWFL
LDIAFYSSNLFQKDIFSAIGWLPKAETMSATHEVYRVAKAQTLIALCGTVPGYWFTVAFIDHIGRFVIQLMGFFFMSVFMFALAIPYQHWKTHNAGFLIM
YSLTFFFANFGPNATTFVVPAEIFPARLRSTCHGISAAAGKAGAIVGSFGFLYAAQSTHPDKVDKGYHTGIGVKNALLVLGAVNCLGMLFTLLVPEPKGR
SLEEI 
> UniRef90_A0A0K9PW62_6_514 | Phosphate transporter n=1 Tax=Zostera marina RepID=A0A0K9PW62_ZOSMR 
REILNTLDDAKTQAFHFKTIIISGMGFFTDAYDLFCISLVTKLLGRIYYHVDGSLTPGSLPPHVSAAVNGVAFCGTLLGQLVFGWLGDKMGRKRVYGMTL
MIMVICSIASGLSFGSSPKCVMTTLCFFRFFLGFGIGGDYPLSATIMSEYANMKTRGAFVAAVFAMQGFGILVGGIMAIVISYIFKTIYNVPPYFVDPIG
STVPEADYVWRIILMIGAIPAALTFYSRSKMPETARYTALVAKNMKQANEDMSKVLQVDIQIEEELVMVVPTSNNNNFGLFSHEFLRKHGLHLVGTCTTW
FLLDIAFYSQNLFQKDIFTAVGWIHKPESMNAIEEVYNIARAQTLIALLGTVPGYWVTVLLIDRIGRFKIQTIGFGAMSLFMGILAYWYNYWKSSDHRIG
FIILYACTFFFANFGPNATTFIVPAEIFPARLRSTCHGISAASGKAGAIIGAFGFLYAAQNQDGSKTDHGYPAGIGVRNSLFVLACCNLLGLAFSFLVPE
TKGRSLEEI 
> UniRef90_J4GQK1_32_538 | Uncharacterized protein n=1 Tax=Fibroporia radiculosa RepID=J4GQK1_9APHY 
DEKRRVALAEVDNAKFGWFHIKVSLVAGVGFFTDAYDIFAINIAATMLGYVYGKGGSLNSNQSLGVKVATPVGNVFGQFFFGWLADLVGRKRMYGVELMI
IIVATFGQAVAGQAHAVNVLGVIIAWRFIMGVGIGGDYPLSAVISSEFASTMSRGRLMTAVFANQGWGQLAGCIVAYIIVVSYKSTLLHENSDDMACIDQ
MWRILIGLGCVPGVIALYFRLTIPETPRFTMDVERNVKQAAQDVDNFLTTGSYYVDPDAVVQRVQAPKATWSDFRQYYSKWENFKLLLGCAYSWFALDIA
FYGLGLNSSIILTAIGFGSPSADLTGTLKVYTNLKNVCIGNIILSVAGYIPGYWASFFVIDKWGRKPLQLMGFIMLTILFIIMGFGYDALNKTPAARKAF
VFLYCLAYFFENFGPNVTTFVIPGEAFPTRYRSTSHGIAAASGKVGAVVSQVGFAQLSNIGGTNKFLGHILEILAFFMLTGCFSTLLIKETKQQTLEELS
NETQEGF 
> UniRef90_M7S5G9_18_547 | Putative inorganic phosphate transporter pho84 protein n=1 Tax=Eutypa lata (strain UCR-EL1) RepID=M7S5G9_EUTLA 
KTSGGNNAYHNFHNDFLHVQDPNERRRLALAEIDKAPFGWYHVRACIVAGVGFFTDSYDIFAVSLLNVMLGIVYFPATGKLPTSSDNAIKLSTSAGTVVG
QLAFGYLADRVGRKKMYGLELIIIIFATLGQALSSGSPSVDVVGLLIFWRVLMGVGIGGDYPLSSIITSEFATTRWRGAMMGAVFAMQGIGQLVCAFVML
FVTLGFKKQLEVSPSITECDGYCAIAVDKMWRTLIGFGAVPAAIALYYRLTIPETPRYTFDVGRDVVKASDDVEAYMSGKAEGKPDDIARIQARQDAQTQ
LQIPQASWSDFIRHYSIPKNGLLLLGTAGSWFCLDVAFYGLSLNNANILETIGYSTKNATSTYEVLYNTAIGNMIIVLAGAVPGYWVSVATLDTLGRKTI
QLGGFIILTILFAVMGFAYYHISPNGLLAIYVLAQFFFNFGPNMTTFIVPGEVFPTRYRSTSHGISAASGKIGSIIGQGAISTLKSRGAKNPGDSPWMDH
VLEIYALFMLLGCGTTFLIPETKRKTLEEL 
> UniRef90_A0A0N7Z377_15_559 | Putative inorganic phosphate transporter pho84 n=1 Tax=Rosellinia necatrix RepID=A0A0N7Z377_ROSNE 
RTYGGNRAFHNFFNDFSHIQDPNLRRRLALSEIDKIPFGMYHVRAVVVAGIGFFLDSYDIFAINLVTTLLGVVFWQGAPEDSINGYGGNHGDLPTPVNQA
LKASTSAGIVIGQVVFGWLADRYGRRKMYGVELGIILVSTLCCCLVASSQAVSFTGLMIFWRVIMGIGIGGDYPLSSVITSEFAPTRWRGAMMAAVFSMQ
GIGQLFAAIVALIVTASFGSIFRDATGIDDCDYDCQTAADRCWRIIIGVGAIPAVFALYYRITIPETPRFTFEVAKDVEKAAADIKAYVASQSEGEVDEI
KQARMKQIAAPALAIPSASWKDACEYFLQWKNGKVLLGTTLAWFFLDFAFYGLGLNNQVVLQVIGYGHGNSLRDKLYNGAVGTIILVVAGSLPGYWTSVV
LIDTIGRKPLQILGFSILTIVFSVLGFCYKQLDKGSKLALYVVANYFFNFGPNTTTFIIPGECFPTRYRSTGHGVSAAMGKIGAILAQVISIPLLQKGKI
PGCTDGDCTPWIDKLMQIFALFMFLGLLVSFLVPETKGYTLEELA 
> UniRef90_A0A151VZM3_28_533 | Inorganic phosphate transporter PHO84 n=1 Tax=Hypsizygus marmoreus RepID=A0A151VZM3_HYPMA 
DQRRRSALAEIDNAKFSWFHVRVCLVAGVGFFTDAYDIFAINIASTMLGYVYGQGQKLNKAQELGVKVATPVGTLCGQLLFGLLADLVGRKRMYGIELMI
IIIATFGQALSGGGHAVGIIGVLVVWRFIMGIGIGGDYPLSAVISSEFASTRIRGRMMTAVFSAQGWGNFTAALVAFIITAAYKNAILNDPGVTQLNHVD
FMWRILIGLGCVPGTIALYFRLTIPETPRYTMDIERNVNQAATDIENVVTSGSYYVDPDAPIQRAQAPRASWADFSSYFGKWSNGKILLGTAYSWFALDI
AFYGLGLNSSIVLEAIGFGTPPTTGTLGVYENLKNICVGNLILSAGGLIPGYYFAFVFIDSWGRKPIQLMGFIVLTILFIVMGFGYEKLTATPAASKGFV
VLYCFANFFQNFGPNTTTFLVPGEAFPTRYRSTAHGISAASGKLGAIVAQVGFAQLKDIGGTNMFVKHILEIFALFMLTGIFSTLLIPETKLRTLEELSN
EKQEGF 
> UniRef90_B9H8L3_3_513 | Phosphate transporter 1 family protein n=4 Tax=Populus RepID=B9H8L3_POPTR 
RELQVLNALDVAKTQWYHFTAIIIAGMGFFTDAYDLFCISLVTKLLGRIYYHIDGSDKPGSLPPNVAAAVNGVAFCGTLSGQLFFGWLGDKMGRKKVYGM
TLMLMVICSIASGLSFSRDAKAVISTLCFFRFWLGFGIGGDYPLSATIMSEYANKKTRGAFIAAVFAMQGFGILAGGIFAIIISSAFKAGFDAPSYEVDP
IRSTVPQADYVWRIIVMVGALPAALTYYWRMKMPETARYTALVAKNAKQAATDMSRVLQVDLEAEEQKVEQLTEDKSNQFGLFTKKFLHRHGLHLLGTTT
TWFLLDIAFYSQNLFQKDIFSAIGWIPKAKTMNAIDEVYRIARAQTLIALCSTVPGYWFTVAFIDRIGRFAIQLMGFFFMTVFMFALAIPYNHWTHKDNR
IGFVIIYSLTFFFANFGPNATTFVVPAEIFPARLRSTCHGISAASGKLGAIVGAFGFLYLSQSPHKDKTDAGYPTGIGVKNSLLVLGVVNFFGIVFTFLV
PESNGKSLEEM 
> UniRef90_A0A175YHL0_7_513 | Uncharacterized protein n=2 Tax=Daucus carota subsp. sativus RepID=A0A175YHL0_DAUCA 
KVLNALDVAKTQLYHFTAIVIAGMGFFTDAYDLFCISLVTKLLGRIYYHVDGDLKPGTLPPGVAASVNGVAFVGTIAGQLFFGWLGDKMGRKRVYGMTLM
IMVICSIASGLSFSDKPKSVMATLCFFRFWLGFGIGGDYPLSATIMSEYANKKTRGAFIAAVFAMQGFGILAGGIFAIIVSASFQSSFPAPTYEENPLAS
TVKQADYVWRIILMFGAIPAGMTYYWRMKMPETARYTALVAKNAKQAATDMSKVLQMEIDAEPEKVDEVTKKQFGLFSREFARRHGLHLLGTTSTWFLLD
IAFYSSNLFQKDIFTNVGWLPPAKTMNAIHEVYKIARAQTLIALFSTVPGYWFTVAFIDKIGRFKIQLMGFFFMTVFMFSLAIPYDHWSQKGNRIGFVVL
YSLTFFFSNFGPNATTFVVPAEIFPARLRSTCHGISAASGKAGAMVGAFGFLYASQSQDKTKTDKGYPAGIGMKNSLIVLGVVNALGLLFTFLVPESNGK
SLEELSQ 
> UniRef90_M1W4D4_20_567 | Probable high-affinity phosphate permease,phosphate-repressible n=1 Tax=Claviceps purpurea (strain 20.1) RepID=M1W4D4_CLAP2 
HDRTFGGNRAFHNFYNDYSHISDPNLRRRLALSEIDKVPFGLYHIRAVLVAGVGFLLDSYDIFSINLITTLLGMVFWSGEDVKDGFGGNKGVMPDATSQA
LKASTSAGIVAGMIVFGWLADTLGRRRMYGIELAIIIFGTFSCALASSSPAINSASILIFWRVLMGIGIGGDYPLSSVITSEFAPTRWRGAMMSAVFSMQ
GLGQLMAAIVALITTVAFKSSFSNISDEGSCDSACQVAADRAWRIIVGVGAFPACFALYYRITIPETPRYTFDVQHDVEKADADIKAYVASNVANKSISD
LENSRRHSRSKISECSLDLPQASWADVFAYFGDWGNFKVLVGTTMSWFFLDLAFYGLGLNQGIVLHAIGYGRGHDMYHKLWNNAVGTIILTAAGSLPGYW
TAVFTIDTIGRKPLQVFGFLLLTIVFGIFGFMLDHLSEGTMLALYIIGQFLFNAGPNTTTFVIPGECFPTRYRSTGHGVSAAMGKIGAIVAQVISIPLLK
NAQIQGCVGISCSPHLDRLLKLFALFMLLGTLVSLLVPETKGVTLEEL 
> UniRef90_A0A118JUT5_7_513 | General substrate transporter n=1 Tax=Cynara cardunculus var. scolymus RepID=A0A118JUT5_CYNCS 
KVLNALDIAKTQWYHFTAIVIAGMGFFTDAYDLFCISLVTKLLGRIYYHDYGDDKPGSLPPNVSAAVNGVAFCGTLAGQLFFGWLGDKMGRKKVYGMTLM
LMVICSIASGLSFSSEPTAVMATLCFFRFWLGFGIGGDYPLSATIMSEYANKKTRGAFIAAVFAMQGFGILTGGMVACIVSAAFKSKFPAPAYEVDQLGS
TVPEADYVWRIILMFGSIPALMTYYWRMKMPETARYTALVAKNAKQAAADMSKVLQVELETDQEKPSETRKNEFGLFSKQFLQRHGLHLLGTTSTWFLLD
IAFYSQNLFQKDIFSAIGWIPPAKTMNAIQEVFKISRAQTLIALCSTVPGYWFTVFFIDRIGRFAIQLMGFFFMTVFMFALAIPYHHWTQKENRIGFVII
YALTFFFANFGPNATTFVVPAEIFPARLRSTCHGISAASGKAGAIIGAFGFLYAAQSQDSSKTDKGYPPGIGVKNSLIVLGVVNCLGMLFTFLVPESNGK
SLEEMSR 
> UniRef90_M5G3F5_14_529 | MFS general substrate transporter n=1 Tax=Dacryopinax primogenitus (strain DJM 731) RepID=M5G3F5_DACPD 
FDELNHITNLDLRRRAALAEIDNAKFSFFHLKAVLVAGAGFFTDAYDIFAISIASTMLGYVYNNGGALTVNQDLGVKVATPIGTFVGQLLFGWLADMVGR
KRMYGIELMIIIGGTFAQALCGDGPAVNVIGALIVWRFITGVGIGGDYPLSAIITSEFAATRIRGRMMAAVFAMQGFGNFAAAIVATVVVVAYKNQILAD
PPNQPDHVDYCWRLLIGLGCVPGVIALYFRLTIPETPRYTMDVERNVQQATTDVENFMATGTYEYNPDAIVQRAQAPKASRRDFIAYFSQWKNGKILLGT
AYSWFALDIAFYGLGLNSSIVLSAIGFGSSTASTPQQKIYDNLYNVSVGNIILAVGGLIPGYWATFLVVDSWGRKPVQLMGFAMLTVIFVCMGFGYWAMQ
TTHAAKSAFVFLYCLANFFQNFGPNTTTFIMPGEVFPTRYRSTGHGISAASGKLGAIVSQVGFAWLRNIGGTNYWIGHILELFAFFMLTGLFSTMLIPET
TNFTLEELSNENQEGF 
> UniRef90_A2R2R7_5_525 | Aspergillus niger contig An14c0080, genomic contig n=3 Tax=Aspergillus niger RepID=A2R2R7_ASPNC 
GTAAFPNYNVDLSHVEDPNERRRLALARIDDAPFGWRHARAIVVAGVGFFTDSYDIFAINLCSSMLGVVFWQHATTRPGKMPYSSDTAIKVSTSAGTVIG
QLFFGWLADIVGRKRMYGIELIIIILATLAQCLSSNSPAVSITGLLVFWRTVMGIGIGGDYPLSSIITSEFANTKHRGAMMGAVFAMQGFGQFAAAIVAL
IVTVGFKGSLEXCQLAVDKMWRVVIGFGAVPACLALYYRLTIPETPRYTFDVARDLLKADEDVEAYILGKHEGHPDEVKRVAVLQSADIRLRTPRASWSD
FCSHFTTWKHGKVLLGTAGSWFFLDVAFYGLGLNNSIILTAIGWNGGGTVYEYFYRNAVGNLILICAGAIPGYWVTVGTVDRLGRKPIQMTGFVILTIIF
IVIGFAYEPLKKSDHGLLALYVVAQFFFNFGPNATTFIVPGECFPTRYRSTSHGISAASGKVGAIIAQCVFGPLAHRGAKGGVNSSDTPWLNHVMQIFAL
FMLCGCLTSLLIPETKRLTLE 
> UniRef90_N1PCC8_4_537 | Uncharacterized protein n=1 Tax=Dothistroma septosporum (strain NZE10 / CBS 128990) RepID=N1PCC8_DOTSN 
RTAGGNSAFHNFHNDYAHIADPNERRRLALAEIDKAPFGWYHVRACAVAGIGFFTDAYDIFAISIVTTCLGIVYWQQDAGKIPVSSDTAIKVATSGGTVI
GQLGFGFLADVVGRKRMYGLELIIIIFATLAQALTSSSAAVSLTGVLIFWRVLMGIGIGGDYPLSSVITSEFATTKWRGAMMGAVFAMQGFGQFGAGIIA
LIAIAGFKDSLLSARSATNSQAACDGVCRLAVDKIWRIIIGMGAVPGCIALYFRLTIPETPRYTFDVSRDVVKAGSDVKAYLSGTAEGVPDEITRVTVMK
EAAPQLETPKPSWRDFGRHVGTWRYGKTLFGTAASWFLLDVAFYGLGLNSATILTAIGYGKGVNAYEFLYNIAVGNIILVCAGAIPGYWVTVALVDTVGR
KPIQIMGFTILTILFCIMGFAYHKIGTSGLLACYVLAQFFFNFGPNSTTFIVPGECFPTRYRSTCHGISAASGKIGSIIAQAAIAPLRTRGATATNASPW
LNHVLEIFALFMFLGIFTSLLIPETKRKTLEQLA 
> UniRef90_A0A199W5T6_7_523 | Inorganic phosphate transporter 1-6 n=1 Tax=Ananas comosus RepID=A0A199W5T6_ANACO 
QVLNALDVAKTQWYHFTAIVIAGMGFFTDAYDLFCISLVTKLIGRVYYYVPGSPSPGNLPPRVSSAVNGVAFVGTLSGQLFFGWLGDKLGRKSVYGMTLL
LMILCSAASGLSFGRSPSTVMSTLCFFRFWLGFGIGGDYPLSATIMSEYANKRTRGAFIAAVFAMQGFGILAGGMSAIVVSYAFKRRFPAPAYADDPAGS
TVPQADYVWRLILMFGSVPAAMTYYWRMKMPETARYTALVAKNAERAAADMAKVLQVDVDNDRQPKTTAAAAAVVGAVRADGGKDFGLFSREFVRRHGLH
LVGTASTWLLLDVAYYSQNLFQKDIFSAIGWIPEAATMNALEELYYIGRAQTLIALCGTVPGYWFTVGLIDILGRFTIQVVGFFMMTAFMLGLAVPYHHW
TTEGNHTGFVVMYAFTFFFANFGPNSTTFIVPAEIFPARLRATCHGISAASGKLGAIVGSFGFLYLAQSRDPAKTDRGYPPGIGVRDSLFLLAACSFCGL
AFTFLVPESKGKSLEEM 
> UniRef90_A0A167AEM6_20_559 | Phosphate permease n=1 Tax=Metarhizium rileyi RCEF 4871 RepID=A0A167AEM6_9HYPO 
RTYGGNRAFHNFYNDYSHITDPNLRRRLALSEIDKVPFGFYHVRAILVAGVGFLLDSYDIFSINLITSLLGMVFWSGEGDTNGYGGNNGFLPDTTSQALK
AATSAGIVVGMVVFGWLSDALGRRRMYGVELAIIVFGTFSCALASSSPAIGSAGLLIFWRVLMGIGIGGDYPLSSVITSEFAPTRWRGAMMSAVFSMQGL
GQLMSAIVALVTTAAFKSSFIHIPDERHCDASCQIAADRAWRIIVGVGAIPACLALYYRITIPETPRYTFDIQHDVEKADADIKAYVSSKSNGDYDRRHS
RSKVPENSLDLPRASWADAFAYFGDWKNFKVLAGTTMSWFFLDLAFYGLGLNQNIVLHAIGYGSGSNMYLKLYNQAMGLIILTAAGSLPGYWTAIFTIDT
IGRKPLQVFGFLLLTLIFSVLGFRLHHLSEGAMLALYIIGQFLFNAGPNTTTFVVPGECFPTRYRSTGHGVSAAMGKVGAIVAQGISIPLLREGQVAGCV
GNDCSPYLDRLLKLFALFMLLGTLVSFLIPETKGLTLEEL 
> UniRef90_A0A086T114_20_581 | Inorganic phosphate transporter-like protein n=1 Tax=Acremonium chrysogenum (strain ATCC 11550 / CBS 779.69 / DSM 880 / JCM 23072 / IMI 49137) RepID=A0A086T114_ACRC1
HHNQHTGGGNRAFHNFYNDFSHIRDPNLRRRLALSEIDKVPFGLYHVRAVLVAGVGFFLDAYDIFAINLITSLLGLVFWGGGDPDDGYGGNGGHLPDPVN
QALKASTSAGIIIGMILFGWLADAFGRRRMYGVALAIVIAATLSCALVSSSPGVSSAGLLIFWRVVMGIGVGGDYPLSSVITAEFAPTRWRGAMVGAVFS
MQGLGQLAAALVALVLTAAFRDAYLPVADEGLCGSACRLAADRSWRIIIGVGALPACFALYYRITIPETPRYTFDVRLDVEKADADIRAYVSSRRSKDDD
AYIETVHRPRVDHTYHGHGLPAPSLNVPKASWGDLLAHFGQWKNLRILIGTSMSWFFLDLAFYGLGLNSTIVLRAIGYADGDTLHAKLHNQALGMVILAC
AGSIPGYWAAVLMVDTLGRRPLQIGGFLLLTAIFCVLGFRLHDLGEGPLLALYVVAQFLFNAGPNTTTFLVAGECFPTRYRATGHGISAAMGKLGAVVAQ
VISIPLLRKGSPSGSALGEGCVGNECSPHLDRLLQLFALAMLLGALASLLVPETKGLTLEEL 
> UniRef90_A0A0D2SB62_7_498 | Uncharacterized protein n=1 Tax=Gossypium raimondii RepID=A0A0D2SB62_GOSRA 
QVLNALDVAKTQWYHFTAIIIASMGFFTDAYDLFCISLVTKLLGRIYYHKEGDSTPGTLPSNVSAAINGVAFCGTLAGQLFFGWLGDKMGRKRVYGMTLL
LMVISSVASGLSFGSDSKSVMATLCFFRFWLGFGIGGDYPLSATIMSEYTNKKTRGAFIASVFAMQGFGILAGGMIAIMVSAVFKAYYPAPSYEIDANLS
TVPEADYIWRIILMFGAFPALLTYYWRTKMPETARYTALVAKNAKQAAADMSKVLQVDLESEPEKLQQKKGNEFGLFTTRFFNRHGPHLLGTTSTWFLLD
IAFYSQNLFQKDIFSAIGWIPKAKTMNAIEEVYKIARAQTLITLCSTVPGYWFTVALIDKIGRFKIQLMGFFFMTIFMFALAIPYHHWTLPNNRIGFVIM
YSLTFFFANFGPNATTFVVPAEIFPARLRSTCHGISAASGKAGAMVGAFGFLYAADAIGVKKSLMILAFINFLGMLFTFLVPESKGKSLEEI 
> UniRef90_S8FT72_29_540 | Uncharacterized protein n=1 Tax=Fomitopsis pinicola (strain FP-58527) RepID=S8FT72_FOMPI 
DEKRRAALAEVDNAKFTWFHVKVAMVAGVGFFTDAYDIFAINIASTMLGYLYGGKGSGATRALTSNQSLGVKVATPIGNIFGQFFFGWMADVVGRKRMYG
IELMIIIIATFGQAVAGQAKAINILGIIIVWRFIMGIGIGGDYPLSAVISSEFASRLSRGRLMTAVFANQGWGQLAGCIVAYVVVAAEKHSLLRDSVDSM
NSVDYMWRLLIGLGCVPGVVALYFRLTIPETPRFTMDIERNVKQAAQDIENVLTTGTYHVDPDAVVQRVQAPKASRRDFFRYFGKWQNGRQLLGCAYSWF
ALDIAFYGLGLNSSIVLEAIGFGSPTGGLKGTQLVYQNLRNICIGNIILSVAGLIPGYWATFLVIDKWGRKPIQLMGFTMLTILFVIMGFGYDKLTASSG
PRGAFVFLYCLANFFQNFGPNTTTFIVPGEAFPTRYRSTAHGISAASGKLGAVISQVGFAQMANIGGTNKFVKHIIEILAFFMLTGIFSTLLITETKQKS
LEDISNEDQDGF 
> UniRef90_A0DSP5_3_512 | Uncharacterized protein n=1 Tax=Paramecium tetraurelia RepID=A0DSP5_PARTE 
QDPLLDKKEALDALNNAKFGWFHIKACLVSGIGFFTDAYDLFIIQLAVIMIGMVYYHDEVRDGDTIIKKADKLYPVSETLLKQSALIGTLIGQLLFGYLA
DLLGRKKMYGTELLIIVFTTITSAFASNTASPNGLTVVGMLIIWRFFLGIGIGGDYPLSAIITSEFANTKNRGAMIAAVFAMQGFGILTGSIVSLIVLFS
FNNQLNNGDPLNYLQVDHIWRIIVAFGAVPGLVAIYFRMTIPETPRFTMDIKGDVEKGARNIQQVLQKDDTLYADSSQEEKTSKEQKPSFRELKQYLSKW
RNGKVLLGTAMAWFALDVGFYGINLNQSTILKQIGFGGGSNLSQYEILKQAIYGNLITSALGTVPGYWLTVLFVDKWGRKKIQIMGFVALTILFFVMGLC
KDILGQFLFITLYTLANLFNNFGPNATTFIIPGEVFPTRYRSTCHGISAAAGKLGAIISQVWFLGLGADSFKAIMLTFAIFMMIGLAFTFLIPETKGKSL
EEISQEHEKS 
> UniRef90_A0A151GK17_17_548 | Phosphate permease n=1 Tax=Drechmeria coniospora RepID=A0A151GK17_9HYPO 
KTSGGNSAYHNFHNDFAHVADVNERRRLALAEIDKAPFGWYHIRACVVAGVGFFTDSYDIFTASLLTVMLGIVYFPGQGAMPKSSDNAIKLATSAGTVVG
QLGFGMLADVVGRKKMYGLELILIIFATISQALTSGSPSCDIIGLIIFWRVLMGIGIGGDYPLSSIITSEFATTKWRGAMMAAVFAMQGIGQLAAALVML
FVTLGFKESLVGAASTKVCTGDCQVAVDRMWRILIGFGAVPACIALYFRLTIPETPRYTFDVARDVEKAQVDVKAYVAGKNEGEPDALAQVETNRAAETE
LEVPKASWTDFFRHYSKLKNAGLLLGTAGSWFVLDVAFYGLSLNNAQILDTIGFSTDQNKSSNVYQYLYNIAVGNLVIVLAGAVPGYWVSVATIDTLGRK
KIQLGGFIILTILFIAMGFAYHSLTANGLLAIYVLAQFFFNFGPNTTTFIVPGEVFPTRYRSTSHGISAASGKIGSMIGQGAISTLRSRGATPGNPSPWM
DHVLQIYALFMFVGCFTTLLIPETARKTLEEL 
> UniRef90_E3QJG1_1_566 | H+ symporter n=1 Tax=Colletotrichum graminicola (strain M1.001 / M2 / FGSC 10212) RepID=E3QJG1_COLGM 
MDSALPSPMALPPATDRIYRRTNGGNKAFHNFANDYSHISDPNLRRRLALSEIDKVPFGLYHVRAILVGGVGFFLDSYDIFAINLVTTLLGVVFWQGPPG
QHVHGYGGNNGELPSSVNSALKASTSAGIIIGQIVFGWLADVFGRRRMYGVELTIIILATMSAALVSPSQSISFTGLMIFWRVIMGVGIGGDYPLSSVIT
SEYAPTRWRGAMIAAVFSMQGMGQLGAAVVALVVAEVFKGSYMDVHTLSDCHDRCQLAADRSWRIIVGMGAVPACIALYYRITIPETPRYTFDVEQDVEK
ADADIRAYMASKSKGEYDPELQAKMKKEAGPAFNTPTASWPDAWAYFSQWVHLKMLIGTSFSWFFLDLAFYGLGLNSTVVLQTIGYADGDNFYERLHNQA
VGLIILACAGAIPGYWTSVFTIDTFGRKPIQIMGFFTLSVIFCVLGFMFHQLPDPIFITIYVIGQFFFNFGPNTTTFIVPGECFPTRYRSSGHGISAAMG
KVGAILAQVISIPLLARDDVSGDCHGRHCAARLDRLLELFALFMFLGTLSSLLIPETKGMTLEELA 
> UniRef90_A0A0L9T1E0_8_544 | Uncharacterized protein n=1 Tax=Ophiocordyceps unilateralis RepID=A0A0L9T1E0_9HYPO 
ESPVKAKKTYGGNSAYHNFHNDFVHVADLNERRRLALAEVDRAPFGWYHVRACAVAGVGFFTDSYDIFTASLLTIMLGIVYFPGIGVMPTTSDDAIKLAT
SAGTVVGQLGFGCLADLVGRRRMYGLELFVIIFATLGQALTSGSPACDIIGLVIFWRVIMGIGIGGDYPLSSIITSEFATTKWRGAMMAAVFAMQGLGQL
GAAMVMLFVTLGFRSQLEAAPDIAHCDGECRVSVDRMWRTLIGFGAVPACIALYFRLTIPETPRYTFDAARDVEKAEDDVAAYLNGKPSGEHDPVSRVAT
QAAAVESLDVPKASWADFLHHYSQMKNLKLLLGTAGSWFCLDVAFYGLSLNNGTILSVIGYSTKNAHNVYQFLYNTAVGNLVIVLAGAVPGYWVSVATID
TLGRKKIQMGGFIILVAILVSMGFAYHSLSPEGLLGLYVVAQFFFNFGPNTTTFIVPGEVFPTRYRSTSHGISAASGKIGSIIGQAAIATLRTRGATKDN
PSPWMNHVLQIYALFMLLGCFTTLLIPETARKTLEEL 
> UniRef90_A0A197JX51_22_547 | Phosphate transporter n=1 Tax=Mortierella elongata AG-77 RepID=A0A197JX51_9FUNG 
HQHQDTTDSHLHHHRNSSDYHDLHALRERRKEALAKIDNAKFGWFHIRACMVAGVGFFTDAYDLFAINLVTPMLGIIYFEGGVLPSDLDLGIKVAASIGT
FIGQILFGHLADRLGRKRMYGFELMIIIVATLGQSLSGAGRVISLPAALIVWRVFVGVGIGGDYPLSAIITSEFATTKRRGAMMAAVFAMQGFGYLTTGL
IAVILLAAFKSSIIADPTTLDYVWRILIGFGCIPALVAVYFRLTIPETPRYVLDIENDVHRAEKDVAKVLRERRDGALIEDGTTKVIVSNPEIVKASFSD
FRRYFSKWRNFKVLFGTSMAWFSLDVAFYGIGLNNSFILSSIKFSNVQGNAWATNWNAAIGQIIIVLLGSVPGYWVTVFTIERLGRIKIQLLGFFMSCVL
FCILGFAYDKIRNASIVLFIILFTLTQFFQNFGPNSTTFVIPGEVFPTRYRSTGHGIAAGSGKLGAIVAQVGFSQLKDRGGKNAFLPQLLQIFALFMLIG
LLVTFLIPETKGKTLEELSNEAEHDF 
> UniRef90_A0A068RQB2_40_532 | Mfs phs inorganic phosphate transporter n=2 Tax=Lichtheimia RepID=A0A068RQB2_9FUNG 
DAIERRRVALQEFDDAKFGWFHIRACIVSGVGFFTDAYDIFAINLVSTMIGYVYWGAEDNTTPHNVDTAIKVSMSCGTVVGQLLFGSLADHVGRKRMYGV
ELIIMIVGTIGQTLAGNGPAASFWAVITFWRVIVGIGIGGDYPLSSVITSEFATTKRRGAMMAAVFAMQGIGQVTAGIVGLIATAAYQNAIRADPTQLDY
VWRIVIGVGAVPGAIALYYRLTIPETPRYTMDVEQKIEKGIRDAKAFVENGAAAGDYSDNLAVSRVHTDVPRASWEDFKNYFGQRKNALKLFGTAYSWFA
LDVAWYGLGLNNSIILKNIGFAGGDAYEAVFRTCVGNIIINLLGSVPGYWISVFTIDYMGRKTIQIMGFTMLTIMFIILGFAYHAILNTSVPLFIVLYTI
TQIFFNWGPNTTTFIVPGECFPTRYRSTAHGISAASGKVGSIIAQVGFGLLKDIGGKNNWIDHLLEVFALFMLTGIFSSLFIPETKGKTLEEL 
> UniRef90_K0KAI3_4_566 | Inorganic phosphate transporter n=1 Tax=Wickerhamomyces ciferrii (strain F-60-10 / ATCC 14091 / CBS 111 / JCM 3599 / NBRC 0793 / NRRL Y-1031) RepID=K0KAI3_WICCF 
EKNPAEANVKTAGGNAAFHNYLNDFSHIDDPLERRRLALEKIDQASFGWYHIRAITVAGVGFLTDAYDIFAINLGLAMIAYVYWGGSIPSSTSTLLKVST
SVGTVIGQLGFGFLADVVGRKKIYGLELIIMIAATIAQCVIGTSPAINFTAIMTFFRIIQGIGIGGDYPMSSVISSEFATTKWRGAIMGAVFANQGWGQL
CAGLVALICVAAYKDELIVANTAKECTGDCIKACDQMWRILIGLGCVPGVIALYYRLTIPESPRYTLDVEYDLEKAAADSGKFSSGQHGNADQEAVEQLR
VTERVTAEVVQPPKASFKDFTTHFGQWRHFKILLGTAGSWFMLDVAYYGLGLNTATILQTIGYASSKNVYHSLYNSAAGNLILICAGSIPGYWFSVATID
FIGRKPIQIGGFFLLTVILCIIGFGYNKVGEHGLLGLYVIAQFFQNFGPNTTTFIVPGECYPTRYRSTAHGISAACGKVGAIIAQTALGTLIDHNCARDG
KKKNCWLPHVMEIFALFMLVGLFLSFLIPETKRKTLEEIAEEVHGEVDPSKLNRAEKYESSDD 
> UniRef90_Q6CG86_1_572 | YALI0A21307p n=1 Tax=Yarrowia lipolytica (strain CLIB 122 / E 150) RepID=Q6CG86_YARLI 
MDAQNKTAGGNAAFHNFVNDFAHIEDPNERRRLALEKIDSASFGWYHIRAIMVAGIGFMTDSYDIFAINLGITMMSYVYWGQGTGHDGHIPDSTNTLLKV
STSVGTVIGQLGFGILADVVGRKKIYGVELILMIGATIAQCMTGHSQAISFVAVLTFWRIVMGIGIGGDYPLSSIITSEFATTKWRGAMMGAVFANQGWG
QLMGSIVAICCVAGFKNSLEPYHGANDCGFDCQQALDKSWRILVGWGCVPAMCALYFRLTIPETPRYTFDVSRDIEKAQADIDKYTSGEHGNASPEEIEA
LKAQAEELQTQQNAYNPPVASAGDFFRHFSQWKHGKILLGTAGSWFLLDVAFYGLGLNNSTILHTIGFDKGDNLYSTLMKNSVGNLILICAGAIPGYWLS
VVTVDFIGRKPIQIGGFTILTALFCIIGFGYDKIGEGGLLACYILCQLFENFGPNVTTFIVPGECYPTRYRSSAHGISAASGKVGAIIAQVVIGTLVNHN
CDRDGKPKGCWLNHVMEIFALFMLLGIGTSFLIPETKRRTLEDLAEELHGEVQWRPPVEDQAEDVSDFNDNE 
> UniRef90_B9GFU1_8_511 | Inorganic phosphate transporter family protein n=2 Tax=Populus RepID=B9GFU1_POPTR 
VLNALDVAKTQWYHFTAIIIAGMGFFTDAYDLFSISLVTKLLGRIYYHVDGAEKPGNLPPNVAAAVNGVAFCGTLAGQLFFGWLGDKLGRKHVYGMTLML
MVISSIASGLSFGHSAKGVMATLCFFRFWLGFGIGGDYPLSATIMSEYANKRTRGAFIASVFAMQGCGILTGGIVALIVSTAFDHAYHAPSYETNPVAST
VPEADYVWRIILMFGSVPAAMTYYWRMKMPETARYTALVAKNAKQAASDMSKVLQVDLLVEENRVEHESSKSFDLFTKKFARRHGLHLLGTSVCWFLLDI
GYYSSNLFQKDIFSSIGWIPPAKTMNAIHEVYLVARAQTLIALCGTVPGYWFTVALIDYIGRFAIQLMGFFFMTVFMFALAIPYHHWTKKSNRIGFLVMY
SLTFFFANFGPNATTFVVPAEIFPARLRSTCHGISAAAGKAGAIVGAFGFLYAAQSTDPTQTDAGYPPGIGVKNSLIVLGGVNFFGVLFTLLVPEAKGKS
LEEI 
> UniRef90_A0A168T370_23_516 | Uncharacterized protein n=2 Tax=Absidia glauca RepID=A0A168T370_ABSGL 
AADRRRLALEEIDNAKFGWFHIRACIVSGIGFFTDAYDIFAINLVSAMIGYVYWHDSGNKTPANVDTAIKVACSVGTVVGQLAFGYLADRVGRKRMYGVE
LIIIIIGTVGQSLAGNGSAVSFWGVMVFWRVIVGIGIGGDYPLSSVITAEFATTKRRGAMMAAVFAMQGIGQVTASLVGIITTAAFKSAIDSDQAYLDYV
WRIVIGVGAVPGVLALYYRLTIPETPRYTMDVEQKIEKGLRDAKAFVENGASSGDYTDNIAVAREEASPKASWADFCRYFGQWKNGKVLLGTAYSWFALD
VAWYGLGLNNSIILTNIGFSGGPDPYTSVFRTCVGNLIIQLLGSVPGYWISVFTIDRLGRKFIQIMGFVMLTVMFIILGFAYQPILDTSTALFIVLYTIT
QIFFNFGPNTTTFIVPGECFPTRYRSTAHGISAASGKVGSIVAQVGFGLLKDIGGANKWINHLLQIFAFFMLTGIFSSLLIPETAGKSLEELSR 
> UniRef90_S8CMT7_3_513 | Uncharacterized protein (Fragment) n=1 Tax=Genlisea aurea RepID=S8CMT7_9LAMI 
QVLDALDSAKTQLYHFTAIVIAGMGFFTDAYDLFSISIVTKLLGRIYYTNPNHPKPGTLPPGVSSSVTGVALVGTLCGQLFFGWLGDRLGRKKVYGITLL
LMVVCSLASGLSFGQHAKGVMGTLCFFRFWLGFGIGGDYPLSATIMSEYSNKRTRGAFISAVFAMQGFGILFSGIISLIVSSIFESRYKAPAYEVNAPAS
TVPEADYVWRIILMFGALPAALTYYWRMKMPETARYTALVARNVKQAAEDMARVLNVDIEADEERGQKKLMTGDSTNFGLFSREFLKRHGLHLFATSSTW
FLLDIAFYSQNLFQKDVLTSIGWIPPAQSMSAIQEVFKIAKAQTLIALCGTVPGYWFTVAFIDVLGRFTIQLMGFFMMTAFLLAVSIPYDHWKQKSHRIG
FVVLYSLTFFFANFGPNATTFVVPAEIFPARLRSTCHGISAAAGKAGAIVGAYGFLYASESPVRSNDDPGYPPGIGIRKALIILAGTSALGFIFTFAVPE
PKGKSLEEASQ 
