# Supplementary material for: Dual role of starvation signaling in promoting growth and recovery
Source: PLoS Biol. 2017 Dec 13;15(12):e2002039. doi: 10.1371/journal.pbio.2002039 (PMC5728490; doi:10.1371/journal.pbio.2002039)
Supplement: S7 Data — (XLSX) [file pbio.2002039.s014.xlsx]

## Sheet: Fig S6A
The table details the residue variety in % for each position in the query sequence (Pho84 ORF).
Each column shows the % for that amino-acid, found in position ('pos') in the MSA.
In case there are residues which are not a standard amino-acid in the MSA, they are represented under column 'OTHER'
Pho84 pos	A	C	D	E	F	G	H	I	K	L	M	N	P	Q	R	S	T	V	W	Y	OTHER	MAX AA	ConSurf Grade
1											100											M 100.000	9*
2			16.667	16.667												66.667						S 66.667	5*
3			16.667										16.667		16.667	50						S 50.000	1
4	25										37.5	12.5						25				M 37.500	2*
5			18.182	27.273						18.182		27.273				9.091						EN 27.273	1
6	9.091		9.091	9.091					54.545				18.182									K 54.545	2*
7	9.091		27.273	27.273				9.091	9.091				9.091			9.091						DE 27.273	1
8			7.143	7.143				7.143	7.143				14.286			7.143	42.857	7.143				T 42.857	1
9	5.556		5.556	5.556		5.556		27.778	5.556	5.556	22.222		5.556					11.111				I 27.778	1
10	4.348			13.043		4.348	13.043	13.043	4.348		8.696	4.348			4.348	4.348	13.043	13.043				EHITV 13.043	1
11	7.143		7.143	3.571		3.571		10.714	3.571	14.286			3.571	3.571		7.143	7.143	25		3.571		V 25.000	1
12	12.121		3.03	33.333				9.091	6.061				6.061	9.091		9.091	12.121					E 33.333	1
13				36.667		3.333		6.667	10			6.667	6.667	10	10	3.333	6.667					E 36.667	1
14	6.25		8.333	14.583		2.083	4.167	6.25	4.167		2.083	4.167	2.083	14.583	14.583	12.5	4.167					EQR 14.583	1
15	23.214		5.357	14.286				3.571	5.357				3.571	12.5	1.786	14.286	10.714	5.357				A 23.214	1
16	13.636		3.03	13.636		1.515	7.576	1.515	3.03	4.545	13.636	4.545	4.545	1.515	12.121		3.03	12.121				AEM 13.636	1
17	15.278		6.944	4.167		6.944	8.333	2.778	6.944		1.389	2.778	5.556	5.556	12.5	4.167	11.111	4.167		1.389		A 15.278	1
18	8.434		1.205	6.024		3.614	9.639	2.41	12.048		1.205	9.639	6.024	6.024	6.024	12.048	2.41	10.843		2.41		KS 12.048	1
19	7.843		4.902	8.824		7.843	13.725		3.922	0.98		11.765	0.98	11.765	1.961	5.882	5.882	7.843		5.882		H 13.725	1
20	5.926		6.667	1.481		2.222	14.815	3.704	2.963	0.741	0.741	21.481	0.741	8.148	5.926	1.481	11.111	8.148		3.704		N 21.481	1
21	0.559						6.145	1.117	43.575	6.145	4.469	0.559	0.559		25.14	5.028	4.469	1.676		0.559		K 43.575	3
22			0.529	1.058			0.529					2.646		1.587		4.233	89.418					T 89.418	8
23	30.366	0.524	0.524	8.377	1.047	2.618	1.047		1.571	1.571	0.524	4.188	1.571	0.524	2.094	24.607	1.571	2.618	1.047	13.613		A 30.366	1
24	0.518		1.036			98.446																G 98.446	9
25					0.49	98.529		0.49								0.49						G 98.529	9
26						0.481	1.442		5.288		0.962	90.385		0.481			0.962					N 90.385	9
27	40.191					1.914		0.478	1.914	0.957	1.914	13.397	0.478		11.483	19.617	7.177	0.478				A 40.191	4
28	95.755					0.943	0.943				0.472							1.415		0.472		A 95.755	9
29					75.587		0.469										0.469	2.347	1.408	19.718		F 75.587	7
30							78.14		8.372			0.93	2.326	0.465	6.512	0.465	0.465	0.93		1.395		H 78.140	7
31	0.465		12.093			1.395	0.465					84.186			0.465	0.465		0.465				N 84.186	8
32	1.395		0.465	0.465	62.791	1.395	2.326	0.465		2.791		0.465					0.465	3.256		23.721		F 62.791	4
33	4.587		0.459	2.294	3.211		27.523	10.55		9.174		16.972	2.752	0.459		1.376	2.294	5.505	0.459	12.385		H 27.523	2
34	1.376		6.422	2.294		6.422		0.459				78.899		0.917	0.459	0.917	0.459	1.376				N 78.899	7
35			80.631	5.405			0.45		4.505			0.901	0.45	4.505				3.153				D 80.631	7
36	0.444		2.222	0.444	61.778	0.444		0.444	0.444	3.556						0.444				29.778		F 61.778	6
37	50.877		2.193			0.439	0.877	0.877	2.193	8.333		1.316	0.439	1.316	0.439	24.123	3.947	2.632				A 50.877	5
38	0.437		4.803	0.437	1.31		86.9						0.437	0.437	0.437	0.437	2.183	1.31		0.873		H 86.900	7
39	1.732			0.433			0.433	70.563		1.299					1.299	0.866	0.866	22.511				I 70.563	6
40	17.155		3.766	25.105		0.418	2.51		2.51	1.255	0.418	0.837	3.347	18.41	2.51	10.042	9.205	1.255		1.255		E 25.105	1
41	0.392		89.804		0.392		0.392	0.392	0.392			4.706			0.784	0.784	1.176	0.784				D 89.804	8
42	9.542							0.382		17.557	0.382		67.939		0.382	1.145		1.908		0.763		P 67.939	6
43	2.711		19.88	0.602	0.301	0.602	1.807	0.301	1.506	15.06		51.807		0.904	1.205	0.602	2.108	0.602				N 51.807	7
44	2.041		1.749	72.012					0.875	15.743	0.292	0.292	0.292	3.79	1.166	0.875	0.292	0.292		0.292		E 72.012	7
45			0.58	0.87	0.29		0.29	0.29	4.638			0.29		3.188	88.986	0.58						R 88.986	8
46				0.287			0.287		1.719			0.287		2.006	95.415							R 95.415	9
47	0.845	0.282					0.282	0.563	1.972	3.38	0.282			0.563	91.549			0.282				R 91.549	8
48	20.843		0.443	7.539			0.887	1.109	4.878	44.568	1.552	0.222		13.969	1.774	0.222	0.443	1.552				L 44.568	6
49	65.44			0.204				1.636	0.204	0.613						0.409	0.613	30.879				A 65.440	9
50					0.813			0.203		98.984												L 98.984	9
51	40.854		2.642	9.553			1.016	0.203	2.439			20.528		5.081	2.236	14.024	1.22	0.203				A 40.854	6
52	29.065		4.065	52.439			0.203		9.35		0.203	0.203		1.22	1.016	1.016	1.016	0.203				E 52.439	7
53	0.405				0.202			47.571		33.198	0.405					0.202		18.016				I 47.571	7
54			98.384	0.202								1.414										D 98.384	9
55	5.253		3.434	6.667		1.818		0.404	27.879	1.414		24.444		3.03	4.242	3.434	1.616	16.364				K 27.879	4
56	85.657			0.606				1.212	0.202		0.202			0.808	1.212	0.808	1.01	8.283				A 85.657	8
57	1.212		0.404	1.01		3.434	0.404		48.283			0.404	35.354		3.03	6.061	0.404					K 48.283	6
58					67.273			0.202		1.414							30.303	0.404	0.202	0.202		F 67.273	9
59						46.976			0.202			0.806		30.444		20.363	1.21					G 46.976	8
60	1.008				1.411	0.403			0.605	10.282	0.605			0.202	3.226	0.605	0.806	0.202	80.645			W 80.645	5
61	2.016	0.806	0.202	0.202	23.387		1.21			0.202			0.202	1.21	1.815	1.21	2.419	0.202	0.605	64.315		Y 64.315	7
62	0.202						94.96					0.202		3.629	0.202	0.403	0.403					H 94.960	9
63	6.25				30.04			13.306		2.218	0.605							47.177	0.202	0.202		V 47.177	6
64							0.806		25.403		0.403				44.96		28.024			0.403		R 44.960	8
65	71.976							1.815		2.218	2.419					1.411	6.25	13.911				A 71.976	8
66	3.831	23.589			0.202			53.629		0.403	0.202					0.403	0.403	17.339				I 53.629	6
67	6.061	1.01			1.818			19.596		25.051	7.677					0.404	1.212	37.172				V 37.172	2
68	0.202							32.121									0.404	67.273				V 67.273	8
69	89.697					1.212										6.061	2.828	0.202				A 89.697	8
70						99.394										0.606						G 99.394	9
71	4.444							15.354		0.808	31.313						3.636	44.444				V 44.444	7
72						100																G 100.000	9
73					98.99					1.01												F 98.990	9
74		0.202			84.476					10.484	4.637									0.202		F 84.476	9
75	0.806							0.605		7.661	0.403	0.403					89.919	0.202				T 89.919	9
76		0.201	98.793			0.201										0.805						D 98.793	9
77	63.179	0.201												0.402		36.217						A 63.179	8
78					0.604															99.396		Y 99.396	9
79			96.378	0.805		0.201						0.201		0.201		2.213						D 96.378	9
80								64.185		34.809	0.402						0.201	0.402				I 64.185	9
81					99.799					0.201												F 99.799	9
82	55.936	25.553				0.402		0.805								10.262	6.036	1.006				A 55.936	8
83	4.628							85.915		0.201								9.256				I 85.915	9
84	0.805		0.402			5.433						48.692	0.402	0.402		42.857	1.006					N 48.692	8
85	0.201				3.219			20.121		66.197	5.03	0.805				0.201	3.018	1.207				L 66.197	7
86	25.403	1.815				8.468		7.863		10.484	0.202					1.21	0.605	43.952				V 43.952	7
87	7.056	0.202		0.202				4.637		1.815	0.605	0.806				20.565	55.847	8.266				T 55.847	6
88	6.25		1.008			1.008		9.073	29.839	1.613	0.403	2.621	3.226	0.605	1.008	12.702	26.815	3.831				K 29.839	4
89		0.201			0.803			1.004		38.755	58.835						0.201			0.201		M 58.835	9
90					0.402			10.442		81.727	6.225							0.602	0.602			L 81.727	7
91	2.811		0.201	0.402		88.755			0.201			0.402		1.205		4.819	1.004	0.201				G 88.755	7
92				0.2	2.806		0.802	15.631		4.81	4.609	0.401	0.401	0.601	30.461	0.2	0.401	10.22	0.2	28.257		R 30.461	6
93	2.004	1.403						27.655		5.21	0.2					0.2	0.601	62.725				V 62.725	8
94					15.631		0.2			0.401					0.2				0.2	83.367		Y 83.367	7
95	0.805		0.201	0.402	8.652	14.085	1.207		1.207			2.213		0.201	0.402	1.408	0.201		28.571	40.443		Y 40.443	5
96	3.846		3.441	1.619		18.421	3.036	0.202	11.336	0.202		6.883	35.425	2.227	1.417	5.263	2.632	3.036		1.012		P 35.425	1
97	1.004		0.402	0.201	0.602	82.129	1.205		1.004	0.402	0.201	4.418	0.201	3.815	2.008	1.004	0.803	0.201		0.402		G 82.129	5
98	10.02		2.004	1.202	0.2	0.401	2.204	2.405	22.445	0.601	0.2	4.008		2.405	1.202	19.639	20.441	9.419		1.202		K 22.445	1
99	0.2							16.966		64.671	13.972	1.198	0.2			0.2	1.796	0.798				L 64.671	7
100	0.399		0.399			0.599	0.2	0.2		0.399		6.587	77.445			5.988	6.986			0.798		P 77.445	6
101	9.581		6.986	1.597	0.998	1.597	2.395	0.798	2.595			1.198	31.138	2.196	0.2	15.968	17.565	2.196	0.2	2.794		P 31.138	1
102	2.395		3.593	1.796	0.2	3.393	2.794		1.198		0.798	42.715	5.988	1.996	1.597	22.754	6.188	1.597	0.998			N 42.715	4
103	7.186		1.796	0.599			0.798	4.192	0.399	1.198	0.2	0.399		20.16		15.369	11.377	36.128		0.2		V 36.128	7
104	11.377		42.315	4.79		0.399			0.2	0.399		8.982		4.391		25.15	1.996					D 42.315	5
105	25.948	0.599	0.2	0.2		0.599		0.2		20.559		4.79		6.786		4.79	34.93	0.399				T 34.930	8
106	61.677	0.2				20.559				12.375	0.2					3.194	0.798	0.599	0.399			A 61.677	8
107					0.798			38.523		19.561	0.2							40.918				V 40.918	7
108								0.399	69.461			25.549			0.2	0.399	3.593	0.399				K 69.461	9
109	10.18					30.539		2.794		9.381	0.2			0.399		0.399	0.399	45.709				V 45.709	8
110	42.315										1.597					25.349	0.599	30.14				A 42.315	8
111	32.735	1.397				0.599	0.998				0.2					0.798	63.273					T 63.273	9
112	0.2				17.764	0.2				14.172			18.962	0.399		47.904	0.399					S 47.904	8
113	23.353	25.549			0.399	9.98		6.387			0.2					0.599	0.399	33.134				V 33.134	6
114						100																G 100.000	9
115	3.992							8.782				5.589				0.2	80.838	0.599				T 80.838	9
116	0.399				4.99			7.585		43.912	0.599							42.515				L 43.912	7
117	18.363	2.196			7.784	0.2		30.339		5.788	1.198					8.383	1.397	24.351				I 30.339	3
118						100																G 100.000	9
119				0.2							4.99			94.611							0.199601	Q 94.611	9
120	0.2	1.397			4.192			6.786		70.858			0.2				0.599	15.768				L 70.858	5
121	1.996	0.599			37.525	26.148		4.99		20.16	0.399					1.597	0.2	6.387				F 37.525	2
122					99.8					0.2												F 99.800	9
123						100																G 100.000	9
124	4.192	0.399			3.393		0.2	5.19	0.399	1.796	2.595					0.998	4.192	1.996	66.467	8.184		W 66.467	2
125	2.196				0.2			2.196		90.02	4.79							0.599				L 90.020	7
126	65.07	0.2				33.932										0.798						A 65.070	9
127			100																			D 100.000	9
128	4.016				1.205	0.402	2.811	15.863	31.526	5.622	1.205	0.201		0.803	9.237	0.402	1.004	23.494	0.201	2.008		K 31.526	2
129	0.201	0.201			3.815			5.622		29.719	13.454					0.201		42.972		3.815		V 42.972	3
130						100																G 100.000	9
131															100							R 100.000	9
132						0.201			89.738					0.402	9.658							K 89.738	9
133	0.604	0.201					0.201		45.674	0.201		0.201		0.805	49.095	3.018						R 49.095	5
134								12.45			55.422						0.201	31.928				M 55.422	9
135																			0.201	99.799		Y 99.799	9
136						100																G 100.000	9
137	0.402	0.201			3.421			23.139		29.779	16.097					1.207	1.811	21.328		2.616		L 29.779	2
138	0.201		0.201	68.008		0.805											30.584	0.201				E 68.008	9
139										99.598	0.402											L 99.598	9
140	5.422	0.602			0.201	3.213		33.735		11.044	40.161					0.402	1.004	4.217				M 40.161	4
141		0.402			0.201			49.799		31.124	2.41						0.803	15.261				I 49.799	4
142								53.012			44.378							2.61				I 53.012	8
143	0.201	1.406			0.201	0.803		64.659		2.209	1.606					0.402	1.004	27.51				I 64.659	8
144	5.221	1.606			22.691	2.209		27.108		12.851	1.606					0.803	2.61	22.892	0.402			I 27.108	1
145	48.394	27.912				11.044					0.201					5.422	7.028					A 48.394	5
146	1.606	2.209						0.803								28.916	66.466					T 66.466	9
147	0.201				23.494			26.305		34.538	0.602							14.859				L 34.538	3
148	55.02	3.213			1.807	24.9		1.004		6.024	0.402	1.205				4.819	0.602	1.004				A 55.020	5
149	0.803	6.827			0.402				0.201	0.402		0.201		59.639		31.325	0.201					Q 59.639	9
150	47.189	10.442				29.719										6.627	4.618	1.406				A 47.189	7
151		1.406			0.602			5.02		74.096	3.414					0.201	6.827	8.434				L 74.096	6
152	17.871	2.61						4.217		3.012						53.815	12.651	5.823				S 53.815	6
153	7.43			0.201	28.313	36.345				2.209		0.402				24.9	0.201					G 36.345	7
154	3.012		5.823	8.635		36.345	6.225		0.402			6.827	10.04	5.823	0.803	14.659	1.406					G 36.345	1
155	12.45		2.41			14.056	11.044		3.213			2.41	0.201	0.803	2.008	50.201	0.602	0.201		0.402		S 50.201	4
156	3.992		3.194	4.192		0.399	7.186		2.595	0.399	0.599	2.794	42.914	3.393	4.192	12.176	10.18	0.2	0.2	1.397		P 42.914	1
157	51.497					9.78		0.2					19.162		0.399	15.17	2.794	0.998				A 51.497	4
158	3.2	3.8	0.2	0.6	0.4	0.4	0.2	21.4	21.4	4	7.4	1.8	0.2	0.8	0.2	0.8	5.8	27.4				V 27.400	2
159	4.6	0.4	5.6	0.8		19.4	2.6				0.4	16.6		0.2	0.2	43.2	6					S 43.200	3
160	2.4				14.2	0.8		34.6		3	2.2		0.2			4.4	0.6	37.6				V 37.600	6
161	3	0.2			0.8	0.4		27.4		3	22.6		4.2	0.2		0.6	11.2	24	1.4	1		I 27.400	5
162	33.2					54.6	0.2	0.2		0.2		0.2		0.2		2.4	7.6	1		0.2		G 54.600	4
163	4.6				0.2			9.6		22.2	0.8		0.4	0.2		0.4	31.8	29.2	0.2	0.4		T 31.800	5
164	0.2				3.8			19.2		70.6	5						0.2	0.8		0.2		L 70.600	6
165	1.8	30.6				0.2		37.4		0.6	0.6				0.2	1.2	9.4	18				I 37.400	6
166	1	0.2			76.4			1.4		1.4	2.8					0.4	2.4	13.8	0.2			F 76.400	7
167					31.4		0.4	0.2		1.6	1						0.2	0.2	57.4	7.6		W 57.400	8
168			0.2												99.8							R 99.800	9
169					49.4	0.4		15		1.2		0.2					1	32.8				F 49.400	8
170	0.6			0.2	3.4			33		19.6	2.2							10.8	30.2			I 33.000	3
171	0.2	0.2								34.132	60.679			1.996			0.599	2.196				M 60.679	8
172						100																G 100.000	9
173					30.339			46.307		0.798	0.798						0.2	21.557				I 46.307	6
174	0.399			0.2		99.401																G 99.401	9
175								94.212									0.2	5.589				I 94.212	9
176						99.8						0.2										G 99.800	9
177	0.599					99.401																G 99.401	9
178			99			0.2						0.6						0.2				D 99.000	9
179																				100		Y 100.000	9
180													99.8			0.2						P 99.800	9
181	0.4							0.8		96.6	1.4					0.2	0.2	0.4				L 96.600	9
182	2.4							0.2								97	0.4					S 97.000	9
183	57.8											1.2				40.8	0.2					A 57.800	9
184	0.2	0.6						35									32.6	31.6				I 35.000	8
185								99.4										0.6				I 99.400	9
186	1.2	0.2									30.4		0.8			17.8	49.2	0.4				T 49.200	9
187	5.589							0.2								94.012	0.2					S 94.012	9
188				99.8											0.2							E 99.800	9
189					68.263											0.2			0.399	31.138		F 68.263	9
190	83.832															15.768	0.399					A 83.832	8
191	8.184									0.2		30.14	9.78			16.367	35.13				0.199601	T 35.130	8
192	0.798							0.798	30.14		0.2			0.2	1.198		63.872	2.794				T 63.872	8
193	0.399			0.2		0.798	3.194		63.273	0.2	0.2	0.599		0.2	30.739	0.2						K 63.273	6
194					0.2		1.796	12.774		0.798	0.2	1.597			2.395	3.792	32.335	0.2	42.116	1.796		W 42.116	7
195															100							R 100.000	9
196						100																G 100.000	9
197	70.259				2.196	3.194			0.399	0.399	0.399			0.2	20.16	1.397	1.397					A 70.259	8
198					30.339			12.176		9.98	46.108						0.2	1.198				M 46.108	8
199								33.333		0.399	59.281						0.2	6.786				M 59.281	8
200	52.495					20.958		0.399		0.2		3.792				4.99	16.168	0.998				A 52.495	7
201	90.818					0.2		0.2		0.2						7.784	0.2	0.599				A 90.818	8
202	0.2							0.399			0.2						1.597	97.605				V 97.605	9
203					98.603	0.599				0.399								0.399				F 98.603	9
204	81.836															17.365			0.798			A 81.836	9
205	6.188	0.798			2.196	0.2		0.399			66.267	15.569		0.798		6.188	1.397					M 66.267	8
206														100								Q 100.000	9
207	5.988					93.812										0.2						G 93.812	9
208	0.6	0.2			42.6	0.4		10.4		17	1.6				0.2		0.4	2	24.4	0.2		F 42.600	4
209						100																G 100.000	9
210	0.2						0.2	29.6		0.6		13.4		54.6		0.2	0.6			0.6		Q 54.600	9
211					23.752			5.788		65.269	2.395							2.794				L 65.269	6
212	42.8	4			4	8.8		1.4		6.2	4.2					4.4	19.2	5				A 42.800	1
213	53.507	1.603				36.874										7.415	0.601					A 53.507	7
214	46.894	1.403				44.89										4.81	1.804	0.2				A 46.894	7
215	2.605				4.008	0.601		47.094		29.459	5.411					0.401	1.202	9.218				I 47.094	3
216	0.401	0.2			6.814			9.218		1.403	2.204					0.2	1.202	78.357				V 78.357	7
217	62.325	0.2				7.014				1.603	10.621					13.627	4.609					A 62.325	6
218	0.2	1.202			6.012			22.044		58.517	5.01					0.2	1.804	3.607		1.403		L 58.517	4
219	1.6	2.4			8.2	0.6		65.6		2.2	0.6					0.2	0.6	18				I 65.600	5
220	2.4	7.4			0.2			14.8		12	0.8					0.6	7.8	54				V 54.000	4
221	4.609							4.609	0.2	3.607	0.401					27.255	32.064	27.255				T 32.064	6
222	44.489			3.607	0.601	0.802	0.601	1.002	1.002	7.615				0.802	1.804	16.232	5.21	15.23		1.002		A 44.489	1
223	57.6	0.6				27.8		5.8		0.8						5.4	0.4	1.6				A 57.600	4
224	0.2			0.4	72	0.2										0.2			1	26		F 72.000	7
225			8.6	3		0.2	0.8		70.4	0.6		3.6		3.2	9	0.6						K 70.400	6
226	11		14.6	8.2		10.6	9.6		5.8	0.2		9.4	1.4	2.4	1.2	19.6	5	0.8		0.2		S 19.600	1
227	18.2	0.2	6.4	3.4	0.2	0.8	2.8	0.6	9.8	1.4	0.2		0.4	9.6	8	34	2.4	1	0.2	0.4		S 34.000	1
228			0.201		22.088		0.201	18.273		39.558	0.201	0.201				0.201	1.004	1.406		16.667		L 39.558	5
229	0.2		7.214	13.828		0.401	3.006	15.631	10.421	17.836	1.202	3.206	11.824	3.407	1.202	5.611	0.601	4.208		0.2		L 17.836	1
230	30.661		6.212	2.204	0.2	7.615	3.206	0.601	2.405	1.202	0.401	9.82	4.409	1.002	3.206	9.619	12.224	3.808		1.202		A 30.661	1
231	28.916		14.257	3.614		2.811	0.602	5.221		0.201	0.201	0.602	29.116	1.406		6.426	1.606	4.016		1.004		P 29.116	5
232	22.5		5	2.292	0.208	1.458	1.25	0.833	8.542	0.833		6.458	21.25	1.042	0.833	13.125	13.75	0.417		0.208		A 22.500	1
233	3.361		8.193	0.84	6.723	3.361		0.42	5.042	0.84	0.63	6.513	6.092	0.21	0.21	14.706	11.975	2.521		28.361		Y 28.361	1
234	15.309		0.988	21.481	2.469	7.901	0.247	4.691	2.716	4.198	1.235	2.469	2.222	5.926	0.988	5.926	3.457	14.321		3.457		E 21.481	1
235	41.593		6.195	1.77		15.487	0.442	0.442	6.637	1.77		1.77	0.442	1.327	0.442	17.699	3.982					A 41.593	1
236	9.251		5.727	21.145		1.322	9.251		5.286	3.084	1.762	4.846	0.881	10.573	1.322	8.811	13.216	3.524				E 21.145	1
237		99.559	0.441																			C 99.559	9
238	1.055		44.327	0.528		10.554	1.847	1.055	0.264			13.193	0.264	1.055		7.388	15.567	2.902				D 44.327	1
239	24.084		2.618	3.403	2.094	47.12	0.785	0.262	1.047	3.665	0.524	0.785	4.45		2.88	1.309	0.785	1.832		2.356		G 47.120	1
240	12.579		10.063	5.031		3.774	0.21	0.419	0.839	0.629		2.306	6.289	0.629	2.935	35.01	5.451	12.788	0.419	0.419	0.209644	S 35.010	1
241	2.881	46.091	3.086	0.617	0.206	1.029	1.852	0.617	0.206	5.35	0.412	4.115	0.206	1.646		1.029	26.749	2.469		1.44		C 46.091	4
242	9.2		0.2	0.4	1.8	3	1	4.2	2	10	2.4	0.6	8	20.4	7.4	0.6	1.2	25.4	0.6	1.6		V 25.400	1
243	4.99		2.794	2.994	0.599	0.2	2.595	5.19	10.379	15.369	1.597	3.792	26.747	0.998	4.79	1.796	3.593	11.178		0.399		P 26.747	1
244	45.11	0.399	0.599	9.381		0.599	8.583		1.198			2.196	2.395	19.96	0.2	6.786	1.796	0.399		0.399		A 45.110	5
245	37.325	7.585			1.397	0.998		7.186		5.788	0.2	0.798	0.2			0.599	0.399	37.525				V 37.525	7
246			100																			D 100.000	9
247	0.798			0.2	9.98	0.2	1.397	0.2	22.954	1.198	0.2		1.597	13.174	12.974	0.399	0.599	0.599		33.533		Y 33.533	5
248	5.788	6.587						7.984		2.794	44.112		0.2	0.399		5.19	1.198	25.749				M 44.112	6
249																			100			W 100.000	9
250															100							R 100.000	9
251	2.196				0.998			58.084		19.361	0.2					0.2	7.784	10.778	0.399			I 58.084	6
252		0.399						46.906		37.126	0.798						0.998	13.772				I 46.906	7
253					1.597			52.894		26.747							0.2	18.363		0.2		I 52.894	7
254	2.395				0.2	67.066		0.599			29.541							0.2				G 67.066	9
255	0.599	0.599			50.699			5.19		26.148	2.196							14.172	0.399			F 50.699	4
256	0.2					99.8																G 99.800	9
257	69.86	23.154				1.996		1.996								1.597	1.198	0.2				A 69.860	8
258	0.399				2.395			20.758		17.166	0.2							59.082				V 59.082	4
259										0.399			99.601									P 99.601	9
260	61.477	0.599				37.924																A 61.477	8
261	26.347	35.13			0.399	3.194		1.397		12.375	1.397					0.599	0.798	16.766	1.597			C 35.130	1
262	3.393	1.796			7.784	0.2		35.529		33.333	5.19					0.399		12.375				I 35.529	3
263	66.866	0.599				1.397										0.2	30.938					A 66.866	9
264					3.393			1.198		65.669	1.597							0.998		27.146		L 65.669	8
265					0.998															99.002		Y 99.002	9
266		0.599			36.527					0.399						2.994		0.2	26.747	32.535		F 36.527	6
267															100							R 100.000	9
268	0.399				0.399			9.182		61.277	24.351			0.2	0.2	1.796	1.796	0.399				L 61.277	8
269	0.599								28.543					0.998	0.798	0.599	68.463					T 68.463	9
270		0.2						66.667		0.998	30.539						0.2	1.397				I 66.667	9
271	2.395												97.206		0.2	0.2						P 97.206	9
272				99.8											0.2							E 99.800	9
273																11.377	88.623					T 88.623	9
274	28.144					0.798		0.2					70.858									P 70.858	9
275										0.2					99.8							R 99.800	9
276					21.158						0.2									78.643		Y 78.643	8
277	1.996			0.2			0.399		0.2	0.2	0.2	0.2		0.998	0.2	2.395	92.216	0.798				T 92.216	8
278	30.739				35.529			0.798		11.577	20.958					0.2		0.2				F 35.529	8
279			67.665	0.998			0.2	0.2		29.94		0.399				0.2		0.399				D 67.665	9
280	0.599	0.399						22.754	0.2		0.399		0.2					75.449				V 75.449	7
281	43.6		2.4	31.4		0.6			2.4	2	0.2	3.8		6.4	1	4.2	1.4	0.6				A 43.600	6
282	1.804	0.2	0.601	2.405	0.601	2.605	6.814		23.647	2.405	1.002	5.812		3.607	45.691		0.401	0.2		2.204		R 45.691	5
283	0.401		42.886	1.603		0.401	1.804	0.2	1.804	0.2		49.098		0.401	0.401	0.401		0.401				N 49.098	8
284	23.79		0.605	1.008	0.202	0.403	0.202	15.726		8.468	1.21	1.008		0.403		2.218	3.427	41.331				V 41.331	4
285	5.847		5.04	35.484		0.605	0.605	1.613	29.032	1.411	0.202	3.831		6.25	1.815	1.815	1.411	5.04				E 35.484	4
286	0.602		0.201	0.201		1.205			42.169	2.61		0.201	0.402	46.988	4.217	0.402	0.602	0.201				Q 46.988	6
287	89.712		0.412	0.206		7.819					0.206	0.206	0.206			0.412	0.412	0.412				A 89.712	8
288	39.078	0.802	13.828	3.206	1.403	3.808	0.802	1.603	1.202	0.601	0.2	3.407	0.2	3.206	1.002	10.822	8.617	6.212				A 39.078	2
289	36.6	0.2	5.2	9.4		3.2	0.2	0.6	3.8	1.2	0.2	2.6		10.4	4.4	14.8	4.2	3				A 36.600	1
290	1		94.4	2.2		0.2				0.2	0.2	1		0.2		0.6						D 94.400	9
291	11.022		0.2		0.2	0.2		23.046	0.401	1.202	30.461			0.601	0.2	1.202	2.405	26.854		2.004		M 30.461	6
292	6.6		10.4	13.8		2	2	0.8	19.2	0.4	0.4	2	0.2	3.2	8.8	26.8	2.6	0.8				S 26.800	3
293	33.667		0.601	0.401	0.601	2.806	1.603	1.002	33.868	0.2		8.617		3.607	5.611	1.202	5.01	0.601		0.601		K 33.868	5
294	2.008		0.402	0.201	14.859			1.606		2.008	0.402			0.201		1.004	0.201	42.972	1.205	32.932		V 42.972	6
295	0.808	0.202	0.404	0.202	0.202	0.606	0.202	8.485	3.232	56.162	10.909	0.202	0.202	0.404	2.626	0.404	2.424	12.323				L 56.162	2
296	11.694	0.202	3.629	3.427		0.403	2.823	0.202	3.831	0.605	0.403	8.669	0.202	25.605	2.621	19.556	14.113	0.403		1.613		Q 25.605	2
297	1.623	0.203	1.217	1.623		29.817	0.811	1.623	3.245	1.014	1.42	4.868	0.609	0.406	1.826	9.736	12.373	27.383		0.203		G 29.817	4
298	2.616		11.066	24.145	0.201	16.097	1.408		23.742	0.402	0.604	3.622		4.829	3.823	2.213	4.225	1.006				E 24.145	1
299	8.652	0.201	1.207	1.61	1.207	2.213	8.652	19.718	5.634	10.865	1.006	2.414	4.427	2.213	7.847	10.262	8.048	2.012	1.408	0.402		I 19.718	1
300	4.433		3.448	1.478	10.345	31.527	2.463	0.493	1.478	0.985	0.493	1.97	1.478	0.985		7.882	1.478	2.956		26.108		G 31.527	1
301	3.333		2.727	32.727	0.303	1.818	5.758	2.424	7.273	1.212		11.515	2.121	2.424	3.939	3.03	5.455	8.182	0.303	5.455		E 32.727	1
302	9.168		6.183	26.439		27.079	3.412	0.64	3.198	1.066		1.919	1.279	1.493	1.066	3.412	1.066	11.301	0.213	1.066		G 27.079	2
303	3.742		31.601	22.869		1.455	6.445	1.455	3.742	0.624		3.534	0.832	8.732	1.455	4.99	4.782	3.534		0.208		D 31.601	1
304	2.719	0.302	4.23	6.949	2.115	0.604	0.604	2.115	0.604	1.813	0.302	3.021	40.181	2.417	4.834	3.625	4.532	12.387		6.647		P 40.181	1
305	2.844		64.455	10.9		3.318					0.948	6.635			1.896	4.739	2.37	1.896				D 64.455	3
306			66.667										33.333									D 66.667	3*
307											50				25		25					M 50.000	2*
308	5.751		30.99	34.824		0.639	0.319	2.236	1.278	0.319	1.278	3.195	7.348	2.556	0.639	1.917	3.834	2.875				E 34.824	2
309	5.479		1.826	1.826	1.37	1.37	0.457	33.333	2.74	6.849	3.196	0.913	2.74	0.457	0.457	3.196	1.826	31.507		0.457		I 33.333	1
310	38.602		1.52	6.991		1.216	2.736	0.304	3.04	4.255	0.304	4.255	2.432	4.863	8.207	6.079	9.726	5.471				A 38.602	1
311	6.949		0.906	2.115	1.511	1.208	0.604	5.136	0.906	1.511		1.813	3.927	14.199	32.931	6.647	2.115	15.71		1.813		R 32.931	2
312	22.121		0.909	1.818	1.212	2.424	2.727	13.636		11.212	1.212	2.424	0.606	2.424	2.121	1.212	3.939	29.697		0.303		V 29.697	1
313	18.095		0.952	11.905		1.429	2.857	1.429	6.19		0.476	2.381	4.762	10	14.286	10.476	11.429	3.333				A 18.095	1
314	23.585		1.415	3.774	0.472	7.547	0.472	0.472	1.887	2.83	4.717	3.302	2.358	0.943	11.321	3.774	16.038	14.623		0.472		A 23.585	1
315	9.39		1.878	2.817		0.469	4.225	2.817	13.615	13.146	7.042	4.225		8.451	13.615	6.573	8.92	2.817				KR 13.615	1
316	6.103		0.469	7.981	0.469	1.878	2.347	0.939	15.023	2.817	1.408	1.408	4.695	25.822	16.901	5.164	3.756	2.817				Q 25.822	1
317	14.151		8.019	12.736	0.943	1.887	0.472	4.717	1.415	7.547		3.302		12.736	2.83	8.019	10.849	9.434		0.943		A 14.151	1
318	36.667		4.286	1.905	0.476	8.095	2.857	0.476	0.952	1.905	4.762	2.381	2.381	2.381	0.476	20	7.619	2.381				A 36.667	1
319	10.152		2.538	11.675	1.015	9.137		3.553	9.137	5.584	0.508	2.538	1.015	7.614	8.122	9.645	6.091	11.675				EV 11.675	1
320	5			57.5		2.5			5			2.5	7.5	5		5	5	5				E 57.500	3
321	25.714		2.857	8.571		8.571				2.857	2.857	5.714	2.857	20	5.714	5.714	8.571					A 25.714	1
322	9.302	0.291	5.814	16.57	0.291	1.744	1.163	2.907	2.616	3.198	1.453	3.488	6.686	21.802	6.395	4.36	6.395	3.779		1.744		Q 21.802	1
323	5.274		5.477	8.722		1.42	1.623	0.406	25.558	0.811	0.609	4.868	2.84	9.331	21.501	6.897	2.84	1.826				K 25.558	1
324	10.909		2.02	2.424	1.616	0.808	1.01	10.303	0.808	29.899	2.424	1.818	1.616	0.606		0.606	1.616	27.677		3.838		L 29.899	1
325	10.408		10.408	21.02	1.02	2.245	1.837	0.408	12.245	0.816		5.102	1.224	15.51	5.102	4.694	3.878	3.878			0.204082	E 21.020	1
326	22.424		5.253	4.848		2.424	0.404	6.667	4.444	2.424	1.212	2.626	10.101	2.424	3.434	2.828	7.879	20.404		0.202		A 22.424	1
327	2.008	0.201	1.606	4.618		1.807	0.602		6.627			1.807	67.47	3.414	4.819	3.614	1.205	0.201				P 67.470	1
328	5.988		0.2	1.198		4.99	0.599	0.2	51.098			1.796	1.597	4.391	14.172	8.184	3.992	1.597				K 51.098	2
329	62.874		0.2	1.597	0.2	1.996	0.599		4.391	0.599	0.399	16.367	3.593	0.998	0.599	2.794	0.599	1.796		0.399		A 62.874	6
330	1.397		3.992	1.597		2.196	0.399		1.796	0.2		3.393	1.397	3.792	0.599	69.86	9.182	0.2				S 69.860	5
331	0.599				37.325	0.2		0.399	1.397	2.994	0.399	0.2	0.399		9.182	0.2	0.399	0.599	38.523	7.186		W 38.523	2
332	13.573		0.2	0.798	0.2	31.537	1.397		12.375	0.599	0.998	0.798	2.994	0.998	17.365	14.172	1.397	0.399		0.2		G 31.537	1
333	0.2		65.269	3.593	0.2			0.2		29.741	0.2	0.2					0.399					D 65.269	9
334	2.196	0.2			87.425			0.798		4.391	0.2						0.399	3.792	0.599			F 87.425	8
335	2.994	8.583			12.575	2.395		6.786	3.792	4.192	1.996		0.2		8.184	26.946	6.986	4.591	8.184	1.597		S 26.946	1
336	18.762	0.2	0.798	2.196		2.395	7.385		18.762	0.2		2.595	0.399	3.194	30.14	9.78	2.395	0.599	0.2			R 30.140	1
337	0.798		0.2	21.956	5.19		38.523	0.399	1.597	0.2				5.19	0.599	0.2		0.2	0.399	24.551		H 38.523	5
338					75.848			0.599		0.399		0.798						0.399		21.956		F 75.848	8
339	12.974	0.2			0.798	29.541		0.2	1.796	14.97	2.595	0.2			5.788	27.146	0.798	2.994				G 29.541	1
340	0.998	0.2	0.599	1.796			2.595	1.597	29.741	0.399		1.796		35.329	19.96	1.796	2.395	0.798				Q 35.329	3
341	0.287				0.287	2.299		1.149	2.011	6.034	0.575		5.46		3.736		0.287		77.874			W 77.874	5
342	0.8		0.8	8.6	0.6	0.4	1.4		41.6	0.2		0.2	0.2	2.6	38.8	2.8	0.6	0.4				K 41.600	4
343					0.2		40.6				0.2	47.4		1.4						10.2		N 47.400	8
344	7				13.6	64		0.2		10.6	3.8					0.2		0.2	0.2	0.2		G 64.000	1
345	0.4			0.2	0.8	0.8	0.6	2	53.4	26.8	2.4		0.2	0.8	6.8	1.2		1.6	1.4	0.6		K 53.400	6
346	1.4				0.6		28.4	24.4	0.2	7.6	1.4		0.6	1.8	2.2		1.2	29.6		0.6		V 29.600	5
347					0.2			2		97.2	0.4							0.2				L 97.200	9
348	2.4				17.2			15.4		57.8	0.4						0.2	6.6				L 57.800	1
349	1.8					97.6									0.2	0.4						G 97.600	8
350	3.8	4.8									0.6	0.2				0.2	90.4					T 90.400	8
351	57.4	3.2					0.2				1.4					10.6	27.2					A 57.400	6
352	2.4				1.8	27		0.4		7.6	8.2					15.2	12.4	3.2	4.6	17.2		G 27.000	3
353	1.8	6.4											0.2			65.2	26.4					S 65.200	8
354										0.2						0.2			99.6			W 99.600	9
355		2			93.8					4	0.2											F 93.800	9
356	23.4	4.8			25.6			0.4		34	7					0.8	2	2				L 34.000	6
357								1.6		97.8								0.6				L 97.800	9
358			99.399			0.401												0.2				D 99.399	9
359	0.2				0.6			50.4	0.2	10.4							0.4	37.8				I 50.400	7
360	97.2					1.4							0.2			0.8	0.2	0.2				A 97.200	9
361					79.4			0.2										0.6	2	17.8		F 79.400	7
362		0.2			0.4		0.2												0.4	98.8		Y 98.800	9
363	1.4					67.8										30.6	0.2					G 67.800	9
364								2.8		63	0.6	1.2		25.6		3.6		3.2				L 63.000	8
365	2.2		0.4			49.2				0.2		32.8		0.4		14.4	0.2			0.2		G 49.200	8
366					2.2					97.6								0.2				L 97.600	9
367	0.2				29.541							68.263				1.397	0.599					N 68.263	9
368	1.198						0.2					32.535		32.934		24.351	8.782					Q 32.934	8
369	17.565					5.788	0.399		30.14	0.2		1.198	1.996	0.2		34.531	7.784	0.2				S 34.531	7
370	0.2		30.339	0.2	1.198	0.2		31.138	0.399	0.998	0.599	1.198		0.998	0.2	2.794	12.974	16.168		0.399		I 31.138	6
371					1.996			77.445		2.794								17.764				I 77.445	8
372					27.745			0.599		67.665	0.798						0.2	0.399	0.399	2.196		L 67.665	8
373	2.395		1.597	6.188		2.994	3.792		4.192	0.2		5.389	0.798	20.758	0.599	31.337	19.76					S 31.337	1
374	69.86		0.2	0.599		0.998		0.399	2.595	0.2		2.395	0.399	0.798		3.393	13.573	4.391		0.2		A 69.860	6
375								84.631		0.399	4.192	0.2					0.399	10.18				I 84.631	8
376	0.399			0.2		92.615	0.998		0.599			4.192		0.798		0.2						G 92.615	8
377					28.144	0.2	0.2	0.399		0.798					0.2		0.2		34.731	35.13		Y 35.130	6
378	20.758		1.198	0.2		25.549		22.355		7.984		1.397	0.2		0.2	15.968	3.593	0.399	0.2			G 25.549	5
379	3.194		2.595	0.599		16.367	0.998	0.2	6.188			3.393	29.341	0.798	1.597	20.958	13.772					P 29.341	2
380	6.8		1.2	3.4		25.6	0.2	0.4	4.8	0.6	0.2	3.2	1.4	5.6	1.4	13.2	29	2.8		0.2		T 29.000	3
381	4.99		5.988	4.79	0.798	3.593	4.192	1.397	10.579	5.988	29.94	4.192	2.794	4.192	3.593	8.583	2.794	1.397		0.2		M 29.940	1
382	2.196	0.399	6.587	0.2		5.19	0.599	1.397	4.192	0.599		49.701		0.2	2.395	16.367	8.383			1.597		N 49.701	4
383	36.128			0.399	1.397			7.385		10.978	4.99	0.2	1.198	0.599	1.198	0.399	3.194	31.537	0.2	0.2		A 36.128	5
384					2.595	0.2	0.798	15.17		12.375	0.599				0.399		0.998	0.998	1.198	64.671		Y 64.671	6
385	0.998		11.178	34.331		0.599	17.365	0.399	5.389	1.796	0.2	2.395		16.567	1.198	1.198	4.591	0.399	0.2	1.198		E 34.331	1
386	2.196		0.599	30.339	3.593	0.599	0.399	9.581	14.172	0.798	0.399	14.172		0.599	1.198	5.788	6.986	3.393		5.19		E 30.339	5
387		0.399			8.583			0.599		59.681	2.994	0.2					0.2	26.747		0.599		L 59.681	6
388	0.2		0.2		16.168		7.186	0.798	7.186	1.996	1.397	0.599		0.399	8.782	0.998		0.2	3.194	50.699		Y 50.699	1
389	0.2		3.194	1.397			1.796		15.768	0.2	0.798	53.693		0.399	18.762	1.397	1.397	0.399	0.2	0.399		N 53.693	6
390	2.595		0.2			1.796		38.323		2.395	0.399	8.583		6.587	0.2	7.186	20.359	11.178		0.2		I 38.323	5
391	70.259	13.174				1.397		0.399								13.174	1.597					A 70.259	7
392	6.188	0.2						10.18	4.99	3.393	0.599				26.148	0.798	2.395	44.711		0.399		V 44.711	5
393	30.539			0.2		69.062										0.2						G 69.062	9
394								0.2		1.996	4.591	57.884		31.537		1.397	2.395					N 57.884	9
395	2.395	1.597			0.798			19.96		41.717	3.393					1.198	25.948	2.994				L 41.717	6
396	0.2							63.074		28.743							0.2	7.784				I 63.074	8
397					0.2			44.112		52.295	0.2						0.798	2.395				L 52.295	8
398	35.329							15.569			0.2	1.198		0.2		19.361	6.986	21.158				A 35.329	7
399	9.581	31.537						1.597		42.715	0.798					0.798		12.974				L 42.715	6
400	61.277	27.146			1.796	4.591				3.593	0.399					0.2		0.998				A 61.277	8
401	0.599					82.036										17.365						G 82.036	9
402	27.345			0.2	0.998			0.2		19.561		0.399		0.2		19.561	30.938	0.2		0.399		T 30.938	8
403	0.2				0.599			41.916		15.369								41.916				IV 41.916	8
404													100									P 100.000	9
405						100																G 100.000	9
406	0.599	0.399			1.397											1.397				96.208		Y 96.208	9
407		0.2			0.2	0.2		1.597		1.198									91.617	4.99		W 91.617	7
408	15.17	1.597			36.327			2.395		5.389	1.597					0.2	5.988	31.138		0.2		F 36.327	3
409	14.97	2.196														28.144	54.691					T 54.691	6
410	3.792				19.361			5.19		0.2	1.198			0.2				70.06				V 70.060	8
411	51.098	0.599			21.756	2.395		0.798		21.557								1.597		0.2		A 51.098	4
412	0.399				28.144			0.399		27.146	0.2					0.399	40.12	3.194				T 40.120	4
413		0.399						73.453		1.397	0.998							23.752				I 73.453	7
414			97.804	2.196																		D 97.804	9
415					1.397		2.196	10.379	12.575			0.2			13.174	12.575	35.729	6.587	0.399	4.591	0.199601	T 35.729	2
416					1.597			35.529		16.567	8.782						0.2	16.367	20.758		0.199601	I 35.529	1
417			0.2			99.601															0.199601	G 99.601	9
418															99.8						0.199601	R 99.800	9
419					28.543			0.798	63.673	0.2					4.99		0.2		0.998	0.599		K 63.673	8
420	14.172				2.595			1.198	6.188			0.399	55.888		1.796	2.994	11.976	0.998	1.397	0.399		P 55.888	2
421								85.429		12.575	0.2							1.796				I 85.429	9
422														100								Q 100.000	9
423	1.198				5.589			14.77		61.477	7.385						0.399	8.782		0.399		L 61.477	3
424	3.393	0.2			8.184	16.367		6.587		5.988	53.693	0.798					1.597	2.994	0.2			M 53.693	4
425			0.2			98.802										0.998						G 98.802	9
426					100																	F 100.000	9
427	8.982	1.198			31.936	2.196		19.561		9.581						5.589	13.174	7.784				F 31.936	1
428	3.593	0.399			22.555	0.399		24.551		13.772	23.553					0.2	0.399	10.579				I 24.551	3
429		0.2						0.599		66.267	31.737					0.599		0.599				L 66.267	9
430	1.796	0.599			0.399			0.2		0.2						2.794	92.814	0.998	0.2			T 92.814	8
431	10.579	0.798			0.798	0.998		42.914		3.792	0.599		0.2					39.321				I 42.914	3
432					30.539			18.164		42.914	1.397					0.399	1.796	4.79				L 42.914	5
433					62.275			0.2		7.186	29.741									0.599		F 62.275	8
434	3.593	27.146			23.353	0.599		18.563		10.778	0.2					1.796	0.998	12.575	0.2	0.2		C 27.146	1
435	23.154	3.393			0.2	8.383		35.329		0.399						0.399	0.998	27.745				I 35.329	4
436					0.998			21.557		44.511	29.541							0.599	2.794			L 44.511	8
437	28.543					69.86										0.798	0.798					G 69.860	9
438	1.198				67.864	0.998	0.2	22.555		2.196	0.2					1.397	0.2	2.994		0.2		F 67.864	7
439	36.128	1.996	2.994			21.357		0.2	1.198	0.998	0.798	0.599	28.144	0.2	1.996	1.597	0.798		0.399	0.599		A 36.128	4
440			0.399		7.784		0.2		0.399	3.593		0.998		0.399		0.2			1.996	84.032		Y 84.032	7
441	0.2		29.341	4.99	0.399	0.599	32.735		4.192	0.798		15.17		2.196	0.998	1.796	0.2		2.994	3.393		H 32.735	1
442	6.387		1.796	0.599	0.2	0.998	36.727	0.798	25.549	0.399		4.391	3.393	3.593	3.792	5.988	1.198	1.198		2.994		H 36.727	1
443	0.2				0.2			13.373	0.2	52.096	4.591		0.2	0.599				0.599	27.745	0.2		L 52.096	6
444	8.383		0.599	0.2		18.762	6.387	0.399	0.599			26.547	1.796		0.2	30.339	5.389	0.2		0.2		S 30.339	4
445	0.798		9.182	9.581		5.389	12.575	1.397	10.778	0.399	0.2	4.79	3.792	4.391	20.559	6.786	6.786	2.595				R 20.559	1
446	6		1.8	0.2	0.4	14	11.4	22.8	12.2	1.2	0.8	12.6	2	0.2	1	4	5	3.6	0.6	0.2		I 22.800	1
447	26.347		0.798	0.599	0.2	55.289	1.397	0.599	0.798	3.393	0.399		0.399			4.391	1.796	3.194	0.399			G 55.289	5
448					55.289		0.2	0.399	2.395	32.535	6.387			0.2	1.597		0.998					F 55.289	8
449	0.798				1.796			9.581		43.513	2.395				0.2		0.798	40.918				L 43.513	7
450	36.527				17.365	8.982		7.784		0.998						0.2	1.796	26.148	0.2			A 36.527	5
451		2.595			1.796			12.774		60.279	20.958							1.597				L 60.279	6
452					6.986															93.014		Y 93.014	8
453	8.184	20.758				4.391		13.772		0.399						18.563	4.591	29.341				V 29.341	6
454	0.599	0.399			10.778			12.974		63.673	2.196						0.2	9.182				L 63.673	4
455	42.515	8.184				4.79		3.393		0.399						1.796	38.124	0.798				A 42.515	7
456	0.2		0.998	1.397	29.94	0.2	0.399			1.597	0.599	20.359		43.713		0.399				0.2		Q 43.713	8
457					93.214			1.198		4.99								0.2		0.399		F 93.214	8
458		0.998			92.216					6.188	0.399					0.2						F 92.216	9
459	28.743	0.798		2.196	34.93			0.599			0.2	0.399		26.148		4.79		1.198				F 34.930	7
460			0.2			0.2						98.603		0.599		0.399						N 98.603	9
461	6.188	0.599			87.824	0.2				0.599	0.2					0.2		0.2	3.792	0.2		F 87.824	8
462	0.2			0.2		99.6																G 99.600	9
463	0.998												99.002									P 99.002	9
464												99.601				0.2				0.2		N 99.601	9
465	32.535	0.399									0.399					19.162	40.918	6.188			0.399202	T 40.918	6
466																	100					T 100.000	9
467																0.399	98.802	0.798				T 98.802	9
468					98.603					0.399						0.599				0.399		F 98.603	9
469								60.279		2.196	0.2						0.2	37.126				I 60.279	6
470	0.2	0.399			0.399			18.962		2.196	0.2					0.2	2.196	74.85		0.399		V 74.850	7
471	0.602												99.197			0.201						P 99.197	9
472	33.2					65.8										0.4		0.6				G 65.800	9
473				99.8		0.2																E 99.800	9
474	10.2	33.2						33.2		2.4				0.4		1		19.6				CI 33.200	6
475					96.8		0.2													3		F 96.800	9
476	0.2												99.6					0.2				P 99.600	9
477	29.8															0.4	69.8					T 69.800	9
478									1						99							R 99.000	9
479					6.4			0.2		25								2.4		66		Y 66.000	8
480															100							R 100.000	9
481	5.6	1				0.6										92.6	0.2					S 92.600	9
482																3.6	96.4					T 96.400	9
483	31.8	33				12.8										22.2		0.2				C 33.000	8
484					0.6		99													0.4		H 99.000	9
485	0.6					99.4																G 99.400	9
486					3.6			82.6		9.6	1.6							2.6				I 82.600	7
487	2.2	0.6														97.2						S 97.200	9
488	96.4															3.6						A 96.400	9
489	94.2					5.6											0.2					A 94.200	9
490	23.8	3.4			0.8			0.4		0.4	10.2					58.4	1.8	0.6	0.2			S 58.400	6
491						100																G 100.000	9
492									100													K 100.000	9
493	20.8	0.2			2.8			25.8		29.6	1.6					0.4		18.8				L 29.600	5
494						100																G 100.000	9
495	87.226															12.774						A 87.226	9
496								82.635		0.599	6.387							10.379				I 82.635	8
497	0.399	0.2			1.597			48.503		5.988	0.2							43.114				I 48.503	5
498	57.086					38.323		0.2								4.192	0.2					A 57.086	9
499	24.75			0.2		0.2		0.2						68.463		5.988	0.2					Q 68.463	9
500	4.79	6.387			29.741	9.98		3.593		1.796						0.599	10.778	31.537		0.798		V 31.537	7
501	19.162	3.194			1.597	49.501		9.98		3.593	1.198						0.2	11.178	0.399			G 49.501	6
502	1.796				61.876			17.764		7.784						8.583	1.397	0.2	0.2	0.399		F 61.876	8
503	19.639		0.401		1.202	25.651	0.2	7.615		29.86		0.802		3.006		9.82	0.401	1.403				L 29.860	6
504	0.601					0.601	0.2	0.601	4.208	1.804		0.2	30.06	7.615	7.415	0.802	13.427	0.601	1.804	29.86	0.200401	P 30.060	6
505	19.92				0.402			2.414		71.026	4.628					0.201		0.402		1.006		L 71.026	8
506	26.104			0.602		0.402		11.044	14.859	8.233	0.402			1.406	20.08	6.225	1.205	9.438				A 26.104	6
507	1.406		18.675	0.803		0.803	2.61	0.402	3.815	0.201	0.201	17.068		29.317	2.61	4.217	15.06	1.606		1.205		Q 29.317	6
508			1.24	0.62		0.207	12.397	21.074	9.091	0.826		10.744	3.719	2.066	22.934	13.843	0.413	0.826				R 22.934	4
509	0.624		4.158	0.624		58.004	1.663		9.563			6.445	3.119	7.9	1.04	0.624	6.237					G 58.004	3
510	52.074	23.041	0.922	0.922		1.843			0.922			0.461	5.069	2.304	0.922	9.677	0.461	1.382				A 52.074	6
511	26.415		5.189	3.302	0.472	0.943	0.943		9.906	1.415		0.943	5.66	0.943		6.604	34.434	2.83				T 34.434	3
512	7.163		34.16	2.479		15.427	4.683		13.499		0.275	4.683	3.581		7.438	3.581	1.653	0.826		0.551		D 34.160	1
513	5.785		17.906	5.51		2.755		0.551	17.355	0.551	0.275	6.336	21.212	1.653	2.755	8.815	7.989	0.551				P 21.212	1
514	16.986		7.397	3.562		13.151	2.192		6.301	0.822		20.274		1.918	1.644	15.068	10.137	0.548				N 20.274	1
515					1.648				17.033	0.549				0.549	4.396	0.549				75.275		Y 75.275	7
516	4.372		1.093	1.639			3.279		7.65				72.678		1.093	2.732	0.546		3.825	1.093		P 72.678	1
517	22.594	9.205	4.184	2.72		0.628			11.506	0.209	0.209	0.628	24.059	1.255	0.418	5.439	16.946					P 24.059	1
518	5.092		1.629	0.611		32.179	0.407		0.407	0.204		32.179	0.407	0.815		19.959	5.906			0.204		GN 32.179	6
519	8.468	10.081	0.806	0.403	0.403	0.403	1.815	28.629	8.468	0.403	0.403	2.218	32.661	1.815	0.806	0.605	0.403	0.605	0.202	0.403		P 32.661	5
520					21.573	30.645	1.613		0.202			1.411		0.202	0.806	1.411			40.524	1.613		W 40.524	6
521					0.601			14.629	0.401	40.281	9.619		0.2	0.802				33.467				L 40.281	6
522	0.401		13.026			2.806	2.204		30.661			22.044	13.427	2.405	12.425	0.2				0.401		K 30.661	4
523	0.401		0.401	0.2	0.2	1.804	55.311		2.806	0.401	0.401	26.453	0.2	1.002	7.214		1.002		0.401	1.804		H 55.311	7
524	6.012	0.2						22.044		13.828	0.2					22.445	2.605	32.665				V 32.665	7
525					1.603			3.206		63.727	31.463											L 63.727	8
526				36.345	6.426	1.004		16.265	3.614	6.627	2.008			26.104	0.201	0.201		1.004		0.201		E 36.345	6
527	1.004				0.602	0.201		63.855		13.253	4.819						0.201	16.064				I 63.855	7
528		0.402			56.74			0.201		32.394	0.402									9.859		F 56.740	8
529	73.038					21.932										4.427	0.402	0.201				A 73.038	8
530	7.243	3.421			15.694	9.658		1.61		45.875	0.201					0.201	0.201	15.895				L 45.875	2
531	0.201	7.847			66.197			11.066		0.805			0.201			0.201	2.414	10.463	0.604			F 66.197	6
532	1.408	1.006									67.404	27.565				2.012	0.402	0.201				M 67.404	9
533	6.036	1.811			24.346	0.805		2.012		61.368	1.207					0.201		2.213				L 61.368	3
534	4.628	13.481			4.225			5.433		46.278	0.402					0.604	21.328	3.622				L 46.278	4
535						100																G 100.000	9
536	1.61	9.054			12.877	0.402		27.163		15.895	13.481						8.652	10.664	0.201			I 27.163	1
537	4.628	1.811			47.887	3.823		5.03		29.175	1.207		0.201			0.201		5.835	0.201			F 47.887	1
538	1.606	4.618			25.703			0.602		5.422	0.803					24.498	27.912	8.835				T 27.912	6
539			0.201													25.1	74.699					T 74.699	8
540	0.805	0.201			34.809			1.811		59.155	1.61						0.201	0.402	0.805	0.201		L 59.155	4
541	0.402	2.012			4.225			0.201		91.549	1.408							0.201				L 91.549	8
542	0.201							50.201		12.45							0.402	36.747				I 50.201	7
543				0.402			0.201		2.213			1.006	94.567	0.201	0.201		1.006	0.201				P 94.567	8
544				100																		E 100.000	9
545	3.622					0.805							3.622			20.926	71.026					T 71.026	8
546	6.452								80.847		3.831	6.452			1.815		0.605					K 80.847	8
547				0.202		54.839	0.202		0.202	0.403	0.202	3.226		6.855	33.669	0.202						G 54.839	7
548	1.411	0.202		0.403	0.403		0.202	2.419	57.863	5.847	7.056			2.823	18.952	0.202		1.815		0.403		K 57.863	4
549			0.202			0.202									1.008	45.968	52.621					T 52.621	7
550										100												L 100.000	9
551			0.204	99.593												0.204						E 99.593	9
552	1.24		12.397	76.86			0.207		1.446	0.207				5.579	0.413	0.413	0.207	1.033				E 76.860	7
553	0.624				0.208			15.593		66.944	14.761							1.871				L 66.944	6
554	28.931	3.774		0.629		0.314		0.314				2.83				60.377	2.83					S 60.377	8
555	1.88		0.376	20.677		24.812			3.008		1.128	33.835		7.143	6.015					1.128		N 33.835	6
556			6.481	74.074				0.463	12.037	0.926				1.389	1.389	0.463	2.315	0.463				E 74.074	7
557	2.326	2.326	13.953	3.721	1.86	0.465	2.326	0.465	5.581	5.116		24.651	0.465	0.93	3.256	3.721	2.326	3.721	3.721	19.07		N 24.651	1
558	0.467		11.682	16.822	0.467	1.402	24.766	0.467	0.467	0.935	0.467		3.738	34.112			0.467	0.935	0.935	1.869		Q 34.112	7
559	0.948		36.967	27.962	0.474	19.905	0.474		0.474	1.896	3.791	0.474	1.422	1.896	0.948		0.474			1.896		D 36.967	2
560	4.286		9.524	37.143	0.476	27.143	1.429	0.476	0.476	0.476		4.286	1.429	0.952	1.429	3.81	3.333	2.857	0.476			E 37.143	3
561	3.382		7.246	3.382	34.3	3.382	0.483	11.594	1.932	2.899	0.483	3.382	2.899	0.483		2.415	3.865	14.493		3.382		F 34.300	1
562	4.73		33.784	18.919		2.027	1.351	6.081	1.351	2.027		4.73	4.73	4.73		6.757	1.351	6.757		0.676		D 33.784	1
563	12.676		2.817	9.859	0.704	4.225	1.408	4.225	4.93	4.225	1.408	2.817	19.718	1.408	5.634	9.155	5.634	3.521	1.408	4.225		P 19.718	1
564	5.839		7.299	10.219		11.679	2.19	8.029	2.19	0.73		3.65	3.65	5.109	2.19	18.978	13.869	3.65		0.73		S 18.978	1
565	9.774		4.511	12.782		2.256		1.504	24.06		0.752	2.256	9.023	3.759	4.511	5.263	13.534	5.263	0.752			K 24.060	1
566	11.111		2.381	5.556	5.556	6.349	3.175	1.587		16.667	1.587	3.968	1.587	1.587	1.587	8.73	2.381	14.286	0.794	11.111		L 16.667	1
567	21.296		6.481	5.556	1.852	10.185	2.778	0.926		3.704	1.852	4.63	7.407	1.852	6.481	6.481	4.63	9.259	4.63			A 21.296	1
568	9.804		5.882	6.863	1.961	5.882	8.824	0.98	7.843	1.961	0.98	2.941	0.98	2.941	23.529	5.882	7.843	3.922		0.98		R 23.529	1
569	8.911		16.832	7.921		0.99	6.931	2.97	1.98		1.98	12.871	7.921	3.96	7.921	6.931	4.95	4.95		1.98		D 16.832	1
570	8.081		3.03	16.162		2.02	1.01	2.02	8.081	1.01		8.081	7.071	6.061	21.212	5.051	7.071	4.04				R 21.212	1
571	9.574		6.383	11.702	4.255	8.511	5.319		8.511	1.064		4.255	2.128	1.064	9.574	7.447	10.638	3.191		6.383		E 11.702	1
572	10		6.667	12.222		8.889	4.444	4.444	7.778	2.222		5.556	2.222	4.444	4.444	11.111	7.778	6.667		1.111		E 12.222	1
573	6.024		6.024	10.843	2.41	3.614	3.614	4.819	1.205	2.41		7.229	3.614	6.024	9.639	12.048	12.048	6.024		2.41		ST 12.048	1
574	7.407		8.642	9.877		6.173	4.938	3.704	6.173			12.346	3.704	9.877	4.938	9.877	6.173	3.704		2.469		N 12.346	1
575	8.75		7.5	12.5		11.25		3.75	10	2.5		3.75	2.5	8.75	6.25	8.75	7.5	6.25				E 12.500	1
576	8.861		8.861	18.987	2.532	3.797		2.532	3.797			6.329	1.266	3.797	2.532	26.582	7.595	1.266		1.266		S 26.582	1
577	11.538		8.974	16.667		7.692	1.282	1.282		5.128		5.128	5.128	1.282	2.564	19.231	5.128	8.974				S 19.231	1
578	4.286		15.714	14.286	1.429	1.429	1.429		2.857	1.429	1.429	5.714	7.143	1.429	2.857	25.714	5.714	1.429		5.714		S 25.714	1
579	7.692		9.231	15.385		3.077	1.538	3.077	3.077	4.615		3.077	3.077		3.077	26.154	12.308	4.615				S 26.154	1
580	18.644		11.864	8.475			1.695		3.39			8.475	6.78	3.39	5.085	22.034	1.695	6.78		1.695		S 22.034	1
581	13.725		15.686	23.529		3.922	3.922	5.882	5.882	1.961	1.961				1.961	13.725	3.922	3.922				E 23.529	1
582	10		12.5	30		5		7.5						5	2.5	17.5	2.5	5	2.5			E 30.000	1
583	14.286			14.286			2.857	2.857	2.857	20	2.857	2.857		2.857			11.429	22.857				V 22.857	1
584	7.143		3.571	17.857		14.286	3.571		17.857		3.571	10.714	3.571	7.143	3.571	7.143						EK 17.857	1
585		3.571	7.143	28.571			17.857	3.571	3.571	3.571	3.571	10.714		10.714				7.143				E 28.571	1
586				50					12.5	6.25			6.25	12.5			6.25	6.25				E 50.000	2*
587	36.364			18.182				9.091	9.091				9.091					18.182				A 36.364	1
